# Supplementary material for: Genomic survey of the ectoparasitic mite Varroa destructor, a major pest of the honey bee Apis mellifera
Source: BMC Genomics. 2010 Oct 25;11:602. doi: 10.1186/1471-2164-11-602 (PMC3091747; doi:10.1186/1471-2164-11-602)
Supplement: Additional file 2 — Contigs identified as deriving from a novel virus of the Baculoviridae. Fasta-formatted contigs were classified as described in text. Also included are the methionine-initiated ORFs of 90 codons or more that are referenced in Table 3. [file 1471-2164-11-602-S2.FAST]

############### Contigs #################

>High_coverage_contig_1
TTTGATCCGAACGACCGGTATATGTACCAACATAGCGAAAAGTTACCAGCCTTTACTTTGCACGAACCTTCTTCATTCGACGAGCTAACGTTTCGTCAACTCGAGTCGATCGAACCAGAGTTTGTTAGTCGAATCGAGTTCAGCGGGATGGAAAAAACTCGAATGGCGAAGGCATCATATCGCCACGTAAGCGGCGCGATTTAGCCTCTAGTGCCTCTTACGACGGAGAGGTGGAAGACGAGGAGTAATTACGAGTGTATTGTATCAATGAGTACAAGACTGGATCGACCGAATAGATCGGAAGGGGAAAGAGAAGAAATGTGGAGATCCCTCGAAATTGTGGAAAGTCGGACCGTTTATTGAAGAACGTGTGACCGACTATTGATGAACGTGAAACCAGAGGTGGCGTTGGACACTACAGCGACATTATGACGGATAAGACTAAGGATGAACGAACAGTCGAGGAAAACAGTTGAGGAAAACAGTCGAGGAAAACAGTCGAGGAAAACAGTCGAGGAAAACAGTCGAGTGAAAGAGTCGAGGAATGATGAAAAGCGTAAGAGACATCTACACGCGATATGTAGGTGGGGCTTATCTGGCGCATCCGGACTTATCCATATCGCAAAAAAAACAACGTAGTAAACGACCGAAATTGTGGTTTCGTGTTCGCCCCAAAAACGTTTGACACAGTTGTAGCTCTCAGCAACTTTTTGGTCTGTGTGTTGGGTCTCTGTCGTTTTTCATTCGTTCTTTATCATTTTTCGCTCTTTCTCTTTTACTCATGTCCCGTTTTCCTTCTATCTTGTACATTCGATCTCTCGTTCTTTTTATCTGTCTTTTTCCCTCCCTCTTATTCGTGTTATTCTCTCCAGTCGCTCTCATTGTCAGTCGAACACTCGCAAAGTGGCGATAAACGAATCAATAAAATGGTAACAATGGTAATAATGGTAACAATGGTAATAATGGTAATAATGGCATATTGGCAATATTTCGCAATAATAACAGCGGGTTTAACCGTTCGGTGAAGCCGGTGGTATGATTGG
>High_coverage_contig_2
GACTCGATTCGAATAGTTCAAATGATGATGATGTTACCGCAAGATGTGGATCTGCTGTGAGCTTGGTCGGAACTTCTTTCGAATATCGGGTCGATTGATTGGTCCTCGTTTTTCTGTTGATGATTCGGTTATTGGTCCTTCTGTTTTTAGACAGTCTAGGCTTATGGACTACTTCACTTTTGACGGATTACTTTATTCGTTTTGTTTCCTCCGTTTTTGTTTCCCACGTCTCGTTATTTGTCCGATAGCTGGTAGTTTTTTTACGGTCGTTTTCTGCTGTCGTTCTTTGCTGCTGTTTTCTGCTGTTTTCTGCTGTGTTCTCTGTTGTCGTTGTTTGCTGTTGTTTTTTTTTTGACGCGGTCTCAATAACGAGTAATGCGTTTTGATCGTGTCGAACCGTTCACCAAACTAGTTTTCAAACTGGGTTTTCGTACAGCACTTTTGTAGGTCGTCCGTGTAGTTGAATTTGGTCGGTTTACCTGTTCCACTAGTGGTTTTTTGTTTTACTGGATTGCTGTGATGGTTGACTAGTTAGATTTGTTTCCTTGGCTCGTTTGATCCGCACTTCGTCGACAATTCTGTCCTTTGTTCGTTTGGTTTGAATTGAGTCCTGGTCTACGTGTAGTTCTTCTTCGCTTGCAGCTGAACGTCTTCTTGTCCGACCACCGTCGACTGCGGTCTGTCCTGACGACCGTCGGCGTTTTATTCTCGATCGCCGACGAAATACGCACGCTTGCTTTCGAGGTCGACGCGCAATTGCGACTAAACGCGCAATTGGCGATTACGACATAGCAACGGTCGGCAGGCGGTCGGGCGTCATGCCACGTGTCAGGGTCGTCTTTTTTGTGTAAGAGTGTGCGTGAATGTGTGAAGAAGTGTTGTCTTGTATGTACACGAGCGACCGATATAGGTCGTTAGTGTGTTGTTGTAAGTGTTTCATGTGTGTCGGTTGGGATGAAGTGTAGGTGAAGCGATTAGATCAATAGAGTGAGTCGACTGCGGTCGCCGTCGGCGGTCGGGG
>High_coverage_contig_3
GTGGTCGGTAACGCTTGCATCAAGCCGGACCATAGCGTCTGTGCAGCGTGGTGTCTTACCGGCCCAGGTCTATTCACCGTCACAGTATTATCAAGCTTAATTAACCGAAGAAAGGCAAAAGCGAACGCATCGTTGGCCAATGAGTAGTCGGGCATTGTGGAACGTGACTAGGCCTCGACGTTCACAGAGGCCCGAAGCAAAAAAATTATCACTTCGATGCAGGAGACACAATCAGCATCGGTTATAAAATGGACATCATTAACATAAGAAACATTCACACAATTTCGCTGTGTGTACTCTCGTAACTACGGTGGAGGCTGACGACGTCAACGAGCAAAGGGTACGTTAATTTTGCATGTTGCTCAAAAATTGCAACAGGGAAATTAATTTGTTATTCTTATTTACCTTCTTATTATATATCAGAGATATTTACAATCTATATCTTGTCCGAGATAAAGCCCTTTCAACAATGAAGCCCGTTTTCGATTCATTCTTAGGTGTTTTGGATATCAAGCCGTCGGCCCAGTCCACTAACGTGATGGCCGAATGCCGGCTTAGCACCTAAAGACAGTAACAGTCTTTAGTCTCGTTTATCTATAGAAAACAACAGCTATTTACTATTCGATTGCGCAACAATAGCTCTAGATGTGTATAATGGCAGACCAGAAGAAAATTATAGGCTGGCCTAACAAGTGATTTGTCTATCACATCGCACATGTGTCCTGTTCGATGTTTAGTCAGTTATGCGTTACGTTCTACTGACTGTGACATATTAGACCGTTCTGCACGTTTTAACGGTCTAACGCGTGGCATATGAATATAGAGCATAGCTACTTATTAAGCCGATCGTACGAGTACGGAAGGGGGAGCACGCTGTGACCGCTTCAGGTGTACTCCGCCATGCTGTCATAGGTCGTATTAAACGACAAGAAGCAAATGCCTCGTAACAGCAGGCAACGTCCGTGGCGGGAGTTAGGATCCCATAACAAGAGAAAGCCGCGAGAATAGATTGACGCTTCCTTGGGATATAGTCAACTAAACAAGCAATATATGCTTATGTTGCATCCGTCCTACAATCATCAGATGAAAGACTAGCTAAGGTTGGGTTCAGTAATCACTGCCGCTTCTACAGTACGACTACTACCGTAACTATTAACGTATCGGATGTACTGCGGTTTTGCTATGGAGTTTCTAATAACAAGAACACAGGCTCTCTGCGTGAAGATATAACAGTAGAAACAGGCCCTGCTCGGGCCCTAAGAAATCGCTCTCCCCCCTCGCCTCACCTTCTCCTCCCTTGCGTCACACATCGACGGCGCCGCTTCGTACCGCACTCATGAGGTAGAAAAAGAAAA
>High_coverage_contig_4
AAGGATCAACGAAGGAATTCCACCCAAGTGATGGGCGAACTTTTATCGAAGGAAGCCACTTCCACGTTGCGCTCGTATCCCGACAGCACGACGTAAGAACGTAACGCGAGGATCGCATCGCGCGGATCTATCCGGCAAGCAAGATGCGGAGACACCTCGACATCGCGAACCCAGACGGTCGCACGTGTTTCATCCGTACGAGAATGAATCGTTCCACGCTCCGGCAACCTACGGTTCTGGTCAAACTTATTCTGGTTGCTAGAACCCCTTTTATCGGTGGATTTCAACAAAACGTACAGCTCGTCCAACACGTCCAATATATACAAGTTGGTACGCATGTCATTGGCTTTGATCGTGAACGCTACGGCCGCAAGAACGGGAAGCGCGGTTGAAGACGCGCCGGCGGACGCACCGGTGCTCGCGTCGCCGCCGGTTCGCGGTTCCACCGTCACAAACGAGCGACGAACCCGCTTGTCCGAGCCCATCGCCTCACGCGCGTCGCTCGCATACAAGTCGACTTGGAAGTTGCGAACACCCTTGGCGAGCTGCGCAAAGAGGTCCAAAGACTGCCGGCGTCTTCCCTGGGCGACGGCCCGAGCGTTGCTGATTACATAGGAGAATGCGTGCAACGTGCCGAGATCCGGGAGCGCACGGGCGCGCGGGTACGCCGTCTCCACTCGGTTCGCCAGCGTCGATGAAATGGTATCGCCCGTACCGACGTAGCAATGAGCCACGTACATTAGGCAGAGAAACAAAACAACGCAATAAAAGACTACCTCCCACACAATCATCTTCGCACCGATTGGTTCGCGTGCACTACTTAGTCACGTCGGACAGTCGGTCCGCGTCGTACGCGTTCGTATGCCTAACGGCGCCTCAACGCTTCGCTTTCAGTCGGACTTTGCGTCTTGCTGGTGTTTGTAACATTTTAATAACGTTGCGGAGACGGTTTAGTGACGCCGCGATAACGTCTCTACAACCGACCACAATTCGACAACGCTTCGGTAACGTCTTAACAACGTTTCGGGATTTCGGGATCGTACCATTTTGCTCGGTGAACACTAAAGTTCGTTCGACACACCGTTCGAAATACCAGCTGATATACCGTTCGATATACCGTTTCATATAACGTTCGATATACCGTTCGATATACCGTTCGATATACCGTTTGATATACCATTCGACATCGTTCGACATCGTTCGACATTGTTCGACGACAGACCGTTTGCATCGCTCGATCGGAGGAAACCGGGTCGACTAAACGAGAATGTCTCAGACTAAGATAGGCGTGCCAGGCGTGCCGAGTATGAACCAGAGTCGTCCACCATCACCAAACCCGCCCGCCGCTTTGCCCGTACTGGAATCGAGTGCCGAAATCAACCCCCAAGACAAGTTCGTCGAGTTTCTGTTGGATCTGTTTCGACTGAACAGCTACGAAGAAGCGTGTAACATTGAATGCGAAAACTCGATACGCAAATGTCCACTCAAGTCGAACTATGGCCCGCACAACGCGATCCAACTCAACTTTATCACTTGCTCGTTGTTCGAGCTGCTCTTTCGACACAACTTCAAAGTGTTGCGATCGCTCGACTCGCGCCGACCTCGTCTGCGATGTGCCTACGTATTGAAATGTCCCGATTGCGGCGTGGAGTTGTTCGACACGAGCTCGCTGCTCGTTACAGTGTACGACCGTTGGGAGATCGTGTGCAAGCTGATGCAGCAGGTCTACGAGGCGCGTCCCTCGCACGGAACGATTCAAGCCCAGAACACGCTTGTCAACCAACTCAAATACCAACACCCGACTTCACTGCTGTACTACCGACGACACGTGGAACGTGTGCTTCGCGACTCGCATCGCACGGGGTGTACACAACCCCGACTGAACATTACGCAAAATTTGACTACACTAGAGATGCTGTCGCGTTTCAACCGCGTACTCTCGGACCTGTGCGCGACCTGTTTCTTCCAGCAAGTGGAGCTGGATCTGCGCATCTACATCTCGGTCTACAACGCGCGCTACAGCGAGGAGACAACGACCGCATCGTGCTCGATCGACATCTTGTGTCGTTGTTGCTTCCGGAACCGCGCGCAAGTGAACGTGCCGTGCGGCCATGTCTTTCAATGCGAACTATGCAAAATCAAACTGCGCGAATCGCTGATGCAGAGACTTGGCTGCGTCGTAAACGAACCACCATGTTCCATTTGTCGAGCCTATGTAATCACGACGATCAACGTGTACGATTAAACGAGAGCGCGTCGTACGAGAACACGTCGGGAACGCGAATCGAGCGAATCGAGCGAATCGAGCGAATCGAGCGAATCGAGCGAATCGAGCGAATCGAACGAACCGAGGAAACCCGACGAACCAGTCGAACCAGCCGAACCAGCCGAACCAAACGGAACCAAACAGACATCACGACAGCAACGATGAACGCGAGCAGACCCAATAGACAGACCGCCAATGGAAACGATGGAAACAAAGAGAACGATGGAAACAACAGAGACAAGAACAACCGAAACAAAGACAACAGAAG
>High_coverage_contig_5
ACGACGAACCGACGACGAACCGACGACGAACCGACGACGAACCGACGACGAACCGACGACGACGAACACCCGAAAGACTGACAACCGACAAAAACCGTCGTACCGATACATACGAGTCGACCGACCAACGACTCGGTCGATCTACGAAACGACCGACATACGACTCGGTCGATCATCGGACAGACGCCAGCGACTAGCGACCGATCAAACAAATAGAAAAATCTCGCTTGATATAATCGCGGTAATCGCGGACCAAGTTTGAGACGACCGATTCAACAACAATCGACACGATCGCGGGATCCCGAGAGATCCAACAAACAACTTGACTGTTAGTTATTTGGTGTATTACTGCGCATCATCCATAGCGACTACGACCGTCGACTTCCCACCGCGTCTCCACTTACACAACTCCTTCTGTAACGACCAAAAATCGATCGAGGACAAACGTCGCGCTCGATATTGTCACATTGATGCAAAGATGCAGACGCAAAGATGCAGACACAAAGATGCTCGACACGAGTCGAAGCGCGTCAAGTGTTCTCGTCGAGACCGGAAAAAAAGGAGAAGGAGCCAAGGTAGCTGGGGTAATCGGGAGGGACGCCGCAGGACACGTAGTAATCAACAACTCATTATCTGTTATTATCTGTTATTTTGTTCCATTATTATATTACTTTATTTTTAATGTAATAACAATGTACAACGTTATACAGACTACGCTCGTCATTATTTGCTTTATAAAAGGCTTGATAGCTCGCTTAGCAACTGCGCCGCACACGTATATACACGGTGCGACCGTGCGACGATACGCCTACATGTATTGCGTAATTAGACCTTCACTACTGTATACTCCTCTAATCCTACTGCGTACAATTCGAGCAATTGCAAAATCTTGCGCAACTTTATACGATATTGCAGATCTAATAAACACGTGCAGCCAAACACTGGTCTACCGTTATTCCAGCCTATTTCTAGGCAGCTATTCCTCGACGATGACGCAATCATGCGTTCATCACCGATAACCGACCGACATGTACATCGCTCATACATGAGCAACTACCTACAAACTAACTAATACACGAGTGGGGACACGGATACGCCGTTCGAGCCACATCGTTCGAACAAAGTCGTTCGATAACGACGTGTGACCGCGACAAACGAATAATAGAGACAACTGCGACAAACGAATAACAGAGTCCGAGCGTCGCTAGTACACCCAATTGCGCAGATACACAAACAAACACAGACATACGAAACACTTCATTCGTGAAACGGTATCACATAAATATGTACACACACTATGTACACACGCTTATGACGACCCCAGTCGCCTAGCGACACAACGATAAAAACTCTGACCAATTCCGCACGAAGAGACGCATCGAGGCGCAAGACGCATCGAGGCGCGAGACGCATCGAGACACTATAGCACGCGGACGAGTCGAAAAAACTCATCAACATGAACTACTATGACGATCAAGTTGTTGCCGGTCGATGTCGCGAAGAAACGCTCCAAACACGAGTTTACGCGCATTGTGAAAAAAAACTACAAGACAAAAACGAACCAACCACAAAAAACAAAAAAAATATAGGCGTCCAACCTCCGAACGCGCATCGATGGACGTATCGTTCCCCGATGCACGCCAGCATGCTGACCTACTACAATGACGCTTCAATGGTAATTGAATGGTAACTCGATAGTGTGTGTTTCGATCACACTTCGATAACGCTTTATTGATGCTTCTTGCCGATGTTACAATATTTCGTTGGTGTTTCGACGTTTCAATGTCCCGATATCAAGACTGACTCACGACATCGACTGATCGCAACGGTCGACCAAATGCTCGATCGATACAATTAGTACAACACCTTCAACTTGTCGTCGTAGGAACGCAGTTCCAAGTATGCGACGACCTCACCGGCGTTCATCTGTCTGGATGGACCAAGGTTGTGCACGAACACGCTGAAGCCCTCGTGGTTGGCGTCGAACAGCGATCCGGAATAGACCGCGCGTGTGTTGGCGTCGGCTCCGTACACGTGAACAGAGAACCCGGCTAGCACACTCGGTTTCACAAACACGTTGCCGCTTAGCAACAAGCCCTCATTGTGCAATAACGACTTGTCGGACAAGAGACGAAGCGCGAGCGTGAGCACGGGAGAAGCCGCAAACTTTTTCTTTTTGGTCGATTCGTCCAAGTGTAACCGTCTTGGGTCCACGAGCTCAAAATCGGCTAGCACACCCTCCTTCACTTTGTTCAACACCAGTTTGCGCGACGGAACAGAAACGGGAGGAGCTAGAGCTGCGGCAGCTGCGGCGTGCGACGCTGGTGCGGCGTGTTGGTCGCCAGCTGCTGCGGAAGAGGCGGCGGCACTCTCGTCCTTCTTTTTCGATTTCTTGGGAGCGAGTGGTGCTGGTTGCGCCGATTCGGGCATAGGTGGCGGAACGGGAATTTCTTGGTCGGAGCTCGGTGATTTAGGTCGTTTCTCCGTCTTCCTGCGTTTGCTAGGAGGAGGAGGCGATTCAACCGCAGCGGGAGCAGGCGCGGCAGCAGCGACTGCGTGTGCGCGCTTCTTCTTCGAGCTCTTGACGCAAGATTCGTCTATGTCTGATGGCATTGTGTCTTCACGGGCAACGGGTTCGTTGTTGGTTAATTTGTTCACGATAGATACCTTAGTAGTATGACGAACCGAAGAATCGATTGACGTCGTGGAGGAAGTCGGTGAAGCAGTTTGCTCAGTTAGCAACTTGTCCTTCTTAGTTCTGCGACGCGCGGGCTTTTTTTCCGCAACTGGAGCAGCGACTGAAGCAGCGACTGAAGCAGCGACTGGAGCAACGACTGATGTCGCCTTGCTCGAGGCTTCGTCGTCGCTTCTCGCGCAATCCGAACCGCGGTTGTTATCAACCTCGATGGATCCGCCGACAATACCGTCCCCAATACCGTCCCCATCCACATCCAAATCTACCACATCGCTCATGTCCGCGCTCATGTCCGCAGCAGCGGCGGTCGCTTTAGCGTTCGCATTTGCGTTAGCTCTGGCAGCAGAAGACTTTGTATTCGTTTTCGAGCTGCCTCTTGGAGTCGCCTTGGCACTCGTTCGAGCATTCGCTTTTGTGTTCGCTTTTGCGTTCGCTTTTGCACTCGATCTTGCACCCGCTTTTGCGGACGTTCGCGCATTTGTTTTCGTAGTCGACTTCACATCCGGTACAGAAGACGTCTCGTTGATCTCGACCGCACACGACTCGCCAGCATTTCCAATATTGACTGTGTCGTTTACCGCACCGTCGTTCGCCACGTCTCCTCCGTCCGTTCCATCGTCGCCGTTGGAACTAGCTTCTTCCGCGCCGTCACCGTCCTCCACGTCATCGCTGCTTGAGCTCGTTTCGTCCGTGTCGTTGAAACTGCCCACATTCGAACTATCAGCATCAGCTTCGTTCGCCGTATCTACCACCTCGTTCGCTTCACCCGCATCGCTCGCATCGCCCGCTTCGACAACATCACTCATTTTAGTCGAATCATCTATTTTCTCTAAACGCGAACAAATTGTTTTGTTTGCGGGACCGTTTCCGTCGTTCGAATCACCCGTCTCTAAGACGGTCTCGTCGTACGACCGCTTCTTCGCTGTTGTTGACGAAGCTTTTGTCGACTTGACGGTCTTGGTCACTTTAGGTTCGCGGGTCTTCGAAGCGGCAGGACCATCTGTCCCCGCGACTCCTTCCGTCGTGCTTTCACGAATTTGATCGTCGTCATTCTCGGCGCGATCGTTCGCCGTCGCACCGACACGATCGCGCGCACTTGCTTTCCGCTCCGCCACAACACTTGATTTGCGTTCGTCATTACCGCCGCTGGTCTTTCGTTCAGCTTTCCTTTCGACCTTGCGTTCCGATTTTGGTTCGTTCTTACGTTCGACCTTCCGATCGGTCTTACGATCACCTTTCCGGTCTTTCCTGTGGTCTGACGAGACGGTAGTGGATACAACAGCCGACAAACTAGTCGCGTCATCGTGACCTTCACAATTGACCGTGCCACCGACAGCACCATCGTTACGACTGGCGTCAGCTGGCAGGGTCGAACTAGACGCATTCGATCGAACCGTCGGGACATTGTTCAACATCATATCTTCGGTACTGTCGAATATCTCCTCAATCATCACCGACGAACGGGCCGGATTTCCAATACTACATACGACCGAAGCGTTTTCGTTGTTCATGTTGGAACGATGGCACCTCACCTCGACAAACGGTTTCGGCGATCTCGATACAACTGACTCGCTAGACTCACCGAGTTCACTCGATTTCCACAGGTTCCTCGGCTTCCGCTGTTTCCTCGGACTCCTCGGTTTCTTCGACGATTTGATCGACGGTTCGATAGACGGTTCGATAGACGGTTTGAT
>High_coverage_contig_6
ACCTCGACAAACGGTTTCGGCGATCTCGATACAACTGACTCGCTAGACTCACCGAGTTCACTCGATTTCCACAGGTTCCTCGGCTTCCGCTGTTTCCTCGGACTCCTCGGTTTCTTCGACGATTTGATCGACGGTTCGATAGACGGTTCGATAGACGGTTTGATCGACGGTTTGATCGACGGTTTGATCGACGGTTTGATCGACGGTTCGACCGACGGAGTCTCGATCGAGTTGTTCTGTTTGTTCGATTCGTCGAGTTTACTGCACGGTTTGTCAGAGTGGACGTTGGCGTTGCGAGCGGAAACGTGAGCGGTTCCGGTCAAAAAACAAGACGCTGTGGTTGTTTCCGGAGACGAACTAACGGTGCGATCAAACACTCGGTCGGTTGCGTCAATTTGATCGGTCGGGTCTACTTCGTCGACTCGGTCAATTTGTGCGACGACTCGATCGGTTTGGTCTAGTCGGTCGTGTCGGTTGTGTCGGTTGTGTCGGTCGTGTCGGTCGTGTCGGTCGTATCGGTCGTATCGGTCGTGTCGGTCGTGTCGGTCGTGTCGGTCTGTTCTGCCGGTTCTAGCGACAGGTTCGTCAGCGAGCAGCTCGTCGATGCGAATACACTCGTCGGCAAACCGTACGGTCTTTACAATTTTTGCAGGTTTCCCAACAAGCTTACCGTTTTCTCGGTTAGCGTTCTTCTCGTCCCGCTCGGTCAAGTTCGTCGGAAGCTCCTCGTCGCTTTGTTCACTCTTGTCGTTCTTCTCGTTTGCACTCCTCTCGCTCGTACCACGCGTCACTATCTGGTCGGAGTTGCGAGCGACCTCGCTCTTTTTAATCCGTCCTGACCGCTCTACTCGATCGTTCGGCTCGGAACGAGGCTGTAACGATTGCTCGCACTTCCCCCTGCCTTCGTGCTCGTCTCGGCGCGCTTTCTCGTCGCGGAGCGTTATCTCGTCTTTGCCCAACCGAGTCAATAACGTAGTCACTTCGAGTTCCACCGACTCACTTGCCGCTACCTCTCGTTGTAATCGTTGATTCTCCTCGCGATGCCAAAGTGTAACAGCAGAAAAGAGAGTGCGCACAATGGTGTCCGTACTAACAGGATCGGTGTTATTTGCTCGGAAATGCGAGTCCATCTGGTTCCCGGGTCGGCTCGCACGAACTAAATACTGTGGATCGTCCCTGCGAGCGAGCATCACACCGAACACGTTGCTATCCGCGATACGACTGGCGCGAAAACAGTGGGTCGAGGGTCACGCGGTCACGATGTCGCCACTCGTGTTACGCTCGGGTTCGCTCGTGTCGCTCGTGTTATGGGTTCCACTTAGTACGTTGAGCAATTTTGTCACGCGGCGCGAAGCGGAGGCGGGTGGTGATGAGAGCGACACACCCGACACGCCGACGCACTCGAACGAACGAAAAAGCGAACGAACGAAAAAACAAACGAACGAACGAGCGAACAAACGAGCGAACAAACGAACGAACGAACGAACGAGAGAGCGAACGAACGAACGTGTGAGCGAACGATAACGAGAAAAACGGGACAGACTCGACTCCTCAGTTGTTCTATTCCTCGACTAACGCAACGGACATTTTTTCGGACGATGATTACGACGGTTACGATAATTACGAACATTACTCAGCGGTTTTACCACGACCGCCAACAAAAATCGCGGTGCTGTTTTGCTGCGTTTGCAATCGTGCTGGGGATCGAACACGATCACGTAAGCACGGCATGCGCGTCACACGCAATGGCTGGAAAAAGTGCCTTTCGCAAATACGTGTGGCAACCGTTTAGCGCGATCGTACTGGCAACTCTCGCTGTCGTAACGTGCTTGTTTCTGTGCGTGCTGGTCGACACGTTGATGTTTGCGGCCCTCCTGCAGAACGTGGGCACTCAATACGCGCTAAGAAAGAAAACGCCCGGGGCGTCCGATAATTCTGTTGATGAAACCAGTTTTGGTGATGTAAGCGACAACTCCACTCGCATCGACGAGACGTTCGAGCGAGCGGTCGCGGTCAAAAAACGACAGAATCTGTCGGACAAAACACCGAACGCGTTGAACGCTTGGGCGAGCAAGTGCAACTTGGGTACGATCGACTCGACGACCAACGACACCTCGACGAGAGACGGACGATTGTTCAACACCATCGACTTCTTCCCCCGGTTCGCTCTCTGTTCGTTCGACAAAACCTTCACCACTGAGACTTCGGGGGCGGACGTAACACCGACAAACAAATCGAGCGGAACGACGAACACGAGTAGCACGTCCGACACAACTAGCTCCACCGACTCGGCTAATACGACAAATACAAGTACGACTAGTACGACGAGTACAACGAGTACAACGAGTACAACGAGTACAACGAGTACAACGAGCGCGACGAGTACGACGCTTCCCACCTGAT
>High_coverage_contig_7
CTAAGAAAGAAAACGCCCGGGGCGTCCGATAATTCTGTTGATGAAACCAGTTTTGGTGATGTAAGCGACAACTCCACTCGCATCGACGAGACGTTCGAGCGAGCGGTCGCGGTCAAAAAACGACAGAATCTGTCGGACAAAACACCGAACGCGTTGAACGCTTGGGCGAGCAAGTGCAACTTGGGTACGATCGACTCGACGACCAACGACACCTCGACGAGAGACGGACGATTGTTCAACACCATCGACTTCTTCCCCCGGTTCGCTCTCTGTTCGTTCGACAAAACCTTCACCACTGAGACTTCGGGGGCGGACGTAACACCGACAAACAAATCGAGCGGAACGACGAACACGAGTAGCACGTCCGACACAACTAGCTCCACCGACTCGGCTAATACGACAAATACAAGTACGACTAGTACGACGAGTACAACGAGTACAACGAGTACAACGAGTACAACGAGTACAACGAGCGCGACGAGTACGACGCTTCCCACCTGATAGCCTTAGAGAAACACCGAAAAACAAAAGAGAACGGAAACAAGAGAAGACGAGAGAAAACCAATAACCAAAAGAGCGGTAAATCAATTGGTTGGTAGTCAGTCGAAACCGCTGGAAACCAGAAACGCAGATAACCCGACTCGATGAGAACCAAGAACAACAAAAACAAAAAGAACGTGACGTAACCTGATGGGATAAAGAAATAGCTGAACAAAACATTTTTGTGGTAGCACAGTTTATTTAATTCGACCGGGGTACATTAGATCGTGGGGTACAAGAGGTAATGACGCAAACGATGTACAATCGGCAAAATGTACACAATAAAAACACACATCAACACGAATCACATACAGAACATGCGCGGTACCGCAGACACCGTCGACACGGCGGTCCGTTTTACCCAAGAGTCATCTCGGTATTTTGGTCGATTTGCCGACATTACTACCAGTGATCATGGTAACAATACGGCGACCACTAGTTCCAGCAGCGCCAAAAACGGCGGTATTAACGGTACCGACCGCACCAAACACGCCAGTCGCTGTATTACCGTCAACCGAATCCCCAGAAGCGCGACCAGAAGCGCGACTGGTAACCACAGTGCCTGCTGTGCATCGAGGACTACCGTCGAAGCACAATTCATCGCGATGAACGTTCGAATCAACGACAGTGGTGGTTTCGACGCGTTGACCGCAACTAAAATTCTCACCAACGTTCGTATTGATACTACTGAAATCTCGTCCACCAAAGTTCCGACTACGACCAATGTTCCGACTAGTATTTCGATCGATGTTTCGACCAACAAACCGACTCATATTCTGACTGATA
>High_coverage_contig_8
ACACATCAACACGAATCACATACAGAACATGCGCGGTACCGCAGACACCGTCGACACGGCGGTCCGTTTTACCCAAGAGTCATCTCGGTATTTTGGTCGATTTGCCGACATTACTACCAGTGATCATGGTAACAATACGGCGACCACTAGTTCCAGCAGCGCCAAAAACGGCGGTATTAACGGTACCGACCGCACCAAACACGCCAGTCGCTGTATTACCGTCAACCGAATCCCCAGAAGCGCGACCAGAAGCGCGACTGGTAACCACAGTGCCTGCTGTGCATCGAGGACTACCGTCGAAGCACAATTCATCGCGATGAACGTTCGAATCAACGACAGTGGTGGTTTCGACGCGTTGACCGCAACTAAAATTCTCACCAACGTTCGTATTGATACTACTGAAATCTCGTCCACCAAAGTTCCGACTACGACCAATGTTCCGACTAGTATTTCGATCGATGTTTCGACCAACAAACCGACTCATATTCTGACTGATATTTCTGGTATTTCGATCATTGTATCGTCCACCGTCCCGACCGACGTTTCGAACGTGTCGACCAACATCCCAACCGACATTACGAACGACGTGTCGACCAACGTTCAGACCGACATTTCGAACGACGTGACCCGAGTTCCGATCGAACTCGCGATTCAAATTCGTCTCGACCGACGAAGCGGTCGGACATGCGAACCTAGCGGGATTAGTCGAATTACCACGATCGTTCTTCGTGGAGATCGTGTCGGTTCCACCCACTTTGACGGTTTTATCTGTCTTGTTCGTCTGGTCGGTGTTGTTGCCAGTCGCGCGATCTTCTTCATCGTCCGGTCGCACGAGACGCACCAAACCGCGAGCACCCATCGACCCTCCGTTCCCGCGGGCAGAAAGACCGAGCAATCGCGCAAACGACTCGCGAATACAGCTCGGTAGCAAGTCGATCGGGAAATCACGACGTCGAGAATGTGCTGCCCGACACCGGTCAAAAATGTAGTCAACGTCCGATTCGTTCAAACACATAATGACCGGTAAGCCGTTCGACAAACAATGTAGGTAGCGAGCCGAGTCGACCAGATGATTCCGATAGTACGCGAGTGCTCGCAAATCGAATAAACGCAGGATATGGGGGTTTGACATCATGACATCGTTGCAAACCTTGTTCCGCATCACTTTTCGACTAAACGGTTTCGTGTTTTTGGCGAGAATCTCGGCACGTAGCTGGGCCGCGTCAAAGACGAAACGTTTATTGAACACGTCGCAAATAGTGTGTATGAGCGCGTCCTCTCGATGATAGATTAGGTAGATGCGGAACAAACTTTTGATATTGTAGACGACCAGTTGGTTGTGCACACCGTTGAACATACGAGTGAGCACTTGTTGGCGCATCTTCTTGGTCATCCGCATGAACGCCGAGGAGGTGATCCTGTTCAAGAGCGCACGACTTAAACCGCCACCCCGCTTTGCACGCGACGATTGCTGGGGCTGCACACCAGAGGTTGTATCAGTTACATCAGACGTATTAGCATCGGATACATCGGACACGTTGGACACGCTTTTCGTCGCGTCGATCGCACTAGTCGCATTAGCCGCATTGACTGTATTGGACGCACCGGACCTTCCGTCCGACACGGTTCTCGACTCTCGTTCTCCCGGTTCAATCCCGTTGAGCGATTTTTGGACCGATCCACACGCAGCGCCCATAATCGAGCGACCACCGGGATAAGCCATGGTGCGCAACACCTCACACAAAAATCGATTCACCGGCAAACTACCAAACATACCGTCGATCGTCGAATCGATCGTCGAATCGAGCGAACCAACTTTTACACCGACTCGAGTCGCGCCAACACGCCCATCCTGACCGACAGCGCAACCGGCGCGACTAGTGCGACTCGCACGACCAGCTAAACGTGAACGTTCGAACCGCCCATA
>High_coverage_contig_9
CACCCCGCTTTGCACGCGACGATTGCTGGGGCTGCACACCAGAGGTTGTATCAGTTACATCAGACGTATTAGCATCGGATACATCGGACACGTTGGACACGCTTTTCGTCGCGTCGATCGCACTAGTCGCATTAGCCGCATTGACTGTATTGGACGCACCGGACCTTCCGTCCGACACGGTTCTCGACTCTCGTTCTCCCGGTTCAATCCCGTTGAGCGATTTTTGGACCGATCCACACGCAGCGCCCATAATCGAGCGACCACCGGGATAAGCCATGGTGCGCAACACCTCACACAAAAATCGATTCACCGGCAAACTACCAAACATACCGTCGATCGTCGAATCGATCGTCGAATCGAGCGAACCAACTTTTACACCGACTCGAGTCGCGCCAACACGCCCATCCTGACCGACAGCGCAACCGGCGCGACTAGTGCGACTCGCACGACCAGCTAAACGTGAACGTTCGAACCGCCCATATCTATACTTGTCCTCGGGATCATCACCATCGCTGTATTTTTCGGTTTTCCCAGTGTCACTGTCTCCGGCATCGTCGTCGTCACAACCAACTCCGTCGAGTCCATCACCGTCGGTCTCGTCGACATCGTCACGCGCCACACTCTCTTCGCTGTCATCGCTCGCCTCGCTTCGATCATCCTCGTCGTCAACATCGTCGACCTCCGTCCGACGGTCACCTGCATCACTTCCGTCGCTTCCATCATTCCCATCACTGTCGTCCACCGGCTCGTCATTCTCGTCGTTCCCGTCCTCACCGCTGTCCCCATCGTCACGAGCGTGCGCTGCGAACCGGTTGGTACGACCGCCGCCACGCTTTTTCCACGAGGCTCGTCGTTGCGCACGGTTACGATCAGTACGACGACGACGCGAGGACAGCCGACAACGTCCGCGCGTCGTTGCTCGGGTCTCTCCTTTTTTCTCCTTCTTCGTTTCCTCTTCTTCCTCGTTCTCGTCGGTCCCGATATGGTACAACAGTTGTTGATGATCGTTACCACCTTCGAGCCGTACACCAACACCCGAACTCACCATCGTGCTCATACTAATGCCCGTTCCCGTCGAGGTTAAACGGGGCCCGGACCCACCAACTCCACTGACTCCGCTGGAGCGAGGACCCACGAGTTCCGGAGTCACCGACAATGATATTCTACCGTTGGTCCCGCCGGATCGACGGGCTCGCGCGACGACACGCACCACTCGTGCTGGCGCTCCATCAACCGACTCGAGTTGAGTGGCTGCCCGTCGCTTCCCTCGTCGTCCGCATCCTCGCTCGACTTGTTTCGACTCAGCGGTACCACGAGTACCGTGCATACCGTACGCGCCGTGCA
>High_coverage_contig_10
CCACCTTCGAGCCGTACACCAACACCCGAACTCACCATCGTGCTCATACTAATGCCCGTTCCCGTCGAGGTTAAACGGGGCCCGGACCCACCAACTCCACTGACTCCGCTGGAGCGAGGACCCACGAGTTCCGGAGTCACCGACAATGATATTCTACCGTTGGTCCCGCCGGATCGACGGGCTCGCGCGACGACACGCACCACTCGTGCTGGCGCTCCATCAACCGACTCGAGTTGAGTGGCTGCCCGTCGCTTCCCTCGTCGTCCGCATCCTCGCTCGACTTGTTTCGACTCAGCGGTACCACGAGTACCGTGCATACCGTACGCGCCGTGCATAGTTGCTCTCCAACTTCGCTTCTTCTCAGCTTCTTCTCACCGATCCCAATTTACCGGTTTCCAAAGTGTCGGTCAACAACTCAAAACTACTAACAACACACTGCAATCAGATCGGTCGATCGATCCGATCCGCTCGATCGACGAAACAGGTATGAACGCGCACACCGCGAGCGACGTAACTACCTTCTCCTCCTCCGCGATCGGCGCGACGTAGCGATCCGCTCGGGTGTAACGATCGGTACGAGCGGAACAATCGATACGGCGTGACGATCGGCGCAGCGTAACGATCGGCGCAGTCGCAAACACGCGGAATAGCGGCAATCGACGAGCAGGGACGAACGATGACGATCGGCCAACACCGCAAACGAAACTGACAACGATCCGACAACGATCCGACAACGATCCGACAACGATCCGACAACGATCCGACAGCGATCCGAGAGCGATCCGACAACGATCCGCAAGGCCGTCTCGAGCACCCTCTTTCGGCGCGACAGAGACACACAGGTTTTCTCCTCGCTTAGACTATTAAGATTCTCCGACTGGTTCGAGTTTCCTTCGAGTTTTCGCACTCCGCGACGTAGAGACCGAGGTTTTGACCGAACTTTTGACCGAACACGCAGTCGTGGAACAAGCGAAAGACATGTTGCCCAATGGAGACGCCGCGATGGAAATGGAAGTAGAAGAGGAGAACGCGAACACGGGAACGTGTTATGGGGAGGCATCGTTTCCCGAGCGGGCCGCCCGCATGACTGTGCACCTGGAGAACCTGCTGGTGCTCCGTGCACAAAAAGCGGACCCGTCCGTGAACCCGTGCGACGACCCGAACACCGCGGCCATCCAAACGCTGACCGTACTCGAAAACGTCCCGTGTGAAGTGGTGCGTGTGTGCTGCTCCGTATTGGCGTACATTCTCAAATTGCGCGGCGGAATCGCGCCCCAAGACTTTGCCTCGCCCGCCGAGCTGAACGCGTTCGAACTCGAACAATGGACCGTGTTGAACGGCGTACGCGACTTCTCGCACTATATGGAGTTGTGCAAAACACTGGTGGAGACGGTGCTCGAAAACGGTCGACGTGTATACCAGCTGTTCGAACAGCAAAAGCAAAACAAAGAGGCGACCGCGCGCGAAGCCGGTCAGCACGCGAACGGCGAACACCGGGAATTGAACGGCGCGGAACTCGACGCGAGCGACCACCAGTACGCGAGCGTGAACGGCGGTCCGGACGATACCGACCAGTTCGACGAGGACGAGGGTGAAAACGAGTTGTCGCTCATCCACGACTTGCTTCGCAACATGAACGGCGTCTTCCTACGTTTCTACGATCTGTTCGTAAACGGGAACGGGTTCCCCCGAGAAAAGATATACGAGAAATTGTTCGTCTCGGGCTGCGTGTCGCACCGCGAACCCATGCCACTGCATCGCGCTCACCTCCACTCGCTCGACTCGATGTTCTCCATGCTCGCGCATCGGATCATCGTGTCGACCGACCACTGTAACACTCATTTTGAAGCCTTCTTCGGGACGGGTATCTTGTTCACGGTACTACTGAACATCATTACCGAACGGTTCTCGAGCCAAGACGTGGAATCATGGTCGGCCAGCGCACTCTCCGCAACCGATCACTGGACACGCGTTCGGTTAGCGCGTCCCGAGGATCGCCAATCGATCCACTTCTTCAAGAACACTAACAGCGAGTCGTACCGTCGCGCGGTAGCTCGCTTGCCCGCGCATCTGTTCAACGCCACCTCCGGTCTCGACGTATACCTCACCAAAGGCGACACGCTGTGCACCATGTTCGTTCAGTTTATGGGACGAGTGTTTTTACGTACACATGAATGGCCCCTGCGGTCTGACGTGTTTGCTCACATCAAGGAACACTTTGTGTGCGACAACCTGCAACGATTGTTCGCGAGCATCGGGCGCGGCGAGGACCAGCGCGCGTGGATTCGTTTCTTCAAGCGCAACCACGACCGCAGTCCGCGCATCTACATCCAGATCGAGCCACTCTGCTCGCTGAACGACGAACTGATCGGTGGCGAGTCGCACAACGTGGCCGTGGAATCGCGACCGAACGAAGCAGCACTGTTTGGCGCGAACGCCGGAAAACTGCGCAGCAACGCGAACGCGGACGCGGCCCGCCGATACCAACAGCACCGCAACTTTATCGATCGGTACAACGAGTTCATGAGCAACAAGAACAACGAGCTACGCGATCACTGGAACATCATGCGCGCCGTGTTCATGGCGAACAGCGGCGGTTGGGATCAGAACGGAGGCGAAGCCAACTTTACCGATTCGCCACTCACCGACTTTGTCGAGTGGTGTCGCGATATCAACTCGCTCATATTCCCGTACAACTTCCTTCTCACGTCGATCACAGCCGGCGCAGAGCGCGCAAACCGTCTCGAGGAAAAGACGCTCGACGAGGCGTGGATCCTCAAATGCCAAGAACACCTCATGGCGCGGCGATTCAACTCGAACCGCTGTAAACAGATCCTCGACTTTTTCAAGCGACTGGAGATCAAATCTCGCCTCATACTCGAGGAGAAAAACTTTATGTACATGTTCAGCGAGGCCATGGAACGCATGCCCTTCCTGTACGCACTGTTCGGCGACTCACTGCGCGACATGGAGAATGCCCAAAACGAGCAAAACGAAGAAGCGTTTTGAATCGTATCGAGACGTTCGGAGCACGCTGAGACGGTTTAAATCGTTGCGAGAGGTTCCGCGACACGTTCGAAACGATTCACAGCGCTCTACAGCAACCCCCGTGCCCGTGTAAACAAATCCCGCGTAACCTAATCCCATGTAACCTAATCCCATGTAACCTAATCCCATGTAACCTAATCCCATATAACCTAATCCCAT
>High_coverage_contig_11
GCACGGACGCGAGCACGACTGTAAATTCCGAACAACGACCAACGTCAACCATCACGTCTCCAAACGGCGCGTCGTCCCACCATATTTTTTTTCTCGCTTCGAGTTATCGAGTTGTTTCTCGTAGCTCGTTTGGCCGATTTACTCGTATTGCTTGAAACCATCTGGTATAGTGGGAAACCGATTGGACAACTGTTGATACGAACGGTAGTTTTGAGAGTAACGGTTACACATGATTATGTAAAACAATTTAGTACGAAAGATTTGCAAGGTCGCGTCGAACCGCTTGCTCCGCTTGTGCGGTAGGAGTTTACGATTCCCGACCGTGACACTCGTCACCAAGTCGTGAATCAAATTGGACAAGTACTCGTCGCGCGTGTGGTACATCTTACACTCATCAAAAATGGTACAACCCTCCGTCGACTGGTAAGCGGGATACCAATCCTGATCGAGTGGATATAAAAACGATTGACGAAACCGTTTCACCGGCAAATCGGGCGTGATGGTCGAGAAGAACGTGAGGTAAACCGGCACCTCGTTCGGCATGACGCGTCCGTACCCCGTGCACCCCGGAGCGTGTACTCGGTTGACGAACGAGTTATACTCTTCAAATTCCTGCGGTTGGTAGGTATGCGCATTGAGGCGCGCGTAGTAAAGGTGACGAAGATGAGGTTCTAGCCGGTCCGATACCATCCACATACGCCGATCGGACCACTCAACCGGACCGATCACGTCTCTAAACAACGGTACGAGATCGCGCATCGTCGCCACGTTGTACTTGATGTTCACCTCGGGAAAATCGTTGTAGTAAACGATACAGTTTGTATCATCGCTGAAAAAATCATGCACGCGGAACGTCATGTTGCGCAAATACGGTCCGATAAAAGGCTTCGTTTTCACCTCACGTTTTCGCCAATTCTGATACGTATCGTCCTTTGTCAAAATGCTCATGATGGCGTCTGCACGCTCGTAATGAGCGGGAACGGGATCCTCTCGCGAGTCCTGGCTGTTCTTGACATAGGTCAGACCGACGTCCGGTAAGTTCTTGTCGTTCCAAAAGCTGAGTATGGCGTGGGTGAGAACCGAGTCGGGCGAGTTCGGAATAGCCCCGTTCTGCTCGTGCGAACCGGTGTACAAGCAAGAATTTGGATAACGTCCGTGGTTGTTCTGCAGGTAATCGGTGTCACTCGTGAACGCAATGTAGTTCAGATTGGTCGTCACACACATTGCAACGTTCGTATTGTTGATCTTGTAGAACTGGACTTTGCACCCGGACGTCTTCTTCAACGAGAAGGCATCGATCGAACAGGGGTCAGGAAGCACGGGGTTCGAACGCAATGCTACGGGCAACAAATCCAAAAATTTAGTGGAGACGAACGATTTGTCCAACTTGGTAAAGTTGTTTAGACCGACCTGCCATATGGTCTCGTAGTCAGTATCGCCAACGTTCTTTTCCACGCAGATCGGTCCGACCGTCTTGTCAAAGTCGCTCTGATAACCCTTGTTGCACACACAATACCCCTTTACATACGGGTCGACCTTACCCGCCACGGACGCCGGGTCCAAGGAGCCATATGGCTGACAACCCACCGGCAAAAGACAGTCCTGAGAGATGCTGTGGTTCAAATTGGTCATTAGCGAGGGGTACCGGCACTTGCACACCCAATTGTAGGACGAGTCGAAACTACCGCCATCTTGACCGAGTTGTGCAAGAATCCAGGAACCCGTGTTCGGATTACAGTTACGTTTACTTTCTTGTATCGGGACGGGAGAACCGCTCGCAAAGTCGATCGACGCGAATGTGGACGGTAGACACCAACCCTCGTCTTTGTTGTTCGTCTTGCTGCTCGCGGGGATCGTGATCGTCTCCTCATTGTACGTTTGTACAAGAAAAGCGGACGGTACGTGCACGCACGAACGGTTGTACTTACGCGACTCGATGCAAACGAAACAGGCGTCCGAACCTCTGGAAACCGAACAGGAAACCAAGTTCTTGACGCCGGTTTTCATCCACTCGTCGCAACGTTTCGAATCGTGTGAAATTTCGGGCACATAGACCACGTCTTTGCGTTTGTAGGGCAAGATCGACCGAGCAAAACCCAATTGTTTGGAGATCGTCGCGTCAACCGGGAACGTGGCACCGTAGTCGGGTCGCGAGGAGTCGGCTACCATAGCGGCCATGTCAGCCAACGAGGCGGAAGTTGCGCTCGCCACTAAACGCGTGACCGCCGCCGTAGCCGTGTCATACGCGCGGTCGAACACCGACTGCCGCAAAAAATCGATCGTTGTAGCTGAATAATCGGCGCCGCTCGAGCCGCTCGCGCCGCTGGGCACCTTGAATGAACGTTTGACGACGCGCCACGGCTTTAACCGCACACGCGGCGAGACCGGTCCCGGTTCCGTCGAACGAACCAACTCGTTGCCACCCCACTGCGAACGAGCCAGCAAAACCACCAACACGATCAATGTGGCTACCGCGCCAAAAAAGAAGAGCGGCAAGTAGTACATAATGACACGCGAAACAGAACAACAAGCGATACAGTGAGGTCGACGGCACGGCGCAAAATCGCGACAAGCGCACAACTCAACTCTTAAAAAAACAGCCGGTCCGTCGGCCACACGAAACGACATCACAACGAGGAACGCAACAACAAAACCAGAACGAAACACTCCATACCCCACCCCCCCTTATGCCCCCCCCTGTAGTACAATCGACACCGAGAGAACTCGTTAAACGCAACAACAAACGCGACAGTCACAACCGCAAAACCAATAGGCGCGCTCTCTCCGTATCCACCGGAACTATCACTACTAACTACGGACTAACTGCAACCACCCACTGCGGCCACTGAATCCGGTCACCCACTGCGGCCACTAATTACTGACTGCGGCCACTATGTCTCGGCGGTCGTGCCAACCACAAACGAACCACAAACGCTCAACCGAGCCTCGCGCGTTTCGTTGGAACGCGGCCAGCATCCTCCGCGCCGTCGTCCGCAGTGTTTTCCTCAGCATCGCGGTTACGTTCGGACGCTTCGGAGTCAGAGTCGGAGCTTTCCGAGTTTTCGCCGGTGTAGGCGCGCCAAGCCTCGACCGCGGGACCGCCGAGCATAAACCGACCGTCGCCGAGGATCTGCTGACCCTGTTTCCCGAGTAGTAGTCGGTCGATCGCGCGCGTGTCTTTAGCACTCTCTTGCTCGGCCCGCTTAGCAGTTGCGTCCGGATCGAAACGTCGTTTATCGTCCATCTTGTGTTCAGCTTCCTTCTCTTCGTTCTCCTGCTCCTCTTTTCGGGCTTTCTTCTTATCATTCTCGGGGTTGCGGTCGTGACGGAACAACCGCGAGTACTGCTGCACACCCATATAATTGAGCGCCAGTTGATCGGCTACAAGTAACACCTCTGCCGGACGTTCGTTCGTCTCCACACCCTGATCCCCGCCGAAGAAGGCGAGCAACACCGTTGTGTCGAAACCGGGATGAAAAGCGTTCGGCACGAGTGGACGGTCCGCGTCGCGATACACCGTTGTCCAAAAGCTGGGCAGCAGATTAAAGTGGCCGGTCGTGCCCGAAATGATTTTCGGTGTGTTGCAGATCCGTAAGTTCTCACAGTAGGACTCTGGAGCGGGGTACACGGCGTCCACTGGGGAGATGTCCGGCTCGAACAAGATTTTGGATCGTTGAACGGTCTGCAGCTCGGGCGGTTTGATGGGTCGCCACTCGGTGTAGAACGCACGGTCGGCCGGCGGCACGAGACCGGTCTCGCGCGTCCAACTCGACCCCACGTAGTACGCATTGTACTCTTTGTCGGTTTGCACCGCCCACACCTTGAACCGATCGGACGGCGAGGGCGCCTCAATTTTGCGGTAAAACTTGTTGACGTACTGGCCGTACACCAAATTCGCTTTGATCGGAGCAACCCTGAACATACTGTAGACGAGACGCAACAATTGCGGACAGATCGCACGACGGACCGGTTGCGCGTGCTTGCCCACCTTGACCGTCATCTCGAACATGTCTGGAAAATTGGTGTAGATGACAAACGAGCGACCGTGGCGCAAATAGTTGTCCAAGTCGTGCCGCAGTGGCAGCGGACGCGATCCGTACGGCTTCACCGGGTGCGACGCGAACAACACTTTGTTGCGGAATTTCTCGTCGGTCGCAGCAAACTCGTCGATCAGATTGAACAAACGCTCCAACCGTTCGTCGCCGCGCCGTCCGCGCCGGGGCTCCGGTGTCGGTTGCTTCAACAACACCCCGAGATCGGGATGGTATTTGCCGTTAAAGTGCGACAACAAGAACAACGACGAAACGTTGAACGGCTCGGCCGCCGTCTGACGACCGTACATGAGCCCGTCGGCGAGACGCAAACACGCGTTCGGGTAGCG
>High_coverage_contig_12
ATACTGTAGACGAGACGCAACAATTGCGGACAGATCGCACGACGGACCGGTTGCGCGTGCTTGCCCACCTTGACCGTCATCTCGAACATGTCTGGAAAATTGGTGTAGATGACAAACGAGCGACCGTGGCGCAAATAGTTGTCCAAGTCGTGCCGCAGTGGCAGCGGACGCGATCCGTACGGCTTCACCGGGTGCGACGCGAACAACACTTTGTTGCGGAATTTCTCGTCGGTCGCAGCAAACTCGTCGATCAGATTGAACAAACGCTCCAACCGTTCGTCGCCGCGCCGTCCGCGCCGGGGCTCCGGTGTCGGTTGCTTCAACAACACCCCGAGATCGGGATGGTATTTGCCGTTAAAGTGCGACAACAAGAACAACGACGAAACGTTGAACGGCTCGGCCGCCGTCTGACGACCGTACATGAGCCCGTCGGCGAGACGCAAACACGCGTTCGGGTAGCGACCGTGGTTGTTGAGCAAGTAATCGCTCGAAGTCTGTATCGGCAGGTACCGCGGACTCCGACTGTCGCAATACACGACAATACGACCAGGATCCATCCGCTCGGCTGCATCGGTCGAACCGACGGCGGCAAGACCTGTCGTGTTGCTCGTCGTGTTGCTCGTCGTGTTGCTCGTCGTGTTGCTCGTGGTGCTCGTGTTGCTCTTGTCGCTCGTCTCGCCCGTCGCACTTCCTTCGCGGGCACGGCGTTCGTCGTACCGCGACAACAACTTGTTACGGTCGTCCATCTCGGGAGAGACGATCCACTTGCGAACCGCGAAACAACCTTCCTCGTCTTTTGCGTACGGCCGGCCGGACAACAGGTCGATGGTGCACGGGTCGGGCAGTCGTGGGTCCGACTCGACCGCAGTAGTCGTTTGACCGCCGTCGAACAATCCGAGAAATTTGGTGCTCACGTACGACAACGGGAGCGCCTTGTAGTCGCCCGCCAGACCAGCCGCCTCAAGTACATCGCCGAGACCCTTGCTACCGCGTCGCTCGTCCAGAATAGCGTTCGGTGTGCACAGAGGCCCCACTGTCGAATCAAAGTCCGAGTGGTACAACGCCGGACACTCGCAAAAACCCGAGGTGTAGGGATCGATCAAACCGGCACGCGAGTCGGCATCCAGTTGGCCGGGATAACAACCCACCGCAAGCGAACAGTCATCTTTCATCGTCGACGAGTTGGTCATCAAGTTTGGATAGCGACACCGACACACAAAGTGCGGTCGCCCGTCTTCCGAACGCGATAGTAGCCAACGGCCGGTGTTCGGATTACAGTTGCGACCGAGACGCCGTTCAAACTCGCGCGGCAAACACCAACCGAGATGCGGTTCCGCGTTGGCAAGGATCGACCGTTGGTAGCCGTCCTCCAACGTATAGCGAAGCGGCCGCGACACGTGAACACACGCGATGTCGCTGGTGCGACGATCGACGCAAAAATCGCAAGCTCTTGCACCGGCGTCCAGATTACACTCGAACGGTTGGCCAAAGTCGTGACAAATGAAACCGCCGACACCACCAACACCAACGGTGGTGTCAGTGCCACCACTAGCACTACCCTTGTTGCCGGCATCGTTCGACCCAACAGCCAACGTCGCACCGCGTTTTCGACGGGATTTCGATCGCTGCCAACCACCGTCGGAACCACCGTAGGGACCACCGTCGGGACCACCGCCGGGACCACCGTCTGTATGCGCATCCGCAATAGTGCGGGGCGTCGTGTCGTCGCGACGCAAACGCTTGCGCGACCACGTCCCGTGCGCTCGACGCGAAGCGTCCAGCACGACCGTCACGCTGTTCGCGGCCGAACCACCGATCGGTACGATAGCGCGCGCAAAGCCCAACCGATGAGTGGAGGCCGACGAAACGGTCGAGACGCCGCCTCGAAGATCACGACGCAAGAGTCGCACCGTTTCACTGGACGCGGGGACCACGAACTCACCGGTACGGTGGAGTTTCGGGTCCTCGCTCAACCGAACGAGAACACGCTCGTGCGCAGTTGACGCGACCAGAATCTGCGTGAATGAAGAGAACGCAACGACCAACACTGCAACAAAGACGACCACGAAAAACACAATTGGGTGAAAATCGAAAGGGAACATGTGGAAAGAGAAATCGAGTCGCCCGAACCGAGTGACGAGCGGAATCGATGGTCAACGCCGCGCTTGCGGCTCAGCCGTCTCTTATCGCAAAAA
>High_coverage_contig_13
ACCGTTACGACGACTCGACTCGTGAATACCGACCATTCGGTGTGCCATTATCGACCGCGCTTGAGCGCCTGCCTCGCGTAAAAGTCGACAAGCGGGACGAGGTGTCGCGGCGTGTCACCGAAACAGGTGGTCTGCGCCTCGGCGAGTCGCTGCAACAAATCCACGCGCGGAAACCAGATGCGCGTACATTGGAACACGAGCACAAAGTAGTCATCCGTCTCGCGGAAACGTAGGTCCACGTAGCCACCGTCACCGATGATGGGGTGACGCTCGGCGCGAACCATGCTCTGGTATACCCGATGATAGAAATGCATGGGCGCGATGCGGACGGTCGGGTCCACTCGGTCGACCGTGTTGTGGAAACAGAGCGAGTCGCCGGGTCGCACGAGCGCGTTTGCAAAGTTCGCGGGCGAGATGGGCTCGGTCGGTCGATCCACTTTGGAGGCGGAGACGAACTTGGTTTGCTGCTCGCAGAAACCGAGAACGCCGTTCACGAGGTACACTCGCTTGGCGGATAACTTCTGCAACAACGGCCGGTCGGGCGTGCCGGGCGGGAAATGCTCGTCCCAATTGATGAGCCGCACGACTGGCGCCGAGATGAGCGACTGTTGTATACGTAGAGCGGCCACCAGCGAGTCGAAGGTAGCCAGCGTGTTGTCGAGCCCGTACAACATCCAATCACGACCGTGCGCATTCTTCGAGGCGAAATATGGGACGACCGGCCCGATCGAGACTTGACCGTCCACGAGGCGTACGACTGTCCGATCAGCGTTCCTTTCGCGCGACAAGTCCACACCCGAGACCGGCGGAGGCGGCGGGACAACGCGATCAAAGGTCCCCGCGCTAGCATCGTCACCGTCTGGACTCTCGCCGCACGGCTCGTAGTAGAACAGCGGTGCGCCGTCGCCGTCGCGTGATCGAGGTGGTCCGACGTACGTTCGATCGCAGGGCATCGGTTTCCCGGATCGCACGTTGTCCAAGAGGTACAGCTTCCACGTGTCGTTAGCACAGGCCGCCTCGAGCGGGAGGATACCGCGTTGCGCTAGGGAGAGGCCACCATCAAACAACAACCGCGGACAGTAAGTCACGGGACTGTTGCGTACAAACGCACACTTTACCGGCATAGCGTCCAGCGCTCGCCACAACTTGCAGTTAGGGAAGAAGAAGCGCGGTAGGCGCGACACCAAACGACTGATGCGCCGTGTGGCCACATCGTCGTACACGGAGGCTCGACACGCACTGATGGACAAAAACGGATCAATCCGCACCATGGCCGCAATCCGATCTCGATCAAACAAGCTGTGCAACGACGGTCGACTTCGCTCGTTCAGACTAGTCGACTCTTCCACGCCGTCCATACTTTCCGCACCGTCTACAGCTTGACCGTCTTGATCGCTCCCGTTCCTGTTCGTCTCGTTCCGCTTGGTAACCGCTGCGGTAGCGACCGATATGAGCGGCGAGTACGACAGAGAATAGGCTAGAGACCGCCGTTCCGTCGCTTCGCTCATCGTGATGTGAGCCACTATTTCGCGCAGCAGCGCCGCAATGACTGCGGGATTGACCAATGCACGCTCCGAGAACTCATTGCTCCCCGCGCCTCGCAACTTGACAAAACAGAGCCGCAAGTAACCCGCACAACCGACTACGGTGCTCGACACTAAGTCCCCCGAACTGGGAACATCTGTCGCGCGTACCACAGCGCCCGCTGCAATCGCGTTCGCCCCGGCGGACGCGTGGGTCAAGTCCGGCAAATCGATGACTCGATCGAACACAGGTGAACTCTCGGCGGGAAGCAACAGCATATGCAAGTCGGGATACTGCTCGTGACGGAAGAACATACCGTACCGCGAGCAGCTCGGCCAACTGTCGCGCAACTGTTGATTGGCAAGACGGGTGAAGTGTTCTACACCATCGACCGCCAACAAAGCACTGGTGGCCACAAAAACGCACTCGAAACCCGCTCCACCCACCTCGGGACGACTCGCGTCCTCCGCAACAAGGTCGTTGTACGAAGCGTACGCTCGTACGTCGTCGACGCGCAAACGATTGACGTCCCGATCGAGGCCGCGCTGTGCGGCAAACGACAAAACCGCCTCGGTCAACGCGGTGCCGCGCTCGATCCCGCTGTCGATAAAGTAGCGATTGCGAACGGCGCCACTACGTCGGAGGAAAGCACTCAACAGTCGGTCGTGCGACGCGCGTCTCGAAGCGCGCTCTTGACTCGCTCGTTCGGACTCGTCGGTCGAGAGGGGCGCGACCGTATAACGCAAACTGTACACACCAACTGCACAAAGTTGAAGCGCGCGCAAAAGCACCTCACGAAGGTCGCAACACACTTGATTGGATCCGCTCAACTCCTCGGCGGAGGGACCGTCGCTGTAATCGACATCAGTCGGCGCCGCGGAGGCCTTGAGCAAAGCGAGTCGCGATTCCTGCGCGGAGAAGATGGCCGACAGAGCAGCGGTCTCGGCGACCGAAGGACCGCCATAGAGGACTGCTCGCTCATTCGGGAGGAACGTGTAGTTGAGCAGGGCGCGCAAGTCGCTGCGCGCCACGAGCACATGCGACAATCTGGAGGCGAGAACTCGGTCGTCGTCGACACGAACGATGTAGATCGAATCGCGTTCCACGTCGGGCACAGGAATGACGGTCATCCAATCGTCCACCTCGTGCGTGAGCGAGTCGATACTGCCCTGAAACCGACCCATGAAGACGCGCAGGGTGTCGCCCCAAAACGTCTGTCGCGAGATACGCACAAAGTGGAGATCGACGAGCAGAAAAGAGAGCGCCGGCCAAGAACCCAGACGAAGCCCTTCGGTCGGCGTGGACGCGGGGACGAGCCGCGTGCCTGCAGCGGGACAACGGTCGCTCGGCGTGTTCGAATACACAGACACAGACCGAACGCGGTGCGAGCGGCACACGGCGAGCGCACGCAACATCAGGTCGAGCGTTTCGTCGTCGAAAGTGTTGAGCGTCTCGTCCAACTTGTGACGCCACAACGGGACGGCCGTCACGTTGTCGAGGTATGCGTCGATCACGGGATCGGAACGGTGCGCCGCGACCACACCGATCCGACCAAATCGGTCGACGAGGGTGCGGACGAGACGCGCGGTGAAATCGATCAGATCGCATTTATCGGCGTACCAGCGTGTCTCGTCGAACGAGAGTCGAGCGTACTCGCTGTACAGGATTGGCTGTTCGAACGGGACGCCCGTCTTTGCGCTGCGGAACGTCAGCAGAGCGGGACGGTCGCGACGCAACGCATACGAGTTGTCGCGACACCACTCGCGTTCCAATCGTTCGAGCCAAGCGCGCCGCATCACGAGTCTCGTTATGCGGTCCTCGTCGGCGCGGGAAAACTGCTCGCCGCCGCTCAGAACGTAGGGCGACGCGGAAACCGTCTCTCCGCTGAGACCGGCATTCGCAGCAGCAGTCGTGCGACGTCGGCGATCAAGTCGTAACCGAGACAAATAGGTCAACCAATCAGACTCGTACTGCCAAAAAGGGACGAACGAGCCACAACCGCTAGGAACGAGAACACCGGCCGAACACCACTCGAGCAACCCACTGGCGCGCAACCATTTACGCCAACCTAGCCAGGATACCGCGAAATGGAGAGCGTCGCGCACCAACGCCAACTCGTCGACCAACTCTGGTGGGAATAAACTATCGTTACCAGACTCACTCTCCGCATCGATACCGGCAGTCTTGGTGTCAAACCTGTTACCTGTGCTGTTACCACCATTGTTACCAGCTCTGTTACCACCCTTGTTACCAGTACCATTACCAACACTGTTACCCGTATTGTTACGCGTGTTGTTACGCGTGTTGCTACTGTTTTCCGCGTTTTCCGCGTCGCCACTACCTGCTGCACGTTCAGACCCATTCGTGGTGATGGTATTGACGTCAAAAACACTGTCGTTTCGTTCCACGCCGAACGCGTCCGCCTTTCCGGCATCGTCGTTCTTTCCAGCGTTGCCGGCTGCAGCCCCATCACTGGCCCCATCGCTGGGATCTGTCGGGTTGATCCAAAAGAGGGAAAACATGGGATCGGTGTGAGTAATGTAGTGAGTAATACGCGCACCACCGCGTGATTCGTCTCTCTTAGGAGGTGGATCCCGCGAACGACTCGAGCCCGCACGTCAATGAAATACTATCCGCGCGCCGGTGAGAGCCCCAAATACGCACCTCTAAATAAGTAGGGGAAAAAAGGCGACCGATCGTTATGGGATTCGCCGGATCACTGCGACGACTCGTACGAAAGAGCAAAAAAACGGCTACAGGTGCGATCGACATAGGGGAGGCTAGCAAGAGCATTGTGGGCGAAGCAAAACGACTGAATTTGAATGAATTGTCCGATCTATTTAGTACAAAGTACATGAAGGTCGTGGACAACAAGGCCCTCGTAGGTGCGATTGATATCGCCGACTTCGTGCACTTTTCGCGACTCGGCGACTATTCAAACTCTTTTTATGTTGCTTTCAAGGATACGGATGTGCTAGCCAGCTCGAACGTACAAAAGGCAATCAAAAAGGTGCTATCCGAGGCCGCGAACGAACTGCCCGACCTTCCGATCAAGAAATACGACGAAGCTATAATCCGCAGTAAAGTGGGCTTCAACCTGGACAAAAAGGCTCTCAACACGGTGGATGACATCGACAAGTTTGTGAAGAACGACGCCAAACTGCAACAGTCGGTCGACAAACTTGTGCAGCAGTCAAAGAGGACCGGCTTCCTCAAATTCTTCGGCTACAGTGTGGCCATTTCCGCGGCTGGTCTCACCGCACTCGTAGTGTATCAAAAATGTGTCGAAGAAGCAGCCAAATCCACTGGTTGTTTCATGTACACGCAAAGCGGTACGAACGTGGTCAAATGCAAAGTCTCCCAATTTTCGTGCAAAAACGCGACGACCGGAAACATTTGCACGAGTAAATCGTTGCCCGATGAAATCGCGAACAGCAAAGCGTGCAGCGAGGACGCCAACAAAAATTTGGACTGTATCGAGACGCTCTGCGATGCGGCACGATACGCCGATCTACAAGACAATCAAGTCCTGCGATGCGAATCCAAATCCGCATCCGATGTCTTGGTTGACGCGATCAACCAAGCGGGGTCAGGTATCGGCAGCGTGGTCGGCTCGGTGGGAAAGAATTTGCTTATCTGGGGACTGGTCGCTATCGTGGTGATCATCATCTTCACATTCTTGTTTAAATTCTTTACCAACTAAACGAGCCAAACAAGCCGATCAACAACGACCACCAACGTCACTCGATCACTCCGATCACTCAACCGCACACACCGCTCAACAAACCGCATACACCGCTCACCATCGCCAAACCACCGAAACAACAAACTGCAACAAACTGACCGATCGAGCAACTCGTGACACCAACACACCCCAACCACAAGCAAAACCTCGAACAACACTTCGAACAAAACCCCGCACCTAACCGAGATTTCGACTTATTAAGCCTTTGTGGTGCACCGACAACGACGTTGACGGCGCAACACTCGACACCGACACCGACTCAAACGACCGAAACGATCGACCAACGTCCAAACCTCGTCAAACAAACATGAGTGACAACAACACTAGCCGCGGTGACAGCGGAACATCCAACACGTCAAGTCCGTCTGGTACATCAACGTCAACAACGGTCACTATGAACGTGCCCGCATCGAGCCAACAACAACCACTGTTGCGTCTCATTCGTCGGGACGAGTTTACACGCGACATCAAACCCGTGCTCGCTAAGCGGTCCAACCAGTACATGCACGACAACAGACTCTTGTCACCGATCGCCAACAAAATCAAGCTGCACAACATGAGCGAAGTGGAAAAAGAGTTCGCATGGGACCTGTGGTACATATTTCCACGCCAGTCGTACGAGTTCGTGCCAGGCGAGAGCTGTCATATCCAGACTGGATGGACCGTTCTCTCTTATCCGTACGACCAGTACAGTCTGGAAATGTGTCTCACCGAGAGCGCGATCCGCCGAGGACTAGCATTATGTAATCCCAACTTGGACGTATTGTACGGTAAAGAGGGGTACGCGGACATCGTGCCGGTCGTGCTCAACACAAACCTCCGAGCAATGATGCGCATCGAACCGAGCGACGAGTACTTTTTGTTGCGCATGGTTCCCAAGTGTTTTTTCCACGTCAACATGACCGGTCAGCTCAGCGACATCGACAAACTGTTACAGTTTCGCAAACCAGAGGCAACGCGGCTCCACCGTCCGGCGTTGCGACAATTCTCCATTGACTCGTTGGACGAATACTCGGTGGACAACGCTGACAGCAACACCGCAACGAACACCACGACTACATCAAAAAACTCGAGCAACACGAACGACGAAACAAACAAAACCGACTCGAAAGATCTCATCGCTGTGTCACCGCTGTCACTGTTCAGCTCACCCTTCTCGATCTAACCTTGTCGCTTCCTTCTTGCCTTTTCTCTTTTTCATCCGTAATCATCCGAGCGGATCAACCCGATCAACCCGATCGACTCACCGCCACACATCACCATATCCACAAACTTCACAGCATCGCGCCACCACACCATCACACTATCATACCATCACACCACCATTATCCTCCATTATCCTCCATTATGCCCCATTATGAGCCATTAATCCTCTCGTTTTTATTTTATTGTCGCCCGTACGACAAAACGAACGACGACCAACACGACCAACCAAAGCGACCAAACCGTTCAAATAGACAAACCCACAAAACAAACCCACAAAATCGACAAAAAACGACACCGACAACATAGACCTACAAATCGAGAAAAAGTCAACAAGTCAACAAGACAACAAGTCGACAAGTCAACAAGACAACAAAACAAAAAAGAAAAGATGTAAAGGATCGGAGAAAACGACCGACCGAATATGATGTACTGTCTATACCGTGACGCCCCAACTCTAATTAAAAGCATAGTTGAGCCCGAGCTGCGAGATGGTGCGGAACAGATCGATCACATCGGCGTTCGACATGCGGTCAATCTCATCGAGATTTTTGTCCGAATATGGAGTCATTTTTACCAACTTTTCGGCCAGCCTCTCCTCGAAAGCTAGTATTTTCGACTGTTTAGAAACAGCTTTACCCAATCGATCTCGCAGTCGCTGACGCACTCGTGGGTCGGTGAAATCCACGGACCGCGCGAAATCTCTAATCCAGTTGTACCGCTTGGCGACAAACAGTAGTTTATGACAGTTTCGCGTGAAGTGCTCGTAGGGAGCAAACCTCCTTGGCCCGACCTGGAGGACGAGCGAACGAGGTCTCGCATTCAAATACCGTGACACGTCGATCACCCGCGCGGCGTACGGAAGCAATAACAAATCGTTGGACAAGTCGATCGTTCGCGAATGGTAGAAACGACACTGTGGCGAGTAGTGCTGATGGTAGCCGCCAAAACCGCGGAAATAGTTGGCCACACCGTACTCCTGCGGACCGACTAGAACATCACGATCCTCTTCGTACGGAATATGCCGTCGAGAACGCGCCAACGGAGGCGGTTTAGAAGACGGCTCGGAAGACGATTCGGAAAGCGATTCGGTAGACGAAACACCCAATGATGTCGACGAGGTCGAAGCTGGCGAGACCGCCGTCAAATTTTTCGGTCCGTGCGTAACAATCACAGCTGCTCCGTAGGCAGCGGGAGCGACAGCGACCGCGAGGACGCACGAAGCTAGAGCCAATCGAGTCAGAGCGCACATAACGATCTTGCTGGTATGCTGGTACTGGTAACTAGTGTAACACAATCGCGATAACACAACGCTGCGTCAACACTCTTAACCAACAAAACAACCTTGCAAAAAACGAGTCGACGCGTTCAACGCACTTGCGACCCGCAATCAATCTTGCAACTGTTGCGCCCGATACCACTTGTGAAACTTGTTGAACAAGACTGAACAAGCAGCACGAACGCTGCGATCATTCTTATCGGGGTGCAACAGTAACAATAGTTGTTTGCAGTCCGTTTTGGACAACTTTTCAAAGTCGCAATCATTGGCCAGCAAGACAAACACTTGCTGGGTACGCAAACCGCCTCGAGCGGCGGCACGCAAAACCTCACCCCAGTCGCGCGGATCGGATATAGCAAAAACGCGCGAACTGTTGGCCGGTATGTCGATCAAAATCGAAGAGAAAGTACCACCTGTCTCACCGGCGGGAATACGAATCATGTCGGCGTAGCGAGTCAACACTTGGTCGGCCACTAAATCGATACGACTAGGTGCGTCGGACCGGCCGTTCGACCTGGAACGACGTCTGCGCTTGCGAGTGGAGTGCGCGTCGCGCTCCTCGTCCGGCGGGGGCACGAAACTCGAACCGGCCGAACTCGGACCGGCCGAACTCTGTGCCGCGTCGTCATCCGCACCAAACTCTTCATCGACAACAGACCGACTTCGCTTGCGACGATGACGACGTTCCCGCGCACGACCTTCGCCGTCGTTCCCGTCGTTGCCGCTGCCCCTCTTATCCGCATACGAACCACCACCACCACTCACCGGCGACCGACTCGATTTGCTCGTACCGCCCGAGTTTTCAGACGAACGCTTGCGTCGTCCGCGCTTCGGTGCGGTACGCGAACCGTCTTCGTCCCTGGGGGGCACAGACTCGCCGTCACCGTCGCTCGCCTCGAGCCGATTGTCGCGGTGGTTATGGTTATCGCGGTCGACGGACGGAGTTTTGCGTCGCGAGCGACGAGAGGGTCGTTCGAACGACGGACCCGCCGAACATGATGGTGCTGCACCACCAGCCGTATCGCCGATAAAACC
>High_coverage_contig_14
CCGAGCGGCCTCCGCCTCTCGCGCCTCGCGTTCCGCGTTTTCGCTCGCTTTGCGATGCCGACGTTTCTTTGGTGGTGCTGATGGTGCCGGTTGTGCTTGTGATGCTGCTAGTGGCGTTTCTGATGTTGACGCTGTCGGACCGACTGAGACGGTCGGCGTCGCAGGTGCGGTCGAAGGTGCGGTCGACGCGCACGAAGGATGTGTAGTTGTTAGCGGAGTCGTCGAACAAGTCGAACAAGTTGGACCAGTCGGACCGCTAGTCCCTTGAACACCGACTTTTGCACGCGAACGTGCTGCGGGTTTTTTCGCTTCCCCCGAGATATTACACTGACAACTACAGGTACATGTTGCCCCATGCGTTGTAGTGGTTGTAGTGGTTGTAGTCGGTATCGGTGTTGGTGTTGTTGTTGCTGTCGTTGCTGTGGTCGCATTAGTAGTTGTTGCGCATGATGCTTTCGGCGCACGCGGAGCTCGCGGGGCTCTTGGCGCACGCGTAGTTCGCGGTCCAACCGATCCGACAGCGGCACCGACCGAAGACGCGGTTGTCGATCCAACCGTAGAACCCACCGTGACGCCGGAATCAACACCCGAGTCAACCGTAGAACCGCCGGAACCACCACCCGACGCTCCCGACGCACTGCCGGCTCTTCGACGACGTCGTTGAGACGGTGCGACGGAAACCGACGGTCGATCGTCTCGTTCAGCATACCGATCGTCCCGCCGTCCACTCTTCCGGTCGTTTGCATGCAACGATCGAAGCGATTCCGCGAACGAAGTACTCGCCGCTGAAGAATCGTCCGTAGTCTCGCCGCGCGCTCGAGTCGTGCGTTTTCGTCGCTTTCGAACGGTCGATGCATACGAATCGGCACTCCCAAATGTGCCAACAGATGTGTCGCTGGTCGCACCACCCGACGGATCAGCGTGGTCTTGGCTCCGATTTGCCTGTCCATCGCCTTCCCGAGACACGGCGGACCGCGAAGAACGCGACGACGACCGCGACGACGAACCCGCCGATCGCGAGGACTGCGAGGACCGAGATAATCGCGAGGACCGCTGTTCGCGCCTCTTTCTACGACGCACATCGGGGCGATCCACCGCGTCCAAATCTACCACTTGTACGAACGTTCCGTCGCGCGCCCTCTTTTGCGTCGTTTGAAAGTACCCTGTGTGGCTTCCTGGTTCGTCATGATCGCCTGGTTCATCCACTCGTCGGTTGCGACGACCACGTCCGTCGCTGACTCCCTCGCCGTTTCGATCGCGTTGACCAGCTTTCGTCCGCCGTCTCGTTGTCGACGTCGTTGTCGACGTCGGCTGATCGTAGTCGTCGTCGAGCCCGGTACGCGCGAGGTGTTTTTTTTCGACCGCGCAGCCCGAGACGCACTCACACCCGGGCTAACACGTTTTCGCGTTGCAGTACGACCACCACCACTACCACCATTCCCCGAAACACGACCACGTCGTCTACACGACTCCTGACTCGAATCAAACTCGCTGACAGACGACGCGTCGTCCGACGATGAAGAAGACGAACTCGAACTAGTGGTGGTACTCTCGTCCGAACCCGATGTCGCGTCCGATCCAGACGAAGATGAGTCGGAGGACGAAGACGACGCACCGCAGGATTGTCTCCCGTCGTCTCCCCCGTCTTCGCTAAACAGAGACGCGTCACTGTCCTCGTCATCAATGCTGTTGTTACGGGCGCGACGCCTTTGCGCGGATCGTCTTCCACGGTTCTGTTGTGTTTGCGGCTTTCCGCGTACTTGTCCCCGTTGTTTCCCTTGCGCCGATCTTTGTGTCCGTTGCGTTCGTTGCGCCTGTTGAGCTCCACCACTCCCTCCCGCGGTCCTCGGAGTTCGCGTCGTCCTCGCGGGACCCGTGTTCCTCGTTTCACCCATTACATCATCTACACCATCATCTTCATAACGAGACGACACACGACCTGAGCCGCGACTACAATTGCGACCCGAACTGCGACCCGAACTGCGACCCGAACTGCGACCCGAGCTGCGACCCG
>High_coverage_contig_15
CGACCCGAGCTGCGACCCGAGCTGCGACCCGAGCTGCGACTCGTACCGCGATCCGCATCGGTTATGCGCCGCCATCGCGTCGGCGGCAACCGATCCAAGCCCGGCGGTCGCGCATAGTAATCTTCTTCCGCGTCCGAGTCGCTCGGCACGTAAACGTGCTGCGAGCCGAAAAACATATCTCGAATGACCATCTTAATCGCTAAGAACAGCAACGGATAGCCGCCGGATCGACCAGTGAAACGTCACGGTCGTTCGGTGGCACTAAACCGTTCGAACCAGATCAACCATCGAATCGCACGGACGACGGTACGGAGGTAGGTACAGATGGTACCAACGACAAGACGAGAACAAAAGACGAGAGTAAAACGAGAGCAAAAAGACGAGAACAAAAGACGAGAGAGAGTAAAAGACGAGAGCAAAAACGAGAGCAAAAAGACGATAGCAAAAAGACGAAGGTTAGCGGGAATCGATCGACCAACATCAACCACCATCAACCCCATCAACCCCATCAACCATCATTAACCACCATTACGAACCACTATCATCGACCAACCTCAGCCATAATTAACATTCAGTGTCAACCACAATCAACTCTCGTCAACCATCGAACGCACGACCAGTGGTACATATCACCACCACATATCAACACCACCGACAAAAAGAAAAAGACGAAAAATCACAGCGTAACACGTAGCCACCGGAACCGCAGGCAGGCGGCTACCGAGTGAGCGTAGTAACACAAGACGACCAATCGTGGTAGTCGAAGGCAAACCGTTCGGTCGTAGCGGATAGTCGGGAGAGACACAGCAACAACGGTCGATCGACAGCGTCCAGTCGAGAAAAGTGATCGCGTTCGCGTTCCTGTTCGTAGCGGCGCAAGTTGGACAGCACGTCGCGCGAAATCTCGAGATGACGCGGGTCGGCCTCTTGCACAAAGTGGCGATTGCCCCACAATTTGAACATGTTGAACACCAGTTTCGCCAAATTCATATTGCGCTGAAAGTTCCTCGCCAGGTCTTTAACGATCCACTTGGACGCGTCGAACGTCATGACGAGGACCAATAGCACGACGACGATCCAGATCGCTAAAAAAACATGACTGTCTAACAGCGCGAGCGTAGCGTGATTCTCTCGGAAGAAACGCTGAGCAGCTTGTCGATCACGCGACGCAAGAACAACACTCTCGCGTCGCTCAGGTGATGCAACAGCGAGAAGATGCTTATGTACTCGTCGGGAACGTAACAATTGACGTACATGGACAGATCGGTGGCGAACCGCTGCTCGACGTAAAAGTCGATTGGCAGATCAATCACGTACAAGATGTTCCAATAGAGCCGAATAATCCAAGCCGCAACTTTGGTCACGTTCGCCGCGTTACTCGCGCGGTCGTTTTCACCGCGCGGCGCCGACCGGATGGAACACGAACACACGTTACGCACAAGACCGACGAACCAACGTAACTCCTCGAGAAAAGCGGTCATGCTGAACGCAGCGCCACACACGGGACCGTACGCACCGTTGATAAAACCGCACGAACAGTCGCGACCAGCCATGCCGGGCGGCCAGCCGAAACCGTTTCCGTAGCCGTTGTTCCCGTACCCGTTACCGTACATCGGCATCGGTGGCGCTCCGAACCCAGGCGGAATCGCGGCCACACGTTGTCGCGCGTGACCCAACCTGAGACAAGCGTTAAATATGTAGACACGACGGTTGACCGAGAATGGTCGAATCGGGGGGACGAAATCGGTACCGCAGCAACAAATGAGCCAAAGCAGCAACCGCCATCGCGAAGCGTACGGCGTTGTTCGAAACAGACTGAAACGGTCGACCGATACCCGCTGGATTTCGACACGATATTGCAACGGAGCAACGAATGTGTCGACGTCCAGCGTGAGCTCGTTGAACATGATGCGGTAGAACAAAGAGGGTGCGAGCTTGGACAAGGAGTGATACTGGTGCATCAACATCATGATGATCACGTCGTTATCGTTGGAGAGGACCGCGATGGTGGGATCGCGTCCACCGCGCGCCGAACGCAGAGCCGGATCGCGAGCGCGATAAATAGCACTACGAATACACTTGATCTCACCTTCGCCGATCACGTCGGTCTCGATGAAACAACGCAAGGCAAACGAGGGATCAAGTGTGCACATACTGCGCACAATGATGTCGGCCATGATACTGCGTACGTCGCGCAGCTTGACCACGTTGTACCGCACGGCGCCGCGATCGCGGTTCGCCTCGACACAAGCCGGGCACACGCCGCACACACACCCGTCCGCGGACACCGCCGCGCCGTTGGCCGCGCGCGCGTTTGCGACAACCGATTGGCGGAGCGAACGGCGAACGCGCGTCTCGATCTTCATTCGCGGCGACAACATGTCCAGAAAAATGAACACCGTGGACGCGCGTAACATGAGCGAAACAAGTTCGGACGAAGATCGACTGAACGTGTCGACCAACAACTCTTTGAAGTGCGGGATGTTGCGCGCCCGCTGCATCAACGGTACGATGATGATAGCCAGATCAACGTACAACTCATAGTTCCCCTCGATCGAGGGGACCGAGTCCAGCTCGATCAGATTCTGACGTAAAAATTTAAATATGTTGTTAACCCCCATGAAAGTGGGACAGTTTGAAGCGTGTGCGAGTTTCGAGAGAATGGGATCTTAACGAGCGGTTCTGTGGCAGCGCAACGGAACGGTTTTTCTACCGCTTCACTCATTTCCTTGCCGCACCCAATCGATAGCTTGCACTAAGACGAACGACTAGACGGTCGCACGGTCGAAACATGAGCAACGCACAAACTCTAGACGCGCAACTGCTACGACTGGTGGACACGAAAAAAAAGTGGGATCTGTTCAACGACCAGTATTTGCAGCCGCTCGAACCCAGCCAGGAGACAGACCAGTGTCTCGTGCGCAAAGGGTTCCCGCGAGCCGATCCTACCGACTCCGATCCACAAGCGTACTCGGTGGACCGCCTCGACTTGGGAACGATGGACGTCGGGCGAACGACGCATATGCAGATGATCGCGATTGCGTATCACTCGGCGATGTTGGACGAGTGGTCCGGACCATCGACGCGCATCAACTCAGAGTTTGATCGCAATCGCGCAGTGCGTTCGCTGTACAGCTTGTGCGCCCCGCTAGCCGGGACGACGAACGCGCAGCTCAGTTGCGAAGGGTGGTTCTCGGGACTCACGTACGACACGTTGCGTGGAATCGACGACCACCGTGTCCTAGTGCCGCGCGAAAAGCTGGCCCCATGGAAAGCGAGTGGAGACGTAAAGATTGAAAGCGAGACCGAAGAGTGGGCGCGAACGTTCAGTCCGCTGCAACACTTCCGTTGGATCGTGCCGGACTCGCAAGTCCACACGTGGGACGTAGCGCTCGACCGAAATACCGTGTACACGATGGGCTGGTACCAGTATTACTTGCAACGCATGTCGGCCCACGAGACGGCCACCACCGATTACGCCACTGCGACCCGTCGAAACGAGGTGTTGAAAAAACAACTAGTCAATCTGTCGGAGCGATTTTTGCAAAAGAACAGTTCGATGCGAGAAGAGTTTAGAATAACACAACTCGAACAAACACGCGAGGACATCAACCGACAAAACGTGGGACAACGCACGATTAATAAGTTCGTACGATCGCTCGAAAAACTGTACAACGACTTTACGCACATCTCGTTACCCGCTGTGAGACGCGGTCAACCTAAAAGTCGACAACTAGTCCAACCGGGCGGCGGTCGTGGTGGTTCTAATCAAGGTTCCACGTTCGGTTCGACCAACCGAGGTCAAACTGTATTGTAATTGTAGTCCGAACGCAACCATGTGTATCAACATGTGTATCAACCATCCGTTTACTACCACTTTTCCACCATTTCGATATTTTTTATCATTTGGTGGCGGAACATGCTCGGTTATGCGTAAAGAGAAATAAAAAAATAGAACAATATACTCTGCGGTGGAGTTTGCGTCGGAGTTTGAGTCTGTTGAAACTTGTTGGATTTCTGGATGAGGAGAGGGTCGCAATCACAAAATGCTCAGAATTTACTCAAACTGTTTATTCAAAATTGTCTAAAACCATATAGGAACCGTTGGAAGGTTCACTGACAATGTCTCGGAGAACGCGCGGACAATCGCGTCCACGAGAAACGAGGTACTCGCGGATCGACATGTTCTCGGGAGCGATAAACTGCTGTACGTACAAAGGTGTACGACGACCGTACCGATTGACTTTGGTCAACAAACTTTGCGCCAGAAGCGGGTTCACCTCGCCCACGAGCACGACGTGCGTTACGAACGGCAGGTCGTAAAACACCACCTTGTTCGTGTTCGAGATGAGCAAAACAGCCGGCTCGGGACACGACTGAAAGACCGACAGCTGCTTCAAGTGATGCGTGCGAAAACGACGAACAAACTCGGACAACAAGTCGCTCATTACGGACATGTTGGAGCCCGAGCACATGACGATTTTGAGGGAATTTGCGGCACACCAATTACCGTTGTCGGTCGGATTTTTGCACGTTTGCATGTGTTCGCGATGCACGGCCACGAGTTGCGACACGTAGCGAACCGCAAGCTGGACCGGCGATATCGCGAAGTAATCGGATATACGAATGGTGCCGTCTGGTTGAGTTTTGTCCATAATGACCGGAGTGAACGAGTTGCGAGCGTCGAGCTCGATACGACAGTACGGGCATCGCCGACGATCGATCTTGACCAAACACTCGCAACAAATGTTGTTGCGGCAACAGTGAGTCACCACGTAATCGTAATCGCGCGACAAACAGATGATGCAGCTCCCAGTCATGATACGGTCGGTTTGGTACTGAATGTTCCCGCGAATCTCGTTCATCTCGCGCTCCTTGGTCGCCAGTACAGAGCGCATATCGCGCAACGAGGTATCGTTTTCCGGATCGGATAGAATCTTTCGCAGTTCATGAATATCTCGCTGCCCGCCTCGAATCGCTTTTGTCAACTTGCCGAGCATATAATGCTCCTGCGAGAACAGGACGTACCGCAACAGCGCCGAGTTGTTCACCTCATTGCCGGCGTTCAAATCTATGCAAAAGTCCATGGAACACGAAAAGTTCCAACGTTTAGCCGGCTGCGTCGAACATTGACAGGAGTACATAATGGGCGGCAAATCGAACAACGTCTCGATACAAGCGTCGTGCGTTTGAATGAGATTGGTATGATTCGATTTGACGAACGAGTTGGTCGCTGGTGTGATGTCCGACGCGAGAACATAGTTGAACTGCCCGGATATCACATTCATGAGCGAGATGTCGTTATCGTCGATGAACAAGCGGAACGGTTGTGGCGCCTTGTTACCCGTATAGGAGACCATATTGCTCACCACGAGAATTATGTTGAACTGGAGCGCGGGATCACGAAATTCGCGACGCATCGAGAAGAACGTATTAACATCGTTAGTCGACGCGATCACGAAAACTTTACAATTGGTATACTGCTGGCAGTGATACCGCCAGGACGGCAATTGAGAGTTGCGCACCATGACCCAATTGTTTCGCGAATCGTTGTACATACACATCGAAATGACCGTGTACGTTTTACCAGAACCGTTGGAGTCGGCCAGAATAGTCTTGAGAAAACCGCGCGGAACCGCACATGAAGAAAGCGATTGACGATCAAACACGTGACAGAAGGGTGTGGGACAATCGGGACAAAAATCACAAGAGAGACACCCAGGTACGGCATCCGGTCGGTGCACCGCACCCACGTTGCGCACCGGTGCGGACGTCCACACACTGTCCATCTGCGGCGAGGCGGGAACAACCTCGCTCGTCGTCAAGTCGTCAAAATTCTCGGACCTGTTGCACCGAGTGGTCGAGAGGGTCGGTTGGAACGATGGGAACGAAAGCGCGGACGGTACATGGGGCTCATGTTGATCGACACTGCGATCAGCACGAACTGAGTTCGAATCGGGAAAGAAGGTCGCAGTAGTCTGTTCGGGCGGTTGCAAACTGGATGTATCTGAGTCGTAGTTGGTCGAGTAGTTGGTCGAAATCGCCGAACGCGCTGGCGACAAACCGGACTGCTGTGAGTGGATTTGCGACATGGACGGCGATTGTGCGGACCGAACCGATAGTCCCGACTGTGCGGACGAATCGTTCGGCCGGTCGTCCTGCTGTAACGCTGACACTTGAACCGGTCGCAAGGGCTGCGAAGGTTGTGAAGGCGGTATAGACAGCAGAGAATGCGAAGGCTGCGAAGGCTGCGAAGGCTGCGAAGGCTGCGAAGGCTGCGAAGGCTGCGAAGGCTGCGAAGGCGGCAAAGATGAGAACGGCTGCAACGGCTGGGACGGCTGGGACGGCTGCAACGGCTGGGACGGCTGGGACGGCTGCACCAGTTGCGACGGCGACACCGGTTGCGACGGCGGCACAGTTGGTCCTACCGGCTGAGTGACACCATCATTCGTTGGTCCCGAAGAAATCAGTGGAGCGGTTTGGTCACGAAGCGTTTGCATGATGAACTGCTGTTGTTGTTGTTGTACCACTTGTGCAAACATTCTTGGCGGCGAGTTGGACGACGAGAGCGCAGCCGCTTGTTGTTGCATCTGTTGGCGTTGGTGAAACATTTGCGCTTCACGTAACTGTTCGTGCAACAAGCGGTTCAAGCTCTGTTGAACATCGTGTTGCTCTCGCAGATACTGATTTAACACCTGTCGATCTCGCATCGTAATCATCACTTCTCGTTCGGCCAGTAGACGTTCGACAAGCGAAGGATCAAGATATTCGAGCGGGTCAAAATCGAGCCGATAATCTAACAAAAGAGACTGACGAATCGAGTTCGGTATATTCTCCAACAGGTTTGTCACAAACTGGTCCAGTCGATCCATTGGATTAGTCGATCGACTCGGTTCAACACTGTCGTCGATCGGAGCGGTTTGATTCGCCGTATCCGCTCGAATATTGGAGGTGCTAGATTCAATGTCCATTTGGACAGTCTCAACGCTTGAACCAAGCGGTACCAGTTGGTCAGCTGATTGAGTAGCACCATTCGCCACGTTGTTCAAAACGGCTCCTTGTTGGGCAACTTGGTGAACACTCTGTTGCGATGTCTGTTGAACAGTTTGTTGAGTATGATGAGCACGATGTTGAATATCCCATAGACCATTCGATTGATTAGGTTGAATATCGTGAACTTGTTGATCGCCTTGCTGATCGCCTTGCTGATCGCCTTGCTGATCGCCTTGCTGATCACCTTGCTGAGCACCATGCTGAGCACCATGCTGATTATCATGTTGACTATTTTGTTGAACACTTTGTTGAACACTTTGTTGGGCACTTTGTTGGGCACTTTGTTGGGCACTTT
>High_coverage_contig_16
GGGCACTTTGTTGGGCACTTTGTTGGGCACTTTGTTGAGCAAAGTTACGCGAAACGAGTAGATCAAAGGCCGTTTCAGCGGCACTCGGTCTCGCGACACAGTTTGAACCGGGACTGGAGTTGACGAACGAGCCAGTCGGTCCGAGACTGACTTGTGGAACGATCTGTGGATCCGCACCCGCGTTACGCGAATCGGCGCGAGAGTCGGTGCGAGAATCGACCGGTGATACGGCCGACGGAGAACCAACCGACGGTATCGACTGTGCGGACGGAGTAGTCGGGACGAACGCCGACGGTGTGTAAGGCGAGTCGCCGATCGCAGGATGATCGACGTCCATAGGTGTTTCATCTGATGTTGTGGCCGATTCTCCGGTAACAGGCACCGACGATCCTGTTCGATTAGCCAAGTCGAGCGGTTGGCTAGCGGAAAGATCGTCGCTCGGACGTCGAAACATAATATAATCATTGGGGATCCGCATGACTCGAAATTCGTCGTTTTCCTCGTCAAACTCTATGACGCCTACTGCGTCCAAATCGTCGTCATCGTCATCAATGTCAAACTCATTGTCATGGTCAAACGCACTCAGATTGGATCGATCCGGCGTGGTCGGTGTCGTCGGCGTGGATGGTGTTCGCGCCAAGAATGCGATGTGCGCAGAAGAAGGTGGGGTACTTTCATCCGACGAACTAAACATACGAACCGGCGAACCACGCGCTTGATATTCGCTCGACTCGTTAGTTGCTGCATTGATTACACCGGTCGAGTTGATCGCGTTGGTCACATTGGTTGTGTTGGTCAAATTGATCGCGTTGATCGCATTGATCGCGTTGGTCGTGTTGGTCGTGTTGGTCGTGTTGATCGTTGAGATCGAGGTGTCGGCGCGACGATCAACCACGTGTTCTCCTATCGATGCTGGTGGCCCACTTCGATCCATCGTGACCGTCGATGAAACCCTGGCCACGTTGCCACCGCCGTCCACGTTAATACCAACGTTGATACCACCAATACCAACATTAATTCCACCATTCGTGCCAACGTTCACACTGACACTACTGGTCGAAGCGATATGGGGTGGCATGGATGAACTGCGACCACCGTGGTGAAGCTCACGCGAGTCGCGAGAGTTGCCGTGATTGAGTACAACCGTCACGTTGGTCTGCTGAGGCGACTGTGTCACTCGTTGCGGTAGTTGCTGCGACTGCGGTGATTGATGTTGCTGTTGCGACTGTCGTTGTTGTGGTTGGTGCTGCGGTGATTGTAATGGTCGCAGTGGTTGCAATGGTTGCAACGATCGTAACGGTTGCCGTTGTCCTTGTTGTTGGGCTGCGAACGGTCGAGACACCGATTGCTGCTCCTCGTCATTACGAACTGGTACGACCGAAAAACGTCGCGATCGAATCGGTCGCGCGCCATCATCTCTGCGCATAATGCGACTAGGGTCATGCCAAAACCACGAAGGATGTCGAGAGTTGGCCAACCAACTACCACCAATGATCGGCGAGTCCCCAACTCGATTGGGTGGCGAGGAAGACGAGGCGCGGCGATACGGCGACACGACTCGCGCAACGTTGCGACCCAAATTGGCGAACGAGTTGAACGTCGCTGTAGCAGCTGCAGTAGCCGCACGCGCGATCGGCGAACCAGACGGCATCGAATCGAGCACACGGTTCGAACGGTTCGCCGCAGCATTCTCGATTCGCAAGTCTTCGTTGTTCAAGTTGCGAGCTACATTCTCAGGGATCGGCTGCACGTAGTGCTCGCGATTGGCAAAACGGAACGTGCTGGTACACTGAACATGAGTAACGTGCAACACTTGTACCCAGTTCATATAACGATATTCGGATCGTGTGTTCAACGAGCACAAATCGATGAACAACAACATGTCACGAGACAGTGGTACGACAGGCGCGTCGCTCATCGGTTCAATCACATTTTTGGCGTGCAAACGAACCAGATTGACTTGTTCGGACGATTCAGCCAAAACGTAGAAACGAACACTATTACTCAAATTGTTGGTCGCCGTACCGAGCAACACCTGAAACGGCGATTCCGACGAATAAAGCACAAACTCGGTCGTACCGCGCGTACACGAATAGTTGTACTCGTTCACATCGTAGAGCGGGTCGAAAACGATGGGCGCGTAGTCAAAACTGAGACCCAGCGCCATTAGTGTAGCGATCTCTTCGTTCTCGAGTAGATGGTCGATCATGTTGCGCTGGTGCGACAACAACGACACCGAATCCGGGTGCGTAAACTCCTCGTTGCGCCAGCGAGTCGCGCTATCGGCGAATCGGACTTGACCCAGAATAGTGCGGTTTGAATGGGCGGTACAAACCTCCAAAAACTCGTTCATCAACAGGTTGAACTCGTTTTCACTGAGACGGCGACGGTGGCGGAAGAGAAACCGTTGTGCGCTCGTGGAGAAGAGCGTATGACGCGGCACTTTGTGGTGAACGCGAACCTTCATGTTGGACGACACGATAAATCAAACGGACCAAGTAAAACCGTAGATCGGATAGACCGTTTAGATCGAATATACAGAAGAATTGAACCGATCGTACGGATGAATATATCGACGAATTGAACGGATCGTACGAATCGAGTAGATTGTGCGGATCGAATATCGTGTAAATCGGATACCGCGTAAGTCGGATACCGTGAGACAATATACTGTGATGACACGTTTCGTTTGTAACTGTTTCGTTACTGTTTCGTTTGTAGCTTCAAATCGGTTTATGCGAGTCGGTATAACGGTAAATCAAGACGATCAAAATCGATCGATCGATTGATCCGTATTTCGAATGCACAAAGGTGAAAGCAAGCTACGAGAGAACAGAGTAAATCAGAGTATACTAGAGTATACCAGAAAACATCTGAGTAGAGACAGACGTAATCAAAAGAAGCTCGTGAAGAAGCTCGATGTAACAATACGAACGAACTGGGGAAACGATCGCGCTCCTCGGATCTTATACTCTCCACGAAACGAGATATCTAATCTCGCAAGGAAACGAGTCATCAATCAATGCCAAATGAAGCAACCACCCGACCTTGATCACAGCTTATCAAACTGTTCACGTCGCAAAACAAAAGAGTTGCACACCTTACGCACCGCGCGACGCAATACCTGCGAGACAAACAAACCACTCGAACCGCGCACCACGCGTTATCGCGGTCACCTCGTCGTATCACTATTATCGAAACTCCTCGCTCACCTCACGTACACGGGTCTCCCGTACGAGACTTCTCGCACCACTCACTTCACCTCTCCTCGTCTCGCTCTCCCTCCTCGTCTCGCTCTGCCTCTCACCTCCCAACCGTACAACTAATCAAACCGCTAGCTAACGACTCGCTAACGGCT
>High_coverage_contig_17
AATCTCTAATAATCCGTGATTAATCTTTGATAATCCGTGATAATCTTTGATAATCCGTGATAATCGGTGTTAATCGGTTATTCCATGTACCGTTTCTCAATCCTCCGCCGATTGCTCAATACCCGATCACTCACTGTCCGAGTGACCACTCGAGTTGGCGACAATAAGACGAGACTTTGAGTACACCGTGACTACGCTTCCCAACGTACAACGTTACCCTCGCTCGCTAACGAACCTCTTATTTCGACAATCAAATAACCGAAACAAGCTAAACCAACGAAGACTAGACGTGATCCAACCTCCCGAAAATGACATCAACTGAAAAAAAGATATTGTGACTGCCATGAATACGCCTACTAAGAGTGTAGACGAAAGCGTTTACGAGGAAGCACTCGAAACGCATACCGGACGCAAAGAACCGCAAGAAAACCACGACACTTGCTCACCGAAAAACCGTCAGCGAACCTGAAAAACTCGCATACGATGAAAGCACTACAAGTTCCTCAAATTGCTCAACTCCCAAGACTGCTCACCACCTCGCTTCTATTAGCGTGCATGTTGGTCACAGTACGCTCACGCGACGCCTCATATGCGGCGGAACTGCAAGTACCCCTTCGCGAGAACACCACGATCGTGCAACGACTCGTGAGTCTCGGCTGGTTGCGGTACATGCAGGCCAACTTCCGACCACATGAACCGAAAAGCGTGTGGTTGACTGTGAAAAGCGTACCGAAAACCTGGCAAGGTGAAGAGGTTACGTCAGACACACGTGAACGCGTTGCACGAGAGATTAAACAGGTAGCATCAGATGTGCTAGACGAATACTTGCGAAGAGTGTTCTACTTGCAGCCCGACAAGATCGATATTCGTGATGGTATAGACACCAAGAACATTACGTTCGACGCGCTACCGAGCGCACAAAGTGAGTTCCTACGCAACGTGCAATTCAACCGCACGATCGTCATCTCGTTCGAAGACCCTCCGTACGGACAGTCAAAACCACAACGATTGGTGACCAACCGAAACATTCAGTGGCACGACGACGATTACAAACGACGTACTCGAACCAAGGACTTTACGCGCATCGACGTGTCGGATCTGCGGTACCGCTACTACCACAATATCGGTCACGCCCTAGGGTTCGGCCACTTTGTCGACCTGCTGGACGCCAGCATGTCCGAAACCGACAAACAATACCAATCGGTCATGTTTGCGGACGTAAACAGTCCACATGCCTCACAGACGCTCACGGAATACGATGTCTTCAGCATGTACTACATAGCACACAATCTCGACCACGTTCTCCTCGATTTTGCGAAACGAATGATCGAGAAAGAAATTCCCGCAAACGTGGTAAACGTGAACCGCGATTACGCTCGTTTTCTACTCAGTTAGACTCGGATACCACAAGCACAAACGAACCGAGTCGACCAATAACCTACTAACCAATTCGACCAACTACTACCACATTAATCGATCACTTCGACCAAAAAACTTGCTCATCTGCTCATCGAATCGTTCATAAACTCACCACTATCAACAACTCAAACTCGTCCAAAAACTCGTCGTTCAACAACTCGTCCAACAACTCGTCCAACAACTCGTCCACCAACTCGTCCACCAACGCGTCCACCAACACATCCAACAACTCGTCCACCAAAGCGTCCACCAACGCGTCCACCAACGCGTCCACCAACTCGTCCACCAACGCGTCCAACAATTCGTCCAACAACTCATCCACCAACTCATCCAGCAACTCGTCCAACAACTCAAAAGTGGGTCGACACACGAAAACGACAATGACGACGAAAACGACGACGAAAACGACGACGAAAACGACGACGAAAACGACGACGAAAACGACGACGAAAACGACGACGAAAATGACCGATTGTTCGGCGGTACACGCATGCACGCGGTGCGCGAAGAGAGCCACAAGCGTATCTCCGACCGCGTAACAACGCTCTTTTTTCGGCTCTTTTTTCGACGAAAAATTCGAACGTAAGAACGCGACGAAAACGATGGGCGACTCTGGAGGAAACGGCTCGCTATGGATAATCGTGTTGATCGTGATCGCGGTGGTTATGGTCAGCTTCACGTCGAACCAAATGATGATGGGACCGACACGTGGCACGTTGCCCGACAACGAGCGCGTCGACAACATCAACGTGACGCTGACCAACGAGCCAAATGACCGCGCGCGCTACGACCGATTCGACGACCGCTTCGACCGACAACCACGACGACCCGAGCTGCCGCCACCACAACCCCCATCACCACCAACCCCACCACCCACACCACCACCCCGTCGTCCAAACAATCGGCCAACCAACCCCGCAGCTAACGAAATCGACACCGGACCCCCATACGCCATTCCTCCCACGCACAAAAAGTACTTTAAACCAGCGCAACCCGACGAACCACCTCCGTCGCCAGTCATCCCATTGACGCCCACGTCGCGCAACAAGTACATGCTGCACACAGTGGATCTGTTGAAGAGCATAGACGAGTCGCCCGAGATCGTGCTGAACGCGCACCACCGGTTCTACGCCTTGCTCAAAGCGATCCGCAAAAAGGTGCGAGGTCGCGAGAAAGACGAACCAGACCGTCGCGCGAAAGGACTGCAACTGTTCCGAAGTTGGGAGCTGTTGCGCAATGATGCGACCGATCTGAAACACTCCGATTTTCTGTGGACCGCGCGTCAAGATTCGGACATGAGCAACCAGTGGGCCAAGCACATGCTGCGCGACCGAACGGCCTGCAGCGAAATCATGGACGTGGTGCACAACCTCGAGAACCACTTGCTGACCAGATACGTGACCATCGCGCTGCTAGATTTTAACCGGAACGCGTCGGACAACACGCGCGACACGATTAACGATGCAATCCTGCTCTTCTTCCAGCTGACCGCGCTGATCATCTCTCACGACCACCGTTGTTGCGGTCTCAACGAGCGCATCGCCGCGAGCTGGATAGAAACAGAGCACCTACGGAACGCGTTGGCGTCCGTGCTAGCAATAATGTTCATAAAGCTAACTCACCTCACAATGTATCCCGCGATGTTCCTCACGCTTGCGCTCCTCTGCAAAAACCAGCCCTCCGTCACACGATACCTGGAACGCACATTCAAATTGAACGAGAGTCGCTTGAAAGACGTGGATCTGGTGCCGGGGGTCGAACTGGCCACCCGCATATTCCCCAACAAACCACGCGCACTCTCGCAAGGCGATCTGACGCGCGACCGTCGCAGCAAACTCATCTACATCGAGGTGCCCGAAGCGCTCGCCAGCATCGCGGGCGGCTACTCGCCCGATCGAACGGCGTCCGTCGTACGGAACGTGTGGTTCCAGCACGTCGCAGAACCGCGCGCTCAAGCCGTATTATTCGTCAACAACCTGTTCCGCCCTCTCCCGTACACAACGCGCGCAACGTGGAACCGTGCCGGAGTATTATCCATCTTCGAGTCTCGATACGCGACCGACTTTAACGACCTCGCGGTCGACTCAATGACGCACGGTATGGGCTACAAGTACCGCGACGTAGGCATGTTTGAGCTGTCATCGCGGAACATGTTTGTCTGCAAAGACGCCCGTCTCAACCAGATGGGCGGCTCGCTCACGCAACAACTGTTCGAACGTATGTTAACCAACGAGGGCACGAGTAGCGTGTCCGTGGTATCGTTCATCGCTACCCCACACGAAGAAGAGCGAACCATGGTAGTATCTCGCGCGGACATTGTAACGAAAACCAAATGGCCGGGAGCGTATACCAACAAGAAGCAACGCGGGGCGATAGTGCACCACACGTTCAACCTCTACCAGTTTACGGACGTAGGCGGGCCGCACGACTTCCACTCGATCGAGCTGCGCTACGTGATCCTTCCAGAATGGCGGTCGATCGTCAATATCAACACAGCCCAACTATCCACGGTATCCGGTCGAACCGAAGCGTCGGCCGACAAACGGCCGTACCTCCTCTTCGACGTACCCGCCGTCAAGAATCGCATGGGTGCTCAATTCTACATGCACAACCGCAAGAACAACGAGCGGTTCTTCTTCGAACTAACGACGACCGGACTCGACGGACAGCAGTCCACTATGCCGGCCGACGCCATCAACGTGGACATTTGCTTCTCGGTGTCGGCAACCGGCGGTGTGGCCGTCCGCGTGTCGCACCTTCGAAACTTGACCAAAGTAAATTCGGTGATCATGTGCGCCTGCGAGAACTCGAGACGCGCACTCGAAACGATGGACGCCATCCGCAAATTCAGCTACTACGCGGGCAGCTCCGGGACCGAGGTGAAATACAGCGGCCAGGACTACGAGGCAGCCATCGATGAAAGCTGTCGGTCGCTCGAAACCAACTACATCAAATGAAAAAACCGCAACGAGTGCTCGCGGCCGACAATTACGACACAACGAATCTCAAAACCCACCGCACAAGACAACCCAAAAGATCCAAACGTAACAAACGAAACACACGAAACAAACGAAACAAACGGAACAAACGAAACAAACGGAACAAACGAAACAAACGGAACAAACGAAACACGAAACGAAACAAACGACACGACGAAAAAAGACAAACGACACAAAACGAGGCGGGAAACTGAGAAAAACCGAGAACACAAACACGGTTCCCCGCGGGGGGGGGGCACAAACTCGGGAAACTCGCGGCACAACAAATTTCCTGTTATGATCTGTCCCGCATAACAGCTGTCGTACTTGCACGACATCTCCTTTTTTCGCAACCCTTTTTTTTGAACAACGACAAACAAACTCGTTCGTTCGCAACCGCATCGGGACCGACAGAAAGGACAGAAAAGCACTCTCGGAAACATGGTCTCGACCCCGTTGGAACATCGGAACATCGACTGACTAGTCTAGCTATCCATGCTATCCATGAGACAACAAACCGCGCGCAGCGCAGACGAGAACCGAAGAGCTTTAAGACCGAAACGCTCCGAACAAACGGCAGTTTTACCTATTCCGCGAAACGGTTCGTATCACTGAGATTGTGGGGAAAAGTGGTATATCGAAGCAAACACGATGTACAACCCGTGGTACACTCAAAACGAAACCCATGTCGGTCCACTCGGTACGAACAACGAGCTAACGTTGGACGTGAACGCGTTCCTCAAGTACACGCAATTGGTCAAGTCGTCTCAAAACTGGAAAGCGCATTCGGGTCAAACATCGCGCATGTCCGTCCTCACGGATGAGTCTCTACGAGAAGCGCTTGCATCCGCACCACCCGAACAATCGCGCTACATGCTCAACGAGTTCATGGTGGGTCGGACTCGCATGCGCTACTACGACGATGACCACTATCTTGGGTTTGCGGCCGGAGAGTACACCTCATCGTCCGCGGTGCAAAATATCGAACGATTGGTGATCCACCCAGACATCGGTTACTACCTCGACCAAAGTGGGTCAAAGATACACAGCGACTTCACACGCAAATACTCGCCACAAGAGGCACTGTCGAGAGTACTAGCCTCCCCACTTTTCAACGGCAACAACACCAAGACGATCCTGCAGTCCAGCAAGTCTGAACGCTACTACCAACTGACCTTCCCACTGGAAAACTGTGGTCGCATGTACGTGCTCGCCGCACCGATGCTGCCGTGCTACTCCGTACTCCAGCCATGGTCACACATTTGTCGCCTGTTTCAGATCAATCCGCTCGCACCGCCCGCGCGATTTGTCGTCCCGATCGAAAAGTGTCCGCAATGGCGATTCTTGCATCGCTACAACGTCAAATACGCGATACTACTTGCACAAAATTTGTCGCTGATGAACCGCCGCGATCCGGTGATCCAAGAAGGCAGCATAGAAGTGATCACAACACTGTTCGCCTACGACAATTGCGACGCGGACATTCAGTTCAACAATCCGTATGGTTGTTACAACAAACACGAGGATTATGACGGAGACACCAATACCCACGGAATCGGAAAAGGCGTAGAGTCGCAAACCGAAATATGCTACAACATGAAGCGCCAAGTGCTACCGTGTCTTCGCTCAAAAAGCATCGTTCCGCAGAACATGTTGTCCCGCTTGATGATGTACTTTTTGGTGGGAAAACGGTTCGCAGACGAACGAAACGTATTGGCCGACGAACGAAACGCACGCGCCGACGTTACTCGCGTACTACGCTCCACCCGCGGAACGAACCTCTTGTGGCAAAACTATCGCGAGTACAAACGCTTGCTGGCGAACCAGCATGATCCGCCGTGCTGGGCAAACGAACGTGGCGGCGATACAACCGACGATACGAACGACGATACAACCGAGTCGGAGAGCA
>High_coverage_contig_18
CCTACGACAATTGCGACGCGGACATTCAGTTCAACAATCCGTATGGTTGTTACAACAAACACGAGGATTATGACGGAGACACCAATACCCACGGAATCGGAAAAGGCGTAGAGTCGCAAACCGAAATATGCTACAACATGAAGCGCCAAGTGCTACCGTGTCTTCGCTCAAAAAGCATCGTTCCGCAGAACATGTTGTCCCGCTTGATGATGTACTTTTTGGTGGGAAAACGGTTCGCAGACGAACGAAACGTATTGGCCGACGAACGAAACGCACGCGCCGACGTTACTCGCGTACTACGCTCCACCCGCGGAACGAACCTCTTGTGGCAAAACTATCGCGAGTACAAACGCTTGCTGGCGAACCAGCATGATCCGCCGTGCTGGGCAAACGAACGTGGCGGCGATACAACCGACGATACGAACGACGATACAACCGAGTCCGAGAGCAGCGAAGACGAATCCAAAGAGAAGACTCGGCGCACAGACAAAACAAAAGACACAACCACAAAAGACACAACCAATCGCCAACGTCGCTACGACGTGGCCGACGATCTCCCTCGCACGAAGAGCATCTTCGGTCTCGAGCTGTTTCGACGAGTTTGCGTGTGCATGGCCCACATGCTGCCGAACCCGCGAGACGAAAATCGTCGCAAAGAAATGGACGCGATAACAACCCGCGTATTCCGCAAGCCGACATACGGTCGCATTTATCAATACTATTTGGAACCACGTTGGTGGTCGATTCTAAACAAAATGCAGAACTTTGCGCGAGAGTATGTGCTCGACCCGCAAGACCCGGAGAAAACGTACTATGCAACCCGAAATCTACTGCACGAAGTGAACAAACTATGGGCTCCCGTGTCGACCTCGTCAATGACTAACTGTCAAACCATGATCGACGATGTGTTTCGATCGATTTACTGCTTGTTTGGTGAGAACGAGTGCACCGCGGCTCTCGATCAT
>High_coverage_contig_19
CAAAAGACACAACCAATCGCCAACGTCGCTACGACGTGGCCGACGATCTCCCTCGCACGAAGAGCATCTTCGGTCTCGAGCTGTTTCGACGAGTTTGCGTGTGCATGGCCCACATGCTGCCGAACCCGCGAGACGAAAATCGTCGCAAAGAAATGGACGCGATAACAACCCGCGTATTCCGCAAGCCGACATACGGTCGCATTTATCAATACTATTTGGAACCACGTTGGTGGTCGATTCTAAACAAAATGCAGAACTTTGCGCGAGAGTATGTGCTCGACCCGCAAGACCCGGAGAAAACGTACTATGCAACCCGAAATCTACTGCACGAAGTGAACAAACTATGGGCTCCCGTGTCGACCTCGTCAATGACTAACTGTCAAACCATGATCGACGATGTGTTTCGATCGATTTACTGCTTGTTTGGTGAGAACGAGTGCACCGCGGCTCTCGATCATTGCAGTCGCGTCGTTCACGAGGACTACCCGCACTTTTTCCTCGGTGCCAAACCATTCGACCTGGAGTACATCGTGAACGTGTTTTCGCGCGCCAAAGGAGACTTTGACTCGCTTCTGAAAATGCACTTGACCCTATACGAACGTTTTCGCGAAGAGGCGCGAGAGCGTACGGCTGAAGCATCGCGCTCGACGCCGCTCGCCCTCGGTAACAGAGACCTGCTCCGACGCGTTCCGAGCGGAAAACTGCAGCAGCACATCGACTACGCGGACAAATACGTACTCGGCTCGAAGCGCATTCCCAAATCTTGCAAACAGGCCAACTCGATGAAGTGGGCGCTTCAAAACATACAATATTGCGACGGCGATCTCTGGATGAACGGCCGTCGTATCATCACCGACATCACCCGTCACTTCTCGCCGGTTCTCTTCACCGACGTTAACATGATGCGACTAGTGTTGGCCGATGGTGCGCAGCGAGCTCGCGATCGCGCGAACCGAGCCGACCGAACCGCCGACCGAGCGGAAGACCGTCATCCCGATCGAATTCGCGTCAACCAACACCAATAAACATCAACCGCAACAACTGACGAAATCGGCAACGTCATTACGAAATTCAGAACTTCAAACGACCTCGACAACAGGACTGCAACGGTGATGGACACGTCAGCACAAAAACCCGTCATCGAAGATCGATAACAATGACGTGCGAACTTTCGAACCTCTACGTCAACACAAAAACGTCAACGCAACGTCAACACAACGTCAACACAAAATCGTCCACACGCACACACATTCGAGTAGGAATACCGCCGAAAACCGCCAAAACTCGTAGACAAGATCAAACAATACCCGATCGTCAAAACGAACTTCTGGCTTCTGGGCCCACATCATATCACTTGTACAACAAGTCGTTATCCGGGTCATTATCCGGGTCATTATCCGGGTCATTATCCGGGTCATTATCCGCGTCGTTATCCGTGCTGTTGTGTCATTATTCGAGTCATTATCCGTGTCGATTCTGTCATTATCCGGGTCGTTATCCGGGTCGTTATCCGGTCGTTATCCGGGTCGTTATCCGTGTGATTATTAGGGTACCGTTTTCCGGTCAATCGAACCGCGATTATGGCATTGCCGCATTACCACGAGACCGCCGCAACGATCAACGATCGATCGATAGCGATCTATCAACCGTTCGAACGGAGTTTGATCGATGCCGACCGACGACCTCGCATAATTTGATCGACGACAGCGAGTTGGCTGGCCGGCTGGCCGCACGACCAGTTTCAATGAAAACGACAATGGCTAAGCGGAGAATACGCGACGAAT
>High_coverage_contig_20
ACCAGTTCAATGAAAACGACAATGGCTAAGCGGAGAATACGCGACGAATAAGAAGCACGACAAACGGATGGGCGGCGGATAATCGACGGATAATCGACAGATAATCAGCCGACAACCGGAGGACGAACGACGGATGACCTGCCCATAATCAGTCGGCGCTCGTACGATGCAATCGCTGCACTAGTCGAACATCTGACAACGTCTCAAAGTCGGCCTCCGCTCGCTATAACCACCGAGATAGACCGAGACCCACGGTCTCACGCGGGCAAACCTATAAGAGTGCTCTCGAAACAGGACACAAGAAAAACCAGTCAACCACCGAACGAGCAACACCTAAACACTCGCACACTTCGAACCCAACGGTAATCGAAAGATACGCGAAAATAAAGGAGGGACGTAGAGAGTATCGAACGAGCGACGGACGACGGACGTGGTACAACCGACGGACGTGGTACAACACACGCGAGAACTACCAACGAGGTACCAGAGAACCAGAGAATCGCTTACGCTAGCGACCGTCTACACCGCGAACGAGCACCACCGAGCACCACCAGAGAAAATCCACTGCCGGAGAATCGCTTACGCTAGCGACCGTCTACACCGCGAACGAGTACCAACGAGCACCACCAGAGAAAATCCACTGCCAGAGAATCGCTTACGCCGGCGACCGTCTAGCAGAGTACCAAGCAGAGTACCAAGCAGAGTACCAAGAGACAACAATGAATCCAGCACGAACGAACGGGAAACCAACCTCAAAGGCAACCGGCAAACAGACCGAATCTTTATCTCGAAAATCGACTGCACCGACCACCAAGTCGATCACAAAGTCAACTACGACTACGACGACTACGTCGACTACCAAGGCGACTACAAAGTCAACCACAAAATCGAGCACCAGATCGAACTCGCGACCGGACACAACGTTGAACGAAAAACAAAACGAACCAATAAACACTCCGCCGAACAAGAAACTGAACACAACGCCAAACCCGAGACCGACGACAAATGAACCGATCGTACGACCGCACGCTCAAGAAACCACGAGTCCAAAAGAGTGCCGTTGCGAGATCGAAACCGAATTGGAATGGCGATGCCGCATCTCGTTGGGCGACGCGCAACAGCTGTTACGGAATTGGTTCCGTGGGCAATCGAACGTCTATTGGGAAGAATATCGTTTGCGTCGTTACGCTCGGTATGTACGTAGAATGGGGTGTCGTACGACTGTCCAGCGATACAACTTTGAGAGCATCGCAGACTACCTTCGTTTGTGCGGTCTGTTGATAGATGACGAAACCGTGGCAAACGAACAGAACGAAACAACAACCGACGCCACAACCGAAATCACGATCGAAACCACTACAGAGTCCCCGAACCTCCTCCGTACAGAAGAGTTTTCCAACATCAAGACGACCAATTGCAATCATTTGATCTTTTATCCGTACCAGACACGCGAGTACCACATTATCGAAGATGGACAACATGAAGCGGATGCAACGATGCGACGGATAGAAGAATCGAATCGAACGAATCTGCCATCCACACCACACAAACCGACAGATCTCTCCGCGGAGAACAAGTGGCCTCCAGTGTTTCTGCTGAAACGTTCACTCGAGATGCACGAGGCGCACCTCGACGTACAATCGCTCGTCGAGATCGAGATCATAGAGATGGAGCGCAGTGACAACAATTTGGGCGCTGCTCTCGTACGCAAGGTGTGTCGCCGCGTCGAGTTGGTTGACGAACTACATCGACAGTATACGTGTCGGATCGCCATATACAGCATCCTCGACGAGTACCAACAAGTACGCTACGAGTTGGCGATCGAAAGCGAGCTCGGTGAACTGCCTGAACGCACTCTGTGTCGCTCTCCGTTCCGCAACTTTTTTGACCGTGTCGTAGTCGAGCCGAACGGACCAGTGTGCGCGTTGTCACGCGACGTGCACCGATTTTCGGACACGACTATCTACGAGAACATGGACGCGATGTACGGTCTGGTAAAACTGGTCACCGAGCAACTGGAATTCACAGAACGAACCATGATTCAACTGAACATCGATTGGATCCCGAACGATTTGGGTACGCCGATCGTGTCGAGCACGACGACCGCGGCGAGCAACGGCGACGACGAGCACGCGGACGACGAAGAGGACGAAAACGGTACGGGTGCCGGCGGGAACAACAACGGAAATGGCAACGCCAATACCGGATCATCGACGGCGGATACCAGCGACGCGACGAGTGCGCGCAATGTCGAATCAAACAACCAATTGAGCTACAACACCCGGCTCTTGTCGTACGTTCTTCCTCCGGAACACGCGGCCTCGGTCGAGAACTTTGTTCAGTTTGTGCGACAACGCATCGCGAACCGAGTGCGACGTCGCGAGATAACGGTCCGCCCGAAAATTAACGGCGTGCGGCTCTACGCTTCGTTCGACGGACGAGACAAACTCTATTGCGACAACGGAGAGGTTGTGCGACTGAACGGCAACAACCCGCGTGGCTGCTTTTCCACCGACATGATCTACCAGCTGGAACGCGTTAATGCCACCATCGACGGAACAACGATCATAAACTGTGAACTGGACGTTCGCTACGTCCTCACCGAGGTGATCGTCGTGCGAAACAGTTTTGCTTGCCAGCTGAACGCGCTTTCGCAGTCCTTCTCCCCGAGCAACCTTCCCTACTCGTACGGTGACGAACAACAATGGCCGTACGGACTCGATGCAACCGGTTTGTCGCCTCACGAAACACTAGCGGTGCTTCAATTCTGGAGCCTATCGGCGTGCAGCGCAGCGGGAACATCCAACCTTGTGAAACGGTTCATCGAGACGCTTAGACGCCGGGAAACCGCAAACCAAGCGAACCAAACGAACCAAACGAACCAAACACAACAGTCACAGACGCAACAATCGCAACTATCGCAACAAGTATCACGAAAAAACTCACACGAATCGCGACAGTTACAACCACAACAATCGAACGACCGAATCTACCATACCCACTCCGCACAAACTAACGACGCAAAAAATTCAAGCGGACCGAACTGTCCAAATACCGATCCGACTGACGACTCTATTACCGATACACAAAAACCAAACACCAATACGAAGGAAGATCGAAACGACCAAAACGAAAACAACGGGAACCGAGACAACATCTGGAAAAACCAAAACGACGATAACAAGGTTGGCCCAGTAGCAACCAATAGCACCAAGAGCACGGTCGGAAAAAACGAACCACCTGTTGGCGGGGACGACGACACGGACGATGCGATCGAACTACACCCGGACCCTAACGAACTGGATATGTACAGCGATACCAGCGATCCAGATGAACTGTCCTCCAACGTCGACTCGGTCGACACCGCGTCGATCATATCTCCAACCGATATTCAAACTGCACCGTTTTACCCGCCGCCGGTCGATCCAATTGATCCACTCATTTCAGTTGCGCGCGCAGTGGGGCGGCGCGACCCTCGCGACTCCAACGATCCGGACGGCGTCGCTTCGAACCAATTTCAGTCAGTCGCGTACGTTTGCGCGCCGTGCCGAAAATCACAACGGGACGGACTCCGTAACACGGGACAATCGTTTGCCCACACCCGCGGCAAAAACTGGGACAACCAGAACTTTATAACCGTCCCGATGAACGACTCGTTTACACTCGTCAATCGGCTTCACACCGCATTGGTCGCAAACAACGAGCGCCACTTGGTCGTTAACCGAGCAGTGACCGACGAACGAGAATTGATCGAGCGAGCAGGACAGTTTTACCGACATTACGTTCTACGTCTCTGTGATATCTTGTTCCTCTCGCGCAAGCACGAACTATGTTACACCATGCTGCAAAAACACTTTCCTCGCGATGAAGTGGAACGATACGCAAACCTGTACCGCGACTCACGAAACCTTCGCGACGGGATAGCCAACCGCTTCGCCGAGACTCTACCCATCGACGGTTTTCTGCTGTACGTACCGAGTCTGGAGTCTAACGTGGCGCCCACTCACCCAGCAGACTGCCAAGCTCCTCTCATTTGCCGACCAAAAGCCCGCAATACGTGCGCCGTGGACATGGTTCGACGAAGCGAGCAACGCAACTGCAGCATCTCGGCATTCAAATTGAAACCGTACCAATCGATCGAACTGCTACTCGAGATCTCTAAAGCAGAAATGACGGGCAGTCGAAACGCCGGATCGAGTTCCACGTTGTCTTCGTGGAGCGCGACGAACAGTGCTCACAGCAGTACGGACAGCACTCGAAGCTCAAAACCCGCAAAAAGTCGCACCTCGTCGACTAGCAAAACTCGACGAAAACCCACTCTAAACCCCGAGTTGGAAGCGACGCCAAATAACCACCAAACAAACACGGAAGAGGAACACAAAAGTCGAAGCGACGAGGGCTCGAAAAAAGTGGAAAAACCCGACCACAAAAACAACCAACCAGACTGTCCAGACTGTCCAAGTGATCAACTAAACCAACCGCACAAAATCCGACACAACGGAAAAGACCAAAACGACCAACGAGACGACCGAGACCGACAAGATAAAATCATCCAACCGGACGAGCAAAAAACCAAAACCAAGGCAACCGCAAACGAAACAAACAAGTCGAGACGACCAAACAAACGAAACGACTCTTGCGAGAAATCTGACAAACTAAACGAGTCGAACGAGCCGAACGAGCCGAACAAACTCACCGACGAGTCTAACAAGCTCAATGAGCCTAACAAGCTCAATGAGCCTAACAAGCTCCATGAGCCTAACAAACTCCATGAGCCTAACA
>High_coverage_contig_21
GTTAAACAAACTAAACAAGCTAAACGAACTCAAGGAGCTCAACGAGCACAAAGAAAATAACAATTGCAGCGAAACGAGTAAACCGAATAAAAACGACCTCGAACATGATATTCTAGCCGATCATCTGGCCGACCACTCATCGACGGCATACTTTGAACGTGTGTACGAACCCAACGAACCCACGTGTACCACGTTACTTGACGACCACAAAAACGACTGTGCAAACGACCGGAAAAACGATCGAAAAAACGAAAAAAGAGGGATTCGTTCGCGCGAACCACACGTAGCCGATCGTACAGACGAGTCGAAGCTACCTCGCGAGAGGGCCGTCTCAACCGACGCACTTGCATCTCTGACACCGCTTGCGTCGCCAAACGAGCACGAACCTCGTACTCACACTTCATTTCACTCACCCGACGTCCAACTCGTACAACTCGATTTCTGTGTTCGCGACAGCATAGTCGAACAACAACAGAACCTGAGAGCGAGAACGTTTCTGCGATGTGTAAACGTAGCGTTCAACAAGTCGACCGGTGAAACGGACTTTTCGCGAGCCTCTTGGTCTAAGTCGGACTCATGCCCATGTGACGTTCATGTCGACCCCCGAGTCACCCTCGCGGATCACACGGTGTACGAGTTTGTCTGCTACAACGAACGCGCGTTCTTCCTCACCGTCTTGAGGCGAGACAAACTGCTACCCGACTCGGAGGACAAAATAAACTCAATAGTCTACGCGAGAAGAAAATTGACGAGTGTGGTGTAAGACTCTGTAAATGGGACACGTTCAAAAGTGCATGGTGGATTGCTTTTAACAACGCGTCAATAAATGTTTCTAATAAATGTTTCTACCAAATGTTTCTACCACCTAATTAATGAACAAAGCTACTTTTATCTTTCTCTAGACCAATCCACAGTGCCACCAATCCTTGTACGCCTCTTACGCCGAATGGTTTCGCAACTTACCGGAGCGTCGACCATCCTCATCACCTGTGTCCACACACTTTCGACCGACTCATCTTTTTTACCCAATCTATTTATTCCACACGTCCCCTCTGCAAGCCAACTCGGGTTACTCGGCTTATATATTCGGCTTACGTATTCAGCTCGTGTATTTGGCTTATGTATCATACGGCTTATACATTCTATATATTCAACTTGTGTACTCGGTGCGTTTACTCAAATCGTTTACACAGCGCGTTTACGGGTTTACTCAGAGCGGCGCGTTTAAACTCCCTATTGATTTTCGATATTGACTCGATCGGTTTACTTTGACGACAATATTGTTCTTCTGTTGGTCGTATCTACCATCACGCGATTCGTGCATATCGTAGCCACCTCCTGCCCACTTCCTGCCTACCAAACGTTCGAAACTCGGAAAAATACGCACCACACGATCACAAACCTACAACTCCACCGGACCAAAATCGAGTAGTCACTTCATCTTTTCGATCTATAAGACGTGCAGCAATGCTACCAACGCAACAACTGAATAGCGAACCACCCATACGACACGAGTCCATTCGAACCATCTTCGGGATCGGTGGACCTCCGTTCGGTGGTTACTGCGATAACAGGACCGCCGCGAGTGTTCGCGAAACCGAGACCAGTCTTAACCGTCCGCACTCGGACGCAAAAGACCAGAAGCATCCGGTAGGCATGGTGACGGCCACCCATGTTCAGACACTTGCAACGAAAACAGCGAAAACAGCGAAAATAACGGAGATCACGGAGACAAGCGCCGATCCTTGGCACCTGATGGAACAGAACGAAACATCGCGCAAAAACGGTTTAACGGGAAACGAGGTGAAACTAGGTGACGAGCACTGGCGACCAGAGAACGCGGGCATGCTCGTACCTCGCGGTCGTAACGAAGCAGAATCGTCGATAACCGACCAATTGCTCTACGCCGCGACTCATACGGACGCGACACAAAAGCGACACTTGGCAAACTTGATCGCGAAAGAACGTCTATACCGAAAAGTCTTTTGCGGTATAGCGGACGACAACCATGAACTAGTTGAATTGACCAAATGCATGGAAAACGGAGACATGTCGTTCATCAAGTTCAAAAGTGAAGATCGAGAGTTAACGCTCGAAACGCTTTGTAAACACATTGAACAACTAGTCCAACTTGGCTACAGTCTCACTTACATCTTTGGCTACCTGTCGTATCTGCGTCGCAAGTACCGAGCTGGTTATCCCAAACTGCGACAGCAGACGTCAGCCTTCTACCGCACGTTAATCAACCTGTACGAACAGGCACGACGAGGCAAAAAACGGATCAGTACCGACGAGGTGTACACGTGCGAGGAGAAGATATACGCCGAGATGCGCAACATATGCCACGAAGCTTTCTTCAGCGAGGAGATCACAATCGTGACGACGAGCGACGAGGCCACTCGCAATCAAGTCCTATTCGCGTACCTCTTTCTGTTTATGTATGAAACGGGTAAACGTCTATCAGAAATAGCGCTGATCAACCCGGAACAGCTGCAAACACTAGCTACACACGAGGCGCTCGTTATCCGCATCCCGAAATCAAAGAAGCTCGGTCGTATAGTTCTACGCGGCTACGATGAGGAAATGCGGATCGAGTTCAAACACTTTCTGATGCGAGCGATCGATCTATTCACACGAAAGCAGTTTGAACGGTGCATCCCATTCGACCAGTACCACAAACGGCGAACGCTAGACCGTAACTTTGGTCGACTGTACCTAGCCGCACTTAGACGACTCGGAAAACCACGAGACCAAAAACCGAGAGGTCTCTCGCTACACAGCCTTCGGCGGTTCAGAGCGGGCAGCATGTTTCAACAAGGCAAAGACATCGAACACATTCGCGAGTGTCTCGACCACAGCTCGACCAAGGTGACCAACATCTACATCAACAAACATTTAATGAGATCCTACCGCACCAAACTCAACGAGACACAACCAAAATCAAATTGGAAGAGCCACTGGCAAAACAGCTGGACCATTACCACATCGAACAAATCGAACGTATCGAACAAGAACGTACCCCATACCTCAATCAAATCGAGTGCGGTCGACTTACCAAGAAGACAGTACGAGAACATCGTAACACTGTACGAAGACTTCTCCAATTGATACCAAAGTCACCAAAACTG
>High_coverage_contig_22
GCTTGAATAAATCTATTGAACGAACCTAGTGAATAAATCTATTGAATACACGATTAAATAACCTAGTACATAAACCTACGAACAAACCTTTTTGAATGAACCTATTGAATAGAGCTATTGCATCAACCCACCAACCACCGAACATCAAAAAAAACTAATAAAGCGCAGTTGTTAAATCCAAATAGGAAAGAAAAACGAGGATTGGTTGAACGGAAATAGGTACAAATAAAAAATCAATAGAGCCAAGGTTACAACAGTAACAATTTTTATTTCAACTTCACTCTTTCCATGTCTGACAGAGCGAACGTTAGTAATTTAACAACATCAGTATACTAAACACTCGTACTAACTCGTACTACCGCGTACTACAACTTACAAATAACCACTAATAGTATAACAATGGGTATCAAAACACCGCGTATCAAACACTCCGTATGAAACACTCGATATCAAACTCGCAAACAATCCGTACTAAAAATAACCGCTACTAGTACAACTAACCGCTACTAGTATAACAATGGATATCAAAACACCGCGTATCAAACACTCCGTACGAAACACTCAATATCAAACTCGCAAACAATCCGCATCACAAAAATCGTATAAATGGTATACACAAAACGATCACACAACTAGAAAGTAGCTCGCCGTCCGCTCCGCAGCCAAACACCCGCTTGACCCGAGCCGAATCCAAATTCAGACATACAAACCGCCAGACTATTGCAGCGCGGTCAAAGACGAAAAATCGTAAAAGAACTCTGGCTGCGTTTGCACCGATGTGAGAGTCGGCAAAGCAGCCTCGGTACCGTTCGCTATAGCGGTCTGACCGAGTTGAGGAGACAACACCGGAGGTTGCGAGTCATGCGTCATTTCACGTCGCTCGTATTCGGGATCAAAGAGGGCCAGCAACTCATCCGAAAAAATTGATCAACGACCGTCTTGTACGGGTCGTACGTAGACTCCTCGACCACGGAGGTCGGAACCTTTACTGTGGGCGAACCGGTGCCGGTGGTCAAAGATTCGTCCAGCTCGTTCAACGAGGAGAGCAACATCTCAAATTCGGGCGAGGTCGGAAGAGGCTCTGATACAATGGCATCCAACTCGGACAACGTGGCGAAAGCGAGAGCCTCGATATTATCGGAGACGTGCAACTCCTCGTCAGCCAGATCGTAAACACGAACTACCCCATTATGCATACCAGACGAACAATTTGACGGGGGTACCGCCGCTGTACCGACACCGCTCATACCACTCGAACCATCAACAACCGTACCAACGGTACCAATCGTACCAACTCTCTCAATCGAACCAACATTACTACCATCACACTCATCGACACGACGAGTCGTATCACCAACCATGCTACGAATCACCACGTCGATCACGCCGTTCTCAGCTAAACTGTGCATCATACTATCGACTAGAGTATCGGTAACTCCAACAGGATTTGAAGTCGCTTCCTTGGTCGAACCTTTGACCAAGGGACCGATCGTGCAACCACCAACACCAGAAATCGAATAGTTTGTATTAGTAACTGTGGCGTCGCCAAACACACCACCACTCTGTGAGACCACTGGTATAGCAGAGTCAACCATTTTAGGCGACGCGTCGTAATCGTGTTCCGGAGTCGGCGGATTGCAACGAACTCGACTCGAATGGGAATCGGAATCGCTGGTCGGGGAATTGAATGAAAAATTCGAAACATCGGAAATGAGAGAATCGAGCCAGGATCGATCGTTCGAAGACCGACGACGACGTCGTTCAGAACCGACGCTAAAGGCACGCTTGTTCGCTCGTTTACTCGCACCAATGCGGACATTACCGCCGCCACAATCTCGACGATCAGAAACACCGAACGCGTTGTGCTCGCTGTTCGAACGACGAGGCGTCTTCAACGAACCAGAATCGAGCTTTCTCGATCTCTTACCAACTTCCCCTCCATCCGCATTTTCGCTGGAAAGCACAGGAACCGAAAAGACAGGAGATCGAGATGAACGCGCTCGTTTCTTACGATCACTCGCTCGACCGTTCGTCTGTGCAGCAACCGAGTCGCGTTCACTCGTTTCGCTCGATCGTTCGGACCCGCACTCCATGGATTTGATGTGTTTAACGTCCATCGAATGCGATCGTTCGACGACAAAGCGGTTCGTCACCACTACATCGTGGGGGATAACGAACGTCTTTGATCGTTCGCGCGCTCTTTCTTTTGCCCGCTTCCTGGCACGCTCCCGAGCTCGCTCCCGCGCCAGTTCACGCGACCGCTCTTTGGCTTCTTCCGTCTTCGCTCTCCGCGCCGCTTCCTCGTCAGGCAAATTGGTGCTAGATGAGACCACTGATCTCAACGAGATTGCTGCTGTTGCTGCAGCGGCTGCTTCGGAGACCGACCCACTACCTCCTTTACCATTCTGACACGCTAGAGTTGCGCGATCTTGAACCGCTTGAACAGTCTGACCAGTTGATTCGATCGATTCACTTTGTCTAGTTGGTCCCAATTGACCAAG
>High_coverage_contig_23
CGTTCCGGTCGTTCCGGTCGTTCGAGTCGTTCGAGTCGTTCGAATAGTTTTCCTTGCTGAATCGATTGACCAACTGGTACAGTTTGACGCTCGGATTGAATGTTCAATTGAGAACTCTTCAAGAGACTCTTGGTCGCCGGCTTCACAACAACAGAGGCCCTCGATACGGACGTCGCAATCGGTTTGGAGGCAAGCGCGGTCCGAGACTCGATGAGCTTGCCAGCGTGATCAACGTGAGCCGCGGAAACCGCGGAAGTTGTAGCCAACACGGGAGCAACTGTAGCCACCGGTGCACTCGATGCGGACGACTCCTCCAAACCAGAGACCAGACCCCTTGCCGCGCGCGACACTATCGGCACAACCGAAGCCACGCGTGAAGACCGCTCGAGAACAGATGTACGCGTGGGCGCAACGGTAGCAGTGTTCTTCATCGACCGAAGTGGGGCGACGGATCGCATATTTTCCGCATCGGTGGAAAGCTCGCAGAGTCCGTTCATGGTCACGGTCGTCGTCGTCGAGACAACACTGTTTCCCATTGATCCACCAGAACCACCACGACGTTTCGTTCGACGTTTGCTACTCGACGAAGCCTTTGCGCTCTGGACGCTCGCACTGTTTCCATCGGCATCGCTCTCGCTTTTAATAGCGCCTCCTCCAACGTGCCCTCCATCCGCTCCATCCTGTCTGCGGTCGCCAGCTACCACTTCCATCGAATCGCCCGACTCGGTAGAGATCACAGTGCAGTGGGGAAAACTGCGCAACAAAGAGCGAGAATCGGTCTCAGACGAATCGCATAAATTGCCCGCACTAGCTCGGATCGAGTTTCGCGCGCCAACACCATCTTTGGAGTCCTTGACGCGACATTTGCGACTCGTCTCTGCCTCGCCTTCACTCGCCTCACCACGCCGTTTTTGTCCGCGACGTGAACGAGACGATACAGGAGTCGTACGCGCCCGCGAGGACGCCGATCTGGTTGTTCCAAGAGAACCGCTTTTCTCCATGGAGACCGCCGATTCGTGCAGCGATTCTTCCCGCACCGGTGCGCGTTGAGACGAGTCCAGTTGATCACCATCCTCACACACGTACGCACGGACTGCGAGACGCGCGTCCAACGTGTCCTCCGTCTCGAGTCCCAAAATCGAATCGTCCGTCAAATCGCGCAACAAATTTCTAACGGCCTCCTCATCTTCCGTGATCTCAGAACGCGCAGAACGCGACTCATGACGGATCGGATTTGCCATCTCGTCAGCTTCACCAGTGGTTACCGCGGGCGATACGGACACGCGTTCCGACGACCGATAGAATCGACGTCGCGAGTTGGACGAGTTCGCACCACCCGATCGACCCGCTGACACATTCTTACCACGAGTAGACTTTTTCACTATACGGCCCACACCACGCACAACGTTTCGACCGTTTCGATTGACGGTCTTCAAAGCGGATTCTGCGGCAATCTTGGCGACAGCAGTTCGAGTCGTGATACCGATCGGCTCGGCCACAACCTTCACATCATCATCCGGAGTCTCAATCACTCTTGCATCTTCATCGTCCACGTTGATCACCTCGACCTGCGGTAACTTGCGCGGTGCGCTCTTCCTCCGTGATTTGCGTCTCGTTTGCACAACCATGCTCCCGTTGTTCCCGTGACTACGCTCACTTTGACCTCCACTGATCGAATCCTTGTTCTCCTTGTTCACCAAACCAGACGAACCGCCGATCGATGCGTCCGGCTTTAGCTGTTCGTCTGTCGCGTCGCTTGTGGTATCGGTTAAAATCGCAACCTCGATCGTACCCTTGATCGCGCTCTCGATAGCACTCTCGATCGAACTCTCGATCGAACTCTTACTCGCACTCTTGTTCGAACTCTTACTCACACTCTTGTTCGAACTCTTACTCACACTCTTGTTCAAACTCTTACTCACACTCTTGTTCAAACTCTTGTTCGAATTCTCGATCGAACTCTTGTTCGAATTATCGATCGAACTCAATTTCGTTGATGACAGATCGTTAAGTTTATCGATGACCGAATGGTCCGAATGCTTATCGTCATCCAAGTCGATCACCTCTGAAACCACTTCTGAGGCACGGACAGAGACCGGTGAGACAACCGAAGCGTTCCGCGATCGGACGTCGTCTTCGGTAAAAGCGACGGCGTCCGCCTTTTTACGCTTGAGCAAAAGCGGGACGGTGGGCGCCTTTCTTTTCCGCAAACCCCGTGTCTCGTCATTATTATCATCGATATCACCTTTCGCAAAGGACGACTCGGACGGAAGGGATACCGAGCTAGTTGCAGTTTTACCCATCACACACGCAGAAACGGAAGTTGACAAAAGAGATACAGTCGATAAAGTCGATGAAGTCGATGAAGTCGAAGTTGATGCAACAGCGGTATCAGCGGCCCGACCGTTGGGACGCTTGACCATCGAACGCGCACGAGTGGGTCTCGGGCGTCTAGCTCTTTTGACCGCCGCACTGGACGAACCGTTGTCACTCTTATCACCTGTCGTGAAAACAGTAGATGTCGAATGGGAAGTAGCTTGAACGTCGGTCCGCGAGATGGAGGGAGTGCGAAGACGTCGACGCCGCGCTCGTGGCGAACGACCGCACACCGTGCGCGACATATCAGCGGAACTCATGCGCAGTATGTGCGAGAAGATCTCACGGTTAACATACCCGCGCGTACACGACGAAACGTTGCCACACAACCAGTCGAAAACACGGGCCAACTCCTTGCTGTGCCGCAAATCCAAAGTCGGTAATTTTGAAGCACTGACGAACAACGAGGTCGATTGTACCCGGAAGTTGGCCAAAAAATCACCAAACAACGGCGGAATCTTGCTCCGATCGATGGTACAAGTAACATCCAATTCCGTCGTCGGTTGTAACACGGCCGAGTGGAAACCAAAGTTCGTGTAGAAAGCGGTAGCGTCTCGCATATCGTTCACCAGCTTATCGTACCGCACCGCCATTTGTCGCACCTGCGCCACCATATCTCGACTCGTCAGATCCGATAGACCGTTCATATACGTGATAAGGTTCGACAACGAGTCAAACGAAAAATAAACATCGATCACAAAGTTGAACACCTCAAACGGCTTACTGGCTGGACGAACCACAACCAAAACCATACAATAGTTCAAACTGGCCATTTGGGCCAACGTCAGTTGCAACGGGTCATCCGCCTCCTCTTCCGAGTCGACAGTCGTAGAGTCTACTTCATTCGAAGCCGTGCGAACGACGGACCGCGTGGTAATCCGCTCAACCGATATAGCGTCGGGCCGTTCGCGCGTCCGGTCAACGAAGCGGCGATCGACAAAGCGAACCGTGCGACCCAGCCAAACCGTTTGACTACCTTTATCAATTTTGCCAATCCCATCGACCTTACCGCCCATGTTGATCGTCTCGATGCGCAATTTATCACCTCGAATGTCACGAGAATTGCGATTCACTGTACGACGGAGATCAACACATTTCTCGACAAACCGATCGACTCGATCAACGTTACTAGTATCGCCGACAAATTGAGCCGCTTCACCACCGGCACTTGTACACTCGACCGTACCGCCTGCAACACTAGCAGTCTCACTAAGTGTAGTAATCTTGCTCAACTCACTTGTTTTACAAGTCGCACCGCTCGACTCGTTGGTCAAAACGGTCAAAACATCTTTCTGTATTGCGATACTACTTGTCTGCAGTGTCTGCACCAACGAATCGCTGGCCAGCTTGCCAGCGTGATCTGTAGTACCACCGACAATGTGATTCCTAGCTCGATCGACCGTACGATCAACACAGCCATCCGTAGGATATTCGCTGGATCGATCGGTGGCGTCGCGAGAATCGTTGCACCGATCGATGACCAGAGCAGCAGCAATCCGACCATCGTTACAACCGGCATTGCGACCATCGTTGCGACCATCGTTTCGGTCATAATTTCGATCATAGTTTCGGTCATCATCTCGATCATTTCGATTATCGTTTCGGTCATCGTTTCGGTCATCATCTCGATCATTTCGATTATCGTTTCGACCATCGTTTCGACCATCGTTTCGACCATCGTTTCGACCATCGTTTCGACCATCGTTTCGACCATCATTTCGACCATCGTTTCGACCATCGTTTCGACCATCGTTTCGACCATCGTTTCGACTATTATTGGGTCGATCGACGATTTGCTCGCCAAGCTCCCGGTTAGTTCGCCCGGCAACAGAGTCGGCGATACCGAGGTCACTCGTGTCTCTATCCGTCGCTGTATCCCCACTTGCTCCACTTGTACCCACGGCGCGACGAATGCAGCCCACATTCACCTCGGTCGTTTCATTAGCATCGTTGACGTCGCTCGTGTCGTTTGCCTTGCTTGCCTCGTTCATATCGTTTACATCGTTCGTATCGTCCAACGTCACCACATTTACCTCTCCCGCCTTGGCTTGTCCGGCCGCAGCAAGCTTAGCCAGCAATCGCATCTCGATCTTGGAGGTCGCGCGTGGAACCTTGACGCAAAAATAGCGCAACATCTCGACACCGCTGGACGGCTTTCTGAACAGGAACAAGACGAAAAAACTGATGTCGACCGAACACGAGGTGCTTACCGTCGCCTACGACTCAATCCAATCGACCGAATACACTCGTTCGACGCACACGCAGAGCGTCAGTGTCACGGAGTACGGAACGTTAAGTGCCACGTGGACTGTTCGTGTACGGTAACACGTACCGCGAGTCGTACCAACGCAAAGTCGCGCAATCGACACTCCAAGGTATCGACACAAAAAGCCAACTGACCACGATACTCGTCGCACCAACCGGCAGCTTATTCAATCTCCTGGCGAACCGAGTGGGCTAACGGTTACTCGATCAAAAACAGACCAACTACTAAACCGATATACCGATATCGACGATATCAACTCGACGTCCGACAGACGCTCAATTGCAAAAGAATTGCAAAAGTAATACCTCAATAATGATCCAACAATACGGCGACCACGTTGATACCGTCCGCCCGTCGAAGAAAGCGGACAATGAGTAAGACGATTCGCTTGATAGATGATCGTACGACAAGTCGAATCACGATCCGTAAATCCCGTAATCAATACCAGGGTCGCCCGATCGATTGACTGTTTTACTATCGAATAGCAAATAAATCTGGCGATCCGCGGCGTTTTATACACCCGGATAACGACCGATCGAGAGATAACGTGATATGTTATGATAGCTGTCAATCAGAACGACGCCACGATGAACTCTAGACGGGGTATGGAAACCACGGACGCCTACACCACCGTGGGAGAATCCAGTCGATCGACCCCTTTCCCCGCGAAAAGAAAATTGTGGAGCGAAGATCACAAAAGACAGAACGCAGGACAACACGGAAAGTCGGAACCACAAAAGAGGGGGACTGACGCCAACAACTCAAACGATTCCACTAACAAGTGAACTCAGCCGAACTCGCGATCCAGATCACGGCCGCAACAGAGATTACAAACGAGTCGCCGTCGAACTCGTGGCACGACGAACCTGTACTTACCCGAACGAATTCCTAATCGACAATACGAACCCACAGGTGGTCTAGAGACAATAAAGTAACAATAAAAGCGATTCTAATGAATAAAACCACAGACAACACGCTAGACAATAGAAAACGATAGACCAATGATAAAACAACAATCGGTCACCGATAAACCCGATAAACTAACAAAAGAACTACTGACACAGCATAAACAAGTCGTACGACGTTACACAATCGTATCACATCACTTTTCTTTCTACAAGAAAATGAAATCGATTACAAGAGAAACCGGATTATAGGAGAAACCGAGAAAATCCCCTTGACTCACCTACGATATCAACCGTCGCTCATACGTATCGCTCATACGTATCGCT
>High_coverage_contig_24
ATCGCTCATACGTATCGCTCATACGTATCGCTCATACGTATCGCTCAAACGTATTGTAATAACAAGAACAAACCTATTAAAATGTACTGAATCATTCATTGAATAAAATAGAAACAAAAAAAACAAACCGACACGTCAATCAATCAATGTTCAAACGTTCCTATACCCATATAAACACGTTTCCTAATACTCTCCCCATACTCACCAAACCAGAAAACCCAACGACACGAGAAACGACACGAGACCACTAGATAAAAAACCAAGCCAGACAAGACCACACGTACGCGAAAAAACGATACCAAAAAAACAATGAGCCGACAACGCACACGTAACATTACCGTCGGCGCTCAACGTAATTTTGTCAGAAGTGGGAAGCGGGAAAGGTAAAACAAAGAACGAATTGGGAGGCAAACAACTTTACCGACCTCAACCAATAAAACGGACTGATATTATCAAAAAAAGCGAAAAGCGGGAAACGGAACATGATAATCAAAAAATGAAAAAAAACATCAATTAAAGGACGACCGACAAAACGGGGAGACGGGCCTCGATGAAGAAATCGATGAAGCGCAACGAAAAAAATGATTCATCAAATTTCAAAAAAATATCACGAACTGAAGGACATGCGCACATGCCTAACGATTACGATTAAAGCGCGATCAACGCCAATACGACTCGTTTAAACAATTCGACAAAACAAAATGAAATGTAAACCCTGAACGCACTCCTCAACTAGGACAAAATGGACTAACGAACACAGCGCAGGATAATAAGGAAAACGACGACTACCAACGGAAAACGCCATTGAACCGTATTACTCTACTACGACGATCGCAACAATCGCAGTTGCATCGGTCGTGCACGATAATTGAATGCGTACATGCGTGCAGAATAACAAGCGCATTCAGGACAACGAGCGCATTCCGTATACCAAACGCGAAACGGATACATCCTACATACCGACAACCACAATCACAATAGAAATCAAAACGGAGACAAGAACCGAGATCACGACCGAAAAGACGACCGAAATCACATCCGAAACGAAAAACCTCACATCCGAGATCTCGATCTCAAAAAAGGAATGTACACGTGCCGAACGACGGCGATCGAGCTACGGGCCGTGTGAAC
>High_coverage_contig_25
AAAAATACGACAAACCGATAAGTCATATTTGATTATGCAACTCTTCATTTGCATAACGCGACCCGAACGAACCATATTAGCAAACTACGTACAAAGAAGCGGGCCAAGATGTCAAGCTAAACACGACGGCCAACGTGACCAAAGATCGTACGACTCGACCGGTTGATACGACTTCCAGACTTCCACGAATCGTACTGATAACAGCAACAAATTTACGACAAACCAACAAGTGCCACAGGAATTTCCATTGAATGCGCCACGATGTCGCTCGGTTATCTGTATACGACATATCAGTCCGCCAACGTGTCGCCACTACGATGATAATTCAACCAATTAACCCCACCCAATCCCCAGTCTCTTGATGTCCTCACCTCTCGATCCATCGACTCTTGATCTTGACTCTCGTTGATAAGCGACTCACGATGATCGGAATTTCCACTAATCGCGCCACAATGTCGATATACTATCAACTTTCTCGGAAACACATCAAAACGAACACTCTTCGAGATTAATAAAAACAGGAAAAAAGAACACATAACAACAGAAACTGATTAGAAAAAGTCGATCGGAAAAACCGTTACGCTTATCATACAAACTACCATGTATGTCGGCGCGCGTGTCGATCATTTCCACGAATCCAAGGTTATCTCGCTCGTCAAACCACGATACGACGACTCATTGGTCGCGATGCGTCAGCGATAAAAGTGTTGACGATGTACTGCGACACGCGTGCAGCAAAACCCTCAGTCATTACACATACCACGAACTTCGCGATACATCAAACCGCACGCGAAAACACAAACAAGGTCGACACGAGTACGATAAAGAAAACGACAAACAGAACGGCAAAAACGCAATCGCTTGAAGTCGATTGCAATCCATTGCAAACAAAGGCAACCGACCACGATAAAAACTTTCCGAGAAACGAATAACGCAACGAATGCCAAAAGAACGCCAAACACGCGCCAAACACGCGCCAAACAAACGACAAACATATCAAATGTGTCAAACACGCGCCAAACAAAACAACATACACACTGAACACATTTCAAAACACCTATCCATCAAACGAACGGAAAAGTACGACGTTTTGACGCGTCGACTAACATAAAAACAAACACTCGTACGACGTTTATCGAGCTCCCAAAACTCGGCTCCCATACACACTGATACACCAAACTACT
>High_coverage_contig_26
AAACCTCAGACGGTTACCTCAATCACACTTGCCTCACACTTGCGAATAAAACGATTCCAATCTCATGCTATACCTACAAAACACGAACCTACCACTTGCCAAGTTCAAACATACCAACCAAACCTCAAACTGTGCAAGTGCTCCAAACTCGAACGATAAAAGAAATCAGTTTGCCTGCAAAACGACATCGGGAAAACTACCACCTGTCGACCTACCCACCAAAGGCTACCAAACACTCACACCCTAAAAGGAACAAGAGGATAATGACGATGATAAAACCAGTCACACAGTAACTAACAACATATCAACCACAATCGAGGAAAACTACCAGGAATTCTAGAAAAAAAGTCAAAGGAAAACGACAAAGGAAAACGCGATAAAAACGGCGAGATAACGACAATGTGATAACGTCCGACCGATAACGACCGATTACAACGAAACGCTGATAACGGCTCTTCACAAAGCTCAAACAAAGACAAAAAATAACAAAGATAAAAAATGCAAGACTTCGAAAGACAAAGAACAACAAAGGAAAACAAAGAACCACCAAGAGATTAACAATAGACTGACCATGAAACGACAATAAAACGACAGTAAAACGACAATAGAACGACAATAGAACGACAATAGAACGACAATAGAACCAACGATAACGAAAAAAGAGGAAACAAGAAAAACAAAGAAAGACCGCGACGATAACTTGTCACTCGAGATAAATCCGGCCCGGCGAGCAAGCCTAACGAATCGTATATAAAAGCCCGTTTTTCATTAGCCGAATCAAAGTCATTCACTGTGCGCTTCACCAGAAGACAGACACATCGCTTGATCGCAACCCACTGCATCAACCGCAAACCAAACGGATAATCGGATAAACGAATCAACCGCTCAACAGGCCATCTGTACGGGTAATTACCAACAATCAACAATCTATTTTTAAACGGGACAACGAGAAGAGGAAACGAGACACCATGCGACTCGTCACACTTTTAATTATTTTGTCTGCCATCTCTGCTGAAATTTTTTTGTTCGTGTACTTTTACCATTACCACGTTCAACCAAATGGAAGCAATTCGACCGAATCTACGAACAGCACGCAAAACGGAACCCACACGCCAGTCTCGATCGTACTGCAGTCCCGAAGCAACGAGACGAACTGCATTCCAGGTAAAGCTTATACGGTGGACTGCAATCGTTGCATTTGCAATCCGGACGGAACATCATACAGCTGTACGCTCATGAACTGCAGCCCACTCAAACCTTACCAAACGCTTGACAGTCGCACATCATCGTGCACGGTGTACGGCGAACAATACAAAGACGATTGTAATTACTGCTATTGCCAAGAAGCCGGCCGAGCTCTCTGTACTACATTTGATTGCACTCGAACAAAATGTGTACCGTTGTCACGGTTTTGGAGCGGCTGTTTGTTTTGTGTGTGCAACGCCGATGGAACGGACATGGTTTGCAGCGATACTGGTTGCCGAAATGAAACATTTATTTTTCCCGATACAACGGATGCAAAACAATCGAACGTTTCATCGAACCAGACGAACCGAACAGCAGGCGGATACAGCATTAACAACGACGG
>High_coverage_contig_27
GACTGCAACACTTGCCATTGTAGCGCAGCCGGTAGGCTTTTTTGTACGAAAAAAGCTTGTCCGCCACAGATTGTAACAACCACAACCGCGTCCGCCGCATCTCCTGCAACAGCTACACCAAAAGAAACGTCGCAAAAAAATGTTCTCCCGGGCAAACGATTCAACGTGATTGCAACACTTGCGCTTGCGACGCACAAGGCGAGTACAGTATATGCACTCAGATGGAATGCGAACCAATCGACCTTCGCGCTATGTAAAGAACCAAACTCCCACACCGACCAAAACCAACGCAAAACAAGACGAATCGACCATTATAAACTTGTCTTCTAAACAAATGGTCGACCTACCTAACGTTCTTCGAATTCTGTAAATTCAGTGGCGCGTGCAACTGAGACACGCCCCGCCGTTTGCTCTAATGACGCTTTAATAAATTTGAAATAAAACATACTCTTTGACATGTTTACTCTCCCACAATTTACTTGACCACTCCTGTCCGCCCACCTCTCAAGCAAGACGCTTATGCTACGTTGGTGCTGTGCCAATCGAGCCATGTTGTCAACTCACTAATCTCTATCCTGCCGTCGACGAAGCGAGACCAAACAATTGCTTGACAGAAGAAAAATCAAGAACATTGTGTCCATTAATCAAACCGAATGATCACCGGTATCAGACTTTCGGCGTCGGGCCAACTACTACGGCCGAACTGATCTGTCGACGCTACGACATTGCGACGTTAGTGCGACACTACGTAGACGACCGTAACGACCAATGAGTCATGGGTATTTCCACCATTACCAAACGAGAACAGCAAAAACAAGAACGATACACAACATGTAGTTCGGGGTGCACGACTAACACAACAACGACGTACAATACCAATCGGAACGAAACGTCAAAACTGCTGACCAAAACAGACGGTGAACGAACCGCAAAAAAGGCAAACGGACAGCACAAGAGTGACGAACCGATAGACCGACAAACGATATCAAGCGAAACCATTTCTACAATTTCATCGCAGGTCGAAACCGAAACGAGAAAAACTCATTTGTTCGGGGGAATGGTTGCAAACAGTCTATTTCAATCGTGAGAGAGACCAATATCATTAACCGGCGCCAAGAAAATCATGGCCCGCCCGTCGGACAAAGCGAACACTACGGAAACTACAAAAGAGGACGACCAAGACAACGAACAACAAACGAAACAGAGACGACAATTACACAACATTACAAAAATCCAAAAGACTAATCAGATGGCAACAAAACGACAAACCACAAACCGGAAGATCAAAGAGAACAACGAAACGCCGCCTGTCCAGACGACGTATGAACTCGTGAGCGCTCAGCATCAACATAGTTGACTCGAACGACGGACAGCGCGACGAGTGGTTCGACGTACCACTCGCCGCACTATTTTTCGCACGACTCGTCGAACAGCCCGTCGCACGGAACGTCGAACGAGACGGCGTAGGCAGCGTCGCATCGACCGATGCACATTGTTCCGCAGAACAAGCTTCGACACCACTCGAGCGCTCGTGTTTGCAACTATCAACGACGAGTAGCGAGCAACCTTGCGAGCAAGTTCCTGCGAGACAAAGCGAACACGATCGCGCAGTCTGAGCCGCAAAACGGGATCGAGGCATACACGCAGTCGGGCCTCCGTGTGAGCTGTTATGCTAACCGCTACACGGGCGACCAATCGATCATTGGCGCGAGTAACGACCACCAACTGATAAACCTCGGCCATATCGTCGATACCAAATTACCAGCGCACAAAGAACGCGCAAAACAAAAACCAAAACGCACACGAACGAACGAAACGCCTACAACAACAACGCAAAACTTGATAGCCGTTCAGGCACCTTTGCTGAACTACATCGACTCGCAAAGATAACGACCAAGGTAGCAAACAAACTAACAGAAGCGATAACAACCAAGATATCAAACGCGATATTACGCGCGATATCAACCACAATGCCAACCAAGATGTCAACCAAGATGTCAACCACAAGGTTAACCACGATATCAACCGCGATATTAACCAATATAACGAAGATAAATGAGCCGATAACGACCGACCGAACGATTGAAGGAATCGAAATAACGACCAAAACGACGAAAGGACAACAAAAACCAAGCAAGACCGTATCAGCCTGATTGTGGTCAGACCATATTCAATCAACTCTTATACTATTTCCAAAGTTATCCAGTTTTGCGAGGTTTAGGGCTTTACACATTTTATCTATTGAGATATTATTGAGATATACAGAAATACAAAGTTCTTTCGTTTTATTGAGCTCTACTGAACTACCGCCGATTACACGACCGAGTAACTTTCAACAAACCGACCCCACAGTCACAACCTTGGGTCACTACGTTTACTCTTACTGATCTTATTAGTCTATTATATACATACTACAGCATCTGCATACCGTAACATCGTCAACGCAATCGACATCCGATCGACACGCAACATATATACAAATCATCAATCGCACAATCGATACACGTCGTCAATATTCGTTGTACGACATACATATAAAAAAAGCGCGACTTTGACCCACTCGTTTTAGACTAAACAGTTTAACACGATTCGTACAACGTATTGAGACAAGATGGTTGGAGAGCACGACGATGGGAAAAACGTGGTCTCATGTAACGATGACGAAGCACACGCTTGCGAAACTCCTCATCGTCCGAAACGGGCGAGACCTTTGGTGGATCGTTTGCGGTAACGTCTTCGGTCGGATCGACTTCACAGTCCACCTTACTGTATATAGCACACATGAGATTGAGATACGTCATTCGTGGATACTCGGTTTTGTAGCGACGCCAGTGGACCGAATCGAAAATGTAGAGACGCATTTTTTGGCGAAACAACGTCTCGCTGAAATCAAACTCTTGCTTGTACAAGGCGCCCAACAAGTCGATGTAATCATCTTGACTAGCGAACAAACCGGCTCGTTGTTGCGTGTAGCGCAAGAGACGCGCCTTTTTCTCGTCGGAGATCAAACGACGACGCATGAAGAGCTGTCGAAAACCCGACGAACATCGAGACGAAGACGCGGTAAACGAGCCGGTAGCAACTCTCGTCCGACCAACATCTGATCCAGCGGATGGAGACGAACATGATGTCGAACACGAAATAGAGTCCGAGGTCGAAACCGAACCGGTCGGCGAGATTGGCGAGATTGGCGATAGCGGCGTCGATGAAGTTAGAGGGGAGACGCGAACCGTGCGAGCCACTTGCGATGTCCGCCGAATCTGCGGCGTTTGCGCAGGTTTCGCAGATTTCGAAGTTGGCGAGGTCCGCAAAATCCGCACAAACGAGTTAGTCGAAGTAACCGGTGGAGTTACTGTAAATTGGTCGTGGTCATGCTCATGGTTTCGTTCGAGATTGCACTCGT
>High_coverage_contig_28
CCGCCGAATCTGCGGCGTTTGCGCAGGTTTCGCAGATTTCGAAGTTGGCGAGGTCCGCAAAATCCGCACAAACGAGTTAGTCGAAGTAACCGGTGGAGTTACTGTAAATTGGTCGTGGTCATGCTCATGGTTTCGTTCGAGATTGCACTCGTGGTTGCGCTCGTGGTCCCGTTCGTGATTCCGTTCGTGGTTGCGCTCGTGGTTGCGATCATGGTTGCGCTCGTTGCGCTCGTTGCGCTCAGAGTTGCGCTCGTGGTTACACCCGTGACGCCGCTCATAATCAGGAGAACGCGTCGACGGAACCAACGAGCTCGGAGGACGACTGAAAAACGATGGTATCTGCAACCAAACGCAACAAATGGTCAGACGAATTGAAAACGAAGCACAATGCTCCAACAACTTACCATGTTTGAACAAAAACAAAATAACAGATCAACTACTCGCGTAAAAGTACGTAAAAATGCGTAAAAATGCGTGTAAAAATGCGTGTTAAAATGCGTGTTAAAATGCGTGTAAAAATGCGTACACCAAACAGAGCACGTACTACTCGGAAGAACTCGAAAGTGCACGTATCGCAAACCCTACGATCGCGAAAACGACTGCAAAGTCGGCAAAGTCGTAAAACGCAAAACCAAAACGATTGAATGATTGAGAGGCGATTGATCGATGCACGAGCAGGTCGGACTATATAGAGCCTGGTCTGTCGCTTGCGCACTCTCCTCGCGTTACCGAAGAAGGGGAGACCAAAGATATCAAACGATATCACTTTACACGATAACATGACCTAACGATCACGTAGGTGCGATGGTCTCGCGATAACCAGCCTATACTAGTAAAACGATTACGTTATACCGTTCCGAGAAATCGATGAGAAACGGATTACGCACAATAACATTATATCGTTGGCTATCGTAGGCTATCGTGTAACTCCGTCTAATCAATATCATCTACCTACTCTGACTCCTCCGACGCACCGGACCCCGCAATTTCCTTACCCATCCCAACAACTAAACCTCCACATTTATACACCTTGTCTACTACTACCTAATGCCCTCAATCATCCAATCATCCAACTAATACACCTAATACACCGAATCCACTTCGGAACACAGAACCGCAACGGCAACCAACAAGCGAGAAAACTAGCGAGAAAAGAGACTACCAAAGATCGAACAGATCGATACTCGATACAACGACAACCGACTTCCCCGCAATCATACCAACGAGCCAAAACCGATCCATCATGCGCAAAAAAGACGTTCGCTCCATTGGACAATCGGGACACAAAACCGCCGCCCGCACAACACGCCCCACATCCATCCCTACATATTTACGGCTGGCGCATCGTGTACACCATGCACGCATCATATACCCAATAATGTCTCGTATTACCCACAAACAAAAACGGGTAAACGTTAGCGCACGTGGACAAACATGTGAACAAAAACTCATGGACAAGCGTAAAGACGATCTCGAGGAGCGAGCAAGAAAACGCGAGCAAGAAAACACGAGCAGGAAAACGCGTGCGGAAAAAACATGGAACCACTCCCATAAAACCCTATGAAAGTCATGAAACCACCATTACAACTATCACCATAGCTCCTCGACGCACAATTCGAGACCATGTTCCGAGTTTGAACATAGACGCACCAAGTCGTCGACGATCCGCTTGACACCAGTGGTGAGCACGATGAGCGTCTGCCATTGAAGACGATCGGTGGTGCGCTGCTCCACTCGAACAATTGGTAACCAACTACGCACCCGCTGACCCGTTTTTAATTCGAGCGCAGAGTAAAACCGAGCAAACGAGCCAGCTCGCTCAACCATTCGCATCGAGTCGGGTCGACGTCGCGACCGTGGAGATGCGGCCACGACGGGCGGTTGCTCCACCGGTGGAGGCGTCCCCAAGAGAGACTCGATGTCATTAGCGTACGAAGACTTGTAGATCGAGGCTGCCGGTCGAAATCCGCGCAAACTGGCTCGCGATCTCGTCTTGACGTCAACAAAGTCAATAAAGACGTTTGTATTGGGACGCGGTGGCACGATGTACGGCCGACAAGATGTGTCATTCGGGGCCAAGAACGACCGCAGCCGCGTGTTGACCGCGCGCTCGTCTAAATTCGGTTCATTCGACACGTAAATATCGTAGATTAGCAAACTCTGCCAACCGTGAGCGCGTAGACAAGCTTGCAACTCGTCGAGCACGCGGATCGCGAGATTAATGTCAAACGAATACCGCACCACCCAAACAAGCTTGATAAAAGCAGGCAGACCAATATTAGCAGGGCCCGAATGAATGCCGTCAACCAAAATACCACAATACTTGCGAACCAAGTAGACCAACAAGGCTAGATGCCGTGTGATTGAAATGCCAGAACAGACGAGACACATCTGCAAACCGGGATCAATGCAAATGGGGACGTCGCTCTCGGGAACGACAAGCATAGACTCGATATCGTCGTGCAGTTCCAACGGTCCGTGCAACCACAGATAAGCGACTCGTTTGCGCACCCGGTACAAGCGTCGTGTCCAACGCCCAACCGTGCGTATCAAAAGACGCGAACGAGTACGGTCGTGCAAATGTGGTACAAGTGAAAAAGTGTGCCACTCGAACCAACTGACCATGGGCACGTAAACACGCACCACATCACCCGTGCGGTAGAGCGACGCGAAGAAAGGCGGATTGATAAACTCAATATCAAGGACAACCTCACGCGAATCCACGTCGTCCCGATACACAACTAGACTCTCGACCGGGACGACACGAACCAAAGCGATGAAACACAACAGCTCGCTCAGAACGATGCCCCACAAAAAACTCAACATCACATAATTCGAACTGTGGACCGTGACGAACATCAATGACAAAAGGTGAAAAGCCGAGTGCGCCATCCGGACGGATACGTGGTGTGATGCAAACCGTACGAGACGGAAACCAGTGGCGAAGAGCAGAAGAAGAAGGACGACTAGAGCATAACCCGAGATGGTCCACCGATAGTGGAACCAACACAGCATAATCATGCTCGAGGGGGACGAGACGGACGAGACGAGCGCGGGGAACGGATGCGTGATAAAGACGTGCACCAACGTGTGAACGAGAGAGGAGAACAGAAATCGCAGTGCGTACAGAACGTGCGCGCGCATGAGCGAACCACGACAGAGGGGAGCAAGACGGTCACCACACCGCTGAAGAAACAGTCGTCTCGTTCGCACTATAAAAGCCAAACGGGCCAAGATCGTCTTCAGAGACGTACAAGTCGCGACGTGCAGAAAGACAAGCGCCATACTCAACGCAAACCCGTTATATTTTGCTACTCGCAACCAAAACGCTTTGTACGAGTCCAAACCACTCACGTCTAACGCAACAACGTACGCGGCGCTACACACATCGATCGGTACATTGTACAGAATTGCGACCAGAAATCCACGAACAAACGCTCCGAAGCTCGCCATAGTCATGAGTGCATCGAATCCTATTGAGATCAACTCGATCACTCAAACGAACGGGAATGCGGAACATCTTATTGATGACACTTGCGGCCGGAACGAGACGCCTAACACCGGCGACACAGCACAACTCGTCGCATCGCCAGACACGCCAAAAACGACAGAAACTCCAGAAGTAGAAACGGCAACAACGCCCGTCCAAATCAACACAGCCATCAATCGACCAACGAACGTAAGCCCTCAACATCCGCCAAAACCGCCACGAAAGTCGATCGTGAATCCTCCGACTACTCCAAACAAAACACAAAACGACCAACTAAGAACCTCACACACCGACCAACCAAACCGCCAACCAAACCGCCAATTAAGCAAATTAAGCAACCCGCAGAGAGGTCCAAACTCCCCAAACCGTCCACCAAGCGACTTTGTCAGAAACTCCTCCTCGAACAACTCGAACTGCTCACCCACAAACAACTCTAAACGCGAGGTCACCACCAACTGGAACCACGCATTACCCTACGCTCCAGGTCACACACACAACAGAACAACGAACCACTCGTTGAACAACAAGTGGGACGAGTGGAACCGCGAACTCAGTCGAATCGAGAGACGCGTACAAACGATCAACGAGACCTTCAAGAACATTGGTGAGATGAGCACGGAACCAAGTGAAACTAAAAACCCCAATCAAAGTACCAGCGTAGCGAGCATCAACAATCTTGTCACTGACATCGACAGCGACATTATGGGCAACACATCCATCGACGCAACCGAAAAGGCAAGACTCCTCGCGATGATCGCCTCCACACCGGGACTGGAGAACGACGAGCCGGACAACGTCAACGTGGACGAGGTGAAAAACCTTCCCGATGTTCGATCCGACAACCGATACCACAACGATGCTAAAACCGATACTATCGACCGATTCGGTCTGACCGACCCGCAGTTCGACGACACATGGAACGACCGCATGTACCAACAACTCGTACGAAAAGTACTGAAACGAGGCGAACAACGGGACGACCGCACGGGCACGGGAACTCGCGCCCTGTTCGGCGAGCTGCTCGAATTTGATCTTCGAGGTAATCGGCTGCCATTGCTCAACTGCCGCCGCCTCTCGTTCAAGTCCATTCTCGAGGAACTGCTGTGGTTCTTGCGCGGGGAGACCGACAGCAAAATACTGGAACGCCGAGGTGTACATATCTGGACCGAACATGCGACCCGAGACGTACTGACGAAAAGAGGCTTTCCATCGCGGCGGGAAGGCGACATCGGACCGCTCTACGGATTCCAATGGCGGTTCGCCGGACTGCGCTACACCAACTGTGAAGCCAACTATGCGGCCCAAAAACGAACGAGAGGGTACGACCAAATCGCTTACATTTTAGACGAACTGACTGCTCGTCCACACAGTCGTCGTATCTTGCTCAACTCCTGGAATGTAGCCGACATCGCCGAAATGGTGTTGCCGCCTTGTCACGTCATGTTTCAACTCTTTGCCGACAATGCTAACGAACTGTCAGGAATGCTGTACTCGCGCAGCGCGGACATCGGTCTTGGTTTACCGTTCAATATTGCGTCCTACGCCATCTTGCTACACGCCATAGCCAAAAAAGTGGGTCGAACAGCCAAAACGTTGAAGGTGATCATCGGTGATGCCCACATCTACAACGACCACATCGACGCAATGACCGAGATTGCGGCTCGCGAACCACGACCATCACCACGCGTTTACATCGACAGCAGGTCGTTCGACAAACCGCTCCACGAATACTCGACCGACTTTTTCCACCTGTTCAACTACCACCCACACGAACCCGTTCGTATGCGCGTGTCCGTATAGCAGTACATCTGACGAAACAAAGCGGGACTGGACGACGGCTACGACCAAAGCTACGACCAAGGCTACGACCAAGGATACGACCGAAGCTACGACCGAGGATACGACCGCGGCTACGACCAAAAAGTGCAAAACCGTGAAATTGTATGCCACCAACTGGAATACCGAAATGGTTACCAACACATATACCGGCATGGTGACAGTGGCCAACACAGTGGCCAACACAGTGGCCGACACAGTGATCGACACAATGAACGACACAGAGATCGACACAGAAATCGACACAGTGATCGAAACAGAGATCGACACAAAAATCGACACAGTGCTCGACATGGAGACTCATATACTAACCAACACGGTGAACAATCGGACAAACAAAACGAAGAAGAAACGGATGACGAGTGGAACTGGTGCAACTGGTGGTACCCAAAAAAAATACTCCCTGCAACCTGTTCCACTATTCTCACTTTGCTGACGATCACCGCAATCCTAGCGATTATCACGTACATTGCGATCATAATGATCGCTCCGCTAACGCTGTATCGTCCAACATCACATTCACCCACAACGCGAGACACCCCGACACGAGCCAGCGTGTTAACCAAAATAGCACCAAATGTGATACACCCACCCAACCGAATGTTCCCATTGATCATCACCAAAACAAACAAACCAAACAATAACAAAACGATCGCCAGAATGGTCATTAGCGAAACGATCAATCAAACCAATAAAACGTTCAACAAAAAATTGAGAAAAAATTCCAACGAAACCATTTCCTACAAAAACAATTCCGACGCAATCTCACAACTCACATCCGAAACCACATTCGCAAATCAATCCGATATCACCGCTACAACCACACCTCCATGTACAACAAAAACAACAATCAAAAAACCGATCGAGATGCTGATCGAAACGCCGATCACAACACCAATCGAAACGTGGATCGCGCCAACAAACGCAAACACAACTGAAAACAATACCGAACCAACCAAATCCATTACAAACTGTGTCAACAACGACATGAACGAAAACGTTCGACAAAACGTTACGACGAAAAAAACTCTCACCACTAATGTCTCCACGGACCTTACGACTGACCGGACTACCGACCGGAAAGCTACAGAGTCGCAAGTAAAACCAACCAAACCGACAGAAACTAATTCAGTACAACTGAATACCGTGGACCGACCAACATCTCCCGAACGAATTGCCGTAGAACTAACTCCTTCACTTCGATTACTCGTTCCCGAGACGCACATTTTGAACGCTCAGACCCGACCCCGACAACCACCAACCGAAGCGGATAAACGATTTTACGCCGAAAGCTCTGTTAAGTTGATCGCGACATCGCGAGAACCTCTTGTGGTAAACTCTCGAGTGGCATCGTCTCGACTCAAACCATCACCAACTATTCCAGTCGCACTCAACATACGAACCACGACAAGAACAACCACATCGCGACCAACAACAGCGGTACCAACTCTACCGGCCGCACCGGCAACGCCGACAGCACCGACAGCCCCGACAGTACCGACCGCAACGTTGGTGCACCAACCAACAGTTTTACAAACGAAACGAGCGACGCGACTCGATCGCGTCAAACCAACATCCACAATTTCGTTCATCACCGCAGTAATCGCGACCACGAGAGCACTCGCACCCAGCACTC
>High_coverage_contig_29
ACCGACCAACATCTCCCGAACGAATTGCCGTAGAACTAACTCCTTCACTTCGATTACTCGTTCCCGAGACGCACATTTTGAACGCTCAGACCCGACCCCGACAACCACCAACCGAAGCGGATAAACGATTTTACGCCGAAAGCTCTGTTAAGTTGATCGCGACATCGCGAGAACCTCTTGTGGTAAACTCTCGAGTGGCATCGTCTCGACTCAAACCATCACCAACTATTCCAGTCGCACTCAACATACGAACCACGACAAGAACAACCACATCGCGACCAACAACAGCGGTACCAACTCTACCGGCCGCACCGGCAACGCCGACAGCACCGACAGCCCCGACAGTACCGACCGCAACGTTGGTGCACCAACCAACAGTTTTACAAACGAAACGAGCGACGCGACTCGATCGCGTCAAACCAACATCCACAATTTCGTTCATCACCGCAGTAATCGCGACCACGAGAGCACTCGCACCCAGCACTCACGCCCGCAGCGGGTTAACATACCGCAACTTGTACAACAGTTTCCACCAAACGAACAGAACCAACATCGACGTTGACCAAAACGTCAGCACTACCGACAAAAACGTTCCCACCTCTATCGGATCGACCCACGGTACCGACAACCGATACCGCAGCACCGATGAAATCAGGAACAGCGAGTACAGACGCGCGGCAGTCCGACGAAACGAGATTAGACGCACCGAGATCCAACGAGAGATCCTCCGCGACGAGTTCCGACGAACACGCGCCTCTCAATCTCGAGATCACAACAACAACCCCACCACGCGAAAGCAGCGCCACGGCTCCGGAGACGAACGCCGCAACAACTAGATCACGCATTTACGAGACGATCGACGAGGCGCGATCGACAGTTGACTCTGATCCGACGAACAACATGGGTGACAAACAACTACGACGTTCACTTCGAACGCGAAACTCTATTAACAGATTAACCATGGTGCTCGACCGTCCCGCTGATTCGACCGGCTCAAGCGATCCCATCGTAGTAACTCCGCCAAACATTTCACCCGACTCACCCGCATCCGGTAATATCAACAATACCAACAATGCGACGTACAACCCGAACAACTCGACCGACGCAAATACCGAAGCCACCGGAACAACCGAAACCGACACAACCGGA
>High_coverage_contig_30
TCACCGGCCATCATGATACCAGTGGCGAAACCAACATCGCTGATTAGAACACTCTCCGATAAGAAAGAGTCGACCAACGTGACACTCCGACACGAGTCCGAACGTCCTTTATCATCATCTCGACGAGAGCTGGCTGACCAGTACGACCGCATAGCTAATTCGATGCTCATTGAGCAAACTTCGCCAAAAGTGGCAACGCTCGTCGCATCACACGAAACTCATCAACCGATGCCCGTCCACGTTCGCCGGACACCGACGTTACCACCGCTCCGGCGAGCTCACCGCGGAAACGCGGACGTGAACGAAAAGACCAGCGACGCATGTGTCAAAACTTGCAAACCGATCGACGAAGAGAAAGGGAACGGTGATGAATGCAACGAGATGGATCCTATGATCGAGATCTACGAGATGGACGGAAACGGTGCACACAACTGTGCACTCAAAGACCGCAACGCCATATCGCGATTCATCTGGTGCGTTATATCTTGGTTGCACGACATCGGTCATGTTGTGACTTCTTCTTCCTGCTGCGTTCGCGATAGTCTCGCTGAACGTCGTCGTAAGCGGACCGTCGCTCGTGACGAGGAGATCGCTGCCGCCCGACAAACGCTCGTCTGATAATTAACACGACCGAGAAGAGTGCGACACGATGCGACGCCCAGCAATTTCCAGCTGTCGCAATATGTCTCACTCCTCTCGATCGTTTTGCTGTTCCCATCCGAGACTTTGCACAGATTTCCAGGCAAATCTATGTACAACTGCACAATAAATAAAAATATTGTTGCGAGCAACACCGTCTATTTTTTCTACTTTTTCTACTCCAATTCTACCCCAATCGCATCCTCAATCTTTCAACAGATTACCGACGTTTAATCCGACGTTTAATCCGACGTTTATTCCGACGTTCAATCCGACGTTCAATCCGACGTTCAATCGACGTTCAATCGACGTTCAATCGACGTTCAATCCGACGTTCAATCGACGGTAATCGGCCAAATAATCGACAAATGGAATGTATGACACAATATCAAGCTGACACGTGTCCGGCAAACAACTCGTGCATGGGTAATAAACTGACATTTGGTTCCACCGTCGTACTGACATTTTATTGACACAAGTTGACATACACTTGATATATACTTGACATGCACTTGACACACACTTGACATGCACTGACACACACTTGATATGCACTTGACATGCACTTGACAATACAATTGACGCATGAATGAATACACGTGGACCCACGCGGCCCACGCGGACCACGATATTATTAAAAAGAAAACACGGAGTGAATACAGTGTAATAATGATCCGCACTAGACAGAATTGACACTTTTGACAAAGTACAGTATACCAGACACGTGAACGACACACCGTTGTCACGATTGACACAAGA
>High_coverage_contig_31
TCAATCGACGTTCAATCCGACGTTCAATCGACGGTAATCGGCCAAATAATCGACAAATGGAATGTATGACACAATATCAAGCTGACACGTGTCCGGCAAACAACTCGTGCATGGGTAATAAACTGACATTTGGTTCCACCGTCGTACTGACATTTTATTGACACAAGTTGACATACACTTGATATATACTTGACATGCACTTGACACACACTTGACATGCACTGACACACACTTGATATGCACTTGACATGCACTTGACAATACAATTGACGCATGAATGAATACACGTGGACCCACGCGGCCCACGCGGACCACGATATTATTAAAAAGAAAACACGGAGTGAATACAGTGTAATAATGATCCGCACTAGACAGAATTGACACTTTTGACAAAGTACAGTATACCAGACACGTGAACGACACACCGTTGTCACGATTGACACAAGATGACATGCAACCTCCACAGACTAACCAACCAACTCTCATACATTTCGACATACGACCAAAGACAACCAAAACCTCACAAATGTCGCAATGTCGCGACTGTCGCGAATGTACAGCGACTGTATTGTATGACCAGTCAGTCTAGTTGCATTGCTTGGCGTAGCGTGAGTACATCTCAGCCGACCGACACTGCCCGAGGTACGGACGGTTCAAATCCACCCACGAACAAACGTGCGACAACGGCGGTGAGTAATCGCGAAACAAGACGGAGACTGGCGTACCCGGTACCGCTTGGTACATCAACTCGACCAAATCGTCAGTACTAACACGATTATTTTGATCAGAAAGGTCGATTTCTAAATCGGCCAGAATGCTGGATCGATGGGCGGCCGAATATCGCTCGAGAATTCGATTTTTCACTCGGGCGAGAATGTTCTGCAGGTCACGCGGGACAAGATCGTCGCAAACGATTATAGCGCGCTGGAGATTCTGGTCGCGATCGTTGTACCGCACGTAATTGGCGAATATTTGACGATTGAGCTTCATGCGATCGTTGGGCGAAGAGACGTAACCCATGAAAATACGACCACGAGCCCGATTGATAACGGCGCTGTCCACGTTCTCCAAACGGTTGGTCGTAAATATGACAAGAAGACTACTGTTGTCCACACCGATCGGAGGGGTCAACATCTGCAGAAAAGTAGTTATCCGGGAGTACTCCTCACCCGTGAGGTTGGGGGACGTAGCACGATTCTTGACCAAACCGTCGATCTCGTCAATCAGAATCAACACGCGTCGCTTGAACCGCTTGGAAGCAATGCGAGCTCGTCTAAAGATTTTGGATATGTTCTTTTCGGTACCACCGGCCCACTGAGACGTAACATTCTCCGCGTTGACGTACATGTACACCGAGTCGAGCTCGTGCGCAATCGACTGAGCGATCGTAGTTTTACCGGTTCCCGGCGGGCCGAACAACACCACGACCACAGGATTACGACGTGACTCGGTATCATTGCCACCCGCACCCGCCTCGTTGACGAAGCGAACGGTACGACAGAACGACACGAGCTCACGCGCCTCGGCTTCGTAACCGACCAAACTGGTTAGCGGTACAGCGTCAGATGTGTCGCGGATCGAATAGACACCACCCGAATTATCGAGATTAACCTTGTCAGGCTCACGCTCCTCGAGTGCATCATCGTCTGCACCACCATCACCATCGCCCGACTTGCCGGACCCGCTACCGCTAGCTGCTTTTCTCAACGCGTTCTCGAGCTCAGCCTTCAGATTTTTTGGATTCACGCTAGCGAGAAACTCGTTGCCCAATCCGATCGACTTTGCGTTCCGCGCGACGATCGACCGTAAGAGACGCAGCTCGCGCTCACTCTCGAGCGTGTCCAAGTCGTGTAGAGACACGTACACGCTATCAGACGGCAACGTGCCTCCGTTGGCCTTGTTGCGCATAGCGAACGAGCGAACCGACTCTAAAAAAGATGAAATCAGTTTATAAACGGCAAAGTTCGTGTCAACTATACGCGATATGTCGGCCGCACTAGCTTCAGCCACGTTCGCGTCGGTAACGTAACCCTGATACACACGGGTGAACTCGTCGAGAAACTGACGAGGTATACCGAACGCTGCTACCGTCTCCGTACTGCGGGCGGGACGCGCGGTCTCGAGGTCTTTCAAAGTC
>High_coverage_contig_32
ACAAACGATAAGAGGGTACAACGTCGACTTGGTATCGACACGAAAACGACATATACTGAAAACGGAGATTACAAAAGAGGCGCACGAGGACAATACACAAAGACCACACACAAAGACCATACAAGACCGTACACAAAGACAGTACACAAAGACGAACAAAAGACAATACGCAGAGACTTGCGAACACATACGAAAACCAAAACAACAAGAGCGACAAATACACATCAAAACGATAACCAGATCGACCAACAACTCAACGCGTGGACGGAAATATACAAACCGCGTAAAAACCCACAAGATATCAACCAGACAGTGAGTCGACACAACACGACGATAAAAAACCAAGAAGGCGTCAACAAGGCGACAACGTGACGTCGATAAAACGGTCTACGTGACCAGCCTACGTGACTATCAAAGCGTACGCCAAGTACCCAGAAACGACAACTCGATCAAAACCACTTATAATCGACCTTCTACTCGGATTGATACCACTGCGCAAACAAAGCAACCGATAACACTGACAAAGATCGATTGACATACAGAAAGCTCAAGTAGATTATCGATCGATTACACGATCGATTACACACGAATACCGAGAAGAGCTATCACGCGCCCTGACGCATCAACGATCAAACAAAGCATCGTCAAAGTCCACCGAAACAAAAAATCGACGACTGACGACACAGCGTAACAACTTGGGGTAACTGGTGTTATCGAGAAAGATAACATCCACTTGAACCAACTATTTAACACCGAGAGTAGAAACGATGAACAACAAACCACCGGAACATGTACGAAGAGTACACTACTCCGAACCAGATCGACCAGAGCACATCGAGCCTACCGAGCCTACCGAGCCTACCGAACACAACGAGCAGAACAACCAAGGTAAAACCACCAATATCACAATCCAACCAAAACGGTCAAAAACAGATCGTCCGGATAGACCACAATCCGACCATCAACACCAACCCGGTCCACTACATCGACCGCATAATTACGAGAACGTTGACGCTCGACCCAACGAGCATCGAAACAACCTTCGAAGTCAGTCCAACGGAAGAAGTGTTGCATCTGATTCGACTAAACAACTGTCAAGCCGAGGCAACCAGACACGAAGTGAACGGCGAGCCCGTGGTAACACACTTGTGCACGCGTATGGACGTAGAAAAATCGTATCAAACGGTATGTCTAGTCCAAGAAACCAACCCAATATCCTACTGCTCCGAAGTATGCGAGACGACGACCGAACTGAACAAGATCAACGACGAGATACGTCCGCGATTCGATTCAACAGTGAAAGCGAGACAAACGACTGTCAAATGTTCGATCGAGCCGTCCGAGCCGACCGAATCTACCAAACCTACCCACTACACGATGACTACCG
>High_coverage_contig_33
TCGCCCGCGCGTCTCGATCGCGTCGAGCCGACGCGCGAAACCTGCACGCGGTATCCGTGGCCGTGGTCACTCAACTGTCTGCACTCATCGATGTGGTCGACTCGTCGATGAAGATACCACCAATCCGATCCAAGATGCAACAGGAGTCGATGCACGACCCAGGGCAGATCGTCAGCATTCTGGTGAGAGCAGCACAAACAGGTCAACGTGTTCAGGAACTGCGGAACCCACAGAATGCCATTATCGATTCTCTCGGTCACGTTTACGAGACTCGAGCCCACGTTCACACCACTCATCGCCGAGCCCGATTTTCGACCATCTACGAAGAGATAGAAGCCGAAGCGCGAGAAGAAGCCGAAGCGCGAGAAAAAGCCGAGATCGAGGAGAGACCGCGGAACCACGAAGCAATCATCACGGATGTCACCGATGTTGTCGAAACGGCCATGGCGACTGCGCAAACCGAAGTTGTATCGCTCAACAAGACCGGAACGCCCGGAATTTTGAGCCAAACGGACCAAGAAATTCACCAAAAGATTCACGCGACTCGCACGACTCGCACGAATCAAACGAGAACTACGAGCCAGTCGTATCGAGAGTACCACGAGAACGAGGACAATTATCCATGTTACGTTTCGTTCGACCATCTTTCCGACGTACAAATTCCCAATCACCCGACCCTCATCCCTCCCGAGCCCGCTACTCATCAGATCACTCCTCAGATCAACCGTACTCACCATCAAACCCAACTACAACACCACCAACAACACCAACTCCAAACACAGCACCAACTCCAGTTACCGACTACGAACCCACTTCACCGCAATCCCCTCAACCAGGACCCTCTGGATGGAAACCGGGACAACCAATACCCATGTCTCCAATACCAAGATCGTCCAAATGGCATCCCGCGAACCGACCGCAACGAATGGCAAGAGCAGCCCCACGAGTCGTTTCACCACTCGCATCTGCACACAACGATGCCCAGTGGGCCGAATGGTACCGCCGATTCCGCTCTCGCTCCCGTTCTCAATCCCGCTCTAGATCCCGCTCTAGATCCCGCTCTAGATCCAGCTCTAGATCCCGCTCTCAATCCCCACAACCGGGACCATCGGGTTGGACCGCCGCCGCTTCCCGCGCGAACCGATCGAACTCCACCTCGTCGCTCGATCGAAACACTCGAGATGAGCTGCTCGACTACGCAGACCGTGATGTTGAGAAGAACCGTACAAACAACCCAAACATCAACACGAATGATGGGGGAGGACCACAGACCAAGCTGGCAAAAACACATTGTGTCACCGAACCGACTGTGGATCAGGGTTCAGACCGCAACTGCTCAACGACGCGTACACTGGGGACAACTGTCACCGCGGCGCCACGCGCATCGCTTGGCGACGGTGATAGAGATATCGGAAACGACCAACGTGTCTGCACGAAAACACACCGTGGTGCTGCTGGGGAAAAACTGGAACCCACTGAGCCAGCTGAACCCACCGAACCCGACGAACCCACCGAACCCACTGAACCCGCTGAACCCGCTGAACCCGCTGAACCCGCTGCGTTAAAAGAAACACAATTATCGCAAACATTACCGACCTCGCAAACATCGCAAGACACGCAAGCTTCGAAAACCCTATATCGTCAAAAGAAACACCAAAACACTTAGCAGTGCAAGGTGCGATCCTCGGAACGATCACTCGCGGT
>High_coverage_contig_34
ACATTGTGTCGCCGAACAGACTGTGGATCAGGGTTCAGACCGCAACTGCTCAACGACGCGTACACTGGGGACAACTGTCACCGCGGCGCCACGCGCATCGCTTGGCGACGGTGATAGAGATATCGGAAACGACCAACGTGTCTGCACGAAAACACACCGTGGTGCTGCTGGGGAAAAACTGGAACCCACTGAGCCAGCTGAACCCACCGAACCCGACGAACCCACCGAACCCACTGAACCCGCTGAACCCGCTGAACCCGCTGAACCCGCTGCGTTAAAAGAAACACAATTATCGCAAACATTACCGACCTCGCAAACATCGCAAGACACGCAAGCTTCGAAAACCCTAATATCGTCAAAAGAAACACCAAAACACTTAGCAGTGCAAGGTGCGATCCTCGGAACGATCACTCGCGGTAACATAACCGGCGAGATAAAGGGGGAAATTTCTGGCGAGATAGAGAGCGGTCCGATCAAGAAGCTCAAAAGAGAAATCCAATTGTATGGACGCTCGTCATCTCTACCAGTCGAGGAAACACGAGTGGCAAAACGAGACCCCAGTCCGACCAACGCCGGCACCGAGACCAAATTGAGTCGTAAGCGCTGCGTGTCGAACAAGAACCGCGAATTTGGATTCGATTTCGGTATCGACGGTTGGAAAGCGCTGCTCCAGGGAAAAATCAAGATGAACTGGACGTTCCGCCGCACATCCAGCCGAATCGAAGAGACTAATGAGATAAGCGGTAAAACAGACGAAATCTTGCAGTCGATACTAGCCATGCAAGCAGCCCAAAAACAACAAGCCATAGAAGAACGCGACGACGGGATCGTAATCGAACCACTCGACGAAAACTGAAATCCAAAAAGGGACAAAATAAACAAAAAAACTGTTCAACGATATCAAATATACTACTGTATACTGATTATTAATATACATAAATACCTAAGAATATTTGTGAATACCCAGGAATATTTGTGAATACCCAGGAATATTTGTGAATACCCAAACCACAAATCAATAAAAACAAACAAACCATGTTCAGTTTTTCTCACTAGTCCACACTTTGCTTCCCCTAAGAAACCCTCAACTATCCAGCCCATCGACAAAACCAATATAAAACCGCTATATCGCAAACGGTCACAACCGATTAAAAACATGTGATCGTAGGGCACGTGGAGCGGGAAAACGTAATTACAACATAAGCAATCCCGACTAGCATTCCCGCATCGCGAAACGATTACACGGAAAAACGAACAAGCACTTCACTTCGTTCGGTAACCAATAACCGCACGATAAACGATAACGCAAGATAAACGAAACACACGATTAACGATAACGCACGATAACCTCTCGATAAACGATAACCGCTCAATAACCCTCGACACACCCACGATAACCACGATAATCACACGATAACCGCTCGGCCGACATCTAACTGTTCTATAACCATACATACGACCACCGATAACGATACGACCGCTATCCGACAACCATCACGCGTCAAACATACATACCGTCGGACAACCCGGATAACCAATAACCGTCCGACCGACAAACGAGATAAAAGCGGACCAACAAAAATACTTGAACAGTTTAACCGCAGTTACGCGACTCGACGGTACATCGGTACATCATACCGACATTCCTGCAGGCCATCTTACAAACGCGTTCGTTCCTCCGACGAGCCTTCCGACGATCCCACTGATTAACACCGAACCTCACATCTCTGCGTCTCAACGTACGTGTTGTCTGACACAATACCAAGAACAACAACGAACGAAAGAACGAAACCCGGAGCAACAACGAAAGCCGGAGCAACAGCGAAACCCGGAGCCGAAACTACCGACAACCAAAACGGCACAAATGGATCAGACGTTTGCGATCCGAGTTCGCGCGCAAATTCTCTTCCCGTCCATGGCAGTCGTTCGATCTCTCTGGAAATACCAATATGCACGACAAATAGCCAAACTACATCAACCTCACGAACGGCGGT
>High_coverage_contig_35
CGACCGACAAACGAGATAAAAGCGGACCAACAAAATACTTGAACAGTTTAACCGCAGTTACGCGACTCGACGGTACATCGGTACATCATACCGACATTCCTGCAGGCCATCTTACAAACGCGTTCGTTCCTCCGACGAGCCTTCCGACGATCCCACTGATTAACACCGAACCTCACATCTCTGCGTCTCAACGTACGTGTTGTCTGACACAATACCAAGAACAACAACGAACGAAAGAACGAAACCCGGAGCAACAACGAAAGCCGGAGCAACAGCGAAACCCGGAGCCGAAACTACCGACAACCAAAACGGCACAAATGGATCAGACGTTTGCGATCCGAGTTCGCGCGCAAATTCTCTTCCCGTCCATGGCAGTCGTTCGATCTCTCTGGAAATACCAATATGCACGACAAATAGCCAAACTACATCAACCTCACGAACGGCGGTCACAAGACGCGCAACAAGGTCCATTCAAACGACCCATTCTACCCATTCTACTGTCCAGCAGATACCACCGCGTAAACGCGCACGAAGGCCTGATCGACTTTGAGTACAAGATTACCCAATACCTCGACAACTCACCACAGAACCCCACTGAAGACCAACAACCCAACAATCGAACCAACGCACCACTGACCAACATTGGCACCACCAAAAACGACAACCGCACTGGTATTTCCGTTGTTGAAAAAGATGTTCAAACCGGTCACCACCTGCAAATATACGGTAAACCAGTCAAAACCCGGTTCGAAGACATTGCGTTTCGAGTGGTCGACAATCTCGAGAAACACGTTCAACAGCGCGATCAAGAGGAACGATCCCGTCTCGTGTTCATCGACAGCATATTAAACAACGCGTCCCGCCAAATCGATATCAACAAAAATGCAGTCGTCCAAACGTTATTGTTCTGGCAAGAACCAAATTGGTGGCGCGAACAGATGCACGAAATGAAACACCAACAGTGGTGGACAAACCGCACCACACTGTCCGATACTCAAATCGTGCGACGCCAGGACTTTCGCCGTTTATGCCGCCTACTGAACCATCTGGTCCGCGACTTGATATGCACCAACGGGGCTTCTACACCCACAGAGGCGGTGCGACTGCTTCTCAACATGCCGAGTCAGCATTGTAAAATGCTCAACAAGCTGTACGTCGAACCGCCGATGGCCAGCCTTTGGGCGGCCTACCTCAGCACGACGTTTATGCACCATAAACAGCAACACGGATTGAACACGAAGCACGCCGCCGCCGCAGCGGGACAAACGACCAACAACGCGACATCAGGCTCGCCGATCAACTCCATGCGCAGCGAACACAGCTTCGACACCAAAATTTGCCTCGACATGTGTTCTAGCTGCGACAAAAAAGAGATCTTTGAGATCATGGTATCGCTCTCAAAAACACGACATGACCCCACCCCATGCGAATGCAACTATTGTTCGACATTGCGCAACATTGCTAACGCGTGGCAATATTACGATTGTGGGACCAACGTATGGCTACGCCTCGAGTTCAACCGACGATTTTATGTCAAGGTGTCGAGTCTTCTCGCCGAGTGCATCACAAACGAAGAGGAAGACGAGAAACGAGCCGAGGAAACGAAAGAACTCGATGCATCATCTCGACGACCAGGTGACCAGTCAGTCGAACCACCTGCTGACCAATCAGACGAACAACCCATACCACACCCCATAAGAAAACCCATAACAAAACCCATACAACCCACAACAGAACCCATAACAGAACCCAGAACAGAACCCATAACAAAACCCATAACAACACCCATAAAACAGCCCAGAGAACAACCAAACACCCCAGCGAACTCCGAGCGTACAAAAATTATCTATTTGAGCTACAAGAACGAATTTACGGACCGCGTAAAATTCATGACCAACTTTGTCAACTATTACGCTTTTTACGAGAACAGCGAACGACCTGTCTCGCGCGACGACTGCCACGGTGCGTTACGCGAAAAAATATCCATCATATTCGTCTTCGCTTTGGTCAACTGGGAACTGATCGAACGCGCACGGGACAACAACGCCGCGTTCAACAGCATCTCGTTAAATCAACAAAGTATTTTCAAGAGCTTGGACAACACACTGTATGCGATCTTCAGTGAGAACTCAATCAACCGCATGTCGAAAGAAAAACACCAGAAACTGTTGAGCGTCAATGCACCATATGTCAATCGAGGATTCGGCTCGTTACCCAATTGCGGCATCAATGCATTCACCACGACTCTGCGCGACGCGTAAACCCCACCGCACCGCTGCACCCATATACAACCCATCCACAAACGTACCACCATTGTACCGTTAAACAATACCGTTAAACAATAAACAAAACAACCAAACCAGACCAACGCAGTTTATTTTTCATTAAAGTTACCCAATCGGTTCCACACTTCCAACCGATCAACAATCTCCTAATAGATACACCTAAATACACCTTTCCTACCTCTTACGCCTCTCCCAACTTTTACACCTTCCCACCTACTACACCTGTTTTCACGCCCTACGTTTTCCCGATTTCCGCACATGCTGCTCGTTTCCTCTCTATTTTCTTTTCTCGCCAAATCTCTCTCGCCAAATCTCTCTCTTTTCCGCCATATCTTTTTTATAAAAACCGATCATCGTCGATCACGCTAACCTGCTCAGACTGCGTTCGAACACGTTTTCGCATTAAATCGGACACCGGCAACCGGTCGTTTCGAGCGTCTCGAGATTCTGATCCGTCCCTGGACGCTTCCCGCAAACCATCTTGAACCGAACCAACCAACGACGCTGAAACAGAAGGAACTCGACCTTCTCTAGTCACACTACGAACATCGATGCGCGCTTCCGTACGCGTCTCTTTGCGCGTCTCGTTTCGCTGATCACTGCGATCATTGCGCGTCTCACGTACACCACGAGACTCCCGGACATCACGATCCTCATTTTTTGATGTATCCAAACGTTCTCGTCGCTCACGAGCGGCGTCCTTGGACGCGCGATACTTGAGCGCACGAAGCCGCGCGTTTTCGATGAGCGGCGTGAAATTATAGTGACGAATACCAAAGTACTTGGCTCGCGTATGCGCGACTAGCTTTGCAATCTTGAGCCCGTAGCTACCCTTATTCGAAGTGAACACGCGGTTAGCGTAGTCCACGTTGAGCACATAGTCGGCCCGCAGATCGTTTCTCGACCCAACGAGCCGAATGTAGACCAAGTACGTCGGGTAATGAAGAGAAGCCTTCACCGTAAACCAGTCGGCGACACTGCCTTGTACAATCAGATTACGGAAAGACCGACGCACGTCCGACCGTGTCTCTTCAATCGATTCGATAATCGACGGTCGGTAACGCAAGACGTTCGGGTCAATCTCGGATCGCTCGGCGCGAGAATCGACCGCCGACCGATACGTGTCGGTGGCCAACGATACGACCACACAACGGTCCAATATGCTCTCGTCGCGCAGATATTCCAACAGAAGGTCGAAATGCTGTCGGTTAGAGGGAACACTGAACAAGTCGTAATCGAAGAGATAACAGACGTACGAATCGATCGGTCGGATATCCACAGACTGACCCTCGTCCACGTGACAAGAACAACCACAACCCGTGCAATCACAACACGAGTGAGCATTTGGGTCCTCTGTGCGATCCCCCGACGAACCAAACGGCCGTCGCCGAGATCCCGCATGTTCATCCAACTCGTCTAACGAAACAGTCTCGACGGTTTCCAACAACGACGAGTGAACACGACGACCGGAATCATCAGCATCATCGTCTGAACCACTCGCGCCAGAACGAGCACGTTTCAAAGCTCGAGATAAGAGGATTTCATCAGACTCCATCTTGGACAACAGATGAAACGACGTTCGGAAAGACGAGACACAAACACTTAACAACAAGCGACAGTCGACCTAACGAACCAAGAGAGACAAACCGCTACACGTGCGGTGTGATAACGAAACAATATTAAACAAAAACGTTAAACAAAAACGGTAAAAAAACCTCAAAACGGAACAAAAAAACGGAAAACAAAAAACAAACAATACAAGCGGCAAAAAAGAAACGTGATCGGTGCCACAAAACGGAACAAAAACGGAACAAAAAACGGAAAAAAACAAAAAAACAAACAATAAAAAAATGACAAAAAACAAACATGATCGGTATATGACTTATGACAACGTGACAAAACGACTACGTGGCAAAATGATCGGAACACTGGTGACCATGAACACGATAAACAAAATGAACTGACTACACGCTTATCCAATAACCTAACGATTCGACTGACATTACAACACATTGGCGCCAAACGCGATAAACGCGATACCACGATGCCCCAGATACTGCAATACCAAGAAAGACGATTACGAATAGATGATTACGAGTAAACACGAGTCAGCGAAACAAAATAACAAAAAAGTGACACACGGATCAACGCGTGATCAATCGGTCGACGTGATCAAACGATCGAACGACCAACGTGACCGACTCGATAACTCGGCGAAGTGATGAAACGCCAGATAACAAGATAAGCTAGACAAAAGACAACCTGCGAATAAAGGAAATACCGAGAACAAAAGAACCGATTACC
>High_coverage_contig_36
CGAAGAAACAGCGGAAACGAGACAACCACCGGTGAACTCGCGGGAACCAGAGCTAACGAGGAAAGCGACAGTGAGGGTTCAGATTATTACGAGGGGCACTACACGGTGAACTACAAGGTAAAGGGACAAGTGTTGAAACGGAAATACGAATACTACGACCGCCGTACGGAGTTTACGATGGTGATTGACACACGCAAGGTTTGCTGGTTCAAAGCCGTCGACTTCCTCAAGTTGATGAACTACCGAAATAAATGCGAGGTGCTCAGCAAGTACGTGAGTCCGGAGAACAAGAAACGATATCACGAACTGACCAACTACCGCGATTTGCTTTCCCCACAAACTCATTTTATCAACGAAAAAGGTCTCAAAGAAATGCTTTCGGGTGGAAGCGTCCGACACAAGACCGACATGAAACGCTGGGTGGACAAAATTTTTTTTCCGCATCTACGTAAAATGGGACTGTTGCCTCAAGTGCAACAAACTGACACGGTAAAACGACTGTGCGAGCTCCAATTCGATTGGGAACTCCAGCAACGCTGCCGACTCATGTGCGAGGAACTACAAAACTATCAGCACTTTCTCGAACCACACAAACACTACAACACAATCTGTAGCGAGTTGCGCAAACTTCACTATCTCTTCCAACACGAAAACAGCGCGGCGATTCGTCAAGAATTGCACACCCTAAAATATCTGATGGACGACGATGTGGAATCGGTCAACGAACACTTGGACATACTACAACAACTGATCACTAACATCCACGCAACCGACATTATGGAAAGCGTCGAGAACCTTGAACTGTTACTCAACCAGTCCATTCATCAATACACGACTTTATACGAAAAGCTGGAAAACCTTTTTGACGTTTTTTCGTCGTTCGACGGAGAAGATGACAGCGACTCGGATTCGGACGAAGAGGAAACATTGTACGTCTACACCAGCAAGAAAAGCGACGACGCTCGATCGCTGCTTCCTATCGCGATCGAAGCGAAAGA
>High_coverage_contig_37
CGCGGCGATTCGTCAAGAATTGCACACCCTAAAATATCTGATGGACGACGATGTGGAATCGGTCAACGAACACTTGGACATACTACAACAACTGATCACTAACATCCACGCAACCGACATTATGGAAAGCGTCGAGAACCTTGAACTGTTACTCAACCAGTCCATTCATCAATACACGACTTTATACGAAAAGCTGGAAAACCTTTTTGACGTTTTTTCGTCGTTCGACGGAGAAGATGACAGCGACTCGGATTCGGACGAAGAGGAAACATTGTACGTCTACACCAGCAAGAAAAGCGACGACGCTCGATCGCTGCTTCCTATCGCGATCGAAGCGAAAGAACACGAAAAGATGCTCAAAGAGAAACGCGAACAGGAATTACGATCGCGAGGGATCCATAAACGCACGATCAATGAAACCAACTCGATCAAAGTCGACAACACAAACAAAACGAAAAGAGCGAGAACACTTAAACCCGTACCTCTAGCCGAACGCCCACTCAAAACAATAAAAACACTAAAACCAAAATCGACCAAACCATCAGAAATTAAATCAACCGAAATGGTCACATCGACCGACACGATCACATCAACCAAAACAAACGAAACCGGTGAACCAATTCTCAATTCGGAAACACACGACATCGACCAAAACCACACTCACCGCACGCGCCACAGCAAAAACCTACGAAACAACCGAATCCGTCGAACCTATGGAAACCCTAAAAGCCACAAAAAGCGGAACATCAACAAAAAACAGGAAACCGACACAACCAAAACGATCGAAGAAGCCGACTCGACCAACGAGAGTATCGACGTCGAAACGATAGACGAAGCTATACACTCTGCCAACAAAAACACAAACGATGAAACGAGCGAAATCGAGGAAACTGTTGAACTAGTCGGACAGATGGTGAAAAAGATGGTAAAAGAGATGGCGGAAACGACTAGTAATGAAACCGTTGAATCAAGCGGGATAATCGAAACAGAGGAAGAACGGGAACAACACGAACGTGACCGCAACGCACGTTCACAACGCCAACGACATCAAGACGAACGCGAGAAGTTGCGACAATTGCGACAGTTAGCTAACCGAGACGGACAGAA
>High_coverage_contig_38
ACCCTCGAAATACGCGACCCCAAACAGTTACATCACCCACACTCAACAATATCGAACACAGCGAACCAACCACACCTCAAACCATTGAATCCCAGGAAGCGGTTGAAACCATTGAAACCAAAGTAGCGGTCGAAACGATCATGACTGAGACCACTACAACTGCGACAAACAACACAGCCGATACAATTGCCGAATCCGACGAACCGACTAAACACACAGAACCGATGGAAATCGAGAAACTGTGTACCGAACAACAAATACAAACATCCAACGCGATTGAATCAAATCCAACCATAGAATACAACGAAGGTCCAGAAAAACCGATGCTCAATCTCCTGGATTTGTTTGACGAACCACTTGAATCGGATGAAGATGTCCCGATATGGGAACGAGTGGAACCATACCGAGCAGATCAAACAGACCAATACACGAACTTTCAAGCGTTTCAAACACTGCACGAAACGTATCCCCCGCACGCTTCTCCAAACACCTTTTATCACAACTCTTATCAATCCGACTCAAACTTGAACCACTTTTACCACCGTTCGAACCAAAATCAGAACCAGAGCTTCGATCAGACTACCGAACTAAATTTCGAGCACACCGACCAACAAACTCAAACGGCGCTACGAACAACTCCACGCAGCTGGTCGTTTGAACAAGATTTGTTAGAGCATCCACGACCGGTATCAACACCTGAGATGAACGAACCGCTCGAACTTCAGCTTGCAGATTTCTTACTGCAATAATAAGAATGACATGACGATACAATACCAATACCACAACCACAATAAAGACGAACAGACGAACATGGAAACAAAAAAGGAACCTGAGATCAACGGGAAACGAAACGGAAAAACGAACGGTGAATCGTCGATACGGCGACCAACGAACCAACGACCAATAACCGAACAACTACCTAGTCAATTAGTCATAACCATCTAGTTATAAGACGAACCGAATATCAAGTGAAGCCGGATGTGAAAACGGTAATGCGACTACCGACCCGGAAACGCGGTCGCTGCACACCATACTCAACTGCATGGGTTCAATATACCATGTATTGTACCATGTATTGTACCA
>High_coverage_contig_39
AACTCCACGCAGCTGGTCGTTTGAACAAGATTTGTTAGAGCATCCACGACCGGTATCAACACCTGAGATGAACGAACCGCTCGAACTTCAGCTTGCAGATTTCTTACTGCAATAATAAGAATGACATGACGATACAATACCAATACCACAACCACAATAAAGACGAACAGACGAACATGGAAACAAAAAGGAACCTGAGATCAACGGGAAACGAAACGGAAAAACGAACGGTGAATCGTCGATACGGCGACCAACGAACCAACGACCAATAACCGAACAACTACCTAGTCAATTAGTCATAACCATCTAGTTATAAGACGAACCGAATATCAAGTGAAGCCGGATGTGAAAACGGTAATGCGACTACCGACCCGGAAACGCGGTCGCTGCACACCATACTCAACTGCATGGGTTCAATATACCATGTATTGTACCATGTATTGTACCATGTATTGTACCATGTATTATACCATGTATTGTACCATTGTACCATGTATTATACCCCACATATTTCTACTAAATTGTAATTATATCTTGTATTCCGTACGGTATTAGTCATGTAACACGTGTATCAATATTCAAACCAATAAAAAACTCTTGCACAACTACTCAACACGCGTTTAATCAAACCCAATCGATTACCGCCTAAAAATGTCAACACCGCACGAGAACAACTAAAAATATCAACCTAAAAATACTGACCAATGAAACAAACACAGGGTCGACCGAACAAATGATCCGAATAGACCAAAGTTCACAACGTCGCGCCACATAAAAGGACCGAAAACCGCCAACCGAACAGTCTCGCAAAACTAGTCAATCCGAACAAAACCAAAAATTTCTCGACTACAACACTCGACCAAGACGAACAAGATGACCGAGACGAACAAGATGGCTGAGACGAACAAGACGAACAAGACGAACAAGATGTCCGAGACGAACAAGACGAACAAGATGTACGAGACGAACAAGACGAACAAGATGACCGAGACGAACAAGATGAACAAGGCGAACAAGATGAGTAAGATGAACAAGATGACCAACTGAGACGACAAAAACCACAATAGTAAAAAGACGACTGAAATAATTCAACCGACCGAGACAAATTACAACCAACCAACGACGAGAAAAAAAATAGATATCTGCACAAAAAGAACAAGCGTCTCCCAACCGCTGAACGTGTTTGGGATTCTTCAATACCACGAGGCGTCAGACCCAAGTTTCCGATCGCATAGGATCGCCATATGAAACATAAACACAACGGGAGTGGCGTGCAAGACGAGTCAACACGCCAGTGTCGTAAGTGAGTTGCCGCAGATGGCCACTGCGGTAACGAAAGCGTGCAGTTGTGGCAGCAACTGCACAGCGGAGTCGGAGTGTTACCGACAATCGACACACGTGGTCGAACGATTGACTCGCTAAACCAGAACATCTCGATGCAACTCGCTTTGTTGTTGTTGTGTCTGTGACCGACCGCCCTTTTCTTTTTGCTACTTCAACGATTTTTTTTATCGGGTAGTCGGTTTTGAACTGGGTCTGAATGGACTGCTATCTCTGTTACCACCGACAACGGAGTGCATCCACCAACGCCACGAACGCTAACGTAAACGAGACGCATAAGACAG
>High_coverage_contig_40
ATTACAAAATGAAGGTATCATAACTTGATGATATTACACATAGTGTTGAACGTGGTGTCAAACTCGGGTAAATAATGGCGTGAATTCACAACACGTAACAGGAGCACAGAAAAACGAAGAGATGCGTATAAACGACATCGATGACCGGGAGAACCGCACAGAGCAAACTGGGGTAACTGAGGACGCGAAATTCACACCACGAGAACAGGAACACACGAAAGAAAAGAGGTCGACCGACACGAGTGACTTTAGAGCGACAACGAGCCGAAGGCACAGCTTCTTCCCACGAAACACCTAGAGTTAAGTTTCGAGGGAGCGTCATGAACGGGACGACCGAAACGTGCGCGATGACAACAAGCGCCACAGCTAGTCCCGCGATGACACGACGTCAACCGACCAACGGTACGACAAAACCGACCAACAAGACACCGAACAAATTGTTTGGTGTGTACTGCCGTTTCCGACCGCTAAACGAGCGAGAAAAAAATGAAGAGAACGGCGAGAAGATTACTCTCGTCCGAGAAGACTGCACCAATACCCAAGTTGTCGTGCGACAGAACACTGAAAGACGGTCGCCCGACTTGTCCTTCGAATTTGACGCGATCCACTACGAGAACACAAGCCAAACCAACTTTTACAACTCACTCGAGGAGCACGTGGAAAAATTCGTCACGGCTAACGACGACCTCAACATACTAACGTACGGACAAACCTCGTCGGGAAAAACGTGGACGGTAGATGGGTCGTTCAACAAGGACTCGAAGATCGGAGACACGGCGAGTGCGGAGACCTACGGTATCATGCCACGCATCGTGCGCCGCGTTTACGAGACGCACAAACCGGACCACATACGACTCGCTTACTACGAAATCTACTGCGACTTGGTGTACGACTTGTTCCGCGACGACAAGCCGCAAAAAGAGGCAAAATTTATGGAGATCAACGGTCAGATCAAAATCGATCTGAGTACGATGACGTTCGCGTCAGCAACCGACGCGCTACACAAACTCCACGCGAGAAACGCCAAACGACACTTTGCGGAAACAGAGATGAACAAGTCCTCCTCTCGGTCGCACACATTTCTCGAAATAGCGTGCCTGTGGGACAACGGGACGACCAGAAAAACGTTGCGCGTCATCGACTTGGCGGGATCTGAACGCGTGGCAAAAACACAGGTGACCAATCAAACGTTGATCGAGGGGATCAACATCAATAGCTCGCTCATGTACTTGAAACAAATGATCGAAGTGCTGTCAACGAGACACACCAGAAAAAGTCGCGCCATGCCCAAATTCCGCGAGTCAAAACTGACCCGCATCCTACATTCGTCCATCACAACAGGTCGTGCCACGATCATTCTCATTCTGTGCTGCTCACCATCCGCGTTTAACCTCAACGAGACGTTGAACACGCTGCGATTCGGCTCGACGGCACGAGCTGTGGAAAAACCCGATGTCCCTCGAAACGACTTATCCCGGCGTATAGACACCGAGATGCGCGAACGGGTGCAACGAAGCGAACAACAACTGGAACAAATGACGGAAAAGATGAACGCAATGCGTCAAACGGAACGCGATCTCTTGGCCGAACTCGAACGCCTACGAAAACAACAACAAAATCAGGACCGGCTGGCCCGCGAGACCGGCGAGATCATGGAGCGCACCCGAGCAAACATCGCGGAACAACAATCTGCCGTCGCCCGCAGGTTCGACGCGACCTCCGACGACCGAGAGGAATACGAGGTAAAATTGGCCGAATCCACACGTCAAATGGAACGACTGACAAAAACACTGAAGCGCCAACAGATGGATATCCAGGAGAGCCACGATACCTTGAGAGACTGCAAGGAAACCATCGAAATGCAGCAACGAATTATCGCAGCGATCACCGAGGACAAACAAAAACTGGAGAAAGAGATCAAATTCTACCAATGTTTCGCATCGTACGTGCAAGATTGGACACGCGAGGAGGAAGACACGGACGAAGAGTACGTGGAACAAGTGTTGCGCAACGAAAACAAACTGGTCTACATGAACCACGAAGAAGATTAGACCAAGAAGACCAAGAGTGAAGGAAACGGTATCGTCGTGTACGCGGTATCGACTATCAGAAGTGAGATCGAGAGAGATCGAAAGAGTGTGTGAGAGAGTGAGAGAGAGTAAAAGAGAGTGAGAGAGAGTGAAAGAGAGATTGAAAAACGAGCTCACTTACTCGCACAACTTCCTAGCTTACACGACGCACACGGTTTACACGTGCACGTTCACATTGTCGGTCAAAAACGTCACACATCTGTTACCAAACGTGATACTCCAAGCGCCGTACCAGACGCTGAAACAAACACGACACCGACCTTCAAATCGAATGCGGCACGCGCTAATCACCAAGACTGCTTTCAAGGTGAACTGGTATATGAACACGAGCGTTCAAGCGACTCAGGAGCACGAGCACGAGATCGCCCGCCCATCCCTCCGCACAAACCAAACAACAAGCCAACTAAAAACAGAACGAAACAACTGCGACCAACCAACCAATAAAGAACAAGTGTCTCGACAGCAACCAGCACACCAACCAGAACTCGCACCACAAAATTTTTCTATCTTTTCATCACTTCTCTTTTTCATCAATTTTTCATTAATTCAAACTCTTTTTACACCACTCTTTTTACACCACCCACGAATCCGCAAGAACGATGATCAACCTCAAAGACCTTCAAATATGTACAGAGACCCACGCTCGACAAACACGAAACCAAACGTGAACCAAGCGTGAACCAAGCGTAAACCAAGCGTGAACCAAACGTGAAGCCAAACACGAAACCAAACAAACGAAACACGATCAATAAAAACGACTGAACGACTAAACCAAACTAATACGGCTATTAATAAATTATGTCAACCGACCATGTCACCCGTCATCCCATTCTCCTCCAATATTAATACCGTCAACTCGCTATACCCGTATCGTATCGAACAATCTTGTCTCACACCACTCGCAAAACCACGATCAAACGGAGAGATCAAACAGGAAGAGATCAAACAACGAGATCGAACAAAAAATCAAACAAAGAAACACGAACTTCTCGCGAAACAGTAACACGAATCAGAGTACGACGCTCAACCCTCGAACACGAATCGTCGACCGATCGAGTGGACATAAGAACCATTCCGAACCAACGAATCGAGAAATCAACCGAATAGAACTAAAACCCACCAAAAAACACTAACACCTACCGCGAGACAACGCCGACCGGGCGAACAAACCACGACACAAAACCGTACTACAACTAGTACTACAACTACGAGCAAAATCGTCGCGCAGACCATATAGAAAAACCAAATACCGCGCAAAGCCGCCGAGCTACGCGAAACCGATACAAAAACACTAAACCGCTGAAACGCAGACGGAAACGCAGATGGAACCGCGCCACGAAAACGACGACACAGACGACGACCTTGACGCAGACGAGATGTTCAACCCGGACGAAAACTACGTTAAGAGCGACTCGACGCTCGACGATCCGTCGCGCGGAATGCCCAAACCAGAATTCCTAGGACTGATACTACACACGTGCGCCTGCTGGGTGAAGAACAGCCACAACGGAAAGTACAAGCAAATTGTTCAGATTTTTAATTTCGGTAGCGACACGAGTCGAATCGAATCGAGCTTAGCTTGCTCGCTGGACGCGTTCGCGCTGGACGAAAACCACCGTTTGTACAGCGACCAACAATTCCTGCTGAGTCGTCGCGTCGTCAGAACAACCGTGCGAAGGAACACAGCGGTAGACGACGAGGCGGCGATCCGCAAACCAAAACCCGACACGCCCGAGCTGACTGTCGAGGCGCTCGTTCGATCCGTACGACTCACATCACTACCGATCAGCGATCTCAGCATCAAAAAATTCTGCGAATGGGCAAAACGTACGACGGGTGCAAAATTCGTCTTCGTTGTGTACATGTCGGAGAGCGGGGTAAAGACGCTCGGCGACCTGCTGGCCAACCACGTCCTACCAATCGAAGACTTGTTGTACGGCGCCACTTACACGGCAAACGCAGAATACGACACGAGTCTAACGACAACCGGAATCGCCGGACTACCCGACCTAACCGGACTGTCCGGACTCTCCGGACCGAATATGTCGATTGCTCACGGGTTGGAGAGCGCCCTGCAAAACATGTCAAACAGCATGTCATCGAGCGGCATGTGGAACAGTCTGGTCAATAACAGTCGCACGAACAGCATGTCGTGCAGCATTATGTCAGACGTAACGGACAGCGGAGCAACCAACCAAACCAACAGTCGAACATACAGCAAACCAAACAGCCGACCAAACAGCAGACCAAACAG
>High_coverage_contig_41
CCAAACAGCAGACCAAACAGCCAACCAAACAGCCGAACCAACAGCCGACCCACCAGCAAACCAGAAAGTCGACCGAACAGCCGTCCAGAGAGCAAGCCGAACAGCAGACCGCACAGCAACCACAATGCAGGCGACTTGCCACTCGGCGCGTCAGCCGGTTTATCACTACCAAGTCGACCGTCGTCCGGTGAACACGACAGCACGACACACAGCACGCCACACGAAGCTCGACCGTTGAGCGGTTTGCGTGACTCGTGCGATCAGATCAAGAACATTCTGAGCGAAACGCTCATCTCGACAAAACGACGCAGTCGAGAAAGCGAAAAACGTGCATCCAACTCCTCAGTACATTCCAACAGATCGACTGGATCAGCAAATACCGAACCGAGATCGAATCGCTAGAACGCGCTGCAACGCGCTATCGACTCACTACCGCCCGCCCACTCGAATCCTCAATCCGCATCCTTCATCGTCTTGTCCAAAGACGCTTTACGCAGGACTGCGTAACCTCCGCACAACCGCAGAAACGTCTGCACGACCACGCAACCTCTGCTCGACCGCAGAAACGTCTGCACGACCACGCAACCTCTGCTCGACCGCAGAAACGTCTGCATAATCGCAGAACCCCTAGAACAAACGTCGTAGAACAAATGTCGTAGAACAAACGTCGCAGAACAAACGTCGAAACCTCCACACACAACCGCAGAAACCTCTGCAGTTCAACACCGCGCAAACGGAAACGCCACAGAAACTTGAAACGAAGACGGCCATGTTGACCACGTTTGTCGGCAAGTTAAGAAACACGAGATCAACCAATGGCCGAGCCGACGCTAATGAGACCTTGGTCGCACCAAGAAGCCCGCAAGTTTGACCGATGCATACTCCGAGCAATGCTCATGCGCTATCGAAAACGGGCCAGCCTCAACAAGATATGCGACTATGTGTCGATTTGGGAGTTGCTACCGAAACTCAACCCGCACGCGATGTACGGCTTGGAACGAACCGGCAAGTCGCGATCGTCGTACCGCATTCTCTCGGTACCCGAGATCCGCCAAAAGTACAAAGAGGATTGGGCTTACGCGAGAAAACCGGAGAACAAAGACACCACGCGAGCGAAAGAGTTTCTCGCGCTCGATTTCATGTGCATCGAAAACTGCATCGCACAAGCGTACATGGGCGACCGACTGGCCAACATTCTCCTCGTGTTGATGACCAGCCAACCCATCATCGCGCGACGTCTACCATTGACAAGCGTGCGAGTGCAACGACATCTCAAAATGCAAGAAAGAGAGACTGAACGAACTGAACGAACGAACGGTGAAAACACGTCGTCCAACACAGCGAACCGCGGCGGATGGTGACGCATAACCGAACGCAGAACCGAACGCGTGCGGCTCGCACGAATGAACACGACCAAAACCGGAGCGCAAACTGGAGTACAGACAAAAGCGCAAACAAAGGCTCGAACCGAAGCTCAACCACAACACGACAAACCAAAACACGAACAAAAGTACGAATAAAAGTACGAACAAAAGTACGAACAAAAGTACAAACAGAAACGCAAAGCGAAACGCAAACTGAAGACAAGATAAACCATTTTTTACGAACAAACCGCACTTTTGCAACCAAACAGCCACCACCATTATTGCGAAACTGCTAAACGTTATTGCGACACTGCTAGAACGCTATTACGACGAACATAATCTCAACAATTGCACAACAGTTTGTACAACAGTTTGCGCAATAGCTCGCGGGAATTACCATCGAACGGTCAAGACACGGCCAAGACCTCCTACACAAAACAATAACGACTGATGTTCGACATTTTTGTTCGATACGATTAACACATTCTCGCGATACGTCCGTTCGTTCGATGCATCCACCAACCGATAATACAAAACACGATATGCGAAACGACACAAACCCGCACAACAAGACACACACACCAAGTCGCAACATCAACGGTCGTGAGCTCGCCCACACAATCGTCCTTGCTGACCCCGTTCGGCGCCCCCGCCCACACAATCGTCCTTGCTGACCCCGTTCGCCGCCCCACAGTAGTGTCGTCCCCGCGGCCCCGCCGTACGACGGTCGCCGCAGGCGTGACCACCGACCGGTCGCGCGCACCGCTCATAAAGGAAGCCGCACGATCCGCAACCACAGTCGACACGATGATCCGAACAGAGTTTTACCTCGGAAGTGAACGATGGAAAGTGCAATACTTTAACCGTAACCGAGGGCCAAACGAGTACTTCGAACAGACACGTGGTTTACGAACTCTGGTGGCCAACTTCAACGGAGGTGTAGCAATGTGCAAGTGGGAAAAGCGCAACCAGCTCATCGAAAAACCGATCAACTTTACACAACCTGTGTACGCATACACGTCGCACTGTGATCCAAATTTGATCGTGCTGTTCGACCCGAGCACCGCGCCCGCGACGGACGGATCCGCACCACCCATATTCGAGCGAAAGAAAAAAAAGAGACGATACGGGGCAAGTTGACACCAGACGAGTTCGACTGTAACGTGGAACGTTTGTTCGAGTTCCTGTGCGAGAAGCAAGGAATATCACGTACGAACGTGCTGCCATGTCCGAACCAATACGCCTCAATCGAATACGGGTTCGACTACCAAGGCGCCGATGAGATGAACATGCTCTTCTACGCGGAAGTACGCGACCCGCAACGGGAATACAACCGCGAAAAGTTCACGTCCTTCCTGTTGGCTCCCGGCTTATCGCTGGCGCAACGAACGGAAATGCGACGAATCACAGTACAGACTCACCACGTGATTAGTTTCCGCCGACATATCCAACATTTTCCAATCGAATTTCCGTTCGGTGGAGTGGAGTTCAACTACATTCCATGTCAGAACCTCTATCTGGAAGTGGACATGACTAAACCGCTTCAACTACCACCAAAATGCACAGCATTCAAAAACCGAGTGCGCGCAAAAGAGGGCAAACAGGTGCTACAAAACCTCATCAACTACGACAATTACCAACTCTGTTTGGTGGAACAACTCTTACTGTTCACTAACCACTGTCAAATTATTGAAAGCATGACCCGACCGGTTAGTTCGGACTGCTCGCTCGAATACTTGACGAAACAATCGCTCTTACCGCTCAACACGTGGAGCTCACTGGCGCATATCAACCGCGCATTCGAAACGAAACCAAGTGGCTGTTTTCCATGGGACAGCTTCTCCAAACTCGTGCTCCGCAAGCTAAACTTTCGATCGTGCGCACCATCACCGCCGCTCGACGGGGAATGGGTATCGTTGGAACGCCTCGAAGTCTGCTTTCGATTACAGAACACGCTCGACCTACTGACCGATATGATCACACTTACGGACAACAACGCGGGCGAAATGCGTCTCGAGCTTGAAAAAAACCTACTCGACACGACAAAGGAACGCCGAGTATCCGCTCGACTAGACACGTTCATGGCCAAACACGTGGACCCAGCGCTCAACCGTCTGTTGCCGTTTCTGTCTCCCCGTCAAATACAACTGCAACAACAAAACCTGATATTACGCCCGAGCGACAAACGCGACAAACACAAATGCACGTCACTCGGTGCTAACTTGACCGCATTCGCCGCCACATTGCTAAACAAACTGACCCGCAACGACGAGTCGCACAAGACGCTTCAATCGACCTCGGCGTTGTGGCTACAATTGGACCAGCACCGAAAAATCAGTTCAATACGATTCGTGTGCGCACTCAAGTGTCTCGAGTTCGCCAACGAACGAGTGGAACTAGCATTCTTCATGACTCCAAACTACACGCACACACGCAGCGAACTCATCACACCGCTGCACGAGCTGACCGCATTCCCTTTTGACACGAAAACGCGAAAATTCGTAAATCAAACAACACTCAAACTGAGAGCAAACACCACGAACAACGAGAATCGACTCGTGGTGCACCGCCGCACGGACCACATTGAGTGCTATCGACGGATCCCGTCGCGCAAAGAAGCCTCCTCGCTTGCATCAAACGAGAACGCCGAAACAAACCTCAAACTGAAAGCGAAACAACTACCGTTGAACATTACGCTCCACACGACCGAAAACCGCCTCACTCGCCGCACGACACTCACATCGGCCAAAATCGAACCGCTGGACGCCTACATCGAGGGACAATCATACCTGCGACACAGACTGCTCGAAGTCGAACTACACGAACCGATCGACGTACTCGTAACATCCGCACGAAAATTGGACTCGCAAAACCGCGAGACCGCCGAACACCTGTCGCTCTTCGACCCGCTGGCCGGCATACGATCAGTCGGCAATGTAAACAAACTGATAGAAGAGCTGCGCAGCATCACCACTGAGGCCACGAAAGAAGTGCGCGAACGCATGCCCGTAGTGCCACCTCTGTCCTGGCCGGTCAATTGGGTAACCACCGACGCAACGTCGCCAACGTTAGAGCCAACGTTAGAAACCGCCATAACAACGGTAACAACGCCGACATCTACAACAGCTGTCACCACCGCGAACCAACCAACAATCAATCGCACGCGCAAAGCACTTACAGACCGAACGAACGAACCGAGATCACAGAAATCTCCGCAGTCATCATCGGATTCGACAAGTTCTACGAGATCGACGAACCGCGATTCCGATCGGTCAGACAATTCTGACCGTTCCGACCACTCCTTTCATTCGACTCACTCTCACCGGTCGACACGCTCGCACCTTTCGGACCGATCGAACCAATCGAACCAATCAAACCACTCACGCAGATCGAACGACTCTCACTATTCGAACTACTCAATCCAAGACGAAACGGGGTGTACGACAATTACAACGGTAAAAACCACAACAGTGGTGATAACACTAATGACGACCTCGACCTCGGTACTAACGGATACCACAATGACCACAACCACCGATACGACAATAACGGCAACAGCGGCGCATTGGGACGACCGTTCATGCGTACAGCCGACC
>High_coverage_contig_42
CCAGAACCGGCACAATACATACAACCAACCCAAACGGCACAACCCGCACAATCAACTCACCTCACACAACCAATACAACTCAAACGACCACCTCCACCAACAACTCCATCAAACAAATCAAATCAATCACGAGGAAAGTCCGAGCCGAACAGAACAGAATAAAAAATACAGAGATTACATGGCGAGCCAGATATACGACTACAGCACCCAATTCTACTCGATCGAAAACGACTTGGCGAACGCGAAACGCTCGTTTGAGATGCGAGAACTGGAGAAGATGCGAGCCGAATACTACAACGAAGACGACCAAGCGGAAGAAGAGGAAAACGAACCGAGCGAGTTACCACCAGTGTCAGCGAGCCGACGACCGCCTACTCCCGATCCGTGGAAACGACCTGTCGAATACACCAACACCTCGCCGACCGACGACACGAAACTTACAAAACCGACCAACTGGACGAGCAAACCGATCACCGCGTACACTCGTGAGACGAGAGAAACGCGGGAGACCAGAGAAACAAAGGAAACACGATACACGCGCGACACGCGAACACGAAACGTACGAGACGAGTCGAGAGAATCGCAAAGCTCGCGCGACTGGAGAAACTCCTCGCGCACGACCGACAATCAAAAACCAATCAACTCGGACGACAAAAACTCGAACTCGCTGGCACGATCAAGATGGCACAGATGGGGTCGATCCCCGAAACCGTCTCCGAAACCATCACCAAAACGATCACCGAAACGATCGCCCAAGAGATCACCAAAACGCTCACCAAAAAGATCATGTAAACCATCTACCAACAAAGAAGACAACGAGGGGTTGACAATACGACTCCTACCAACGACACCATCGAACGTTGAAACCCGAGACACAGAGGAAACCCAGTCAAACACCTCACGACTGGAACATCGCATCAACGAACTAACGTTACCACCGAAACCGAGGCCAAGATCAAACGAATCGTATGGTGGAGCACAAAGTGAAGTAACACCGAGTCAACAACACGGGATCAACCGGTCTATCGAGAGACAAAACGACCGACCAATCGATCGACTTAACACAAGACGGCCACTAACACCACCACCAAAACCCGTCACATTCATCAAACCGTTCACGCAAACCACATACAAGATCACAAAAGCTCAACCGACAATCCCCATATCACAACAACTAAAACAACTCGTGCCACTCGATCTCCTAAGCAAGCACCCAATAGTGAAGACGCTGCAAAATTCTGCACCACCACCGAGACCACCCAGACCACCAAGACCCAACTCGGGACAAAACGGACTGACCGGCGAAGAACTTCACGATCAAACTCATAGTCACCAAGCTCGAACCAATCCATCAATTCCGCTGATCGCACCAACCTTGCCGAGCAAAAACGCCCGACATTTCAAACAAACGCCGAACTTACCGCAACGGGAACAACCACACGAGCCCGACGAACCACAATCTCCTCCACTCGTTCACTCCAACCAAATGTACCACGGTGGACCCGAGGTGAGCTCACTCTACATCCGTTTCCATCAACCAGAAAACACGTGGAAAACAATGGATAGACTGCATCGGGAACTACTGAACAGCTTTTCGTTCATTTACAAAATGTTCAAGATCGAACGGGAGTACATTCGTCGAGACACAGCAAGCCTAACGGAGATCAACTTTCTCGACTTGATCGACGAATTCGAGTCTTACTACAAACGCTTGGAACAAACTACAATTCCTATAGAATGTGACGAGCAGACCAGATGTACACTTATGGACGAGACAAACGACTGCACGCATCACATGCTAGACAAGATACTGCTCATCTCCGACAACCTACTTATATCCGGACGGTACAGCACATACACCAATCTCAACGTACTCATCAACAGCTTGTCGCAAGCACTGGAAAAACACGGCCGATGCTAAACCGACAAAATCCACTATCACCGTCGATGCGTGGACGATTCAATCGTTGAGAAGATGAATTGGTCAGTCAACCAACTGAACTTGTATCGCAAAAATTGGACTTGTACCGCGCAATGAACTTTTCTCGCGCAACGTGCCCGCTGCTTATTCGAGATCAGCACACACCGCGGTTCAAGGTCGGAAATTTCCACCACCGAATAAACCGCTCAATTAACTATAAATTTGCAGATGTTGATCCACCCCTACGTCAGTCGATTAACAAACAATAGACTCAAATGACGACTCAAATCAAAGACCATCAAACCGTCGTCAACCAATACATAACGTAAACTACAAACTAACAAACGAGACAAATG
>High_coverage_contig_43
AACCTACTTATATCCGGACGGTACAGCACATACACCAATCTCAACGTACTCATCAACAGCTTGTCGCAAGCACTGGAAAACACGGCCGATGCTAAACCGACAAAATCCACTATCACCGTCGATGCGTGGACGATTCAATCGTTGAGAAGATGAATTGGTCAGTCAACCAACTGAACTTGTATCGCAAAAATTGGACTTGTACCGCGCAATGAACTTTTCTCGCGCAACGTGCCCGCTGCTTATTCGAGATCAGCACACACCGCGGTTCAAGGTCGGAAATTTCCACCACCGAATAAACCGCTCAATTAACTATAAATTTGCAGATGTTGATCCACCCCTACGTCAGTCGATTAACAAACAATAGACTCAAATGACGACTCAAATCAAAGACCATCAAACCGTCGTCAACCAATACATAACGTAAACTACAAACTAACAAACGAGACAAATGAGATAAACGCAAATGAGATAAACACAAATGAGATAAACACACCAAACGCGCAATTACGAGACTTCGCCAACCAATTATTTTTCTCGCTCTTCGACCATTTCTGCCGTCCTTTCATCGAACGCCATTAACTCGAGATAAACAGAATTACAAACACCATTACAGACAACATTCTAAACACCATCGCAAAACAATATTACAAACCCGACCAACACGCAAACACGCAAACACGTAAAAAACGCAAACATGCAAACACGAGAAGAAAATGACCTAGTACCTCTTGGAATACATTTCTAGGAATAACTCTAAAAAAACCTGGAAACCTAGATTGAACTCCGGAATGAACCTTGATATATCCTCTTGATATAAATCTTGAAATAAACCCACAGCAAATCTCTGAACGAGTCCGTAAAAGGCGTAACGAGGCCAAGAATGACATCAGTAAAAACCGCTGCGACTGCCACCGCAACTACCGCACCAGCCTGACCCTGACAGACCAAACAGAAGACAAATACGAACAAC
>High_coverage_contig_44
ACACAAAAGACAAAGACAAAAAAAGAACCACAGCGCACGATAACACGTCAAGACTGTCCAATCAAACATCAACCCGACACCACACCGTAACCGGAACCACTAAGCTAGCCAAAACCGACACCAAGACACTCTCACCGTTAACCATCGACACGAGAGCAAACGTGACGAAAACGAACCACATACTCAACAGACATTCGATCGAACGACACTCGACCCAACCACCACATTCTCCGCACACACTTGGACACCCAAAACGAACCAAGCGCCAGCTTATCTATCGATAAATCTAGACGGTCGACAGTGTCGACAGTCACACCGACAGCACAACGAGAGTCGCCCGATTAGTTGGCCCGTGTCAAGAGAAGCGTGAAGAACCACCGAAATCGGAGGCATCGTTATCGGAGAGACATCGTTCCCGAGACATCGCTATAGGAGAAATCATTATCAGAGACATCGTGCACAAAAACGTCAAACCAATAAAAAACAAACCGATCACAACATCGCGAGACATCGAGACATAGCGATTAAAAATACCGAATTGCATACAACGCATTCGGAAACGTGATAAATAATTTCATAAGGAAGACGACCAAAACCCATAAAAATTTAAAGTGAAACCGAACGAACTGTGAAAAAACGTGAAAAACAGTGAACAATTGTGAAACCCACATAAAAAAAGCGAAACAAACCAAACCATACGGAATATCGCCTCAGTTACGATCACCGACACCGCTCGACCACGATCGACACGTTAAACGAACATCGTGCCGGTTACGATCATTGACAACCGCTCGACCACGATCGACACGTTAAACGAACATCGTCCCGGTTACGATCATTGACAAACGCTCGACCACGATCGACATGTTAAACGAATATCGTCCCGGTTACGATCACTGACAACAATTCGACTAACAATAACAAGTTAAACAAAAAAGTAAAACAAAAAATACTTACCGGACAAACACAATAATAAACAAAAAAAGAAAAACGAAAAAAACGAAAAAACACTGAACAAGACTAGATACTAGATAGTTGTCTTCACGACTGTTCAAAACACTGATCAAACCGACAACCGACAATTGCACCGTCAAAACTGACAACCATCTCCACAAACAGCGAAACGAAAACTAAATCGACCAACAACTCACCTGCTTCGACCAACTGCCACCACCAGATCGACCAACAATTGGCCTACAATTCCGTAACCCTGGTATTCACCTGTTCGACTACTTGTATAATAATCGTTTAAAACGTAACACATAATACTATAACAAGCGGTAACAAGAGGTAACAAGCGGTAACAAGCGGTAACAAGCGATAAAAACCGTAACAAGCTGTAACAAGCCGTAACTAGTTGTAACGAGCGAACCAGTAATACAGTAATACGGTAATACAGTAATACGGTAGGTAATACGATAATACGACACTTTTAACGCGACAACAACACAATTATTTTTTGCGAATAGACGGCGCAATACCACTCGCAATACCACTCCTCAAAAAACAACAATACCGCACATTACCGCGCATTACCGCACATTATTACTACCTACCATTAACAACATCCATCAGAGAAGCCATCAATAACATCGCGATAATAACGTAATAGCGCACATCCGCCCATTTGGCTAAACGCCAAATCGACCAATTACGCCAAGCCCATCAATTTCAATCCATTTACCAGTATCGACAACACAAATTGTCAAAGCGTCACGACTGCAACGACCGTCCCGAGTGACGAGCGGACAAAACTAACGCTCGACAATCGACACGATCATGGTGTCGTAACCATTGCCAGTCCGATCGATCCAACTTGTCAGCTAAACAGACCAATTAGCATAGAACTCGTAAGAAAAACCGACCAACGAGAGAACGACCAAAGGACGAATCGAAGGACAAATTGAGAGACGTATCAAAACGCGAAAAACGGGACAAAGATACGAAGATCAAGAAGACGAAGATCAAGAAGAGACAAAAACCGACGATACACAAAAGAACAGACGATAGACAAGTCGAACAAAAGATAAAACAAATAAAAGTAAAAAACGACGCGCAGAACGATCAGTCAAAACAAAAGAGACAAACGCGACAAACAAACGAAAACGATCAAACGATAATTACCACGATTCGGGAAAACTAGATAATGAGCGGGATCGCTTCTGCAGCTTACGCAATCTAGACGTGAACAACAAACCGACGACGAATCGAAAGAACCGACCGAATCGACAGAATCGAAACAACTGAACGAATTACAGGAATTAAAAGAACTGAAAGAACTGAAAGAACTGAAAGACGTGAAAGACGCGAAGACGGGTCAAAAGAGGTCGAAAAGAATAGCGCCTACAATCGATCGGAGAAGAGGGGGCGTCAAGACGAAAGTCTAGAGTATAAAACGATCGCCACAAAACGACACAGCAAGTACCAGTCGACGAAGCGGATCAAAGAGATCAGCGAGAACGACAGGAGAGCCAATCGAACCACGAACACCTCGAGACCCAAGAGAACAAACAAGGATCAACGAGACCAACTTGAATCTCCACCGAGCGAGACGACAGCAAACGTCTCACAGCGAGATTTGGTACGCAACAGTACAACAACAAAAACCAGCAACAAAAACAAGACCAGTGAGAGAGAGAGAACTGCCGGACGGTGAGCATAAACTGAACACTAGTTGGAAAAATCGGCAAAATCGAAAAATCTGAAAACTCGCACCACATTTGCAACAAAACCATTAACAAACTAAACCATCAACAGGAACGAATGAACGAGTACCACCAGTGAAATGAACTCGAAAGCGGTATCAACCAAAAAACCAAACTCGCTATCACTAGTCAACACGACTTGTGAAATCACTGAACGCGAAACGCGGGACAACCACGACGACAAGGACAAGCGAAACCGCGACACCTACGAACAAGAAGTCCGAGAGCTCCGGGAATTTCGCGACCTCCGAGAACGTCGGGATATCCGCGACCTCCGAAACACTCGAGACCTGCGGAACTTTGGTGAGTTTAGACAGAGTCGCATGCTCGATAAGCGGGACAACTGGTTAGCTAGTCCGATGAGCACCAATCCGTTAAGTCCACTCGACTTACCCAACCCGAACGACCCGACCGGATCACCAGACGAAAAGAACATCCGCTTGCTCATGGACAACGAGGCGCAAATAAAATCGCGGAAAAAAGCACTCAACTACTTGATCGTGGGCGCAGTCTTTTTCATCGTGGGCTTCTCGAGCAAACTCACACTAGATTTGCTCGCCGAACAAGCTCAACACCAGTGCGCCTATAAACAGTACAAGGCATCCGACGCTGCAGCCGCTCCAGACAACAACGTCACAGTAACCTTCCACGACGGCACATCACTCGATGAAATGCTGTTCAAACGATTCCGCCATATCTTCAGCGACGAATTCAACCAAAACGAGTACGAGGAGGACGAGGAGGACGAGGACAACTTTTTTTCAATTTTTGGTATGTGGTACTACAACGACGACGACGATTATGACGAAATGGACGAGAATTCGTATGCGGAGGAATCGGACGAAAAGACGTATGCCGAAAAACTCGGTCGCTCCAAACAAAACGAACACGATCGATCCGACGACCACGACCACCCAGATCGTCATACAGACGAACACGCATACGATACCGACGACTACGACAAACAAGATGAATATCACAACCGCGGCCACACACGCACTCATTACCAAGAACATCACGATCGCCATGAGCACCACCAGTCGGACGAGTACCTGGACCGCTTCCACACTCATACCCACACGCAAAACAAACACAAATACAACTTTGACCGCCGCACGATGGAAAACGACGGAGAATCAATCGAAAGACCAACCTTCGAAACGACAACGCCAGCACAAGACGAAGCACGAGACGAATCCATTCCCATACACCACGGACTCCGCACAATAAACGACACCACGCCCAATCAAACTACAATCGTGCGCATACCAAACCAAACTACAAACCACGAAAACAGCTCTTACGAAAAACAGAACGAGACTCTGGCACACAACGAGACTCTGACAAAACACAACGAGAACCGTACAACAAGATTGATCAGATCGGCCATAACCATAGACAGCAGCACTCTAGTGAAACAAAACAACAAACCCGCGGTAAACTTGAACACGACAAACATTACGGCCGAACCGAACCACAAAACGAGGAATCCACCAAAGTTGTCTGATCGTAAAAACCGTTTGAAAAAACAACGCGAGGAAATGATCGATATGATCAGACGTCACCCGTCGTACATTCGTAGAACAACCGGTCAGAACGTGAGAGAGTACGACGACTGGATAAACCCACAACACGAAAGCGAGGAGAAACTATACCCGTCAATCTACTCGCACATTCTGGACAGCTTGAGCCCAAACTTTGATAACGACGACCAAAAATACAGCGAAACCATAATGAACAAAACCGGTAGAACTTTGTCATCTTCCGCCCCTGTATTGCCGATCGAACCGCACGAAAAACTAGTACGATCACTGGAGTCGCCCGAGTCGTCGGTCGAGTCGAACGAAAAGTCGATCGTTTCGCC
>High_coverage_contig_45
AGCAGCACTCTAGTAGAAACAAAACAACAAACCCGCGGTAAACTTGAACACGACAAACATTACGGCCGAACCGAACCACAAAACGAGGAATCCACCAAAGTTGTCTGATCGTAAAAACCGTTTGAAAAAACAACGCGAGGAAATGATCGATATGATCAGACGTCACCCGTCGTACATTCGTAGAACAACCGGTCAGAACGTGAGAGAGTACGACGACTGGATAAACCCACAACACGAAAGCGAGGAGAAACTATACCCGTCAATCTACTCGCACATTCTGGACAGCTTGAGCCCAAACTTTGATAACGACGACCAAAAATACAGCGAAACCATAATGAACAAAACCGGTAGAACTTTGTCATCTTCCGCCCCTGTATTGCCGATCGAACCGCACGAAAAACTAGTACGATCACTGGAGTCGCCCGAGTCGTCGGTCGAGTCGAACGAAAAGTCGATCGTTTCGCCGATCAATGCCACCGAAATTGCACAGACCCAAACGACGATCAACACATCGGTCGACCCATTAATGCGTCTCCAAAATCTCCAAACGACGATAAACACATCGGTCGACCCGCTAATGCGTCTCCTCCACCAGCGCCGAAAACAACTCGAGATGGAACGAGAACACGAGTGGCACCGCCTTCGCCAGGTACTCGCGAAAAAACTAAACAAAACGGAACAATCTATTCACGCTATTCTAGCAGTTCAGACCAACCTCACACTCACCGACCGAATTGATCAAACGAACCAAAACGAACGAAACAGCGAACAAAACACCGAACAAAACAACGAACGAACCGACAGACAAACCAACAGCCAAACCAACAGCCAAACCAACGGCCAAACCAACAACCAAACCAAAAGCCAAACCAACAGCCAAACCAACAGCCAAACCAAAAGCCAAACAACCAACAACCAAGATGACTCAATTGACCAAATTGACCAAATTGGCCAAATCGACCAAATTGGGCAAATTGAACAAATCGACCAGATCGAACGGTGGCTCGCCGAAATGAAAAGAACCCAACAACTGAGTCCGCGGATCGAATTGAAACACCTCGAACGTCTCACACAAACTGAGCAAGATGAACAACTTGGTCGAGATGAACAGCAGAAACGTATACTACGACAAGCGACAAGATCTGCGACGATCACAAAAACCAACGACACATCAAACAATTTACTCGAAAAGAACACGGTAACCAATACGACAGCCGATCTGATACGAGCTACAATAACAGCAGATTCGATAGCGACGGACTTGTTCGCAGAACATGATGATACGGACGATACAACCGACATGGTCGACAAACCGATCGACAAAACTCGAACCAAACCTCAAGCGGGATCGTTCGAACAAAAATTCAACGAGCCGGTCGTACAAACGCTAAACCAAACCAACAAACAGACCAACAAACATACGATCGAACAAACGATCATACCCCAGAACAACCACCCAATCAACCCCACCATCAACCACCCAATCAACCACCCAATCAACCAAACCGTCAGCCACTCGACCTATACTGCAAACAACAAAACAACAGGACAGACGATCGATCGAACAAACGGCAAACCAGCAACGACAACCAGTCCGATGTCAAACAACATGAACACGATGGTGAACACGATACCAAACGACGTGGAAACCACGAGTATGGAAGCAAACGATAACAACGCCACATACGAACTGTTGGACATTTGGGACCCAGTGGAAATGCGTTACATTACCTACCAGTTGATCGCCAAGTTCTGGTCGACGCAGAACGTCAATTCCTATGTGGTGCGATACCACAATCCCCGAAAAATTCTCGGCCAACGAACCCTGCCGAAACTGGAACACCGCCCACCGAAGGTGCTACCCACACTGAACATCTACTACACGATTGACGAAGAGAGTCTAGTTGACCTGCAGGCCAACATCCTCGCACTAGTGACACCGGACGAAGCGGTAACCCAACGCACGAGAAGACCGCGCTTCCAACTCCTCGATGTATTCGACTCGCTTGGAAAATTGGACCGCGTGGCTATCATCAAAGAGACGATCGAGGACGCTTTCCAAACGTGGAACATCATGCTCAACGGCATCATCAACTTTGAATACGTCCCGTACAGCGACAAGCTGCGCAGCTCACCGTACATCGATCGCATCATCGTCGTGTCTGTGAAAAACCTGATCCACACAAACGAACACACGATGCAAACTGAAATATTTTCGAACACACGGACCCTAGCTCATGCGTCAGTCAACTTTCTCCATATAAACGGACAGACCAACAAATTTCTGATCGCCCCGCATCATCAACGTCGTCGTCTACAGGTACTGATTCAAACCGACAACAAACTAAACGTATACTCGGTCGAAGGGACGAACCTGTTGGAACGCTTCCACCAACAATCATACCGCCAGATGCACGCACAACTCCAATCCACGTTAAAGACTCTGCGCCGCACACGCTTTTCTCGCAGCAACTGTTTCTTCTGTACGTTGCTCCACGAGATCGGCCACATACTCGGTCTCGGACACACAAACTCACTTGACTCCATCATGCACCCGATCATCGAGGAAGACAATTCGGGCATCACTGCGGTGGACGTTCGAGCGATACGACTAATCTTCAAACAACTGATCGCTCGAGAGAAACGTATGAAAATAGCGATACGCAAGAACATGTGTAGCAAGGTTACATGCGACAAACACTAACAAACGCTAACGAACGAGCCACACAAAACCAACCAACCATGCGAACGAAACAACTTGGCTCACGACTCTCGACCAACCGACCAACGCCGACCAACGACAACTCGGCTCCACGATTACACGATACATCGCGATCCCACGGTTTATGGTTCCTACGGCGCTACAACTCTACAACTCGATGAATGAAC
>High_coverage_contig_46
GAACGAAACCCAACTAACCAACCAACCCACTAACCCAACCGAATACGACAACCTACAACAACAACCAACGTAACCAACTAACCAACTAACACGCCAACCAACCCACTAACCCAACCGAATACGACAACCTACCACAACAACCAACGTAACCAACTAACACGCCAACCAACACAAACGAGCTTACAACTAGACGCGAGAGAAACTATGTATAGTTATAAATGTAACCAATATGCCAATATGAGTAGTATGAAATAAATGATGTTACAAGACACTACAATCTAGTGTATTTTATATTAGATGTAATACCAACCTGTCGATAGATACAGTCTTTAGTCTTCACAGTCTTCACAGTCTCCACAAATTTCAGAACTTACACGAACAGTCAACAGTATTGGTACGGACGAACCGGGGTATCGGTGACGAACGAACCGAGTACAATCAGATAAACGACCAACCGAATAAATGAAATAAACAACCAACAGAATAATCGCAATCAATACCAAAATCAATACCAAAATCAATACCAAACACACGAGATCGCGATCAAACGAACTACACTTACGACCGACCAGCGATAACGGCAACAGTCGTGCGCACTGCTCGACCTTCGCCGCGAAACTGACTCGCATCCACCAAAAAGATGTTCGATTACCCTGCATACCGAGACGGACGATCGAGTTTAACCCGATCGAGTTTAATCCGATCGAGTTTAATCCAATCGAGTTTAATCCGATCGAGTTTAATCCGGTTTAACCTGGGCGCCAATCTATTTCGGGTAAAAGAATCGACTATCCGAGTCTCACCATTATCGGTTTCACCATCATCGCAAATACGAACCCAGTCCCAGTAAGTTGTACGTACGAGTTACGCTCAAACCCGACACCAACCCCACCCACCTTTCACCAACCATAACATTGAGATCAAACAATGAGATCACACGGACGAACGGGAACCGCGATCTGTAGAAGACACAGGGAACAAAAGTAAAGATGACAGTAAAACGGCAAGAGGTGGAAAAAAAGACGAAAAAACTGATGGCATAATGACTGATGGAAGAATAAACTATATTGAAAAAGACGGAACCCACACAACCAAACAACCGAACAATCAAACGACCGAACAGCAGAACAGCCGGACCGCTGAGCTAAACGATCGAACGAACCAACACGTCTCACCAACGCGAAAAACGAACAAACCATAACAAGCATTATCCGTTCAACATACACACCATCATTACGACGAGATAACTCACCGGTTGAACAAAACCGCAACGAAGTCTGAAACGACTTGGACCATCGACGACCATTCGATCTAATGATCGAACACTCGCTCAACAGCAACGCCACAAGGAAAAAGCTGAAACAAACAAACAAACAAGTCAAATACCAATCGAATCGAATCGCTCAAACTGTAAACCAACAAGTACGACGAATCAAATACCAATCGAATCGAATCGCTCAAACTGTAAACCAACAAGTACGACTAACCAACTAGACTAACCAACTACGAACCACACCATAACAACTACACCCCACGGAGAACAAACTAATCCTTAGCGAGAACAACCTAAACCATAGCTGGGACCGAGAGAA
>High_coverage_contig_47
ACCTGTATCATTTCCGTAATGCCAAACAAGTGGTCGATCTTGGCCCACGGTATGAGATCGAAGAAGGTGTTGATACAACCGGCGAGAAAACCTTGCGCAATGATGAATATGATGAACGTGATGAAAATTTTGATCAGTCGCTCGAAAAGACTCATCTTGCGCTTCGTCTTGGTGGTCGTCTTCTCATCGAGAGACGTGCCGGTGTTTTTATTTTTATCATCATCATTACTGCTCGATCCACTCGAAGTGGCTGACTCGGCGTTTTGAGCACGCAAAGTTTGCGCGTCGACCGACCGCGGAAAACGTAGTATGCCCTTCGGCGCGCCGCTTTGCGATTGCGCGACCCGCTGCATACCGCTCCGTCGGTACTACCTGTAAAATTGCACCGTCTACAACGACGTCTTAGTTGAGCCAACCGCGAGACGCACAAACGTGAAGACGAACGAACACCACGCTATAGACGATCGACACAAACGAATCAAGTCAAAAAGACAGAACACGCAAAAAACAAACGAAAAACAAACGAAAAACAAACGAAAAAAAACGAAAACAAAAAACAAAGAAAAAAAGCGACCGAGATCTCGCCGACCCAAGTCGGTCACATCAACCTTGCGGGGATGCACACATCGAACACATGTCCGACCTCGTTGCGTTCACGAGGAGTTTTCACTGCGACTCAGCGAGCGCCTAGCTCAACCAGTTCAAAACGACAACGTCGATGAATGGTCCTACTGCTACGTGACGGAAATCGCGAGTACTCGCAATTATTGATGCCGCGCCTCTTCAAACCATCAACCGTGTTGCCGCCCGAACCGATCAAGCTCGCGCGCGACAACGAACGACTATGGTTCAGCAACACTCGGCGTCTACTTTTCTTTCCATCTTCTTATTATAGGAGCGAGAGACAACGCTCTGCATTCAGAAAATCTGAAAAATTATCAGCCCGAGTGTGATTACAATTGACTGACAGTTATCATCAC
>High_coverage_contig_48
TCACTGCGACTCAGCGAGCGCCTAGCTCAACCAGTTCAAAACGACAACGTCGATGAATGGTCCTACTGCTACGTGACGGAAATCGCGAGTACTCGCAATTATTGATGCCGCGCCTCTTCAAACCATCAACCGTGTTGCCGCCCGAACCGATCAAGCTCGCGCGCGACAACGAACGACTATGGTTCAGCAACACTCGGCGTCTACTTTTCTTTCCATCTTCTTATTATAGGAGCGAGAGACAACGCTCTGCATTCAGAAAATCTGAAAAATTAATCAGCCCGAGTGTGATTACAATTGACTGACAGTTATCATCACACCTCGAAAACTGACCACCTTACCAGATAAACAGCTGTAAACAGCCGTACACAGCCGTACACAGCCGTCCACAGCCGTCCACAGCCGTCCACAGCCGTCCACAACCATCAACAGCCGTGCGAGCGACACACGTTGCACGAACGCACCCGTCTACACATCAGTACATCTTCAACGATTCAACAAACCACAGAAACCGAAAGTGATCCAGCGCGATACAACGCGATCCAGCGCGACCCGCAATCCAGCACATCCAAGCGGTCCAGTGCGATCGCAGGTCCAACGCGATCAGCGGCCCGGCGCGATCAGCGGCCCGGCGCGATCAGCTGCCCGGCGCGATCAGCGGCCCGGCGCGATCAGCGGCCCGGCGCGATCAGCAGCCCGGCGCGATCAGCGGTACAGCGCGATCAGCGGTACAGAGTGGTCAACAGTTCAATGCAACCACAAACATCGTACAAACATACGTACAACCATAATCCTGAACGTGTTCTACAACGCGATCCAGCGTGATCGCACGCGATGCGTGATCCGATGCGAGTCAACACAATCCAACGCAATCCCACGCAATCAACGCGATCCAACGCGATCTAACGCGATCCAGCGTGATCCAGCGTGATCCAGCGTTATCCAGCGGGATCATGGAAGACTCGAGTCGGTCAGTCGCCCGGTTGACCGACCACGGCCTAGACAACACGAGGGAAGAACGAACGACACGCAATCATCGATCGAGCGGAAGCCGAACAGTCGATCGCAACCGACCGACAGTCAATCGGCAACAGATCAACAGCCGATACACAACCAACCGACACTAGGTCGCCAGTCGATCAACGACGGACGGTACGGGCAGTCTTACGAGTACGAGCACGAGCGTGAGCACGAAAGTAACCGCGTTTACTCGAACGGTTGCACTGCGTGTCGAGTTCACACGGCACGGCCAACCGCGTCGCAGAGAGCGACCGAGACCGCGAGTGCGAACGCGAGTGGGGCTGTAATCGCGCGTACGATCGCGAGTGCGATCGCGAACGTCGCGGACAACAAGAACCACCTGACCCGCACGAACCTCCGTATCCGTCTTGACCGTATACGTCGTGACCACCTTGATCAGCTCGACCGATGATCAAACGACCGTTCACTCTCGTCAACAAGTTGTCCCTCTTACTTGCCGCGCCTCCGAACCTGAAACACAAAGACAATCATTAGACCTGTGGAGAAAACACGATTAGTACCTTCGTCGGCGAGACGCGCTACGTCGTCGCGCGGCAGGTCCGCCTACATACAAAACCTGCACCTCGGGTTGGGCGCGCCTGCGAGAGACACTCCTTCTGCGTCTGGAGTAGGCGCGTGGCCGCGAGCGTGAGCGAGATCGAGACCGGGATCGGCTCCTAGATCTGCGACGACGAGGCGGGCCGTAAGCCTCGTACGATATAGACACGCTGCGTCTGCGGCTCCTGTTGGTCCTTCTGCGCCTGCGACTGGTCGACCGTGCGGTGGAGCGTGAGCGAGACCTCCTTCTGCGTCTGCGTCCACCGGGACATGGGGGACAGCGCGACCTAGACCTCGACCTGCTGCGGCTTCGGGATCGTCCACGAGACCGGGACCTTGATCTACCTCTTGATCTACCTCTTCTGCGCCGCCGGTAAGGTGCGCATCTACCCGTCCCGTACGGTTCTTCTTTGACCAGCTGTATTGGCGGGTCCATGCTTAAACGCAGGACTTTCTAATCGCCTACTTAATAAATGCGCAACACCCCACAAGCTCGACATGCCGGGGAACAAATCAACCCGGCGAATCATAGGTGTGGCGGTTATTTTCCTCCTCTTTGTGATCGCGGTGCTCCTGTTGAGCAACCTGGTGCTGAAGACAACACGCATGCTGGTGGACAGCCAGTACGGTCGGGCGAATGCCGCGGTCCGCCTGAAACTGGAAAACGAGGCACAGTTTTTCTCGGGGATGCCGATCGACACGCAGCTCAAACTGTATCGCCGTATCCTGCACGAGACTGGCCGCTACTCGGTGTGGCCGCGGCTCGTCAACTTTGACGATCGATGGACTACGCACGCCAAAGAGTCCATATTGCCCAACAAATCACTGTGGTTCGTCGTGCGCTCGCAAGACGAACTAGACTCGAACATCAAATCAAACGAGAAGTCAACCTACAAAATCAACGACAACAAGAATGACCGCGAGAACAACAACGAGAACAACAACGAGAACAACAACGAGGACAACA
>High_coverage_contig_49
ACGACGATAGCGACGACGATAACGACGATGATAGCGAAGACGAAGTGGGTCTCACCACCTCATCGTGGGGCTCATCTTGGCAATCGTCATGGTTGGACAACTGGTCATTTGAAGCGAAGCGAAAGGCGAACATCGAACCACGACAGAAAAACGAAAAGACGAACAAGAGACCAACACCAACATGTCAAAAACAGAGAACAAAAATCAACCGAAACCACAGAGTCGGAAATCGTGTAAGCGCATCTGCCGAATAACGGAACCCGTACAGGACCTTTTGCGCGTCGAGATTATTCCGGCAAGCGGTCCGCGTGCAATTGCACACGGGCCGCAAGTAACCAAACACATAAAGCCGATCACCGACACCGTGATCCCAAGTAGTGCACAAACTCCTGCACAAACCGGATCGCGTAACGGTGCACGCTCGCCGACTCGATCTCGCGCGCTACCATCTTTGTCGCCCCAGTCGGTGCATCGATCCGATCAACGATCACCGCGAGAGTCTCCGCACCGATCGACGCACCGATCGACGCACCGATCGACGCACCGATCTGCGCACGAGTCCGAGTCCTTACCCCAATCTGCGCAACACTCGGCACGACAATCTGCGCAGCAATCCACGCAACCGCATACGCGACCATCTGCGCAGCTATCCGAGCAACACTCGAAACGACCTGCACAACTGACCAGTTCGAACGGAGAGCGCCGTCTGTTCTTCTTTGTACACGGAGGTGCGACGTTCGCCGGCTCACCACACAAATACAACAACCTGCATTGGCTCAAGACGATCGCCTGGCTATCCGAACGCAACGATCTGCTGACCGACGTCGTGTCGATCGACTACCGACTCCAGCCGGAAAACACGATCGACAAGAGCATCATCGATTGCGTTGAAACGATCGCCCGCGCCCTCCGCGAGTACCACGACAACGTGAGCAGCATTCACATTGTGGGCTTCTCCGCCGGTTGCCTTTTGACTCTGCAGACTGTGGTGTTGATCGAACAAGCCTTACTGAAGACGATCGGAACGACACCACGCGGACGTCTGTACGAACCCACTGACAAAATCACGAACTTGAACACATCAACGAGCGCATCAACTGCTGCCGTCGTCACGAATGACTCGTCTGGTACTGCTGTTGCCTCGAACGCATCAACCACACGTACCGACACAACAGCTGTAAACGCCGCGGCGACAACGACAGGAAACAACCAACAAAACAAACAAACCGAACAACGAAAAATACCATCACCTCAATATCCGACCCGCCGCCCGACACGCTCTTCGGTGTGCCCCTGAACAACGAGTGGCTGCTCATCGCCGCGCGAGAATGGTCCGCGATAAAAAGTCGACGGATACACCTCCTCTCGCCGCTCGTCCGTCTGGACCGACTCTTCGTGAACGACGGGTTCGACTGTTCGAACCTACTTCAGACGTTCACCAAATCGGTGTTCGAGCCGAACGGCGCGCAGAAGTACGACGCGCTCTACTGGATAGCGATGCTGAGATGTCGCCTCGAAAGCGTCGAGCGATTGCACGTGCTGGATGTGTGTCGGAACAGCCTGTCGAACCACGCGTTGTCCCTGTATACAACGTTGCGCCAACTCGGACGGGACGATGCCGACGGGAGTCTGGCGACGGAACTAGTGGTGTTCGACGAGTCGAGCTTCTTCGTCGACGCGAGTCTGGTTCGCAAGATCCGAGAGTTCGAGTCGAACCGCGGTCTGAAAGCGAACAAGTACACCCGCGACACGATCGAAACGACTCGCGAGAAGAACAACAAGTCGGCGCCGAAAATACTGAACATGCTGCACTACCACTTTTTCCCGTACATCATACTGTGCGAGGCGGGCTGGAAAACGATGGCCAGTCTGTTAACGTGGCGCGACACGAAGAACACAGCGAAGCTACTGCAACGCGACACGATGAGCGAACTGACTCTGCGAGCCTTGATGACGAAAATCAACTCGCAGGAAGTAACAGACAAAACGACGAACAGCACGACCAACACGATCAACAAAACGATCACCAACACGATCAACAACACGATCGACAACACGATCAACAACACGATCAACAACACGATCAACAACACGATCAACAACACGATCAACAACACGACAAACACCAAAACGAGCGACGAGACGAACGAAAGACGAGCGACAAGACGAGCGACAAGACGAGCGACAAGACGAGCGACAAGACGAGCGACAAGACGAGCGACAAG
>High_coverage_contig_50
AATCGGGCGGACCAGCTTAGCACCGACCTTAGATTCGCGCTGGGTCGGCGGGCCGCCGCTGGCTCGCTCGGAGCTCGGTCCGCGGTGCAGACGGCGCGCGGGGCTCGTCGGGGCTCGGAGCTCTTGCACGCTCTACGACTTTTCGCCGCACGACTTCGCTGTACGACTTTACGCTGTGGCTGTGCGGCAGTGCGGCTGTACGGCTGTACGGCTGTACGGCTGTACGGCTGGACGGCTGTACGGCTGGACGGCTGTACGGCTGGACGGCTGTGCGGCTGTACGGCTGTACTGCTGTACGGCTGTACTGCTGGCCGGCCGACACGCGCCGCGCGCCACGTGTCCCCAGTGCGGCTGCACCGACCACGGTCGCCGTCGACACGCGCGCTCCGCCGAACGCCGAGACACGTGTCGCCGCGCTCAAAGTCGACCACAAAGTCACCGCAGCGCTGCCGCCGCCCCGCCGATCGCTCCGTCGTCGCGCTGTCACCGTGTCACCGTGCCACCGTGTCACCGTACCACCGTGTCGCCTGTCACCGCGCGTCACGCGGTCGCAGCAGTCGCCGCCAAAGTCAAACGGATCGCACGGATCGGAGAGCAGGACGACCGAGAAGGCGACACCGCGGACGGCGCGGACGAAGACAAGGACCGGCGGCAACGACGAAGATGAGAACGACGAGGATGAGAACGACGAAGATGAGAACGACGAGACGAAGACCAACGAAGACAAGACCAGCGGCAAACCAACGAAGACAAGACCAGCGGCAACGACGAAGATGAGAACGACAAGGATGAGAACGACGAGACCAAGACCAACGAAGACCAAGACCAACGAAGACCAAGACCAACGAAGACCGAAGACGAAGACCAACGAAGACCGAAGACGAAGACCAACGAAGACAACGACGACATGAAAAAAGACAAGACCAACGAAACCAAAAGCGAGAACGATGAAGATGGCCAACGACTGCGGAGTGAACGCGGTACAACAGGCGTGAACGCGGTGCAACAGGCGATCCACTGCAGGCGTCCACACCGCCGACCCTGGAGTGTAGCAGCGCTACCGCCGACGTCCCGACGTCTCGCACGTGTGCTGTTGCCGCCGCTCTTACCGACGTCCCTGAGGTGTAACAGGCGATCCACTGCAGGCGCGGGATCTCGCAAGTTCGGAGAGGTTGAGAGGGTTGAATAGGTGTACGCAATAAAGAGAGTTGATTACCCAAACAGTTTTTTTTATTTCCCTCATGACCGTAAAAATATACAAGTACGATATGTTCGATTGGCAAAGAGGCGGCCGACCCAAGCCGACCCAGCCGTACAATACTCGAGGTGTCCGCGAGACTGTGGTCGGCCAACGCTTATCTTCTACGCTTACGTCTACGCTTACAACTACATTTACAATTCTTACAATTACGCTTACATCTACATCGGTATATAATACATTGGTTCCCAAGTTATTATTGCTATACATGGTGCTATACATGATGCTATACATATGATTATATTTATTATCGCTATACATGTTATTGCTTCGTACATCAATCTTTACAAAGTATTTACACCGGACAATCGTACATCGCGCGGCCACGCACAAGTCGGACACGAGAGACGAGCGAGACGAGCGTCGTCGCGACTAGGACCGCGGCACGGGCGGCGACTCGAGCAGGTCGATGTTGTAGTTGATCGGCTTGTAGGAGTAGAGCTCACCGGCCCGTTGCAACATGAAGTACTGCGAGATGGGCGTGCGACAGGTCATGCACTGCAGGTCGCGGAGACGCAGCTTGCGCGTCCAGGATATGTCGTTGTGGACCTCGTAGTGGTGGCGCACGCACTCCCGGCAGTGGACGTGCGAGCAGCTGAAGTTCATCAGGAAACTGCTCATCGGCATCTCGGCCGTGCAGATGTTGCAGTAGGTCACGCGAGCGGCCAACTGCGCCAGCGGGTCGATATCCTCCGCGTCGGCACGTTGCGCTACACCGAGGAC
>High_coverage_contig_51
GGTCGGAACGCTGCTCGGAACGCTGCTCGGACCGTTGGTCGGACCGTTGGTCGGCCCGACGTTCGCGCTCGTACTGCTCGCGCTGCATGCGTTCGTGTTCGCGAAAGTCCCGGTACTCGCGCTGGTACTGCTGCTCGCGAAGCTGTTCGTTCGAATCGTTCGAGTCGCTCGCCTCACCCTCGTCGTCCTCGCGATCGCTGGCGTCCAAGATGCGATCGCGTTCGTCCATCGCGCGAAGGGCCGCCGACTCCCGCTCATGCTGCGGACCAATCTCCTGCCAGCGCCGCTGGTGCGCGTCGAGAAACGCGCCCTCGGCCTGCATGCGTTCGCGCTCCCGACGGTAGTACTCCTGGATGTCAAACTCCTCCTGCTCCATGATCTCTTGCTGGCGACGGGTGGCCACCGCGAGCCGCTCCCGCTCGCGCCGGACGGACCGCTCGTGCTGGCGACGCACCGAGCGCATGGTCGCGCTCGACGACTCCGAACTGGACGAGGAACTCGAACTCGAACTGGAGCTGGACGAGGACGAGGACGTGGACGAACTCGAGAGACGACGCGTGCGGGCGATTGCCGCGGGCGACTCGGGCTGACGCGATCGACGACGCGACTCGGCGCGACTCTCTGCGCGCCCGATCACACTACTACGCTCGACACTACGTTCGACACGTTCGACATGCTGTTGCTGTTGATCGGAAGGATCGGGCGACTCGGCGTGCGGCTCGGGCAAGACCTCCACCCACTCGCTGGCGTCCAGCGCGCGGCGCAGAGTCTCGCGACGATGCTGATCTTGCAGAGCGGACAACCGCTGCTGCTCGTAATCGACGTTATCGAGGTCGCCGTTACGTTCGACGTTACGGGCGGTATTGTTGGTTTCCATGACAACCATTGTAGAGACGCGAATACGCGACGCGCAATACAAAGATCGGAAAAAATATGAACGACTCACGTTCGACGCTCGCTGACTGCTGTGCTGCTGTACTGCTGAGCTGCTGTACTGCTGAGCTGCTGTACTGCTGTACTGCTGAACTGCTGTACTGCTGAGCGGCTAAGTCCGTTGACAACTCGTTGAGATGGCTGAGCGGCTAAGTCCGTAGACGGCTGGCGACCGACGGCTGAGCGGCTAAGTCCGTAGACGGCTGGCGACCGACGGCTCGGCTGAGCGGCTAAGTCCGTAGACGGCTCGTTGATGCTCGTTGATCGTGCGGCTAAGTCCAACGCGGACGGAGCGCACGGAGACTAAGTCCAAATCGACTCACTGGTATGACTGGTAGGATGTCTGGTAGACGGTAGGCTGGCTGATGTAGCTGGCCGTGGCGACTATGTCCGAAGACTCGAGTGGCTCGAGATATAGCGGTGGAGAGCTCGGGTGGGGATTCCAGACCAAGCGTCCTTCAAGCGTATAGAGATAGAGAGGCTGGCTCACCTAGTTCTGCTGCTGCTGCTCCTCGAGTCGACCGTTTGCAACTGATGCTCTGGCCAGGCGGACCATCTCCTTTTATACCCGCCAGAC
>High_coverage_contig_52
GGCTGGCGACCGACGGCTGAGCGGCTAAGTCCGTAGACGGCTGGCGACCGACGGCTCGGCTGAGCGGCTAAGTCCGTAGACGGCTCGTTGATGCTCGTTGATCGTGCGGCTAAGTCCAACGCGGACGGAGCGCACGGAGACTAAGTCCAAATCGACTCACTGGTATGACTGGTAGGATGTCTGGTAGACGGTAGGCTGGCTGATGTAGCTGGCCGTGGCGACTATGTCCGAAGACTCGAGTGGCTCGAGATATAGCGGTGGAGAGCTCGGGTGGGGATTCCAGACCAAGCGTCCTTCAAGCGTATAGAGATAGAGAGGCTGGCTCACCTAGTTCTGCTGCTGCTGCTCCTCGAGTCGACCGTTTGCAACTGATGCTCTGGCCAGGCGGACCATCTCCTTTTATACCCGCCAGACCACGGACTTTGCTCGCTGAGTCGGCGATTAGATACACGCGCGGCCGATAAAGTCGATAAGAGCATGACCAAGCGCTCCCCAGATAACCGGCCGCCGATAAGCGCGAGCACGAGGCCGATAAGCGGGCGGCCTTGGGCGAGACAAAGCGACTCGAGTGGCTTGCGTGATCAGCCGTATCAGTTGGATTTTCCATTGACGTCACCCGCCGCTGTGGAGCCGCACGTACGCCTCGGCCTTGGACGCGATAAGCCGGCCGACACGTGGCTGGCCTTGGGGCTGATTAGGGCTGATAGGACTGACGTCAGCGGCAGCGCGGGGCGAGAGGGGGCTCGGTCGAGCGCCAGGAGAGGGGAGCCCGGGGCTGGGGCTGCTGCGGGCTGAGGCGGGGCGAGGGGAGGGGAGAGCCCTGACGTCAGCCGGGCTCCTCGGGGCTCGCGAACGAGGGTCTCCGCGGGGCGCGGGGCGAGGGGCTCGTCGGGGCTCCTCGGGGCTTCTCGGGGCTCCTCGGGGCTCCTCGGGGCTCGCGACGCGGCGCGGGGCGGGGCGGGGCTGCTCGGACTGCTCGGGCTGTCCGGGGCTATCGCCGTCACCTCCACCGACGGAAGAACACTGGTCGACCGTTATCGCAGCCCCGAGGACTTCCCGAGGACTTCTCGGAACGCCGGGAAAACCAACTACGTCGACAGCCGATAACGCCAATCGCGCCGATAACACCGCCCGACCGAGCGGCCAGGCGGACCGCCGAGTCAGCGGAGCCGATGGCGCAACGACCGTTATCTCGGGATTTTCCTTTGCGCGCGGCACCAACTCGTTGTCCAGCCTGTTATCTTCGATGGCGACAGCGAGTCGACGCGTCAGCGGATAAGCGGGTCGGCGAGTCAGCGAGTCGGCGAGTCAGCGAGTCGGCGAATCAGCGGGTCAGCAGAACAGCCGATAAAGCCGGTGGCGCAACGGCCGTTACCTCGGCCGTTATCTCGGGGCTTTCCGAGCGCGCACCGATTACAAGAATTGCGTGAGACACCGACCGACGGGTTATCTTCGAGGTCACAGCGAGTCCGCAGAACTGCCATCAGCAAAACACTTGTCAGCAGAACACTTGTCAGCAAAACAGCCGATAAAGCCGGTGGCGCAACGACCGTTATCTCGGGAGTTTCCAAACTCAACAACAACTCATCCGCGAGTCGGTAGAAACCGCGAGTCAGCAGAACCGCCGATAACGGCCGACACCTGCGCCAGAACGCGGAGCGGGCCGACCAGCTGCACGCAGGCGCGACGTCGAGCAGTCGACCAACCACACCCGCGCGCGATCACGCGGCGGACCAGCCGACGAAATTACTTTCCGAACACCTCCCACCGCTGACGCAGACCGAGCCGACCAGCTGCACGCAGGCGCGACGTCAAACAGTCGGCCGGCTGCACGCGAGCGACCGCGGAGAGGCGGACCAACCGACGAAATTACTTTCCGAACACCTCCCACCGCTGACGCAGACCGAGCCGACCAGCTGCACGCAGGCGCGACGTCAAACAGTCGGCCGGCTGCACGCGAGCGACCGCGGAGAGGCGGACCAACCGACGAAATTACTTTCCGAACGCCCACTAGCGCCGAAACAGAACAGACCGACCAACTCGATAGCGCCGAAAGATCGGGAGGGCCGAAAGATCGGAAAGATCGGGATGACGGGCAGACCGACAGCCCGCGCAGCCGCGCACCACGAGCGCACCACGAACGCACGGCGAGAACACCGAGAACACCACGCGCGCTCCGAGACTCCGCGACTCCGCCCGCGCCGGAGGACGGGCCGACCGACAACCAGCGCAACCACGCACCACGAACGCACCACGAACGCACCACGAAC
>High_coverage_contig_53
AGCCGCACCGGCAGCAGCCGCACCGGCAGCAGCCGCACCGGCAGCAGCCGCACCGGCAGCAGCCGCACCAGCAGCAGCACAAACGGCCGTCACAGTCACACCAACTTCTGCGAGCGAACCTGCTGCCAAACCTGTAACGAGTGACACGACTACCAAGCCTGCGGTAACAAGCGAACCAGCTAGCAAGTCGGCAACAAGCGAACCTGTTGCAGAGGCGAGCGAACCGGCCGCCAAACCCGTAGCTGCGAGTGAACCCAGCGAACCAGCTGCCACGCCTGCGGCCACGAGCGAACCAGCTGCGAAGCCTGCGACCACGAGCGAACCAGCTGCGAAGCCTGCGGCCACGAGCGAACCAGCTGCGAAGCCTGCAGCCACGAGCGAACCAGCTGCGAAGCCTGCAGCAAGCGAACCAGCAGTCAAACCCGTTGTAAGCGAACCAGCTGCAAAGCCGGTTCCGACTGAAGCTAACAGCACTCCAGCAACAAGCGCACCCGCTGCTAGCGCTCCCGCTGTCGCTAACGCTTCCGAAGCAAAACCGACGACGGGTGCGGCAACAGCGGCAACAGCGGCGACCGTTGAAAAAAAACACAAAATTAGTAGCTCCGACGCAAGTCGATCACGCAGACGCTGATCGCACAGAGACGAAAGCTACACCCAACACATCGGTCGACTCGACGAGAGTTTCTTCCGTCGAGACGCCTAAAACTATACTGGAAGAAGAAACAAAAATGTCGCAAACAAAATCATCAATAACTAAACAGTCGGAATCGACTGAGAACATAAAAGACTTACAACTCGATGTGAGAGACGAGGAGAATAACGGAAAAATACCTGAGACGAACGAGGAAGTAAAACCCGAGGCAAAAGGCGATCAGAGCGTCGATGCATACGTCGGAACGACAGCAAAGACCGAGAAATCGAACCGCGAAGTAGTGGATACGACGGAGACACCCGCGAGTCCGGTCTCCGTCGCGCCGGTCGTCGAATCGAAGACGATGACCGACGTTGATTTTTCGGGCCCGACTAATGTCGTCGCAAAAGTCGGTCCGGTGTCAACTAATGGCACAAGCGAACCGACACCACTAATGTCCATGGTACCAGCGGTTCCAACGGTTCAGACAGCGCCAGCGATGTCGACACCCGAACCACTCCAACCGCCTACCACACCGACAGTGGTCACGGACTCGCCAGTGGCCGCGACGGTGATTGCGTCCACGACTGCCACGACTGCCATTGTGTCTTTGCCAGATACGATGCCCGTAGTCACAGTCACCGTCGATACTAAGACTACCACCGACAACGTGAGCGATACGGTTTCAGCCGACAAAGCTGTACCAACTGTATCAACCGTCGCTGCGACTCCTGTTGTGACGGAACCTGCAAACCCAGCAGAATTCAAACCACTGATTGAACCCGTAAAGTCAACAGAACCTACAAAACCGACAAAACCGAACACGAAACCAGTAGAACCAACCGAACCAAAACCGGCAGAGTGGATGGAACCACCGACGAAACCGTCTACACAACCAACGATGAAAGCGTCAACAACACCAACCGAGAAGCCTATCGAGGCGACCGAAACTCTAGCGACTCCGAGCGTTAAGCCAGAATCGCTCGACATAACATCTGCCAGTCGCACTCCGATACCCACATCACCAATAGACGCACAAATACAACCCCCGTCCACAGAGACAACAACCAGCACAGTATCATCAGCGAAACCGCTAGCACGTGAAACCACACTTGTAGAGCGAGCACCAGCAGGGTCGGTTGATGCCACGTTAGAACAAAAACGACCAGCGAGTCCCACAGACAACTTGGTACAAACGGGTACGTCACCAGCAAAATCCCAAGAGGAACGAGAGCCAACAACAGCACCAAAGATTCCACCAAAAAGTCAAACACCTCTTCCAGCGACCACGAACGATGCGCTTGTGGCCGCAACAGAAGTCCCGCACAAAATAGTATCAGACACAACCGCAACACATACCACGATTGGTTCACCATCGTTAATAGCGGAAACTGTCGACAACGATGAAAAAGACAATACGAAAGACAAACTCGCGAAAAAAGCGAAAGTCGAAACGGACGCTAGTAAGCTGGACGAACCAAAGAAACCTGAGCAACCGAAGCAACTGGATAAATCGGGGACGCCGACCCAACCGGATAAACTGGTAGTAAATAGTGCCGAGGAAACAACTGAACGATCGTCGGAACGAACGGAAAATAATGCACACACGTCCGTAGTAAAACCGACCGAGTCAACTGAGGACTCCTCTTCCGCACCGCATTTAAACGATTCGACACCGACCGCACCCGTTTTCCCGAACACTGTAGCGCCAACGCCAACGGACGAAGTTGTACCACACTCGATGACAAACACAACTGAAACCGCTGACAAAAAGGACACGCCTGTGCTCGTGCCCGATACGGTCAAGGACGAACCCCGAAGCGTGAGCACCTCGTCAAACAACGACGCGAGTGCGGCTACTAACAGGATGACGAAGACGATCGAGAGCACATCGGCAAATGCAATTACAGGTGCACCGACGGGAACGACGGGCGCAACAACTACCCCGATGTCAAGTCTCGATGCGAGCATGACGACGAGCGCGACGACATTGAATGCAATTTCGAGCGCAACACCGAACCCAACCGAAAATTCCAATATAACGACCACACCCGAACCAGCTAAACCAACCGAGACGGCCGAGCTAGCCAAGCCAGCAGTAGCGGCCGCGTCGACCGTCCCACTTGTGCCAACGATCGATTCGTCTGTGGTTGAGTCGGTGGCAAACGAAACCCCCGTGTCCACAACAACTGTATCGTCGGTGCCCGCCGCAATTACCATCTCCGCGACAAAACCGGAAACGACCAATGCGACCACAATAGCGACAACGCCTGCGATCGAGAGACTCTCAGTCGAGCCGGTCGTTGCCGAGACGGCTGTAATCGACGAAAAACCCGTAGCACCAGTCGACACACCAGTGGAGAAATCAGTCGAGGCACCAGTGGAGAAACCAGTCGAGAAGCCAGTCGAGCAACCGTTAGAAAAACCGATCGAAACGTTGGTGGAGAAACCTCTCAAAGATCCGATCGAGAAACCGATAGATAAACCCGAATTGAAGCCAGCGACTACGTTCGAAGAGAAGCCCGAGGTGAAACCAGACGTTGAACCAGAGGTGAAACCAGACGTTGAACCAGAGGTGAAACCAGACGTTGAACCAGAGGTGAAACCAGACGTTGAACCAGAGGTGAAACCAGACGTTGAACCAGAGGTTAAACGAGACGTTGAACCAGAGGTTAAACCAGAGGTGAAATCCGAGACCGCATCTGCAGCGGGACCGGAGTCTCGAGTCGAAGCGAAACCCGCGGCTACGTCGGAGACAAAACGTGAAGAGAAGCCCACGGTGAAACCAGAGACAGCTACACCCGTGGTAAAACCTGAAGCGGAAACCGACGCAAAACCCGATTTGAAACTTGAAGACAAACTCGAGAAAATCGAGAAGCTCGAGAAGGTTGAGACGAAACCAGTGGTGAAACCCGAAGACAAATCCGAGGTAAATACCGAGGAGAAACATGAAGCGAAGTCCGAGGCGAAACCGAAGGAAGAGCTTGAGGTGAAACCAGAGGTGAAACCGGAGGTGAAACCAGAAGCGAAACCTAAGAAGATCGACGGATCCGCAACCGCAACAACAGTCGCGACCACGATTGAGCCGACCAAGAAACTAGAACCAACGACTACAACAATAGTTACAGCGGAACCGATAAAACCGACAGAATCGAGTGAAACCTCGGAAAAGAAGCCAATAGCAAACTCGACTGCATCGACTGTTCAGACAGTACCGATAGTCGATTCGAAACAAGTCGAAACGGCTAAAGCTGGAGACGAGCAACCAACTCAACCGACTTCAGCCGAAAAGACCGATAAATCGAAAGAGAATGTCACAACAGTTCCATCTAAAGTAGATAACAAGGCCAACATCGCACCGGCCGCAAATGAAGCAACCGCGGTTACCTCGGAATCTACAGACTCAATTACTAACCTTTCTACCGACGTGGAGATGCGTGATGCAACAACACCGACCGTTGCGAACACCACTACGCAAAAAGCTGACACGATTGACGTCGAGATGCGAGACGTATCAGAAAAAACCACAGCATCGACTAAACCCGACGAATCCGGTATTCCCACGAACAATTCCCGTACTGCCGATGCGACGACCGATAAAACAAGTGTCGTAGCTTCGACAATCGTCACATCGACGAACTTGACGAATGTAGGGACGACGAGCACGAACACGACAATTGGAACACCAGTTACAACGACGGTGGACACGACGACGGCGGTAACGAATGTAACCACTGCTCCAACGACCGCAACGACAGCGACGGCCGCCACGAACGTGACGTTCGCGACGACAGCAACAACGACGCCAGCGACAACGACGCCAACGACAACGTCGGAAGAAGAAGCGAAAGCCGCCATGCCAGCACCAACCGCTCCACTCGATACGCCGACTCGACGAGCGCGTCGTGCGATCCGACCACGTGCATCGCCTTACCGCCGTCCCTCTCAACCTCAACCCGCTCGACGACTCTAGCGAACCGTGTCCGACCTTGATCGCCGGTTCGACACTGCAACGGAAAAAACTGATAAAAAAAATAAACGACGAACCACTCGATAACAAGTTTGTTAGCGATCATTAAACAAGTCATAAAACAAATAAACGCTGCGTAATTGTGGCATATACCAATCAAACACATGGTGCAACTGCTTGAACAGTGATTAACTCAATAGAGTAATTGCTGTTAGTTGTCGAGCGTGCAAACGTGGGAACGATAACAGTTTACACGATTACACGACGAGACGTGGCACCTTGTTTGATCAAGATTTATTGTTTTAAAATGAGCTCGAACGAGCACGTGTTGATAGTTTGTTTGATATCATGGTTGATAGATCATCGAGTTGCCAACGTTGGAACCACGGAGCCACTTCGGTCGGCAGATCCGCGTAACAACGAGCGTAACTGCGTATCTCGACCGACAGTGACTCACAAACCACATCATTATTTTTTTCGACCATTTTTCAACAAACACACGATAACGAATAGAACAAGATGGGGTCACTGGTTAACTAATGGCAAACAATGTCAAACAACGTCGATCGAACGAATATCACCCACGCATAAACGCGTGTAGCGCGCGGTCTACAAATAGCGAGAGCTCGCGCGACCATCGAGTCAGTTCGCGATTCTGTTCGCATCAGTGGAAGAGCGTTCCCGTATTACTCGACGTCCCGGACAACAATCTGGCAAGCTACAACATATTACAACGACCAACAACGACCAATCGTATACCGGTCAACCGTTCAACTCACGCTCACCTCGTGTTGCCGTTCCGATCGACGAGCACCAACAACGAAATCGACCACACCGTCACACGTATCGTCATACGTATCACGTATCACGCATTCACGCCGAGCATAGATCAGGATCGATCAGGAACAATCAAAAAGCGAAGGAGACAAGGAGACTGTGGAAAACCGAAACACAGAAGCCAGAACACGAAACCGTGGAACCAACAATGTCCAACACAAACAGTGGTAATAACCGAAATGATAACAGACTTGACAATCGATCCGTCCCGCTCGATTACTCGAACAAACGCGCAAAAACGGAACACGTTTACGTGCGATCGCTTGATTCGCTTTGCGGTTCGTCCATGTCGACACGATCGACCGCTGCGTCGTCGTCGACCGGCTCTTTTCGTGCGCCGTCGACCTCGAGTCCGGGTTTATCTTCGTCGTTCTCGCACAACAAACCTCAACCGTCTCCGTGGGGTACCGTGGCCCAAGTACGCGGCGGGTTTTCGAGCAGCAGTTTTTCGAGTCGTATCGGCGATTCAAGCGGGATTGGTGGTTCGAGCGGGATTGGTGGTCCGAGCGCGATTGGTGGTTCGA
>High_coverage_contig_54
CTCCGTTTCCCGCGCTACCAACACGTTCTCCCGGGCAACGACAGCTCAGCTGTCCGGACTTCATTCGGCCACGAGACTCGGTAATAAGACACACTCCTTTCGTAGCACCGACGACCGCAACAGGAATGAGCAAGTTCAGCAAGTTTGGCCGAACGCACGAGTCCTCGCACAACTTGAACAGCTGGCAAGCGAACACGTCGCCCGCATCGAACGCTTCGCGAGCGGTTTCTTCGGCAGCCAACACGAGCGCCTCACAATCGACCGTCTCTAGAGAACATTCGATGCACACCGTACCGCCTATGCCTCATCTTGGCCACTTTGAAACGTGGTTACAACGCAAGAACCAACAAACGAAAACGACGTACTACCCACACATCGACCGTTTGGTCCAAATGGCAGTCGGATCGAAACGTCTGGACGGTAAGAAACACTAAACACCCGTGACGAACCGGATTACGAGTCTCGAGATCTCGGGAATCTCGAGAACCACAAACTATGATCGAAGGACAAACAGAAGACATACGCATAGATACGTAGACACGCTGAAAGACGAACAAAGATACTGGGATCGGGAATTGAAGAGGATCAGTCGATTGAAAAAAAACACGACTGCAGTCGCAGACAGCATTCAATTTTACTGATTTTACTACGGTTATCGAACATTCTGTCCATTACGGACGATTCGGTATATTATTGTACAAGTGGAAACTAGTGATGTGTTTATTACACACGTTGCAATAAGGGTACAGCTTCACGCATGAAACGCAGTAGAAATGACCGCACTGTAGTTCGTAGACCAGTCTTTTTTTCCGTCGCAAACTCGGAGCTCGCCGGTCGTCGAGTCGCGCTCAAAAATGGGAAAACCGCAGAAGCAGTTTGGACCAAAGGCTCGCTTGATACAGGCGCATTTGCACCAGTGATAACAGCCGCACGTCAGTTTACCATCGACCAAGCTGCGCGGGACCCGTAGGCACCGTTGTTCGCAGCAAAAAGATACGCAGTAGTACGGTATGGACGACATCTGCAATCAAATCGAAAATAAGCGAGACGTTTTGTTGAGAGTGGGTCTGATTGGAACTCTTCGACGGACGCAACAAACCGGCATACAGTCGATGCACGCAACAACTACTACGCAATAAATACAATGTTGAACGACTATCG
>High_coverage_contig_55
AGCAAAAAGATACACAGTAGTACGGTATGGACGACATCTGCAATCAAATCGAAAATAAGCGAGACGTTTTGTTGAGAGTGGGTCTGATTGGAACTCTTCGACGGACGCAACAAACCGGCATACAGTCGATGCACGCAACAACTACTACGCAATAAATACAATGTTGAACGACTATCGTACTCACCTTGCTGTTTACTTGTTGGACCCGTTGAACGTGGTAGACAGAGAGATCAAGATGTAATCGAAGACGATCGCGACTTCGAAGTCGGAAAAAGTCGTGGAACGAGAATACGAGCGAGACTCGATTGACGAGCTTTTAAACCACTGGAGACAAAAGACTACCCCGCTCAAGTAGACCGATAACGAGCGACCAGATAACGGAGAAAAAACGATTCGGAACGATTAGGGAAGTGATTACGACGAACTCCTGTAATTACGTTGATTATGTTGATGACTAACGAGCGTCGTTTATCAATGAACAATCCACCAACAATAGCCAGGTCATCACCAACAATCTTCTTTGTGTTGACATTGATGACATTGATGATAATCAGTGCGGATAATTGACTAACCGATAATGGAAAAGTCGCTCGATATACAGTCGATGTACACGTATACACGTTGACGATGTAACAGACGTCAAACGTCCAAGTCTAAGGCCGCGCGACTCCTCAATTGCGAATACCGACACTGGTGTGACGAATGCGTGATAAACACATGAAACGCGTGATGAAAGCGCGACAAGTGGAACAAATATCGAGACCGAAGGTCGACTGATAGAAACGAAACGAAACAATTTGACGAGGCGAACAAAATTGAACAAATTGAAAATAACGACGCAGCGACACAGCAACCAGGACCGCAGTCAAATCAACGTGACGATGTGGCAATAGTTTGCCTTACAACGATCCGAACCGACTGACAACTTGATCCTCCCCAAAACGCCACTCATGCTCAGCAATGCAGCTCGCGCAGCTTAGTTACGCATGGAAATTAGATGTAGATGAGACAGTTGACATCTCATATCATTTTATACAGCACGAACCACACGTACCACCAAACTGCGGATCAATCGGTATTTCGACGGATGAAACTGTACGAAAAAAAGTGCGTTAGACAAGATACAAAAACAACAAAATACATTGTTCTCGGTCGACCTCGAGAGAGAAGGTAAAGCGAAACGACTACAACAACTACACAAATGTAAAATCGATCAAAACGATACGACAGAGAGATGGAAAGACGTCCAAGACATACAACGAAGAAAACGCATACCACGAGAACAGATACCGACAGAGATACACAGAGAGCACACAGAGAGGATACGAGAAGACGGGATGGATATAACAAACGACACGTGGCCCTTCTCGCTCCACCAACCACCTCCTCATTGCACGACGCGTCGTATAGTCGT
>High_coverage_contig_56
AGCCGTACCAGCGTACCAGCCGTACCGGTTGTACCACTCGTGGCAATTCCGACACGTACCAGACGCGGCAATCGTGCCGCTTGCCTGGTCAAACTTTGTGGTCGAGACGTGTGCAATGGGTGCAACGGTTTTTCGCACGACACCAATCTTCTCGGTCGAAAAATGCTTTTGCGCACGGCTCGCTCTTTCGCTATCGAATATAAGAGATCAAGTAGGCCACGACCTCTTCAGTCTGCTGGTCGACATGTGCGATTTTTCACGTTCTACGCCCGTCGTATCACGTGTTTCAAGCGCCGTTCTCCTATGTTCGCGTAAGTACTGACCCATCGATACTTTGAAACTCCTTGACCCCTATCATCGGATACTCTAACAATAACCCCTAATCTCTCCTAATCTCTCAACTCGATAGTGTTTGTTTTAACATTCTAACGTTTCCCGCGGTCTTGTCTCGTTCGCTTCGGGTTGCAACGCCGTTTTATTGTTTCAGGCGTTGCGTTGGTGTTGGCGATACCTTCGCTGGGCGACCAACTGCCTGCACAACTGCCCCAACCAACCAAGCATGCAATTGAAAAAAAGAACCGCCATCTCGATCGTCAACTCGCTCGTCCCGCTCGATTAGGAAAATCAAACGATAACATCGACGCGACTAACGCCGCTTCAAAAGGAAAGGAACGTCATTACGCTTATGGTGACCATCACCATCTTGTCTCTAACAATCCAAAGGGAAGAACTGATTTTGAATGGCCGGTGCATTTTTCGGCGGACCTGTGCAACAGTAACTCGCATAAATGTACCATCGACGGTTGTGCAGATGGTTGTACCGACGTTTGCAGTCTGGTGTCGACGTATGCGACTACCGCCACGACGGCTTCTTCGGTTCTCCACTCGCACGACTCGTCCTCGCCGTACCCGTTGTCGCCTTCGCCCGGGTTCGCCGCCTTCAACTTTGCGACTGTTTCCGCGCCGGCCGACTTGAATCTCATCGGTACGCAGCACAACCGGCGTTATCATCGCAGAAATTTTCCGCTTCGCGTATTCCGACGCTTGTCGTTTCACTCACACCTCTTGAACTGTCCGTTTCTTCTTTTATTATTGTTGTTGTTTGTCGTTGCGTCGGCGTTAGGTGCGGCTTTACCGTCTCACGTCGGAGCGATCCATATCGATCATTCCGCCGAACGAGTCGGTATCATTGTAGATTGGCCCGGCGAATTCGATCCGCCCACCTTGGATGGTCCTATCGACTTTTCCAATTACAGTTACGACGAGTCGTTCGACTCGTTTAGCGATCCTCGTACCGAGAATAGAGGACGCTCTGATCCAGCTTACCCGCGTTTCGGTTCGTCCGGCGATTCGCACATCGATGATGATCCGACCGACATGAATATCAATTCGGAAAACCGTGCCCCGAGTACGTCTCAGTCGGCCGTGTCTCAGTCGTTCTCGTCGTCCGTCTCGGCCCCGTTGTCTAGTTCGTCGTCTTTGTCCACGTCGGTTGATTGTCGCAATGAGAGCGCAGCTGACTATTATACGTCTTTGGAAGACATATTCGGGCGTAACAGTTCGGATCCTAATGCTCCTCATCCATCGTCATCTCAAGTCGATCGAGCATCTCGTGAGTATTCTGTATCGGTTTATATCGGTAGTTATCGTGTTTGTCTGTGTTTACATGATTTTTCTTATCAGTGCTTCTTTACAACGGTTTTGGCAGCTCATCTAATTTTGTGTTACAGTCTCCAACTCTACTACGAGTGCGACGAATTCAACAGTTCCTATCGGTACCTCTGTCACTACCGTCATTTCCGAGGAAAATCCATTTGTTCTTACAAAAGGGGTTGGAAAAAATATCAAGGGGAAGATCGTTAAAGCGGTCCGATCGACCGATAGTTATTTCAAGAAGATTGTCGCCAACACCAAGTATCCTGATAACAGTGAGATCAAATTAGCAGGTGTAGAAAGTCGTGAAGAATATAATGCCACTTCCAAGCGAGCCAAAACATCTTCCAGCTACCAGCCTAACTTCGATCAAAGTTACGAAACGTTCGCTACCGAGTCAAGTGCTTACGATGGCTCGCGCACCACCTCGCCGTTTGTCTCCGGTGGACCGATCGCCGATTCACGGAAATCACTCAGTACAACAGGCGCAACATCCGGCACAACCGATACCTCCGACGCATTTGTCTCGACCGTCGACCAATTATTAGCGACGTCCGGGTCGCCGTCAGTTGATGCTTTGACATCATCGACACTTGTTTCGCCAATTCCAACAAGATTAGCGAGGTCGCGACGTTCAACGATAAGAACGGTGGTAGATCCAGTAGAACCATCGGGCTCGACAGGCTCTTCAGTAACAGTTGTATCAGGGACATCGTTATTAAGTTCTTTCAAACCTAACAACAATAGCAACAACAATAGCAACAGATTGAACGACTTGAACGATCTTTCTCGTATTAAACAGAACAACGTTGCTCGCTCGGCTCGAGCGCGTTCGGTTTTTCGATCGCCCCACTTCACCGGCGATTCGGTCGGCAGGCGTGTCGATCGCACGGGTCGTCGCGTCGATCGTGTCAACAATCCAGCCGACCTAGTTGTCGGATCGCACGTCTCAGTTCGGTCGATTGGTCCGCTGGACGCTATCGGACCCGCCAATTTGGTCAATTCGGTACATGCGGAGGATTTAGTCAATTCGGTCGACTCGATCAACTCGATAGATTTACTCGATTCGATCAATCAAGTCAATTCGATCGGTTTGATCGATTCGAGTGGTTCGATCGGATCGAACGATTCGAACAATTCGTCGATCGCGTACAACAAACAGAGCAACTCGTCGATCGTGCCATCACCCAAGTCGGTCGGCGAGTCGGACGGAATCTCGTCGAGCGATTCATCCGTAAAGTCGGCGCCCGCTGTATCAGCCGGATCGTCGGACGCGCATCTCGATGTCTCGTCGACCGATTCCTCGGTGTTCAACGTGACAGACCGCGCGGTTTTGGAGCCTGTGTCGCCATCGAGTGTTCGCTCGTTGGTGTCGTCTTCGTCTGGAATATTCTTGTCGACCAACTCATCTAATACGGATAGCGCATTCGGTTCAGAAGATTCCAATACCAATAGTACGACGATCCATCTTTCTTCTAGCCAGCCATCGTCGTCGACCAACGATACCACCGACTCAATTGATGTTATGAGTGAAAATGACTCGGCGATCACTACAACCAGTGGAGCGATCGGTATTACCGATCCCGTTGTCACCGCAGTGTTGACAAACCACGACAATTTTTCACGTGAAGGTGACACCAGCTTACACGAAGATGGTCTCGATCGTGTAGTGTCAACTACGACTTTTGTTCCCATACGTCGGTCCAATTCGGTTCGCGTGTTTTATGATTATGGAGAAGGACCGGATTTGTTGGACGACGATTGTTAATACTCTAGAATGTTATCTGGTTAGATCGTCTTACATGTTAGATCGTCTCACATGTTAATCTCCTACGAGAATACGACGGACATACGGGAATTGCGATATGGAATCTCATACGGGAATTTTATACGGGAATTTCATATGGAAAAGAATCTCAAACTGTAGTACTATTATTGTAGTTTATTGTTCGAACCTCGTACATTGTATACACGATGACATGATTGATGTATAATTGTTTGTTCTAATAAATGTACAGGGAGTGTTTAAAATGCAAATAGTTATTAAACAATTAATGCAATTACAATATAATTAAAATATAGTCAAAAATACAAAGTTATTAAAAAATAAATGGTTGTTACAAAAACTCTTTGTAGGTGTGCGTGTGTGTAAAACTCCAAGCTCGTGCATGGACGTTCTTGATGTCGGCGCTAGTGGTATCGCCGATCTTGCTGATCTCGTTGATCTTGCTGCGCTGGTTCTCGTGTTGTTGGTTGTTTCCAAGGTTTCTATTTCAGTTTAGTTGGTTAGTTCTCATTCGGTTTGAGACGTTTGATGCTTTCGGCGTTCTCATCGAGATCTGAGTCGTCGGCGGTTCGCTTTTTGTTGGCGATCTGGTAGTTGAAATTAGTTTCAATGGAGTCGTCGTTTGTATCGATATCGCTAATTTCTGTATTGGTAATGGTCGTGTTGGTTAGGCCGATTTCGTCGTTTTGGTTATCAATTTGATCATTACCCGCTTGGATTTTCTGACTCGTGTCGCCTACTTCGTTCTCGTGTCTTTCGTTTTGGACATCTTGACCTGCTCGCATTTTTGTTTTTTCGACAGTTTGGTCGGATTGGTAACCAACATTTTGGTTATTGTAACCGTGGTCTCTTTCTTGGTTTGTTTGGTCGTCTGTATGCGTATCAATGTTGCGACAATGTTCGTAGATTTCTTCTTGTTCGACAGGTATCGGCGGAGTAGGTCCTCTAACCGCTGGCGCGTGCGTTGGTCGCTCCGGCGGTATAGAGTACTTGCTCTGCGATACTGATGGTATTTCGGTTCCAATCATATTATGTGCATCTGTTATCCCTTCGGTTTCTCTTGTTTTGCTAGTCTCTTGTATTTCCTCGGTTGCCTCAATTTTCGTAGCTTTGGTCTTTGTGGTTTCGGGTGTTCCGGATCCTTTATCATCGGTTTGTAATGCGACTTCAATGATTCCAGTAGTTGTTGCGGTTTCGCCGAACGTTGTGTTATTCGAGACGTCAAGTTCGGGAATGCAAACACTAGAGATCGATTTGCAGTCCGATCCGTCACAGAGAGCTTGGGTTTCGAATCGAGAGTCGTACCACATCACATCACCACTTGAGGTCTGCATCGTAATACCAGTTCCGTTCTTTTCGGGTTGGATTTGACTTGGTGTTACTAGCGTCAAAGTTGATGGTTCTCCGATGGCATTGTCGAACGGTCTGTTAAACAAGTCGAACGTTTTGTCGATCGTATGATCGGTCGGTATAAGCGGTATTGTGGGCAATAGGTTCCTAGGTGTTGTTGTCGATGGTGTTCGTATCGAGATACCCGATGAGTTGCTCGAATCATTCAAGATGTTCGATATGGAGTAATTGGACGACTTGACCGTGCGAATGTTCGTTTTATACGGTTCGATTCGACTAACGGTAGCACGTTTAGGTCGAGCTGTATCAGATGTTGAGCTTGTATTATCAACCGTTGAAGCGGATATAGGGGTCCATGTTGATGCGCGTACAGTAGACGTAGCACCTGTGAACGTTGTTTGGCTGTTCTGTTTAGACATCTGTGTTGATTTGGTTATCGTTTTCGATGATTTAGTCGTAGATATTGATGCGCTCGAGATCGACGATACGGGTAGTGTTGATGTTGTTGATTTCGTCTCGAACGAGGTAGATGATATTGGTAGTGAAGCTGATTTAAGTTGAGTCGGTTGTGTTAATGTTCGTCTTGGTGGTTGCGTAGGTGGTTCAGTTGGTGGAGGGATCGGCCGTGGGATCGGAAGAGGTTGTGCACCGTGCGATATTGGATATTGTATGGCTGTCGACTGTTGTAAGTTGTGCATACCTTGTAGACCAGGTATACCTTGCATACCTTGCATACCTTGTATACCTTGCATACCGTGTAGAACCTGCATTCCCGATATGTTCATTGGTACATTCCAGTGTCCTTGACCGGGCATCGGTGTATACAGCGTTGTAGTGATCGGTGTTTGAGTTGTTGTCTGTATCGATGGTTGTATCAATGATTGCATCGATGTCTGCGTTTGAGTTGGTATTTGGTTTGTCATCGGTGTTTGTATGTGAGCCATCATTTGTGTTTGCATTTGTGGTTGTATTTGAGCAGTCGTGTGTGTTTGCATCTGGGTCGGTATTGCGGTAAGCATTACTTGGCCGACTTGACCAGTTGTATGTTGATTGTGTTCATGTCCATTTCGGTTACGTCTATTCTGGTTACTCGTGCCTTCCGCAAGCGAAGACAACGGTGGTCCGTGAGGTAGTATGTGCATAGCGTGTGGGTGATTTGGTCCGCCCGATAAAACATATGGTGTCGGAACGTTCGACATAGGCGGCAAAACGGGCGTCACTGTGTACTTTGCGTATGGTTTTGGTGTTCCTGGATGAGGGGCAATTGGTTGTATGCGGTTGGGTGGACGCTGCTCTACGGTCGGTTGTTGTTTTTGTGATCGTTGTTGTTTGTATGCCGCTTTGATGTTCTTCTCGCTCGCTGCTGGGTGCGGTGTGTCGAGTGGTAACGCGACGCTGGGTGCTGTTTCAGTGGCGGGTAAAATGAGAAACTGGCGTGTGTCTTTGGGTTGCTTTTTTGTCTTTAATTCAAAAATTTGTCGTCTTGTAGCATTGTATTTTTCAGTCATTTCCTCTAATTGTTCTTGCAATATATTGCGTTCGCGCTCCAATATTTTCAAGCGCGTGTCCCGAAGATCTTCAGCCAGTACTGGGTATAGTGGTTCGTTTTTCTTACGTTTCGATTTGGTTGTGGTATTAGTTTTTTGTCCGCCGATTTTTTGGTCGGTCTTAGAGGTAAATGATGTGTTGACCGACTTGGTTCGATCGTGACCATTGGGATCGTCGTTGGTATATTCTTGACAGTAGTATCGCTGGTATTGTTGGTTGTAGCTGCTGCCGGCATCTGCGTCACCGTTTCGATCGTGGTTATCTCCGTCGTTTTGAATAGCGTCGGTAAGATCTAGTTCGATCGCTTTTGCGCTTTTGTAGTGTTGCTCAATACCCGACAATAGCACTTGCATTCGATTCTCGTTGATGATGCAGCGACGACGAGTGTCGCGTAGCTCGTTGGTAAAAACGAACAGAAATTTGCGAAGCTCGTTGATGCGTTGGACGAGTGTGACTGGAACATGGACGTGATGATAGAATGCGTCATCGGCTAGAACGATGGGCCAATTTTTTTCGCTGTTAGATAGAGCAGCGCCGTACGATTTTAGTTGTTTCCAAGCGAGTGCATATTGCTCGCTGCGTGTTATCGAATCGTCTTCGATAAGTGGTAGCAGGTGATAGCGATTCACGTTCGAGAAGAAGCGTTGAACGTCCATCAAGGTAATATAGTGGAATCCAATTTTCGTTTGTACCGGCTTTTTGGCACGACCTGCATTCACCAACGAACACGCGTACTTGAGGTTGAACAATATCGCTCGTATCAACTCAAAGTTGTAAACGTTGTCGGCGAGCATGTCTTTCAGACCTTTATCGTACATCATGTACGACAACAACCGGAAATGTGAACAAACTGGTCGTGATATATAAACATGGTGGTTGGCGTCGTGGTTCTTCAGAATGGAAGTGTCTTCACGTCGTTTTTTCACAATGTACTCTGGTTCTAAAAATGGGCACACGGGGTCGTCGGTAAAGTTGGTTGTAGTTGGTTCGTCTTCAGTTACGCGCAAGTGATTGTCGATATCCGTTTCGATTTCTGGGTTGATATCGTAGTAATAGTTGAGCTTTCGTCCCTCTAAATTAGTGATCGATTGGTGAAGATCCGTCTCGTTTAAATTTCTTTTCTTTTGAAGTCGTTGGTTGATCGAGTACAACGAGTCGACTTTCTCCCGTGACACGTAGTTCACTGTATTGAAAAAGTGGAGCGGTGATGTGATTGATCGGAAGTATACACCTTTGAGTTTCTGTTTGGCCATCTGGTAATTGTAGACTTTTGCAGTGGCCGTTGTGTCGATGTTGTTGGTGCGGTCGGCTGGTAGTAGTCCGTTGAGTGGCACCACATTGGGGCGATCGGATCGTATAAACTCTCGTCGAACCGCTTCAAAATTGGCGTGATTAGCAAACACGATGATCACGTGGCGATGTGTGTTTACCGGGTCAAGCGGATCGTTTGGAGAACAGCATAAGCAAGTGTTGGGTAGTACGTACGCGTTATAATTTTTCAACAGTTGTATCGTTTCAGAATAGTTCATACTGTAGAGAAAGGCGTGTACGAACACGCGACGGTTGTTGTGGTACTGTGGTAGCGGGTTCGTGTTGATGAGTAGTCTCGCTAACCAGACGAGCCAACTTGTTATTCCGCATCGTTTCATATCACAGTACTCTTTGTCGAATCGCATTCGTGTCACTGGACACTCCATTAGCCAGTCTGGTCGAGGCCAGTTTTCAAAGAACTGATTGTCGCCGAAGCGTAATATCAATTGTACGTTTTCACTGGCGTACTGGCGTGACTGATCGTACAAACTATCAATCTCAGGCCCACACGAAAAGCAGCGTCTTCCGTTGATGAAGTGCACCGAAATTTTGTCATTTTGTTCAATCTTAGCCCAAATTTCGCTTTCGTTAAGTTCGGTTTCGTTCGTGTCGGTCAGTGCGTTAAAGCTGTACACACGTGAGGCTTGTGCCTCAATGAAGCTTTGTGTATGCAACGAGTCTCGGATTTTTGATATTATAGACTCCCAGTCCTCGAGCGAAGGTGTGTATTCGATGTTCTTGTTTTCATACAGCTTGCACAGCTGGTCGTTGGGATCGAATTCCATGTTGCAGGCTGCGCAAAGATCCATAAATGTGCTCATAATACGAGAGTTTTTGATGAACGAGGTCCCCGTCGCACAGCGACACAAATGTTCGTAGTAGTGAGGATGATAATAGTGAGCCGGTCCGTGTAAAAAAAAGTACGTCTTACAAATGCAACAGCAACGAATCTCCTTGGTGCTATACGACATCAAGTGCGATTTGTTGTGTTCCAGTAGAGCTGCAGCATTAATATCAGTAGGTGGGTTGCACAAGTTGCATTTGATCTTCACACATTTGGTCTCCTTGAGGTAGTTTAGGAAGAACCGCTTGAATCGTTTGAAAATACGACGACGTTCCATGTCGTATGTGCGTGTCGTTACGCTCCGGTCCGATATGTACTTTAAGCGCAAGAGATCCAGTTTCATCGTATTGGCTTTCGAGACGTCTGGTTTATTGAGTAACTTGGCCAACATTTCGAAAAATGACGAAGGTCGTACACTGTGCGGTACTTGCTTCAGCAAAATTTGTTTATCGTGTTGCGAGATCACAACACCCGTGTTTTTGTCGCACTCGACAAGATCAGGATTCGTTGCGTTTGCCAGTTCCGACTCGATTGCATCGTATTGCGCGTCATAAATATCATAGTGGGGTTCTGTTTCAGTTGTAAAGGCAGTGTTATCCGCGTTAGTGTCGGTGGTATCGTCTGCCTCGTTCACATCGTTTGTGTCATCCGTGTTGTTGGTGGCCTCATGTGTGTTCAAATTTTGCTTCAAACTCTGATTCAAAGACGCATCCAAAGTTGCGCCGACTGCGTGCTGCAAGTAATCTGGTTTTAATCGGCGATCGGCATCCAATTCTTTGAATGTTATGTCGTTCGGTGAGGGAGGCGGTGCGAGATGGCTCACCGCTGGGTATTTGGCTCGTTCCTCGGCCGACATAAACGGTAACAAATCTGGATCAATGTACTCGGCCCATATGTCGTCGTCTCTGTTTTTGTCTACGTTGTCGTAACCAACTTTGTTGTCGTCCCGCTGATCGTTGTTGTCGGTGTTGTTAGTATTATGACCTTCGATCGCACAAGCTGTTCGCTCTATTGTTTTCTTTTGTTTCTGCGATCGTATGGTTTTCTCAGGCTTCGATGATTTATTTTGTTTCGTTGGTTTAATAGAATCAGTAGACTTTTTGGTCTGCTTCGATTTAGGTGTTGTTTTGGTGGGATTTCGTTTTCGATTTTGTTTCTTTTGGTCGTTGTTTGAGTTGTTATTCAGTGAGCTGTTATTCAGTGAGCTGTTATTCAGATCGGTACAGTTGTCCGCGTTTGATGCCGGTTTCTTCAAATAGTCTATGTTGAGTTCATCATCGTTTTGATATTTGTGTGTATTGCCTTTTTCACGTAGACCATCTTGTTCGTCTCGATCGTCTTCCACTAATTCGTCTTGATCGTTTTGATCCTCAAGTTCATCTTGGAACTCTTGGTCTTCTTGATCATCTTGAACATCTTGAACATCTTTACCGTTCGTACCTCGTAAAGTACTTGGTCGTTTATGTTTGCTGTTTCCTCTTTCGTGTTCTTCGTCCTCGCGGTCCTCATCTTGTTCGGCTTTCTCATCTTGTTCAACTTCGTCTTGTTCGACTTCTTCGTCTTCTTCATCTTCAACTTCTTCCTCATCTTGTTCGGCTTCCTCATCTTGTTCGGTTTCCTCATCTTGTTCGGTTTCCTCTCGTTTTTCAAGATCATTTCGTTCACCGCAATTTTCATTCAGGTCAATTTGTTCATTTCCTTCTGGTTGATATGGTTTGTAAAAATCTGGCTGGTATGGTGGTAAGTACTCGGTTTGAGATTGATGTGGTTGAGCAAACTGGTATTGGTAGTCTTGGTAATTTGAAAAGTTGACCGCAGTTTGTGAGTCTTGACCAACTTTGACCGATTGACTAAACTGATTGAGTTGAGAAAAATGTCCAAGTTGTGTTGTTTGATCACCAACTTGACCTAGTTGATGGTGTTGTCCCAATTGGTCCATCTGTTCGAGTTGTAGAGTTGGAACACTTTGTCCGGTTAGATTCGTTTTGTGAGTTTGTTCTGTTTGAATCGTTTGTGTAGTTAAAGCGGTTTGTGTGGTTGGATCAGTTGGATTCGTTGGACCAGTTTGTGCGTTAGTTTGTACGGTTTGACCAGCTGGGACATCGACTGGGATTGATTCAAGTTGTGTGGGGATCTCCATGGTCATCGACATGAACGACGAGATGTCGGACGCGGGCGCGTTCCGGTAGATCGATTGGTCCATCGATTTGGTTTGATCGCCGCTCAGTCCGTAAAAACGATTCATTTTTCTATTCGTTTTATCAGTAAAATCGATAGTGTTGCTACCATCAGATATGTTGGAATCAAGTTGGTCTCCGTACGTGTCAATCGATGAGTGGAAGCGGCTCGAGTGTCCGGAGGGACCAGCAGTAGCGGCCATAGCACTCTCGCTCGTAGTTTGATCACTTCGATTAAAAAGCGACTGAGCGAGAATATCGTAAATTTCCATCGGTGGTAGATAGAAGTCATTCTGGTTCGGCTCTAGTTGGAACGGTTTCGATTGCTCGACAGGCGGGAGCGCGTCTGGAAACGGTGTCTCGCGTAAAAAGTTAATACGTCGATGAAAAGGTTCGGTTGAGTTGATTGCAATGATGTTGGAGACGATGTCTCCGATACGACCGCTTACACCGTTGGGTAGAGGTCGTATCAGCAAACAAGTGTACAAGTGGCGCAAGAAGAAAATCTCGTCCAGCGGCCCGTCAGCCCAAAAGTAGCGTCCACAGAGGCAAATTTGCGTTCGTTTGTTCTCTATTTGGAGGCGGTGCGGCGGTAACTTACAATGTGAGGTGATGGACGTTCTTGTAATAACGTAGCTTTGCTTTCCCACATTGTAGCAGTGACGACACGCCAATGTTTTAGTTGGTAGGCGGTTTTTCACGTTGTCGGAGATGCGTTCTCTCACTTGGGTGAGAGCGCGTTCAATCTCCCTGGTGGTTTCGATACGGACGTCCATCTTGTAAATTGATGCGTGTAATGTAGGTAAAGCGTGCCGTGTACGTTGATACGCTTATGTTGATCTTGATGTTGTCAGGGTCTCTTGGTCTAACTTGGTGTAGCTCAACGTAGTTCAACGTATCTCAATGTACCTTCACGTAACTAAACGTAATTAAAACGTAGTTAAACGAATTAGAACGTTGCTGCGCGTTTGCAGTGATTTCAGAGAAGGTGTGGTAACACGGTAAAAGTTATTAGATAATGCGATTACTCACGAAGAACGCAATAAAGAAGCTAGTTGAGTGGGCGGCAGACGGTCGACTGAAGATCTGCCTATCTTTCCCTCTTTTAAACCGTGTATTTCGCCAGGGAGGGAGAATATACTGAGCCAGCACTTCGTTATCAGCGTACGATTGGTGACATTCTTAGCGACATTGTGATAACCGGGTGATCGTGATAAGCGGTTGATATGAACTAATTTGTTAATAGGATTGCTCTACCATCCCCCACTTCTCCAAGTTCGCACCTTTATTGTCTTATGTTCCGTTTTATGACTCCCGTACTTCTTGCATTGGTCGATATGCAATTAATTGGAGTAAGTGTTTCACCTTGGGGATTCATGTTTTTTTGGTCGTTGCGCACGTTACCACGTTTGGTACACTTTATTGTTTGTTCAATGTTGAGTTTTTTGTAATGTTGATCTATGTCAGTTATCAACGATTATCTTGCCATGCAACTATCACGCCCATCATCACCTCATTACCTCATTACATCATCGTTTCATCACCTCATGTTTTTTTTTGCTTTTTTATCGTAGTTCTCAGCATTGCACATCTCGGTTTTATCGTTGCGTTCCGTTCGTTGAGTTCGTTGCGTTCGTTCCGTTCGCTTCGTTTTTGCCTTCGTTACGTTCTTTACGTCGTTGCGTCTGTTATGTTTGTTGTGCGTATTAATGCGTTATCTGTTATATTTTTCGCACTCATCGTTGCGTGTAGTGTGTCCGTCGTTGCGTTCATTGCGTTCATTGCGTTCATTGCGTTCGTTTCGTTCGTTTCGTTCGTTTCGTTCGTTGCATTCATTATTACTCATGTCGTTACGTTCGTCTTTATCTTTGGTTTAGGAACAAACACCGAACGCTGTTCGGTGCGGTAGTGAGACGACGTAGTCAGTCGGACAACGTGGCCTTGGGTATAACTTGTTGGCGATATAGGGATAGCGACCGCACCGAACGTAACAGACGACAAAGATGCACGGCGTATTAAGCTTTATGTCGTGTATTGCGCACTGAGGCATAACGACATCGCTTTCATTACGATACGCCATCGATACGACTATGTTTTCGTACCTTCCGCAATACGATGAACTTTTCTGGTTCCTCGCGATCATGATCATGGTGTTTTGGGTGGTTAGCGAAACTTCGTGGAACCCGGTGAGTGATGTTGAGGCGGTGCGCTCGGCTCGTTTTTTCCCTCCCTTCCCTTTTTATGTAGGTACGGAGTTTGAAAACGCGATTTCGAAGTACAGTTGGGCCGACTTGGACGACACGATCGTGTTCAAGATGGGTTGGTTTGCCAACTGGAACGACGAGACAATAGCCAGTAATTTGCCGATTTTGGGCACGCATCATTCGCTCACGTACACCATCAACAGTGTGGTCGGGCTTTTTGCGAAGACGCAACGACTCACGCTCAACCAACAGCTCAAGATCGGTGTACGTTGTTTCGATTTGCGTTTCAAATTCGGTGACGACGGTAAGCTGCACGCGTTCCACGATGTATTACCGTTGTACATCAGTTGGGCGTTCGTCTGGCGCACGTTCATCGATTTCCTCGACACCAACGAGAGCGAGTGCATCTTTGTTATTATTCGCGACGAGAGTTACACTAATCACACAGCAGTGGCTACAGCAGCTTTCAAAGAAGTTCCGGAAGATGTTGTTCAAAGTCGGTTCGTTCGAAACCTCAATTTTACCAAATTAGTGGAGGTGCCGTTAAGTCAATTGCGGAATAAAATCGTGTTCGTCAATTTTGACGGTACCACGGTCATGCCTTGGTCGGACAACACCAATTTCACTCAAGGTAGCGTGTACGTTAGTGACAAGTATTCTTTCGAATCGAGTACGGACGCTTATAAATCGAAGGTGAACTTTGTGCGAGAAACGTACGCGGGATTGACTACCAAGTACTTTAACATCATTTTCAACTCGCTCGCCAACAAGTCGTTTTCCAACTCGGTCCGTTGGAACGGCATTAATTTGCGCAAAGACTTCTTGGCGTGGCGTAAATCGAGCAAGCAACCCGTCAAGGGTGCTGTGATTATGTACGACTGGGTGTGATTGCCACAAAGTGAGGCCGTACTAGTTGAATTTGGTTAATTTGGTTTGAATCAGATAGGCCGACAGGACGACATTGGACGGCATTCCGTTCTGCGTTATTTGGTTAATTTGGTTTGAATCAGATAGGCCGACAGGACGACATTGGACTGCAGTCCGTTGTGCGTTCCACATTTACCACAGATATTATAGATAGATATTATATAGATATTATAGATAATTTGAGTATAGATAGCGTATCATTGCAGTACCGATTGCTTGTGTTCGATTGCTTGTGTTAAGTTTCAGTCGTCTACGAACGTATATAACATAAGAACAAAAGACGCAATGGATGTGTCCGGGTGCTCGTTTTTAATTTTTGTGCTCGTTCTGATCTTCATATCGACCTATTTTGTTGACTCGTTAGTACCTACGTTGGCCTGGACGTTACTCTGGGCCATCTATGTGTACGCGAAAAACTTGTGGTCGACCGACGATAGTCTGAGCCAGAACAACTCTATCAACACGCGAAACGTAGCCGCTCAACAGCAACGCGGACGAGCTGGACTCGTTGCCACACGACTCCCGAATGAATAGTCGTTCGATCCTTCGATCCCTCTTCGAGCCGATGCGTTGCGGCGCGTGGTTCGACTCGTCGACGATGATTAAACTGTGACTGCCCATCAAGTCAATAATACCAATAACACAACGACAAACTCACGACAAACTCAGCACATGACAAAGTGGATCAAATCGACCAACTGAACTACTGACCAGATGGTCGAATATATTCATTCAATGAGTGTCGCGATTGATTGGAGGTAAAGCTATTATAGGCGATACGACTGGCAAACATGTGTCGCTGATGTGCGACGACGACTGAAAACGTTTTTATGGTGATAGCTGAGGTAAGGAGAGGACATCGATAGACATCGATAGACATCGATAGGCTTTTCTTATCGACGCTGCGTGCGTTCAATCGTTTTCCAATCCGGTCACCTTTTACCAGGTTACCGTAGTCACTTTGGCTACACCCTCGTCCCCCCACTAGGTATCTCGATCGTTTAGGTCGTTCGGATTGCGATTGCGCTTATTACTTTGGTTGTTCCGGTTGATCTCTTGTCGTTTTCCGGTTTCGAGTTGTTTTTCGGTTGTCCTTGGTATCCACTTTCTTGGTAGCCATATTTGTTGGGTTTACTAGTTTGTACCGGTTTGGCCGAAAATTGCAGACTCGTCAAATTTATGTCGCTATGCTAATCGACCGTCTCGTGTCATCGCGGTAGTAACGTTTGACCCGTTGTGGCCGTCGGTCGACGGTTGCGTCATGTTGCGTCATTCCTCGGTGGTTTACGCTAGTGTTTCGGCGTTCTCCGTAGTTTCCTGCGTTTCCCATGTTTCCCATGTTTCCCACGTTTCCCACGTTTCCCGCGTTTCCCTGGTTTCTCGGGTTTCTTGTCGTTTCTCGGGTTTCTCGTCGTTTCCCGTGTTTCCTGGTGTTCCCAGCGTTGGTGTTTTTCGGTGGTGCTCACTCGACGTTCAACGAGTGAATGAGAGCTCGGCGGACGATTGACCAACATTGGTCGGTCGTGTGACATCGTTCGTGTACAGCGTTTGCATACAGTACTGCGTACGACGCGGTGTTTGCTCGTCTCGCTCACAAACTTGCACGCGGTACGACGTTTGGTCTGCTCTCAACCTTGGTCCCATCGTGTTGTGCGGTTCGTTTATCTTACCATCGATGTGTCGATGCGACGTTGTTTTGGAGTAGCTGGCTCGTTCCTTCTTTGTCTTTTGTTCGTCGCTCGATATGACCATAACCGAGCATAACATAAGAACTGAGGACGAGATGCGCGTTTCTGGTGTATCTTTTTTAATTTTTGTGGTTGTCTTTTTACTCATCTCGTTCTTGTTTTTGGACTCTTTGGTCCCTCATTTTGCGTGGGCGATATGTTGGTCGGCCTATGTGTTTGCTGATAATATGTGGTGGTCGATCCCCGAGATTTTACCCGACGAGAGCCTCGGTGTGCGTGGGACCGCGGTTATGCAACAACAGATGGCTCGTCGCGGGGGTCTGGTAGAGGTTCCGCCGACATCAACGGTCCAGCGATCGGACGTGAACCGTCGCGTGAACGCAGCACGCCCAATCACGAGTTCTCCTCCATCAACGCTTGGATTCAACCCACCAACTTCTAGTCAAGAAGCAGATTTGTTCGAACGTTCTCGTCTCAGTTAATCGTCCGTTTATATGATTATCGATTCAATTATTCGATTAATTATTGAACTTATCATCGATGGTTATCGCGTGTGAGGAGTCGAGTATACGAAGAGTAACCTTGAACGAGTAGTAATGGAGCAATGGAAGAAGGACTTGGGTAAGTAATGATACGCATGTTTATACACCTCAAGTTTATTATGAGTTTGGTACAACAAGGTCCGATTACATTCACATTTGGTTTTATTTTTTTCAAATTTTACCACGCTATTATATATGGTTCTATTTTCGTTTGTCTACAATTGTCTACGTGTATACATGATTTTTTTTGGATATCGATTAACTACTTTGCACGATTTGCGGTCGCTGCGATTCTCGATTGTTATAACAGTTATTGTTTTGGGATAATGGTCGGGTTGTCGGATCACGCTTTACAAAGTTGGATTAATCACAACGATAATTGACGAGATCGTTGTCCAGGGCTTCTTCTTTTTTGTCGTACTCTCGATCGTGTTTTCGGTCTTGCTGTTGTCCGTGCTGTTGCCCGTGCTGTTGCCCGTGTTGTTGACCGTGTTGTTGCCCGTGTTGTTGCCCGTGCTGTTGTTCGTGTTGTTGCCCGTGCCGTTGTTCGTGCTGTTGTTCGTGGTGTTGCCCGAGCTGTTGCTCGTGTTGTTGCTCGTGCTGTTGTCCGTGTCGACAGTGCTGTGGGGTGCGTTGTTCATTTTGACTGTACTGTTGGTTGTATCGCTGGTTATGTTGTTGGTGGTACTGGATGTTTTGTTTAGTATACCGGTTTAATTGGTTGTGTGGATTACACTGGTTGTTATCGTTATCGAGGTTTCGCTCGCCTGTCTCAGTTACGTCGGTAATATGGGTAACGCGTAATGGGTGTCACAACGGATTGACTTCAAACCGTCGCGTCAGTGGGAACGAGTGCGGGTCTTCGTCGCGTTGCGGGCGAACAAACTCGAACTTTATGAAGCGTCGCTTGTCCAGTTCGCGGCACTTGTGGATAGCGTACACGCTGAGTCCGATGACCAACATTAGCACGATGCACACGATTAGTATCGACGATTGTGACATCACGTTTGGATTGAAGTACGGGAAGAAGCTGTGTGGATATTTTTTCTCCTGGTCGTACGGGTGGTACTCTCTGTCCGTCTGATGAAGGTTGAGGTTTTGCTGGTTTGGATGATTCGGATGGTTGGCGTGCGCCGCGGTTATGTCGTAGTCGCGATAATCCACTGGCAAGCCCAATGGGACGTTGCGGTCCTTTGGGTGTATGTAGACCCTCTCGCCGCCGTAGATCGGGTGTTCTGGTGGTTCGAGGTTCTCGGGTCGACTCGGATGTTCCTGTCGATCGAGACGCTCGGTACGTTCCTGGCGGCCCAAATATTCACCTTGAGTTTGTTGGTTTGGTTGAACGAATTGTTGTTTTTGTCTACGTTCTTCCTGCTCGGTCAACATACCAAAGTCTTTAGTGTCTTCTCGTCTGACGGGATCACAGGGTCGCTCCTTCGATCCGCATGGTCGCATGCTCAGCATGTTGGGGTGGTATCGACCGATCGGTAGAACTTTGCGTCGCTCTTGTTCTCGTTGCTCCTCCACCTCGCGTTCCGCGTTCGTGCGAGTGTCATACCGGAGTTCGTCCCGTTGCACGATTTCATTTTCGATCTCGTTTTATTTTGCCAAGTCGACGGTACGTTGCTCGGGCGTTCTGCGTTTGTCAGAGTGTTGTATCGCATCTCTACACTTCCACCATTCGGTCCATTTGTAATACCAGCAAAGTTTGGACGGTTTGCACGGTTAGTTTGACTCTGTTGACCCATTTGACTTATCTGGCTCTGACTCATTTGGTTCAATTGACTCTGGTAGTGGTTTATGTAGTTTGGTCGGATCGGTCGATTCGGGCGATTCTGTCGGTTTGGTCGACTCTGATAGTTTGTATCGGTGTGTGGATCGGTTGAGTAGCTCGAGTCGTTTTGGTGGTCAGGTTCGTTCGGTTCGTTCAGCTGGGTCGTTGGACTCTGGTTGATTCGGGTGACTGCTGATACGGTCGAGACATGCGGAATCGTCGATAGACTCGAAGGACTCGCTTGCTTCGATAGGCTCGGTAGATTCAATGATGGATTCGATGGATTCGATGGATTCGATGGATTCGATGGATTCGATGGGTTCTGCGATTGTTGCTGAGATGATTGCGACAACGGCCGTTGCGACGATGGTTGCCACGACTGCGGTTGCAACGATAACTGCGACAAAGACTGTTGATCTGCATACCGTGGTTTTTGTGAAGCCTGGTCGTTCGACGGCGATGCGGTCCGGTTGGTCTGGTTGGTCTGGTTGGTCGTCGATTTGTCCAATTTGTCCAACTGAATACTCGACGCTTTTGCTATTAACTGGTCCATTAACTGGCCCAAAGGGTTCGATACCGACTGGTTTGACTGGTTCTGTGGTTTCAACTGTTCTGACAACGGTTTCGACTGTTTTGGCCGTTTCGTTTGTTTCAGATTTTTTGCTGGTTTGCTTGTGATAGGGTGGTCGTTTGGGGCGTCGTTTGGGGCATCGTTTGGATTGGTAACGGAGTTGATATTTTGGTCGGTTTTTGTGGCGGTTGTGTTTATCCAGTTTGTCGTCCAGTTTGTTTCATTTTTGTCAAACCGTCCGACATTAGCGGCGTTGGTGGTAACGATGTATCGGGTGGTTCGGTGTGTGGTTCGGTATGTGGCTCGGATGTTTCGCGGGATGTTTCGC
>High_coverage_contig_57
CTATTATTACCGTCGTTTAGTATTCGCGTGACTGATGATCGGGCTTACCACGTTGGATTAGTCGTACAGTTGGTTATTTGGTGGACTAAGTGGGTTTGGTTGATTTGTTTGACCTTGTTGATCTGGTCGAGCGGTATGATCGAGTTGTTCGAGTGCGAGTGCGGTGTTGGGTGGTCATGTGTTTGATGAAACATTTGTTCCACTATTATTTTAGTAATGTTTCGATCAACATGGGGTTTGGTAGAAACTGTTGTGGTCGTTTCGGTGTTGTGAGCGTCTGTCATATTATTGGTCCGGTTTGCTCTATCAAGCGTACTTGGTGTACCACCTTTCGGTAAAACGGTAGCGGTCATTGCGACCATCGTAATTGCTTTCGGTTTCACGATTGTGGGTTTTGTGGCGACGGTTTTTATCGATGTATGCGCGTCCGTTTGAATCGATGTTATTGGCGTTGGTGTTGTGTACGTCTTTTGACTAGGAGGTAACAATGTTGTTGTCGCTCCCTCTGTAACGAGAGTTGTTGCTGTGGTGCCCTCCAAGCGTTCGGCGTTTGTTTGTGTTTGGTATCGTAGTTCCAAATTGGACATTGTGGTCTGCTGTTTGGTGGATTGTGTGGTCGGTTGTTCCGGTTTCGAATGTTTAGTCGATTCGGGAGTTTTAAGTGTTTGTGTCGTTGTATCTATTGTATGATAGTTTGAGTTTGGATTGTCTGTCAAATTGGTCGGATTCTCGGTGTTTAACGTTGGGTCGTCATTATTGGAATTTGATTCATCACGATCGTGATCTAGATTCGAGTGGTTGTGTATCTCATCTCGCTCGGCGTTTGTTAATGATCTGTACCGCAGCTCATCGTTATCGTGTAGTTCAATTCGCGACACGTTGGGCTTCGGGTTGGCTTGAGTCTCGAACCAGTTTTCTCGCAGTTTCATAGTCACTCCCCATTGAGTAATCGGATCGGCTTGATTGCGATTCGATTGATGTCGTGGGATACCGCGGTCATCCGGTCTCGGTAACATTGTGGAGTGCACACTCAACAGCTTCGGCGCGTTGGCGTGTGTTCCTGTGGTTGATTTTGCGATTGACTCGGTTATCGAGTTAGTACTCGATACAGCGAGTGGGTTTTTAATCTCGTCCCGATCGTGTGGATTGTTCTGGTTGATATTCTGGTTCTGGTTGATATTTTGGTCTTTCGATTCGTTTTTGTTCTCTCATCCCGATCGTGTGGATTGGTCTGGTTGATATTCTGATTCTGGTTGGTATTTTGGTCTTTCGATTCGTTTTTGTTCTCATCCCGATCGTGTGGATTGTTCTGGTTGATATTCTGGTTCTGGTTGATATTTTGGTCTTTCGATTCGTTTTTGTTTTCATTTTTGTTCTCATTTTTGTTTTTGTCCCGCAGTTCACCTAGTACTTTTATCATAGAACGTCCAATATTTTTAAAGCTGATTGGAATTGTGTGCAAGTCGAGAAGACCCCCATACTTTTCGCTCGACGCTGAATTGGTTTTGGTTTTTCTGATCGGCGTAGAGAAAAAAAGTGACGGTTGGTTAGATGATGCTAACAATGGGTGTTTTAATGGTGTCTTTAGTGTAAGCGGTCCCGGTGTCAAGGACTTCTTTGTTAGCAGTAACGGTTGTGTTGTATTGGGAATCGTGTTGATGGTGTTGATCGTTTTGTTAATATTATCTCCGGTCAACTTTGGATTTAGTGTCCTTGATGTCTCATTTTGTTCGGAAAATTTTACAGCGGGTGGTGGAGTAGTGGTTGGAGCTTCAGTTGTTGGTGCTTCCGTTGTGGTTCTTATGTCCAAATACATGGTCGGTGCGTGGATGTGAGTGTTCGACATCGGGGACGCCATCGATGAGTATTCTGTTATTTTCTCTGCGGCGCTTACCGGTTGCACCAACTTTGGTAAAGGGTGTTCAGCTATCACTGCGTCCGTTCTCATTACCATCGTCGTTATTGGTGTTCTAAATGCTGGAGGTCTCGGCGTCCGTTTGTCTCTCTTCTCGCTCTTCTCACTCCCTCGTATTTCGGTCATCAGATAATCGGACAGTTTTGGCGGCTTTTTGTCGAGTAGTGGATGCTTGGGTACTGAGGGACGTACGGGACGTACTGGTTTTGGGAACGGTTGTTCGGATGTTGATAACGGTGGGATGCTCGTGTCGAGCAGATGTTCGTCTGTTCCCGTATGCAATCGATATGGTAGAACCGGCGTTTTCCGCGGTGGAGGAAACGGACTTGGATTTTGTGCTAACGGTGGGATTTTCTTATCGAGGTTATGTGTTGTTTCTGGGTGTAGATGAATGGGTAGAACCGGCCTGTGTGGTGGTGGATCAACATTAGTGGCGTATGTCGCTTCGAGGAAAACTTTTTCTCCTTGTAACCAAGGGAACCACCAAGCGTGAGCGTTTGCATTCGCGTCCGCGTTTGCATTCGCGTTCGCGTTTGCGTTCGCGTCTGCGTTTCGTCCGGATCGAGGTGTGGTTCTTTCCTTTCCAGCCGTACTCGACTCGAACTCTGTGATGGGGTCCATCGATGTGATAGTTGGTCGCATCGTTTGACTAATCGAATGGAATCGATGATGACCGTCATCCTTCTCATCTGTTTCCCGCATTCTCAACATTACAACTTGTTCATCTTTATCTTGATTTGTTGTAGTTGCACCGGTTGCACTGCTTTTTCCTATCGTGTTTTTGTTCACCGTCGGTTCTCCTCCGTCTTTCCGTACAAAAAGATTTACCGTGTTGTCGCGACCGGATATATCAACGGAATCGATATTGACGTATCCGCCGTTGTAGACGTGGTGCTCTTGGTGCTCTTGGTGTTCTTGGGGTTTTTGATGTTCTAGATGTTCTACTGGTGTGTGGCGGTCTGGTCGTTTCGAACGTTCACTTTGATATGGATCCTCACGACGATTGTGCTGTTTGATATTGGTGTTGTTCGGTTTGATATTGGTGTAGTTCGGTTTGATATTGGTGTTGTTCGGTTTGATATTGGTGTTGTCCGACGTCTCGTTTGTCTCGTTTTTTATATTGACGGTTCCGTCGATCATCTCGTTACTTATCATCGTGGCAACTGTCGGTTTCGAAAAAAACGGCGGCATTGATTGCTTTAATTGCTATAAGCGGGCTACAGTGGTAGCGCTGGTGTTTGATACGGCCGTAGTACTTGGATCTAAGGTAACCGTGGTCCTGATGGTTTCGGCTGAGATATTCTCTCCAGTGATGTTTCTCGGAGTGATGTTTCTCGGAACGTTTCCCTCGACTCGAGGGTTTCCACCGGTGTTTCCACCGATGTTTCCACCGATGTTTCCACCGGTGTTTCCATCGACGTTTTCACCGACGTTTCCACCGATGTTCTCATATACGGGAGCAAGGGATCGTTTGTGTCGATGTTGACGGGTTTTATGGTGTTGGTGTGTCGGATGGTCGCGATACTCGTACGGGCGAGCCATCTTCTCCGCGAACAGGTTAGTCAGTGTTTGATTTTGATAAATGCGGTCCAAGAAAGCCAAGAAGGCATTTGTGTTCTCGTCGTGTTTATACGGTGCAATCGCATCGGTGTGTAACGATTTTGTAACTCGTTGTAACGGTTCCTCAGTTACCGAGCCTCGGAACGCCGAAAATGCGTCGCCCATAAACTCGTTGGTGGTCGATGTTAATGTGTTGCCCATAAACTCGTTGGTGGTCGATGTTAAGGTGTTCAACGTGTTCGGTTTGTTCTCACTCGATCCACTTTGGTAAGCTGTACCACTTGTACCACTGTTCACGTCGGTCGCGTCGTCCTCGTAATCGTCGTACGTAATCCAGAAGACGCGTTCATACGGGTTGCCTTCCGAATGTCGATGCTTGTTATGTCGAACCGAGGTGTCGATGAACCGGTTTGGTGCACGTATCGGCGTGTGTGTCGGTACGATAGATAGTAATTGAGGTGTTCGCAAGTGTTTTATCTTTTCAAGTCGACGCATCTCTTTTTCCGCGTTAATGATGTCTTGTCTTGTCAATTTTGATCCATCAAGATGTAGTTCGGCAGAACGTACAAGTTCTGCATCACTGTCTTGACTACTGATGTCCTCGGTGCTCTCGGTCTTTTCGTTATCGATAGTCTCTAATCCCGACTGTGCCTCATTGTCGCGTATAGATATAATCGATGTCGTTTCGGTTAATGGGGTATTCATCTCAGTTTGGTCCATGTCGGTTGTGTCTGTTTCCTGGTTTTCGTCGATCTCGACTTGATCGTATTTTTCGTTCTTTTCTTCTTTTTCGATTTTTTCTGTTTTCTTGCTGTTATCATGTTTTTCGGTCGTTTCAATTATTTTCGTTTTCCAAATTTTTCCGGTTCTCGCGGGTTTACCAGCGTTATCGGTTTTCTCGTTTTTTCCAGTTTGTGGTTCTCTTTTATGACTGCGATCCAACGGTTTGGCGCTTGCGAATATGGGTGTCGCGTCGTCGGTATTGTCGTTGTGGCTCGATTTATGGCTCGATTGACTAAAATCTTTGTTGGGTTTCAACGCTCGACCCGGCGCACAACCATGTTTAGCGTCCACGACGTACGTCGGTTCGTGATGTCCCATGTTGAGCAAGTCCGATCTGATCACAATATCGCGTATCCATGCTGGGGATTTGGTCTTCATGTACACGTTCCAAATGTGCAAAACTCGAAAATCGTTTCCGCGGTTCGCCGATAGCTCGAATCGCAGCTCTAGGTTAGCGTGTGTCTTGTAACAGCGGCCAGAGGCGGCACTCGTGACCAACCAGTGGTTGTTGGTGTGTTCGACGAGGTCGGCTCGACCAAACGCGAGACGTGGGTGGTCCAAATCTCTCAATAGACAGTTGGGCGCGATTTGTTGATCCTCCACGAACCCCACATATGTGTCTAGTGAGTATATTTTGGTGGAGTCAATCGATGTGTTGAACAGCATTGCAGTGACCACGCCGAATTGATGTTGGTAGAAAAAACTAAGCACCATAGTCGTGTTATCGACACCCGTCTCGTCGCAACCGAGTATTCGTCGCGCGATAGTTGCATCGCGGCGCACGTCTATCTTGATGACGTACAGCGGGTCGAGTAGGAATACGAAAACGCGTGCGACCACAACGTTCGGCGGACCCACACGGAAAGTCGGTCGAAAGTGTCGTAAGTGGTCGACAGCGAGACGAGCGCGGGCGGCGGCAAATGATCTGATTTGATAGAGCAATTTGCGGGTCTCGCCGCGCAACGAGGGTCGTTTGCCGAGAACGATGTTGGCGCGCCAGAGACGTAGTAACGGGCCGCGTTCGTGGTTTGTGGCGCCTGTTGTGAGGTAGTATATGATTTGCGTTTGATCGCGCGCGCTGCTTATGGCGAAGTCTACGACCTCGCTGATTCCTCGCACGAACCGCATCTCCATGAGTAGCAGATCCACGGTGAGAAGGCGGCCTCCACATTCCTCTAGCAGCACGAACAGATCGCGCTCGCGGTCAAAGTGGGCGCGTTTGAAACGGGGACAAGAGATTCGGACGGCGTGCGATGGGAGCCGACTGCACGGCTTTCCGTCGTGAGAGTCGCCGTAGTCTTGGTAGTCGTCGCCGACCATCGATTGTCGGGTTTGTCGGGTGGCGTCGGTTTCGGTGTAGTGCATGCTGTACGCGTTGGAAATTGGTCGACGTCGACTGGACATTCCGTTCTTGACCGCTAGAGCCGTTTCGTACATTTGATTCAGAGTGACGTTCGTGAAAACTTCGTTGTAATTGCCGTCGACGTTGCGCAGGTTCACGCGAGCCAAGTACAAATCTTGGTCCGTCAGCACCGCAACCGACCAATGTGAGAGCAGGTGAGCAAACTCGTAGAATTGGTCGGGCGAGCGATCTTGCGAGCGGTCTTCTTCGACTCGCACCATATGCGGGGCGGCGTGTTGCGTATGTTGTCGCAACGAGCGCGCCCGTGCTCCAGCTCGGGTTCCTACTCGGTTTCCTGCTCGTGTTGCGGCTCGAGCGTCTGCGATGGCGCCGAAGGTTCTCAGTCGCAAAGGTGACCGCTGCGCCTCGCTTCCAGCCGGTTTGATTACATGGCCGAACAGCAGGTAGCCCAGCAACAAGATGAGGAATGGAATCCGCATCTCGACTGTCGACTGAAAGGGACGACTAACTTGTTTATTTAGGCGTAATGAGCGACATTTATGATGGTGTCGTTCGGTGTGGAAGTAGAGCGATGTTTGGAGCAGGAACGAGGTTTTGCGGTTTCGGAAAAGTAATGTGAAGGATGATGTCTAACGAAAGGAGAAGCGGACAAGCGGACCGCAGATTATGAAGGTTACGGAGATTAAATGAATATGAGACTGTGTAGGCGATCTACATGCAAGCGATCTTCGAGACGAACATTCGGACAACCATGCGGACGAGCGGAAACACGGTGGGTGCGACCGATCTGTAGATGCGGACGGACAGGAGATCGAACGGAAAAACAAACGAGAGGAAGAACGAGATGACAAACGGGAGGACAAATCGGGGGACGAATCGGATAACGAATCGGGGGACGAACGAGCAGGCGAACTAAAAAATGAACGAGAGGGTCGAGATGGCGACTGGATGTACGCGCACGAGGACGAACAAATAGATGCGCGAGAGGATGAACTGTTAGGCGAACGGTTGGACGAACGGACGGATAAACGAGCGGACGAACACGATTTCGATTTGACGCACGAGGGGTGTGTGTGAACGACCGACCTTTTTGATGAGCGTGCAAGTGGTTTTCCGATTGACTTCTTGGTCGGCTTCTTATTTGGTTTCTTTCTGAGGTTCTCGTCTGTTTCTTTCTGGGGTTTTCGTCTGTTTTCTTACGTCTCGTTGGACTCCTCGTTGAGCGCCTCGTTGAATGCCTCGTTGGGAGTCTTGTTGGGCTTTTCGTTATGTTTGTCTATGTCTGTCGTAGGATTCCTCGCGAGACTCATCGTTGGGTTCGGACTTCTCGCTGAGCACCTCGTTGTACACGTTGTTGAGTTTATTATTAGGTTCAGCGTTAGATTCTTCGTACTATTTTCGTAATGTTCTTCGTTCGAATTGTCTTCGATGTCACCGTCGTTCCCACTATCGTCACCATCGTCGCATCGTCGCTATTTTAGTCGGTCATGTTGTTGGTCGTGTTATTCTTGGTAGTATTGCAACCGTTATAGTTGTCATAGTTTAGGTCGTCATTACCGTCGTTCTTGATGTCGTTGCCGCTATTAATATGACCATCGTTGCAACCTTCTTTGCTATTATTGTTCCGATCATCATTCTCACCATCAGTGTTTTGGCTGCGGTGAATGTTCTGATTGTGGTTGTCTTCGTTTTCTTCATCGCTCTCTCGTAGTACATCTTCTGAGGTAGTGGCGGTATCGTCGTTAACCTCGGTGTCAGTGTTGTCGGTAATCTCGTTTGTCGACTCGTTCGCATTATCGTCCAGTACGCAACTTGTGTGTATACAACTTGTGTGGTACGTCGTGTCGTCTGACCCCTTTTCGGTCGGTTCGCCAGTTGTCTCGCCATCAGTTGTTTTTCTGGTTCGTTTTGCTACGTCGCACATTGTGTTGTAGATGGCTCTGCAGGAATCGCAAACCTCGTTCTTTTCGTAAACCTCGTTCTCTTCGTATCCCTCGTGCTCGTTGCGCAAGTAGTTTGAGTCGCGTGACGGCGTGCGAGCGTAAGCGCGCGTTATAGTGGCGCAACTCACACGAGTTAAAATCTGCGTCGATGTTGATGTTGTGCTTGATTTGGATAGATGTGGTAGGTGCGGCAAGTGCGGTAGGTGCGGTAGGTGTGGCCGGTGCGGTAAATGTGGTAGATGCGGTAGATGCGGTAAATGTGGTAGATGCGGTAGGTGTGGTAGATGCGGTAAGTGTGGCAGATGCCCTATATGTCCGATGTGACCGATGTGTCCGATGGACCCGAGGTTTCCCGAAAAGCTGACTCGCCGGTACGCGTGTTTCAC
>High_coverage_contig_58
CTCGTTCTTTTCGTAAACCTCGTTCTCTTCGTATCCCTCGTGCTCGTTGCGCAAGTAGTTTGAGTCGCGTGACGGCGTGCGAGCGTAAGCGCGCGTTATAGTGGCGCAACTCACACGAGTTAAAATCTGCGTCGATGTTGATGTTGTGCTTGATTTGGATAGATGTGGTAGGTGCGGCAAGTGCGGTAGGTGCGGTAGGTGTGGCCGGTGCGGTAAATGTGGTAGATGCGGTAGATGCGGTAAATGTGGTAGATGCGGTAGGTGTGGTAGATGCGGTAAGTGTGGCAGATGCCCTATATGTCCGATGTGACCGATGTGTCCGATGGACCCGAGGTTTCCCGAAAAGCTGACTCGCCGGTACGCGTGTTTCACTTTCTTACCGATTTGTTTAGCGTTTTGCTTCACATTCTCTTTTACGTGTTGCACGTGTTGGAACGTTGGACCGGTTACGTCGATGGACTTTCGTTTCGTGTGCGCAAACGATAAAGTTGGACTGTCCGCAAAAGAGACCCGTCGTCGGTCGCTACCGTACTCGATCAGACTGTGCTTGCGATTTGATTTTCTATGGGGCCAATGGGGCGACCAATAGTGTGGCCAATGAGGCGGCCAATGATACGACCGGTTGTACGATTCGTGTAAGTCGTGTAAGTCGTGTAAATCGTATAAACCGTACAGATCGTACACCTTGTGCGACTCGTGCACCTCGTGCGGCTGCGACCGGTTGTGCAACAACAAGTTTTGCGTCCAGTCCAGTTTGTCGGTAGAGAGTTTACTCACCAAGTTTCGCGAAGGGTGTCGAATTGTTATGGATCGCCGGTGTTTGTGTTCGGCGGAACCAGTTTGACCAGTTCGATCCGTTTGGTCCGTCTGATCTCGATTCGCGTGTACGTCTGGTTCTTCGGGATCTTCCGTTTTTGAGGATTTTGAGGGTTGTGAGGGTTGT
>High_coverage_contig_59
ATATGGATCGTCCGCGCGTCAACACGAAACTGCGGCTCCGTGGGCCGACGATAGAATATGTTCGGCGCGTCTGATGCGTTTGGTGGTGACTAACGGGTCGATACGAGCGCTCTGTATCGGTTCCGGCCGCCACGCTAATACGTCGTAACACGTGCGGTCGAAGGTTCGGATCGTTTATATCGATCATGCTTCTCGATTGCTTCTATAGTGCGCGCGTTCGGACCGTCTAAACCAATTTAGTCCGTTTGGTCGGTTTGATTTATTTGGATTGGTCTAGCGAGTCGGTCTGGCGAGTCGGTTTGATTGGTTTGGACTGTTTGGTTTGCTCGGTATATTGGTCGGTTGATCGATTTGGTGGTTTGTTCGGTTTGGTGGTTGTGTTTGTTTACGGTTTCCAGATTGGTTTATGTCGATTTATGTCGATGGTCTGTTTGATGTTCCCACGAACATCGTAGTCGTGCTCGTCCCTATTTGTTCGGTCTGTGGTTTATTTTTGGTTTCCGTCGTTTCCGTCTTTTCCGTTCGAATCTGTGTTTTTGTTGGCCGGGTGTGCTTCGTTCGTGTCGCTTTGGACTTCTATTTGTGTTTTTGTTGGCGGTCTCGTTGTTATTTGAGGTGCCGTTTTCGTTATCGTTTCCGTTGTTGTTTCCGTCGTTTCTGTCGTCGTTTTCGCCGTTATTTTCGTTGCCGCTTTTTCCGCTTTTATCAGAGTTTTCTCTCTTTCCGGTGCGTTCGCTAATGGTGTTATCGTTGAGATTAAAGTCTCTTTCGGTGAGTTTACTGGCGAGTCTACTGACGAGTCTACTGGCGAGTCTGCTGGCGAGTCTACTGGCTCGTTTACAACGCTTCCAAGCGGGTGTTTACGTGGTGGTTTCACTGGCGGTTGAGATAATGGTTTGGCTATCAATTTGATTGGTGGTGTTCGGGTTGTTGGTTTTACTGGATTGACCAAAAGTCTCGTTATTGGTTTATCTGTCGGAATCGTCTCTGATGTGATGGTTGGATTTGTTCGCGTGTTAGTTTGGTTGGTAGTTAGGTTGGTAGTTGAACTAGTTGAGGTGTTGGCAATTGAGTTAGCGATTGTGTTAGTCGTTGAACTAACGCTTGATTTGTTAATTGGATTCACTTTAAGAGTAATTAGTCGAATCGGTTTGGTTGGTCTTGTAGCTAGTGGTGTTCCGATCTTTGTTATCGCGAGTAGAGCAGTCTCGACACGTGCTTCTGTGCCGGTTTGTATGTCGTTTTTTGTGTTGGTTTCTGGGTTTGTTTCTGTGTTTACTTCTGTGCTTGCTTCTGGGTTAGTTTTTGGGTTTTTTGTTGTGTAAGCCGTGTGGAGTGTTTCGAGTGATGTCTCCTTGGTTGCTCGTGTATGGATATTCGTTGTAATAGCTGTAGTTGTAATTGTGGATGTCACTGCAAGTGTAGTGTTGACATCTGCGTGCCTGGTAACGCGCGTAAAGGCGGCGTCGGCTAATACCTCTTCGTATAGTTTGGTCGGTTTGATCAGTTTGTTTGGATCGATCGGTTCGTTTAGTTCGACCGGTTCGTTTGGTTTTGTCGATTTGGTTGGTTCTATTAGTTCGCTCGATTCAATTAATTCGTTGATTTCGTTTAGTCTAGTTGGTTTGTTAGGATTAGTCGGTTCGGTCGGTCTTGATCGTCTGGCCGTGTAGCCGGTTGAGCGCCCGGTCGTGTGCTTGGTAGAAATTGATTGTCCAGTCGCACGTCTGGACGCGCGTCCGGATGCGCGCGTTGTTGTACTATCCGAACCTCTTTGTTTGCACGACACTGCGGAGTTAACAAAAGATGTTACTCGTTCGAAAAATCTTGAAAATATGTTGGGTGATTTTGTTGCGTCCAGTAAACCGCTGCGCGATCTATGCGCTTCGTACGATGTGTACGACTTGTACAACGCTGGTTTGTAGGGCGCGTATGGTTTGTACGTTCTGTACACCTTGTGAGTTTTTAACGGTTTGTACGGTTGGTCTGGTTTAGTAGTTTCAGGAGTTTTGCTCGATTCGTTTGGCACTCGCTCGGACGTGAGTTCGGATGTCAGTTTGGAGGCGAGTGATGTGAGTTCAGGTACGAATGATGTGAACGACTGCTTTTTTGGCGGATGATTCGGAGGATGTTCCAAACGACTGGGAGTGGCGATCGGATCGAGCTTGAGTTCAAGT
>High_coverage_contig_60
GCGGAGTTAACAAAAGATGTTACTCGTTCGAAAAATCTTGAAAATATGTTGGGTGATTTTGTTGCGTCCAGTAAACCGCTGCGCGATCTATGCGCTTCGTACGATGTGTACGACTTGTACAACGCTGGTTTGTAGGGCGCGTATGGTTTGTACGTTCTGTACACCTTGTGAGTTTTTAACGGTTTGTACGGTTGGTCTGGTTTAGTAGTTTCAGGAGTTTTGCTCGATTCGTTTGGCACTCGCTCGGACGTGAGTTCGGATGTCAGTTTGGAGGCGAGTGATGTGAGTTCAGGTACGAATGATGTGAACGACTGCTTTTTTGGCGGATGATTCGGAGGATGTTCCAAACGACTGGGAGTGGCGATCGGATCGAGCTTGAGTTCAAGTGGGCGTAATAAAATCTCTTGATTGTACTGAGCCAGCGAGCACGAAGGTAGATTTTCCGGTCGAGTCGATTCGTCGTTATCAAATTGTTCCACGATATTGCGATCCGGTTCAAATGAAACGATTATGGGATCGATTAACAGCGGGTTCGATAGAAGGTTTTTGATATCTCTATTTTCCGATTCGTTGTTTGAGCATTTCTCGTCGGTCGGTTGATCGGTCGGTTGGTCTTCTGGTTCGCTGTTCAAGTTGCTCGGTTTCGGATTGTCGTTATACAGTTTGTCACTCGGTGTGTTATCTGATGCGTTGTGCCGTTTTTGTTTGACTGTTGTTCGATGGGAGTCGTTAGGACTACTGATGGCTAGCGGTTCTACCGATTCCAACGATTCGTTTGACTCGAAGGCGTCCGGTGAAGCGAGGGTGGGCGCAATGGCGATTTCGATCGATTTATTGATCGATCTCGATCGTTTTGTCGATCGTTTTGTCGATTCACGAGTTACTTCGGCCGAGTGTTTGGTTTTATTAGTCGAGTTGGCCGACTTGTTTTCGTTGGTTGAGTGTTTTGTTTTGTTGGTTGTGCGTTTGGTTTCGTTGGTCGAGTGTTCGGTCTCTAGGTTCGAATCCTCGTGAGAGTTTGTGACCGACTCTTTTATTAAGTTTTTCATCGATTTTTTTATTGAGTTTTTGATCGAATATTTGATGGGACTTTTTATAGAATTTTGACTCGATTGGCTCGAGTGACTCGAGTGGTTTGATGAGTTTTTGTTCGGTTTTTTCCGCGAGTTTTTGATCGAAGTTTTAATCGAAGTTTTAATCGAGGTTTTGGTGGATACGTTAGCCAACACGTTGGCCAACGCGGGTGTCGAGACGTTGGTCGCTCTGTTGGTTAGTGTGTCTACCACTGATGCAAATTTGGTCGAGTTTCCTTTGTCGATAAACACTTTTTTATGTGATTTTCCATACGATTTTCCGTATGATTTTCCGCACACTTTTTCAATGGCTCGACTAAACCTTTCTCGAGGATGGTCGTACGATTTTGTACGCAACTCTTTGTGAGTTTTTTCGAGTAGTTGTTCGTACGTTTTTTCGAGCAGTTGTTCAGAAGATTTTCCGCGCGAGTTATTGTACGACTCGTGTGAGTCGTTGTGTGTTTTTTCGCCCGATTCACCCGACTCTTGTGTCGAATTTTCGTGCGCGAGTGCGATTTCTTCTTGTTCCTTTGATTCTGTTCCCGTTGTGACGTCTTGGTTTATTATTTCTATCGCTCCTGGTTCGATTTGTGGATCGGGCAGTTTTTGTTTTTCGTCCGTATTCACTTGAGTGGTTTGAAACGGTAGTACCACGCGAATCGGGGGAACAGCTTGAGTGTTTTGGGTCGCTCGGTTTGCTCGATTCGTCAAACTCGTCCGACTCGTCCGACTCGTCCGACGTGTTAATCCGACTGTTGGAGTTTGTGGTGTTTGCGGTTTTTGCGGTGTATAAGACGTCGGAGGTGTTTGTGGTTTTTGTGGTATACGTGGTGTTGGTGGCGTTTGCTGCGTCTGTGGTGCTGCAACTTTGGGAATGACGTTGTGCGCAGTTGAATGCTGCGTCTGTGGTGCTGCAACTTTGGGAATGACGTTGTGCGCAGTTG
>High_coverage_contig_61
GACGTCTTGGTTTATTATTTCTATCGCTCCTGGTTCGATTTGTGGATCGGGCAGTTTTTGTTTTTCGTCCGTATTCACTTGAGTGGTTTGAAACGGTAGTACCACGCGAATCGGGGGAACAGCTTGAGTGTTTTGGGTCGCTCGGTTTGCTCGATTCGTCAAACTCGTCCGACTCGTCCGACTCGTCCGACGTGTTAATCCGACTGTTGGAGTTTGTGGTGTTTGCGGTTTTTGCGGTGTATAAGACGTCGGAGGTGTTTGTGGTTTTTGTGGTATACGTGGTGTTGGTGGCGTTTGCTGCGTCTGTGGTGCTGCAACTTTGGGAATGACGTTGTGCGCAGTTGAATGCTGCGTCTGTGGTGCTGCAACTTTGGGAATGACGTTGTGCGCAGTTGAAACAGCGGTAGTTGAAACAGCGGTTGTTGTGGTCTGCGCCGCCCTTCTGAGCGCAGCCGATCTGCGAGCACGTCTGGACCAACGAATCGAGTAATATCGGACGCGATTGAACGTCTCGCTGCGCGGTTGATGCGAAAAGACTGCGCGTTGTATCAGGAGTGTCGTGCTCGGCGTCACGCACGTTACGGGTGAGCGTCGTAAGACAGTCGATAACGAGTGGGTAGACGACCTTCGTCGACCGGCTTGTACTGCTGATTGATGGTGGTAGTGAGATTGGTGTTCTTGGAGTGCTTGTTGGACTAGGTGGACAGCTTGGTGTGTGAGATTGGTTGGGCGAGCAAAATAGTTTTGGTGGGTTTGGTGGACTCGATGGTCACCACGAGCTTGATGGTGGCTATCGTGGCTATCGTGGGGATCGATATGAGCGCGATCGGTGCGGTTGAGGGAATGATTTTGGTGGATTTGACGAGCAGGTACCGACGATGTCTGAGACATCGACCGCTTCGATTGCGAATCAGGTATAGGAAGCGAATGGAATGAATGTCTGGTAAGGAAGCGAAGTGGAGTTTTCCGTGGTTGTGTGCGTTTAATATCTTTTCGAACCGTGTCGATTACATCAATTGTCCCAATGGGGTTAATCGGGACAACTGGGTCAAGCGTGCTATCGATCTTGCCCACCGATGAGTTGTTCTCCTCACCTCGGTTGAGTTTTGTCTGCTGGAATGGTTTTTCTGGCGATGTTGCTGGTGTCGTCTTAGACCGCGTTTCCTGTACGTCGGGCGATTGAACGTCCAACGATTGACTGAGTGGTTCGTTGGACTGCTTGATCAACTTGTTCATTAGTGATGTTTCACGCGACGTTTCGTACGACGTTTCGTGTGACGTTTCGTGCGACGTTTCGTGCGACGTTTCTTGCGACTTTTCGTGCGACGTTTCGTGTGAAGCCTCGTGCGATGTTGTGTACGTTTCGTACGACGTCTCACTTGAAGATTCGGGCGACGATTCGCGTGGTATTCTCAACGGCGCTGTAAACGGCGCGCACTCGATCGCTCGTCCGACTGATGCGTGGTCGGTCAATAAGTGTGCGCTGAGGTGTGATCCCGTGTACGCCTCGACAACGCGCGTCTCAGCGGTTTTGGTTTGTGCGGGACGAACGGCGTGTGTGGTACACTGACACACTGTCAATCGAATCGACGAGTCTCGCAGGTTTGAGTCTCG
>High_coverage_contig_62
GATGACTTGTTGACTCGTCGACTCGTTGACTCGCTCTTTCGTTCGCCTCAACAGACCCACGAATTATCGTGGTCTTCGTTTACCAAACCTCTGGTACTCTGGTATGGCTTTTGCACTCGTCCTGTTTTTACCGGCAAAAAACGTGATGTTTGTAATGACCGTGTAACAATTGTCTGGTTTGTCTGGTATAACGGCGTTTCTTTGATGTTGTTTGATTAGTTTGATATCTTTTGGGATGTTTTGTTTTTTTAATTCGTGTTTGAACGATTAAATTTCGTACCTCGTACTTTTGGTGTCTGTTGTATCTGCTGGTCTGCTGTATTTGCTGTATCTGCTGTATCTGCTGTATCTGCGGAATTACCTTAGATCGGACTCGCTGTTCTTTAGCAGGTTGGGCAGAGCGGTCGACTGTTTGATCGAGTATGACGGTTGAGGTCGATAAGGTTGATCGAGACGAGCGTCCGACCGACGATGGCTCTCGGATCGTCGTGGATCGTCGTGACGTCACACAATGTTGATGCTCGTTTGGCCCTCGCGAGTCGTAACCGATGTGCAGTTGGTCGCTCCGAATCTCAGACTGGGTTCGGGTGGTGGAGCGTCGCGGTTAAATAGTCGAGCTCCCAGTGTCCCTCCCGGCTCGCTTTTGCGCCACATGCTGACCCGCTCAATTGTGGTTCATTTTCGCAATGACTAAATCGATGTCGTAATCCGGTATTCTTTTCTCAGCGATATTACGCTCGTGCTTCCTGCTATTTTTTTCTCGTTTTCGTCTTGCTCTTGTTCCGCTCGTTTTGTCCTCATCGTCAATTTTGTCTTTCACCTCCCGGCTCTTCGCTCGTGGCCCTCGTTCTGTATATTCGTTTGATTAGTCGTTTGTCGTGTTTATTATCCGGTGCTCTTCGTTTATTATCTGGTGTTTTTCTCTTGGTCCGATTTGTCTTTGATTTTTTTCATTCTTTAACATCTTTACAGATTTTTCTTTTGTTTCCTCGGTATTGTTCTTTTCGTTTTTCTCTAGGTTTCTATTCACGTTTTGTTCTGTTTCTTTGTCGTTTGTTACCGTTGTTGTACCGTTGTTGTCGCTACCGTTTGTCTCGAGTTTCAGATTTTTTGCCGGATTTTCCAATTGTTTTTTTTTCAAGTCGTTTCGTCTATTTACTCTTTGTCCGATTTCCCTCGTTACCCTCATTATTTTTCTTTACCGTCTTGCAATCTCCTCCTACAGGTTTTTCTTTGTAATTTTCCACGATTTTTTTTGATCTTTCTACATTCAATTGTTTTCGATTGAAACAATGTGGTGTTTTTTTCTACAGACTTGGATTTTTTGTTACATATGCTCACGTCATAACGGCACTGTGTCGGCGTTGGAAGATCATTATGTCAATTACTCATGTCGAAAACAATAACCAAGCACGATATGAAGCGATACGGCGAGTCTGTTTGTGGCGTGTACAAATGAGAGTTATTGTTCATTGTGCTACGTTCTCCCACAATATATCGAATTAGGAGCTCGTCGAATTACGGCTTATTGAGATCCGGCTGCCACTGAGTGGAAGTTGTTGGGAAACCGTGGGGAAACCGTGTTGAAACTGTGTGGAAGCTGTGCGAACTATACTAAATCTGTATCGTACACCGGCTCGCACTACACGCGGTACTACACGTGTGGCAAACGAGGTTACTTGCGCCTCCGGTATTTCGGTTTTTTCCAGGTCGCAATCCCGTAACTCCCATCTCCCGTCGGTTTCTCGTTGGACGTCTCGTCAGTAAACTCTTAGTTCGCTTCCGTCGGCCTAATTACCGCCCACGGTGCTACATCCAGTACCGTGAATCCATCGGCCGTGAATCCATCGGGTAAATCCGGCACGTGAAACCATCATTGACGGGAATTGACGGGAACTCATAACGGTCACTTCGGTCGTTACTTCGGTCGCTTCGGTCGTTTCGGTCGCTTCGATCGTTTCGGTCGCTTCGGTTGTTTCGGTCGCTTCGGTCGCTTCGGTCGTTTCGGTCGTTTCGGTCGCCTTAGTCGCTTCGATTGTTCTGTTATTTCGGTCATTTCGATCGCTTCGATCGCTTCAGTCACTTCGACCGTTTCGTTCACTACGATTCAGTCGTTTCGATCGTTTATGTTCTTTTCGAATGTGACAGTTATATCAGTCGTGGTGGTCATGTTTGTCATATCGACTCGATCGATGGTTTGATTGTGTCGCTGAGTGTATTCGGTGCACTTGGAACTTTGTTACTACGTCTTTAGCGTCTTTAGCGTCTTTAGCGTCTTTAGCATATTAACGTTCTGGACGTTCTTTTCCACTCGTATCGTACTCCTCGTACTCCCCGGATATCAATCGTGACGGTAACGTTCTGGACGTTCTTTTCCACTCGTATCGTACTTCTCGTACTCCCCGGATATCAGTCTTGACGGTCATGTCGGTCATATCG
>High_coverage_contig_63
CGATTCCGCTCATTTCATTTAGATCTCGTCGTCTTGTCTCGGTAGATTGTTTAGAACATCGGGTCGCTTCATATCGCTTCGTCTCTTTGTCTCGTTTCTCTTTGCTTTTCGCTTCATATCGCTTCACGTCTTTTGTCGAGCGGGTCGAGCGGTCGCAAATCATTAAAGATCGTCACGTAGGGTGTTGGAGGGTTTCTATTTGTTCGCTGTTCACATTCATTCGTCCGTATCATTCGTCCGTATCATTCGTCCGTATTTGTTCACATTTCCGGTATGTTTCCACGTCGTTCATGGACTGTTAACGGACGAGTCGTTCAGATGTGTCATCGTGTTATGCATATGCTCTCGGTCGAGCTGTCGAGCTACACTTCATTTGTTTCGGATTTGCATAATGATGCTTTTCCGTCACCCGGGTAGGGGCGAAATGAAACGGTAATGCGAAAGATAATGTGACGTCGGTTTGTCGCAGCCGAGGTTTCCGGTCGATTGTGTGATTTCGGTTTATCCCATTTTGGTCGCTTCCGACGACGCTAATCTAGAGTAATCTGCGGTAATGTTTTTCGTTGTTACACTAAACGGTCCGAATTTGTACGGTTTGTCTAGATTTCCTGGTCTGCCGTTGGATATGTTGATGGGATCGTCTCCTCCTGTACGATATGCGTACGGTCGTTTTGTATCACGAGCCTAGGTCTCAGGGACTTTGAGTTTATATAACTCGCGCGCTCGTAAACTTCGCTTCGTTTTTTGCGTCGATTTCTTCGTATCGTATTCAAGGCTGTCTGATTGCAGCAAAAACGTCGCACCAAGGGAATAGAAAAGTTGAACACGTGCGGCGTACCGCTAGTCTATACCACTAGGTGACCAATCACTTCGACGAAACTAAGTTTCAAACAAAACAAACAAAGCTAAATTATTCGAAAGATCGTTTATAGGAGAGTTTATAGGAATGTCAGGAGCGTTTATAGGAATGTCTATAGATACGTCTATTCGTTTGGACGTTTATCGGAGTGAAGGATGCCATCATCGACGAAACGGCTCTCCCCTGCTTCTTATGGTCTTTACACAGCGTTGTTCTACATTACGTGTAT
>High_coverage_contig_64
TCATCTCGGTGGTACAGCTTGGTATATTTATCGCCTAGCGTTTTTTCGTGTAATTATAGCGTTATTTATAGCGTTATTGACTATACCCGTGGCTTTCTTCTAATTATTAATTAGAGTCGTTGGACGATTTGCCTCGATGGTGATCGTTTTTAGTACGTTTATTACGAGTGATACGAGTGTGATGGATGTTGTTGGTCGGTTAGCCAAATAGTTGAGGTAAGCGTCGTTGTGGCGTTGTCGTTCGCCAAAAAGGTACCGCGTGTTCGTGCGTTAGCGACACGAGGTGTTGTTATACGTCACTCGGGCCACAGCGAAATTGATGAAATTATATTGAGTTTCCGGTAGGTATTAGTTCGGTATGTTGGTTGGGTATGTTTGATTTGGCTTGCTATCGCGGCTCATCGATCTTCGTGACAGTTTCCTCGCCATTTCGGTCTTGGCTGTTTTCGCGTTTTCGCCGTTATCGTCAACCCAATACTCGTCCTACTCTGTCTTATTCGGTCTTCGTAATACTGACATCGAAGGCGGTGCCAAAACCGACATTAACTCTGACATCGACACCAAACATGTAAGCGAACACATAAGCGAACACATAAGCGAACATGTAAACGAACATGTAAGCGAACATGTAAGCGAAAATGTAAGCTAGTATGTAGGAGAGTAGGTAGTTTATCAAGTTGGGTATCTATGAGGTTTTTTCATTACTTTTCGTGGTTTTTGGATGCAGGACGATGTGTATACTGTATACCGTATACCGTATACAGTATACCGTACAGTATACCGAACAAATTGTTTCGGTTGTCGATTGGCACGTGTGGAAAAAATGTGGGTTTATACGGGGACCATGAACGTCCGAACGTCCCCTCCAGTCGTGGATCCGCGCACCGGTTTGTCGAGCATATGACACTCGGCGCGGTTTGGTGTACTCAAGGGCGACCAGTAAGACCGCCACTTGACGACCTTTTTGTGTTTACTATTCATTTGCATTTGACGACACAAATCCTGTGCATGCGCGACAGCATTCATAGCGGCGGGCTAGATGGCAATTCGTCGTGGTCGACTCCGCCTTGTATCGCTGTTTCGTCCTTTGGTCTCGCATGCGCTTCGTCTCTCGCGCGACAGCAACTAAATTGAGCAACCGACCCGCTCCCGGTAGAGTTCTCGTCCGACCGACACGGAGTACAAGCGGTCCATTCGTACAACTGGACAACTGGACCGTGGAATCGATCGTCGGACACGTAACACCTCGACGCGCGACGCACTCGTTGCATTAGCTTGCATTGCTTGCATTAGCAAAATACAATCGGACCGAGCGTCGTCCAACGTTTGTACCGTGTTGTTGTATCGTATCGTATAGTACGGTTTAATACCATTTAATACCGGTTAAATCTCTTCCGTCTTTTTGATATCACTCTTTACCGCGATACCTCGATACTTGTAAATCGATACCGTGTCGTCGACGGTGTAACCGATCGGACTTATGTTTCGGTTTGGCGGAACGTTCTTTCTTTTTGAACCGTTCGTTTAATATCAAACGTTTCAAACGTTTCAAACGTGCATTTGTATCATAGCTCGTGTATCGTAGTTTGTATCGTAGTTTGTATCGTAGTTTCGCTCGACCGCTTGCATCACGTCGTTACATCGTTTGTTGTAGCTATCGTGCAACGCGGTTGTACGGAGGTCGTACGGAGGTCGTACAGATACCGACGACTTGGACAAACTCGACGAACAACCGGACCGAAC
>High_coverage_contig_65
CTTTTTGAACCGTTCGTTTAATATCAAACGTTTCAAACGTTTCAAACGTGCATTTGTATCATAGCTCGTGTATCGTAGTTTGTATCGTAGTTTGTATCGTAGTTTCGCTCGACCGCTTGCATCACGTCGTTACATCGTTTGTTGTAGCTATCGTGCAACGCGGTTGTACGGAGGTCGTACGGAGGTCGTACAGATACCGACGACTTGGACAAACTCGACGAACAACCGGACCGAACAACCGGACATACTCGACCACCACGCAGGTAAGATAACGGTGTGATGACGTTTATATGAACGACGTGACAACGCTAGCGACGTCGACTACGTTCCGACGTTTTGACGATTAACAGTCAGACGAACTGGCACGAACTGGCCAACTGACCAAGTAACCAACTGACCAAACGATCGATTGACCAATCATCAACAAACCGATCAATAGATCAATAGATCAATAGATCAATTGATCTACCGCCCAACTGACCAACTGATCATTAATGACCCACTGTCCAACTGACCAATCGAACAACTGGTTGTTAGCGTGTTAACGTCTGACCGACTGACCGGTTGAATCGCTATTGTACAAGCTATTGTACAATCGATCAGCGAATCGCATACAAACGGCCGACCAGTAACCACTGGCTCGGTTGAACGATCAAACGACCAACTGGTCACACCAACTGGTCAAACTGATCAAACGGAGTTGGTTTCAAACTCAAACTATCGTATCTAGGGGAGAGTTATTTGTGAAGCAGTTCATCGTACCACCGTCGAAATTACGATCAAAATCTCGCACCGCGTCGCGCACGTCCACGTCGTATCTCGTCGCGCGCCGTTCGTTCGCTGCTCACCTCGACGTTCTATTTGTCGAAGATGTTTTTCCCGGTTTCGGTCTCTTTGTCGCGCCATCGCACAACCCGAGTTCACCGAATGTTGCGCTCGCCTCCCCGTGCCGACGGAGCCGCGGCGCACCACGAGTCTGTCGTTACCACGGGAACTCGAGCGCTTGGAACGCCTCGCCCATCTCGATCGAAGACACGCGCGAAGAAACGCTCGACGTACGTCGAATCACACGCGACACGCGATCCGGGTACAGCT
>High_coverage_contig_66
TCGGCGGGACGATCAGCGGATCGATCAACAGAACGATCGGCGGAACGTTCTTTCTACCGTCGCCAGCGCACCCAACGTGCTCAACGTTCGGTTGAACGAGTCCGAAGCATTAACGATTGCAAGACGGAGACCGGTAGACCTGCTCGATGGCGATGTGAGTGCAAACGCTGTGAGTCCATTCGCTCGCACAAGGAATCCGATAACAATATCAGCCGAGGTAGTCGCCGTTCCGGTCGAGGCGGCAGCAATCGTTCGACGGAGAGACTCGCGTCGTTGAGTCCGACGCACCCTAGGAACCAGAAGGGCGGTGGTCATAGAACAAACACAAAGATGATTAACACGACCACCTTGAAGCGTTCAACGACGTCTTCACCGAGGCCCGGACGAGAGAGCCGAACCTCCGTGAGATCTACAAGGCCAACTCTTCTTTCGCCTGGTACTTCTTTACGCCACTCGTTTTCGCCAGTGCGCTCGCCAGCGTGTTCATCCACACATTCGTCTACGCGTTCGGCGCGGTCTTCGTCTACACGTTCCCCCATACGTTCCGTACGTTCCTCGCGTTCACCGCATGCCTCTCGCTCGCCTTGTTCTTCCTGTTCTCCTCGCTCCTCACGTTCTCCTCGTTCCCCTCGTTCGCCTTTTTGGTCTCCCACTATTTCGTCCATGCGAAGAAGTCGTTCGGCTACACGAGTACAAACACGTCGCGAGACGCACGGAAAGCACATGTGTTCGCCCGGCGGTGAGCGCACTTGCACGGCTTCAAACGTTCGCTCCGGTGCGCACACGATAGCCCGCATCGGAGCGAGCCGGGACGCGGACGTGGCGAGCATGACCTATGACAGTAGAAAGGCGAGGAACTCGAGGTCAGGTTCTTTCGAGTTAACCCGCCGTGCCAGTTATTCTGACTCTTCTACCGGACCTCATACGTTCGGGGTGATCGAGTCGACCTGATCGAATGGAATGATCGCCGCGTTCGCAAGGCGAATACGAGGCGAGACGGCGGCACTGACTTTGATACCTTTACCAAATATACCGACCGTCACGCATGTTGCGACCGTTACAACTGTTATTACTGCTACTACCGCTATTACCGCTATTGCCACAACGACCACCAACTCCACAACCCTTGCCACGATCGCGATGAATATTTTAAAAGCTGGCACGTTTAATACAAAATCGATCAACTCGCATGCAAAGCCTAACGTAAAGCTTGACACGAAGCCCAACGCAATACCCAACGCAAAACCCAGCGCAAAACCCAGCGCACAATCCAATGCAAAGCCTAATAACGCACAATCGAATGTCGAGTCGAGTATGAGAAAAAACACGAGGGGTGCGGGACAGATTGATCAATCGAACGGATGTGTCGACGTAGCAACCGTCACCATTGATTCGAGTTATACCACGGAATGGAAGTTATTTTCGCTCGCGGAGAAGCGGGCCGTGTTTCGTTCTCATCGCTCGTAATCGTCGGTCTTATGCTCCGATTATACCGATATCAAATTTTACCAACTTGTACCAATTACCAAAATAACCAATTACCAAAATACCAAACTCTTGCCACGTATCTACGATGCGTCTACTCGACAAACGAACGACGGTAAGAAGACCAACTTTTAACTTGCAACAAACAAGACGTTTTGTTTATACTATGGTCGGTGGAGCATTTGCAGAACGGTGTACAGTGTTCGCTGCATTTCGCTGCATTTGTGTAGCGGTTTAGGGGGTCTATGGATCAATCGTCTCGCAGGCATTTAATACCTAGTAATGACATAGCAACGCGGTTTAGAGCAGTTGGATGTGGCCTCAAGTTCTTTTCGCTCGGTGTTGGAGCGACTCGATGACTCGATGTGGGCAAATGCGTCCTAATGGACATATGGTGTGATTTGTGGTGTGTTATCAATGTGACTGTTACGATCGTCGTCATCTCTACTCGAATGGGCATTCTGTTGGTTCGAATAATTGTGTCATCGATGTTCAATCGACTCGAGCGACACGCTTGAGACCGTTCATTCGAGAACCAGATCCAAAATTTTGCTTTCAGATTCGAGTGATAGCGACTACAGCGACTACAGCGACTACAGCGATTACAACAATCACGGCGAATGTCACGGTTCGTGCGAGTTGTATGATTATGTCTACCAAGACCAGTGCACCTCGATGCACGACGAGTCGAACCGGAACGCGACTCGTGTGTGCAAGGCGTGCGACGATCGGAGCACATCAGTCGAGCGAACCCAAATACAAAAAAAGACAAACGGGCCGATTAGTGGACGGATCGATGGACCACCCAATGGGACGAAACAACCACAACAACAATTGCAACGTCAACCGCAAAAACCGCTACAAAAATTGTCGCGGGAACAATTGCAGAAACCGCAACCACAAGAACTTACTTTGAATAAAGCGGCAAATATCACAACTGACACCAAGCATTTACTGAAATCAAGTACAACGAGACCGCTGACCAACGGTTTATGGAGACAAGTTGGTACACCTAAAAAATTTATGAATAGTCAGTGTATCGAACGCGGTATGAATAGCTGTTTGATCGCCTTGGATGGATCACGCCGAGAGTTGAACACGTCGAGCACACCAAATCTGTCGAGTTTATCGGGCGTTCCAAACGCACCTCGTTTACGAGATGTATCTAGCATAACTGATATTTCCGCTTCGCAGCGAGTACCCAGCATACACAACTTGCTCAGTATACCCAGTGTATCCAGTTTCTCGAACAAGTCGGACGTCGACACGCAAGACGACGACGCGCAAACTCTTTCTGCTTCGGTCTGGTCTGTTGGAGCAACCTCCTGGATTGGACCAATCGCCTCCACTAAACTCGAGCCCATACTAGTACCACCACCAACATTTTCAACCATCACGAACGTATCGACTACACCTTGTGCATCAATCACCTCAATTGCCGCAATAGACTCTG
>High_coverage_contig_67
ACGGTTTATGGAGACAAGTTGGTACACCTAAAAATTTATGAATAGTCAGTGTATCGAACGCGGTATGAATAGCTGTTTGATCGCCTTGGATGGATCACGCCGAGAGTTGAACACGTCGAGCACACCAAATCTGTCGAGTTTATCGGGCGTTCCAAACGCACCTCGTTTACGAGATGTATCTAGCATAACTGATATTTCCGCTTCGCAGCGAGTACCCAGCATACACAACTTGCTCAGTATACCCAGTGTATCCAGTTTCTCGAACAAGTCGGACGTCGACACGCAAGACGACGACGCGCAAACTCTTTCTGCTTCGGTCTGGTCTGTTGGAGCAACCTCCTGGATTGGACCAATCGCCTCCACTAAACTCGAGCCCATACTAGTACCACCACCAACATTTTCAACCATCACGAACGTATCGACTACACCTTGTGCATCAATCACCTCAATTGCCGCAATAGACTCTGTTGCGACTGAATCGCCAGTCTCAACAACATCAGTTGCTTCAACACTATCAATAACGTCAGGAGCATCAGTAGTATCAATAACATCAACCGCGATATCAACCTCTATATCAACCTCTATAACATCAACTACATCAACGGTTTCGACCGTATCAACTTTTCCTGCTACGTTAGCCAAAACAATCCGGTCGACTACCACGTTGACCACATCGAATATATCGACTGTACCGACGGACCGAGTTTCATCAATCGTATCGGTTGTACCAACGTCGGTTTTTTCAATCGTGTCAAACTCATCGCTTGCGCCACCACACGGTGTACATGTCGAACGACCTTCGTTGCGACACGTTCCGCGTTCAGCTAACGTCGATCAAGTAGTACCCATTGGAAACTCAGAACATGCGGAATGCGCAAGACTGACTGGAAGACTGACTGGACCAGTCGAGTTAACTGGATGCAACTCACGTTGCGAGTTTGGCGCCAACTGTCTTCGTAGTACGCATATCACATAT
>High_coverage_contig_68
GCGAGTAGGTCCGCGAGACTCGCGATTAGAACAAGTAGGACGACGAGTAAAGAATGGGTAGAGAAAATAGCAGATCAACAAGCAGATCAACAAGCTGATCAGTGGATTGATCAACAATCTGATCAACGAACTGATCTACGAACTGATCAACGAACTGATCAACGAACTGATCAACAAACTGATCAACGAACTGATCAACGAACCGATCAACGAACTGATCAACGAACTCGTCAACGGACGGAACAATGGGTGGAACAGGTAACCGATAGGGCCGCGGTACAGAGAACTGCGTATCGAACAGCCGACGTAATACGAGAACCAACTGATCCGCAACGACGTACACCAGATCGAGTTTTTATTTCGGATCGAGCAGATCGAGTGGATCAAGTACGAACTCTAGACTCGGCAGATCATAAGGTCCAAGTTTGGAACAGAGTTTCGCGTGAAGTTATTGATCGAATCGATTCGATCAGTTTGATTGATGCGATCGATTCTATCAACATAACTAATACGATGAATCAGATGAATCAGATGAATCAGACAGATACCGAGAGTAGTTTGATCGTCGATCAGAAAGCAGAGATTGCAAGTCGAACGCCCGACCATTTTCGTGTTAATCGACAGACGGATCGAATTGATCGAACCGGTAGCATCGATCAACTCGATCGAATCGATCGTCTCGTCCAGCATTCGCATCGATCTACCGAAGTCGCACCACCGGCAACGATGAGGTCTACCATGGATCACGATGATAACATTGTAGGTGTAGCAAGCGAACCATGGAAGCAAGTAGCAACCGAAGTAAAAATTGACGAAAACGTAAAAAATGTGTGTCAAACGAGTCGGTCGAGTCAATCGAATACACCGATAAAAAAATCGAGAACGGTGGCGACCACGCGGCAAACTGTGACGCAAATGCCAACAAAAACGCAAGCCAAACGGTTGACGACACCTACGAGAATGCAATCCAAGACACAAACAAAAGTGACGGCGATAACTCTTTTACCAACAACAACGATGACAACGTCGACAATAACCCCAACAATAACCCCGACATCAACTCCGACAATAACACCGAAGATAACCCCGACGATAGCCCAGAAGATAACCCCGACGATAGCCCAGACGATAACCCCGACGATAACCCAGACGATAACCCCGACGATAGTACCAACAAAGAGGAATATCGCAACAACGGTGGTCACTGCGATCGAACCGATGTTGCCTTCGCAGACACCAAAGCAGACACCAAAGTCCGTCGTGTCGTTTCCACCAGTTGCCCCCGCTACACCTCCGACGACGCAGTGTTTTGCGCAACCGTTGAAGTTCTGTCGTACCAAGACCTCGTCGCCCGTGTCACCCACGGTAAGACCGTCTCGTCAGGCAGCTCGCTTTGCTAACTGGTCAGCATCACGATCCATGGCTATCGACGTTGGCGACGAGACGTTGGATACCACGTTTTCGTTGTTCTCGCCGGTCTCAGCGTTGACAAGATGTGACATAAAGTCAAAGGCTGCGAAAAATGCTAGACCCGCGAGAACTCGTACGATAACTCAAGCAATCAATCAGACGGTCAATGTTATGAACGCGAGCAACATAAGAAACAACATCAAACCTATCGTGAAAAATGGTGCGATCAAAAAGTCCATTCCGCTGGTAGAAAAGCAAACCAAAAAAATAACATCTATATGAACGAGAGCGACAACGAGTATAGCATTGGATGTATTGAGTTCGACAGTAACGGCGGTAAAGTGAGCAAAAGTAAAACGGAAAACAATATGTCCGACACGACGAGCAACAAAAACTTTCGCAAGAGCGCAGACAAGATTGTTGACAAGACTAGCGACAAAATGGGCGACAAGAACACCAGCAAGATCGCAGTGAAGACTACCGACAAGATTACAGACAAAACTACCGACAAGACTGCCGACAAGACTGCCGACAAGACTACCGACAAAAGTACTGACAAAATCGCTGACAAAATGAGTGGCTGTGGAACTCCTAGTAGTGGCGGAAATTGGAGCACCAAGTGGTTCGGTGGTTTGCTGCGCACCCGACCAAAAAGGAGACCGGTGCGCGGTCGTGCGCGGCTTGACGCGAGGCGCAACGAGTCGCGCCGACCGCCCGTAGTCGCGCCAACGTTGAACGCTTTTCCGTCGGGACATCGGTTTGGTCGGCTCGTCGAATCCACGTCAGCCGACATGTTTCCGCTGACCAACGCGTTGTCTTTCGCGTCTCTATCGCCGTTGTCGTCGTCGCTATCGCGGGAAATTCCCCGAACGTCGTCGATACGACGGTCGCGATCCCTCTATTCCCACTCGAATGGTCGTAACGATAAACTCTGGGCTATCTCGCTCAAGTGTAGACAATGGCTACGTGCGGAAAATCACCGCTACCAACTAGAACGCCAGCGAAGGTCGCGCGGCAATTCCCCGTATCCGGCGATGACGAGACCGAGTGCTCCGATTCCGTTCGGTGCCTTCTGTTATCAAACCAAAGCGCCGATTCGTTTCATCATTGGTCACATGGATATCACGCTATCAACTCCCTCTCCAGTTCGATTTTCCTTTATAACGGAGGAACTTTTCATTCAGCGCCAACTCGAAGCTCGTAATCGAGAAAACCAAAGCAATCGCTTTCTCATACACCACGGTAAAATTTTTCGATCGCCGTTTTTCTCACCGATATGGAACGCCTAGCTGTCGCTCCCAATCA
>High_coverage_contig_69
CGCCGTTGTCGTCGTCGCTATCGCGGGAAATTCCCCGAACGTCGTCGATACGACGGTCGCGATCCCTCTATTCCCACTCGAATGGTCGTAACGATAAACTCTGGGCTATCTCGCTCAAGTGTAGACAATGGCTACGTGCGGAAAATCACCGCTACCAACTAGAACGCCAGCGAAGGTCGCGCGGCAATTCCCCGTATCCGGCGATGACGAGACCGAGTGCTCCGATTCCGTTCGGTGCCTTCTGTTATCAAACCAAAGCGCCGATTCGTTTCATCATTGGTCACATGGATATCACGCTATCAACTCCCTCTCCAGTTCGATTTTCCTTTATAACGGAGGAACTTTTCATTCAGCGCCAACTCGAAGCTCGTAATCGAGAAAACCAAAGCAATCGCTTTCTCATACACCACGGTAAAATTTTTCGATCGCCGTTTTTTCTCACCGATATGGAACGCCTAGCTGTCGCTCCCAATCACCGTAAGTACACTCTATACGTTTTGGTTGTTTTTGCGATGCCATACAATACCGCGCATAATACAGTGCGCTACAATACAATTGCTCGATTTTTTGCAGAAGAGCAACTTGCGGTAGCTCGAACGCTTGACTCGCTAACTCTACTGAGTGGACGCTCGCAGAACATGTGCAAATGCGTGTTCAAGGTGGCGAGCGTGAACGACGACCACGTCGTTTTAGAGATGGCACACAAGCATTCTGGATGTGCGGCTATTAACATGATCACTGATGGCAGCATCACGGTTCAACCACATCCCGTCAAGAACAAGTTCAAGCGCGCTCTCTTCAAAGTGGGCACTTTTCTGTTCGACTGAACGTCTTTGCAGTCGTTTACTCATCAAACCAGCCAGTTCCGCTCATCAACTCGTGCAACAACCTCCAGACAACTGTTCCACCTTCACCATTGTTTCGCAGCTCGACATTTCGGTCATCAATC
>High_coverage_contig_70
CCATACAATACCGCGCATAATACAGTGCGCTACAATACAATTGCTCGATTTTTTGCAGAAGAGCAACTTGCGGTAGCTCGAACGCTTGACTCGCTAACTCTACTGAGTGGACGCTCGCAGAACATGTGCAAATGCGTGTTCAAGGTGGCGAGCGTGAACGACGACCACGTCGTTTTAGAGATGGCACACAAGCATTCTGGATGTGCGGCTATTAACATGATCACTGATGGCAGCATCACGGTTCAACCACATCCCGTCAAGAACAAGTTCAAGCGCGCTCTCTTCAAAGTGGGCACTTTTCTGTTCGACTGAACGTCTTTGCAGTCGTTTACTCATCAAACCAGCCAGTTCCGCTCATCAACTCGTGCAACAACCTCCAGACAACTGTTCCACCTTCACCATTGTTTCGCAGCTCGACATTTCGGTCATCAATCAACAACTTGTCGCAATCGCAATCGTCGCAACCATCGCGGTCAAGTAGTCATCTGTAGTGAGTGGTTCAGTCTAGCCGATAGCGCTAGTTTAGTATAGCGTTTAGTATAGCGATACCGCCGCTCTGTAGCTCGACTCGTAGCTCGGCGTGTCGCACCTTGCGACTCGGTCGAGGCTCAACGGCATCACGAACGGCATTACAACTGCATGCCACGTCGTATAATCGCACGGTGTAACCGTACTCGTCGCTAATACCACCGATGTCACCCTGATGTCACCCTGATGTCACCCTGATGTCACTGACGCCACCAACACCATTGAGGCTATGGATCCCATCGACACCACCGACGCTGCTGATGTTGTCGACGCCGATGTCACCATAATGTCGGCTCGACCGAACGTCGAGTACGTAGACGACGCTCGCGGCGCAACGCATCTATTACTCTGCACATTATTTTAGTCAAACCTTTTGCTAAACGGTTTCTTGCTCAACTGGCGATGATGATGTATTTGTTTACATTCGATAAATCACCAAATAAAAGCTTTTCTTCTCATGCTAAGACGCAGTTATGATTTCAACCATCCTACTTTTCTGCTCGGCGAGCTCTCTCGCTTCGGGCTATTACCTCGAGAACTTGCAAAACAAGTTGCTAAGCGACACGCCGCTCTTGCCATGCGAGCTCCAAATGACGCCGTCGACTTATTGGGCAGCGCGAGCATTCGACTTTTACCGAAATCCCACCAATTACGATAAACGCTTGTTTATACCAGTCAACATTGTTTGCACTGGTAGTCGAATAGAACATCTTGATCCTAGTTGCAAAAAGACTACAACGTTCATTATAGACGCATTAGAAGAGTACGGTCGTACTATCGAGGATATTATGCCTTTGCATTACAACGTCACAAAGTTGTACGACGATGCTTTTCGCGGCGATCCGTCTGGTATTGAATTGCGGTTCATCGAGAACCCGACTCAACATTCACGGTTCCACCGTTGTCCTTTTGGCGAGTACACACTGGCTCACGCTGGTGCTACGTACGTTCACTTCAACATGAAGTACGACTTTGACATGGGTGCTGTCGTGCCTGACGATCCGGACCGGTATCTGTTTGCCAACACGATCACGCACGAACTCGGTCACTCGATGGGTTTACCACACTCCGCGCGACCCGAGTCGATCATGTTCAGCGAGTCGATCTTTAACTATAGACTGTTTCTTGATATGATCGATAAGATCGCCCTTCGAATGAAGTATCAATCGGTGCGCGATGTTCGCAAGGAGAATCAACCCAACAACATAAAGCAGCTACCCAATATTGGTATGCAACTCGACTTTTACGACTTGCGCGACCCAAACGCGCCGAGAAATCCGCTCCCGTTGATTCCGATTGATCCAGCTGTGCCTACTAAACCTAAGCCACCAGTTCGACCACACATCTTTGTCAATCCAACGATGCGACCTCCAGAAATATTCGTCCATACGATCACAGAAGCGCCGCGACCACCGGTACCACCTTATCCACCGGTACCACCGATGCCGCCCGTACCGAGGTCGCCGTCGGTACCGCAGATACCGCAGGCACCTCAAGTACCGCCGATACCGCCAATT
>High_coverage_contig_71
CACTCGATGGGTTTACCACACTCCGCGCGACCCGAGTCGATCATGTTCAGCGAGTCGATCTTTAACTATAGACTGTTTCTTGATATGATCGATAAGATCGCCCTTCGAATGAAGTATCAATCGGTGCGCGATGTTCGCAAGGAGAATCAACCCAACAACATAAAGCAGCTACCCAATATTGGTATGCAACTCGACTTTTACGACTTGCGCGACCCAAACGCGCCGAGAAATCCGCTCCCGTTGATTCCGATTGATCCAGTTGTGCCTACTAAACCTAAGCCACCAGTTCGACCACACATCTTTGTCAATCCAACGATGCGACCTCCAGAAATATTCGTCCATACGATCACAGAAGCGCCGCGACCACCGGTACCACCTTATCCACCGGTACCACCGATGCCGCCCGTACCGAGGTCGCCGTCGGTACCGCAGATACCGCAGGCACCTCAAGTACCGCCGATACCGCCAATTCCACCCGTACCGAGGTCTCCGTCGGTACCGCATATACCGCAGGAGCCGAAGGTACCGCCGGTCGCATTACCAGGCCAAAAAGGATTACCGAGAGTGAGCATAGAGACTCGTGTTGAGATGCCGCCCGATTCGCCGAACCGGAAGCACGCGCCGCCATACATACCGGTAGCGTCAGTATCAAAAGATCCTGTTGTTCATTACCAGACACCGTCGCCGCCGTCAGTTCAACCATTACCTCCTCCACCACCAATCGCACCGCCTGTGCCGCCACGTCGGCCACACGTGTCGTATCCACCTCAATCTCTACCGCCACCACCGCCACCACCACCTCCACCTCAACCACCACAGTCGCCTCAACCACCTCTACCACCGCCGCCATCTCCCCCGCGACCACCGTCGGTTCCGTCGGCTCCTCCAGTAGTTCCCGCTGCACCGACCGCACCGCGTGTTCAACCTCAACCTCGCGGTCGAGTGGATCGATTGGAACGAATCGACCCACGCATGCCGGTGATCAAACCGGACGAAGAGATGCCCGACGTGCCGCTTCGCTCCGATCCAAGCGATACAGACTTTCCATCTTTCCAGCGTGACGACCGTGATGATCTTTTCAACGAACGTTTCGATGATCGCTTCAACGATCGCTTTAACGACCGATTCAACGATCGATTCAACGACAAAGTTGAAAAAGATAACGACAGAACCAACGACAGAACCAACGACAGAGACAGAACCAACGACAGAACCAACGACAGAACCAACGACAGAACCAACGACAGAACCAACGATAGAACCGACGACAAGTTCAAAAATAGATTCGATGAGCGGTTCGACGATCGATTCGCCAATCGGTTCGACGTTGATGACGATGACGTAGGTAAAGACGATCGAAATAAAACGACGATACCAACAGGAATCGCGACAACGGTAGCCGCGGTAACGACGACGACAGGACTACAGACAATTATGATGATGACAACGGTGGCGACGATAACGATGGACAAAAAGACCGTATTCGCATCAGCGATCAGCCCGCAATTCGCCCAACGTACAACGATCCGCACAACGCGGACGGGTACGGAGAGATCGACACTTCGCTCGTCAATGCAGTGGCGAAAAGAGTGTCGGCCGAGTACTTGCTACAGTTGGTGCAAACGCTGATACCTCGTTTGGAGCGTGATATCGAGAGCGCCTCGCAAGACGTAGCGATGATGATGATCGGTCAGAATCTCATGCGATCGAGGTCCG
>High_coverage_contig_72
CAAAAATAGATTCGATGAGCGGTTCGACGATCGATTCGCCAATCGGTTCGACGTTGATGACGATGACGTAGGTAAAGACGATCGAAATAAAACGACGATACCAACAGGAATCGCGACAACGGTAGCCGCGGTAACGACGACGACAGGACTACAGACAATTATGATGATGACAACGGTGGCGACGATAACGATGGACAAAAAGACCGTATTCGCATCAGCGATCAGCCCGCAATTCGCCCAACGTACAACGATCCGCACAACGCGGACGGGTACGGAGAGATCGACACTTCGCTCGTCAATGCAGTGGCGAAAAGAGTGTCGGCCGAGTACTTGCTACAGTTGGTGCAAACGCTGATACCTCGTTTGGAGCGTGATATCGAGAGCGCCTCGCAAGACGTAGCGATGATGATGATCGGTCAGAATCTCATGCGATCGAGGTCCGCATCTAAGTCCACATCTAAGTCTACATCAAGGTCAATGTCGAGACCCACGTTGCGACCTATGTCTGGATCAACATCGAGATCCACTCGAGATAGAACAAGACCGTCCTCAGTCCCGCCGGTCGGAATGCCAGTGAGACCAGTTATGACCACGAAACGACCATATCCCTAAACCCGACCATACACTATAGGAACGACACACGGCTAGTCTTTGACTACAGATTATGGAATGATAACAGCGATGATGACTACGAAAACGACAAAGACGACGAAGACGATGAAGACCACGATAAAGACTAGGAAGATCAATTAGGCCGATTCCGATGATTATGATTGACGATTATGATTACAATCGAAACCGGACAACGATGACCACGCAGAGACGTCGAGTGTCGCGCGTTTACACGAGCATTGGTCGCATCGTGTACCACGCTCGACGTTGCTCCATGTTCGGCGGTGCAGAGTGCTCGGTATTCCTCGGTATTTGATGCACTTAGCAGACCTGATGCACTCGATGAGCACCGACGAACATTTTTTGGATCGATTCGAGTATAATTAAGTAGCGTTAGTCGCGTTTACGTTCGTCCGTTTGGTGTACTCTTCCGCTCGCCGAGTTTCGCACTGCGAGCCGGCGAGCGACACCGGTCGTGAGTCGTTCCGGTCGCATTATTTACCATAGACGCGTTCGCGCAACGCTGCTTCGTTTAATCGCAAAAACGACGGTGC
>High_coverage_contig_73
TTAATTTTCATGGGTTTTGTTTTCCGTTTTGGTTATTGATTTTGGCTTCGAAACTAGGTTTTTTGCGTCTCCTTTGTTTTGGTGGAAGACGGGAAGTCGGATATTTCGAAAAGAAATAAAAGAAAGATGAAAGTTCGTTTTGTTGGCGTTTATTATAAAGTGTTATACAATTTTATTGCTTACAGTATCAAGGTACAACATGAGTACAATATGGGTAGAATAGGAGTGCAATATGGCTACAATACGAGTACAATATGGGTACAATATGACGCGTCGAATAAATGTTGATGTTTCGATTACCCTTGCCCGTTTGCCCGTGGTTGTCGTTAGTTGGTGAATAAGGTAGACAATCGTTCGCCACCGGTCGTGATTAATCTGAGTAATCTAAAAATCGTAGTCAAGACCAAACGACTCGTCGTACTCGCGTTCGTTTGCGGTTAGAACACGACTCTGTCGGTACTCGCCGACGCGCCGTTCAAAGAAGTTGGTTCTCCCATCCAACGAGATCATGTGCATGAAATCGAACGGATTGGTGGCCGAATACAGAGGTGGCACATCAAGGGCCGTGAGCAAACGGTCCGCGCAAAAGCGAACATACTGCATCATGTTGTGTTGGCTGAGCTCGCCGACCGGTCCGTTTCGGAGTGCATGACCAAAGAAGATGGACTCAGCATGTACGGCTTCACGTACGATGTTGTAGATCACATTGTTGGGCAGCTTGTGCACGATGTGTTTGGTGTAGAGAAGACAGGCGAAGTCGCAATGCAAACCCTCGTCCCGACTGATCAGTTCGTTACTAAAGGTCAGACCGTGCATAAGTCCACGCTTTTTCAACCAGAAGATGGAGGCAAAGCTGCCGCTAAACAACAGTCCTTCGACCACAGCAAAAGCGACTAGTCGCTCGACGAAGCTGAGATTTTCTCGTTCGAGCCACTGTTTTGCCCAGCGAGTCTTTTCAGTGATGCCTGGCGTGGTCATGAACGATGAGAAGATGGACCGCTGTTCGTCTTCGTTCGGAATTAGTGTCTTGATCAACTGACTGTAGACCTCGGCGTGAATGTTCTCCATTGCGGCTTGGAACGCGTAGAAGTAGCGGGCCTCGGTGTACACTACCATCTCGTAGAAACGCGTCACCAGATTCTCACCGACGATACCGTCGCTTGGTGCAAAGAAGGCCAAGATGCATTTGAAGAAGTCGCGTTCATGGCTAGATAGTCGTTCGTTCCAATCGGCCAAGTCCTTGGAGAGATCAATCTCCTCCATGGTCCAAAACTGGGCCACTTGTCGTTTGTACATGTCGTAGATGTCGGGATGCTGAACGGGGAACAAGACGAACCGCTCCTCATCTTTAGTGGCGTCGAGCAGCGGTTCCACTAGCGGCGACGGTTCCATTTCAAAAGAGGTTCGCTCAGGAACACGATCGCAGTACCGCGTAACCTTCTCGATCTCGCGCTCGGGTATGCGATTAACGTGAGACGATTCAGAGTCGCTCGACTCGTGATCGTGTTTGCGAAGAACGTCGGGGCAGGATCGGCGACAAAGCGGGCGATCTCGATCAGCAGTTCCGCTCTTCGAATTGTGGTCAAACACCACTACATCGTCATCGTCGTCGCTACTATCAGAGTAGTCAATGGGTGGCTCAGGCGGCGGCACTGAGAGCACAATAGGCCGTTCGGGTTTGCTCCATGTGGCTCGAGTACGCACGGTAGATTTTTGTGAGCTTGTCGAGCTCGAGCACGGTTTCGACTCGTCTTTGTCCTCTAAAGCCGTTGAATCATTTTGATCGTTTTGATCACTCGAATCGCACTGTGGTACGGGTCTGTTCTGCTGACCAAGCTTGTTCTGCTGGTTTAGCTTGTTCTGCTGGTTTAGCTTGTTCTGCGGGTTTTGCTTCTGTTTTTGTTTCTGTTTTTGTTTCTTCGGTCGGTAGAGACGAGCCATAATGTGGTCCGGTATTTGCAAGACCAACGTGCTCCCTTCCTGTCGCCACGGTACGTTTTCTTCGGAGTCGTTCGATTCCGCCGCCGAGTCGTCAGCAGACTCTTCTCTCTCGGTCTTTACCGAGATCTCGACCATTTCAGTAGAATGCTCCGACTCGGAGTCGTCGTCTTTCAAGTTGAAGCGAACGTGACGAACGGGTCGAGACACCATGGTCGGTGAGACGATCTCACTCTCGTCGCTAGAGTGTTCGTCCGACGAGTCTTTTGCAATCGATTCGAGTAAATTTATTTGTGGTGATTTGCGTAAGGGACGTTGTGCCTCCATAGGTTTAAACGTTGTAAAAGTCGGTGTTGCAAATCGTTGATTCCGGATCAGACGAGGTAACAGCGGTGTATGTATGCTGTCGCGCCACAGTTCGGCAAAGTTGAGCGGTTTTGTCGGATCGGTGGAGCTTGTGTCAACCGAGACGATCGATTCACCGAAACGTGTTATTCCTTCGTAGATCGAAACGTCGTTGGTCGAATCGTCCGTATACACAGAAGGTAGGATTCTGTACACCGGTGAGGACGAGCGCTCTATATAGGCCGGCGGCGGTGTTCCCCCAGGTCGGGGAGATTCGGAACGATCGACGATACTAGCGCCACGAAAGTCCGCAAAATCGGGAAAATCGTCATCCGTCGAATCGTTGGTTTCGGTGTACGTGTTGGTGTATGTGTCGTCGCACACTACCACTGCTGGTTCTTCGATCGGGATTTTGGGTAGATCCACGATCGGTTCGAGTTCGGCTCTGGTCGGATCAGCGGTAAGCTCAGCGGTAGGCT
>High_coverage_contig_74
GTGAGCTGCGAACGGTTGTTGTTACCGTTATCAAATGGTGCACGAGCATCGAGACCAGTATCTACGTCCCACGTTTGCTCAGTCGTACTCTCTTTTGCACTTTCGTCACTGTTCTCAGTCGCATTCACCGTTGTACTCTCTTCCGTTTGACCAGTGGTCAAAATTGGTTCAACAGATTCCTCCTGAGCGGCTTCAATACTGGACGTCTGAGCTGATTCCAATTCGGTCACTATATTATTCACCATATCTTGAACGAGATCGTGCACAATGTGGCTTACCACGTCGGTTAACACTTCGCTCGGTTCAAAATCCGTCAACGACACAATGTGGTCATCGTGACTGTGGTCATTGTCGTGATCATCTTGATTATGATCGTGACCATCATGATAATGGTTATCGCGATCAACGTCGGTCTGGTTATCCGATTCCTCTTCTCGTTCATGTTCGGTATTTTGACTCTCGTTATCGTGAGTCTCGTTCTCACTGTGGTTCCCGTCTTCGTCGGATCGAATTTCGAGTCGGTCCACGATCGATAGTTGTTCCAAGGTTCGACTACGTGTCAACGGATCATAAACAAGCACACGTGGTTCATTCGTAGTATCGAGATCCAACAGAGAGCAAGATCGCGCATCATCGTCCAGACTCGGTACGATAGATCGAATTGGCGTATCGTCCATCTCGTCGATTACCAAAGGTATGTCGGAAACGGCTTTGCTCAGATTTCGATCGAGTGGACGTTTGTCAGTCAGTGGGTTTTCAATCGAATTCCGTTTGCGCCACGTGACTCGTGGTAATGTAAAGGTTTTACCCGAATCGTCGGACGAACATGAATCGTATGAGATATTCGAGTCGGAGTGTCCAGCGAACGATGTCATGTTGTGTTCGTCTTGTTTGTCTTGTTCGTGTTTTTCGATGTTGTCGATCGATCCTTCGGCCGATTCCCTCGTTTTGATCGAGTCTACGGTGAAGGCGGGTGTGTGTATTTTTCGTTCACACGTCGCGTTGGTCGCGGTAGTAATCTTAACCGCCGGAACGTCGGCTGAGGAATCGTCTGGCGCAACTAGAACAGTTGGAACTGTGATGATTGAAGCAGTTTGATCGGAGACGTTTTCAGTCGACACTATAGACACGACTGATACAGTTTGAGACGCGATTTGTGTAGTCGGGTAGACGGTCGTCGTCACACTGGAAGCAAGCGCCTTGTCGACTGCGGACACCGCTGGCGCGGCTAATGCAACTGTGATCTGCGTCGCAGTTGATAAAGTTGGAGAGGGAGACCCTTGTACATCAAGAGAGTCCAGCGTGTCGAGTGTGCCGGGTAAAACGTTTCCGCTGAATTCTGGTTCAATCGTGCGTTTGGTTTGGTGTTTGATATCGTGCTCGACATTGTATTCGGTATCGTGTACACCGCGTTCGAGTTTGTCGACTTCCTGTGCGTCTCGCATTTCGTGTTCGTCTCGCGTATCGAGTCCGTCTCGTATGTCGAACGTGGCTCGAATATCACGTTCAGCTCGAGTATCTTGGTCGGCTCGAGTATCGTGTACGGCTCGACTATCGTGTTCGGCGTGTCTGTTGTCGATAGTACTGCGCGCAGCTTCACGGTCGACTGTGCGTTCTTCGTGTTGGACGAGCTCGTGGTCCATCTCGCCAGTCTCGCTGTTGGTGTGTAGGCGTCTGGTGTATTGATACCAAATATCAGCCACTGACCGATCGTTCCGTCGAGACTGCGCATCCGATATCGAGCACGGTCGCACATCGGGAAAACGAGTGTGAATATGACGAGCGATTTGTTCGTCGCGCAATATGATTTCCAAGGGACATTGTAGATTATTCATGTTCCTTTCGTTACAACGTTTTTCGTGTTGACGAGCGGTATAGCGTTCCTCGTAACAACCGTCGCAATCGCAATCGCTCAACTCAAAGGAACCGCTATTGCTACTGCTTGCGTCGTCGTCCGGCTCTTGTTGGCTCGATCGGGTCGAGCGATCGGATGAATCGTCCGGAACGCCTTGCTCGTTGGACCGTTCGTTCAAACTGCTAGTCCCGCTATCGTCGTTGTCGCTACCGTTGGTCTCGCTTTCGCCAGTCTTAGAAGACGCGTCGTATGATTTCGATTTAATGTGGTAGCCTGCTGGCCAATCGACTCTGCTATTGTCGCTTTCTTCAATCTTATCATGAAGATGTTTTTCACCAACGTTCGCGCAGTCGTAACCGCGATTGATGTCGTTTTCGCGGGTAATGTTGCAGTCGTCGCGATCATTATCGCTGTTATTGCTACCATCATAGTCGATTTGGATGTTGTGTCCACCACCTCGGCGAACACGTTTCGTTTGCGTATAGCGACTCTTGTTCGACCCGCCACGTTGGACACGACTGTGTTCGTTATTGCCACCATCGCGGTCGTTATCGTCGTTGTTGTCTTCGTCGCTTTCGCCACTGTCGCCACTCCAGCTGCTGCTCGTGCTGCTGCAACTGCTAGTACTCGTACTACCACTACTGTCATCGTCGTCATTGTTGTCTTCACTATCGCTGCTACTGTTATCGCTGTTGCTATCACTAGCACTGTCGCTATCACTGCTACTGCTATTACTA
>High_coverage_contig_75
CGTTATCAGAATCGGCGGTATAGCCGATCTCCTCTACACAACCACTAATCTGGTTATCTTCTGATTGATCACTATCGCTATTTTGTTCGTCTTGATATCGATCATGAGAGAAAGCTTCTTGGTCGTCTTCGTCTATTTCGGGAGTATATCGTGGTCGTGACGAAGACAACGGTTTTTCGTTTCTCTGTGTAATAGTGTCAGCGGTCTGAGTATGTTTCATCAAAATCGGTTCGTCGTATACTTGTTTATAGCTTTGAGCGCGATTATTGATCAAATCCGGTTGGGCTTGCGTTTGGTTCGAAGCTTGGTTCGTTTGGTCGGTCTTTCTGATCTCGTAGTTTCGTGTAGGTATTCTAAACCATCTAGTCGGTACATCAGGTTGTTGACGTACACGTCGGTCTGGACGAATTGGTTGGATGGATTGTTCTATCGATTCGTCCGATTCGTTTGTTCTTGAGACAATAGTCGTTTCTGAGACAATGGTCGTTTCATTTGTATCGTTTGTATTTTTTGTTCCGTCCGTAAGTGTGTCCGCGGTTTTGTCCGTGGTTTTGTCCGCGGTTTTGTCCGCGGTTTTGTCCGCGGTTTTGCTGTTTGTATTCTCAAATCTCTCGGTCGTCTCGTTCGTTTGCGAGATGCGTGTTTCCTGTGTTTTGCTTGAGTACCGTATTTTTCTAGGTGGTGGTAATGGCGGTACGCATTCGTTCAATGTCTCACCGGGTCCGTAAACCTCGCCGACCAAAACCCTCTCTGAAGTTCGATCAAACGAAGTTTGAGTGTGATTCGCACGAGCCATTTGGTTCAAGTATTCAGGCGTGTAACGTTCGCACGTATCATAACCGTGAGATGTGCAGCTGCACCGCCCGTCCTCTGGTTTGAGCTGAAGCGAAGCGTTCTGTTCGACGATATGTTCAATATTGTCTTCAACCGTTCCACTCAAATCGAAATTCAGGTAGTCCAAATTGTCAAAATCTTCATCATCGTTGCTGTCAAAATCGTCAATCAACGCACGCTCAATCGCTTCACGCGCGGCTCGGTAAGATTCGCATTCCGCACAAGTGCAAAAAGCGGTCTTGGCAAACAATAAGTGTGATGTCTTTTGCCAAATAAAACTCATAAAGCGGACCACTTGCAACAAGAGAAACCGGCCCATTCGGTAAGTCAAACCGAGCGTTCTACAAACAAAGCGCAACAGGAAAGACAAAAGTCTGCGGCAAACGGACCGGTTGGAGCGCGGTCTCACTCCAATCCTATTCCAGTTCCCACTTCCAGTTCTTCCGGTTCCATGACTGCATCCGTTTTCATTCTCAGTGTCGTTGCTGCTGCCATCATTACGTTCGCAGTTCCGTTCGCGGTTGCCCGAGATTAACATCTCGGGGCAAGACGCCCGACGGTTTTCTTCTTCCAGACGGACCACTACAAGTGCGCACGGCGGTCCGGATAATCGTGCACGAGCGCGAGCACGTCGGCTGCGTAACAGTCGCACCATGTTGATCGGTAGTTCGAGAAAAGTGGTGTTGAATGTGGAAAGCGTTGACGCCGAAGAGATCGAATCTGGACAACAAGAAATCCCGAACAAACGATTAGTTGTGAGGAATAACGACGATGTGACGTGAAACGAAAATCATACGGGGAAATCGTGGTAATCGTGGTGTACAAACCGTAGTGTAAGAACTGTAGCGCGAAGACTGTGTTGTAATACTTATACAAAAGTTTAGATAATTACCGTTTCGGAGTAATCCGTTGGATATTGTTCGTCGTTGACGCTGTTTACCGATTATCTTGATGATCGTTACCGATTACCTTGATGATCGTTACCGATTACCTTGATGATCGTTACCGATTACCTTGATGATCGTTACCGATTACCTTGATGATCGTTACCGATTACCTTGATGATCGTTACCGATTACCTTGATGATCGTTACCGATTACCTTGATGACCGTTACCGATTATCACTGTCGATTATCTTCAACTATGTTCAATTACTCGATTATCGTCAAAATCGATTTAGTCGATGTCGTTCGCGTTATTACTGCTTGCCAGTAGTACTTCTTTCGAGAAGCTAGTCTTCACTGATGTTAGTCGGCGCGAATGCCGTTATTTATACACCTCTTCTATCAAGACCGACAATGTGAGATAATGACGCATCTATTTGATGAGCTCGTTCTCTTTGTTACATTTACTAGAAACGCTGTTATCGCGGACGTCAAGCTCTTAATCAATATTTGCTATCGTGTAGGTCTCGATAAGCCTCGCTAAACAATAGCTAGTTGTGTGACGAAACAGCGACTACGTGCGGCGTGCAACGTGCACCCAAGGACAGGGAGTGACGCAGCGACACGTGCAGTGCGGAAAGTCACTGGAGCTGTTGCACAACGATCATAAAGTACCAACCAAGGTTAAAGATGAGTGCATAAACAGAAGACCACTAACGATGGTACATTGACGACACAGAGGAGCTCTATTTCCCGTGTTAGCACGCGCCGCACAAACCCCCGTCTTGCCCGGTACTCCGCTCGACACAAAGTAGCTTTCAGGGACAGTGGTGCGACGCGTCTACAACCCTCGATTCGACTCACCAAACGAACTTTGCTTACTCCGTGTCGTCGAGCTTGCTTTTGCGACGTTGATCTATTTGGTACACTCGCTGATATACTAGCCTGTATACTCGCTGTCTGTCTTGCCACTTTGTTCGTCGTACCTCATGCCTAAACGTTTGTAATTGTACCTAATTGGTCGAGTTACATTGGGTATAACCGCATCTAATCGAGTCTAATTGAAGCTAATTGAATTTAATTGAGTTTGATTAGATTTAATTGAGTTTAAACGGTGTTTGTTTGCCGTTTAAACACCATCAATTCTCTAATTGGGTACTTGAGATCATTTTGTGTAATTGGGCCTTGTGTCACGATATGCGCCAAGCGAGGAGCGAATTGGCGAATGTTGACAAGTGCTCTCGTGTGTTCGCGGGTTTGCTTCGCATTTCTCTATTGTCGTTTGTATGCATTTGCCTTCGTTGCGTTCATCGCATTTGTCCAGCGTGCAGCGTGTGCGAACCTACATCATGCAGTATTTCCAGACATGCGTGTTCCTGACATGCGTATTTTCTCGACGCGCAATAGGCATATTTTTCAAACAAACTTATTTTTGTAAAATGAATTGTCCGAGTTGATTGGTGATGCGGTTAGTGGTTCGGTGTAATAGGTGGTGGGTTGCTGCTGCTATCGAGTCGTTATACTAGTGATAGTGATTTACATGCAGTTTTTATGTCGTTTCTACGTCGTTTCCTCGGCGTCTCACGTCTCGTAAATCTACCTAATTTAAATGTGGTTCCTGTGGTTCCTGTGGTTCCACGTCGTCTCTACCCTCTGCCCCTCTTTTCTTCCTCATCTCTATTCGTCGTCGCCATCCTGTCTCTAGACTGTATTCTAGACTGTATTCAATTTCCTTCAATTTCCATACCGTTTTCAAACAGATCCCGCTTTACTATGCAATTTTGAGTTTGAGCTTACTATGCGATTATCGTGGTTTCTATGCGGTAATGCTACCTGACCTGTTGTTCTCTTCCCCTTTGTTTGCAGACGGTCTCACTTTTCCACATGTACTTTTCCCACATGTACCGAGCTATGTATTTTGAGTCATGTTTACCGAGTCATGTTTACCGAGTCATGTTTACTATGTTTATCGTGTTATGTTTATCGAGTCATGCTTGAACAGCTAGACCGATTCTTCGGTTAAAATAGGTTAGTACGAGTTGGAACGGGTTGAGACGTTTTGATCGCTGTTTGAACATCTCATTTATCAAACAAATAGACTTTAGCGAAAACGGTCAGCGTAGCTTGCTAGCCTCCGTCTTATGGCCAACATTAGGTCGGTAGTGACGGGTGAAATGTACTGCCGCCCACACACCCACGACTTCTTCTTCCTACAATTACTAGATTAATGTCGTTGCCGACCGCGATGGAAAATTTGGTTTGGGTGTGGGTTGATGGTCGAAGTTCGTATCATTTATGTACCGTACATTCGTTCCAGTCGCACCCACCATTCTCCATATGTAATCTAGATCTTATTCGCGCCGTTCATGGTATTGTGGTATTCGCTCCACCTCGATAATGTTGCGCTAATGTTCCGCTAATGTTCCGCTAATGTTCCATTCGGCTTCAAATGTTCGCCCAAGTTCGTCTCGATTTCACCTTGGTCTCACATGAATTCGCTTTATTCGCTCCGATTTCCTCCGAGTTTTTGTTCGGACTTTATGACTTATTGGTTGGTGCATGTCAGGTATCGTGTTAATGGATGTCGTGTCGACCAGTCGTTTCTCTACCGGGCGCGACTAGTCGTCGTTTCTCGAA
>High_coverage_contig_76
GCGGACCGTCTCTTCCTCTTCTCTTCCCGCACCACCATCGTTATTCGACGGCCTCGACTCTTCGTCTCCGTGTCTCCGCACCCGCCCGTCACCCGCTCCGACAGCAAGGTCTTGATTAATCGTTTTAATCGTTTCTCGGAATAGCGAGTCGGGGTCGCCGATCAAGTGGTCGATTTGATACGAGAAAATGATGCAACGAAACGACACAACGACACAACACAACGACGATACATGATGCAGCGAAACGTGCTGGTGCGCCGAGTGCAACCATTCGGTATATTAAACAAGTCCATTGTGCAAGCGTACGAACGATAAGATGCGCGATAAGATGCGATAAGAGTGCGCAAGAATTGCGATCGATCAGCAAAGGAACCGTCGGAAACAACGATCGAATCGTAAGGAAGCTGTGAGCGATCAACAATGAAACCGGATCGATCAGCAGGAAAACCGCGATCAATCGACAAGAAAACCATCTGCAAGAAAACCATCCGCAAGAAAACCATCTGCAAGAAAACCACCTGCAAGAAAACCATCCGCAGGAAAACCATCTGCAAGAAAACCATCCGCAAGAAAACCATCAGCAAGAAAACCATGAACCAGGATTGAACCGCAACCTATGTAAACCCGCATAGTTTGAAGGTGAGCGGTCGCGTTTAGTAAGATCGGCTGCACGTATGCGCCACGTGAACGACGTTCTTGGTTTGCGTGCGCGCTACAACGACACGACGAACCTAACCCTAAGTGAATCGAACGATTAAGCGAATAGAGCGAATCGAGTTCATCAAGCATCGATTGAATCGAGCAAAACGAACGAAAACGAACGAAACGAACGAACCGTGTGTATTGAACGATTCGAACAAAACCAACGTGAAAAAAACGAAACGTACGTTTAAACGAACCAACTAGTCAGTCTAGTCAGTCGGTCTACAAGCCAGTTGAGTCGATCGAAACGTCTTGTTTAACATTG
>High_coverage_contig_77
CGTGTATCGTGTAACGCTGAACGACATCCCAGTTTCCACACCTCGCGCGTGCACCGACGTTAGCGACAGCGACATCAGTCGTGTATCGTGTAACGCTGAACGACATCCCAGTTTCCTACACCTCGCGCGTGCACCATCGTGCCATCGTATCATCGTAAAATCATATACGGTCGATCAAGTCGATCACTACCGACCACTACCGACCTTCAATCCAATCTCAATCCAATCTTGAAGCTCACCTATCAGCTCACCTATCTATTATCCCTCACTACACACTTACCTACCCCATTCGTTGGTCAATAGTAACCGACCGATCCGCTTGTAAGCATTCGCGTTCATTCGCACGTCTATCACGTCTATCACGCGTGGCACGCACCGTATTGTCGAGTATATTGCGTCATCGTGTCATCGTGTACATCGCGTCCGTTATTAGGTCTGTCTTACGTCTGTCTTTACCTTCGTGCAACTAGCAAATGAGCAGTTCGGCGTAATTAAGTATGCAAGTCGCCGTCCTGTTGATCGGGGTAGCGGCCATACTAGTCTATACGCGGTGGTTTGTCGCTGACCCGAAAGACGCAAAAGACGACAAGATGAGCAAGCGATCCCGCGAGGACGTGGACGACTCGTCTGACGAGGAGGCAAAGTCCGGTGGCGGGAACGAGCCGGAACGCGTGGTCAAAAGACTGCGCACACTGGAAACGAGCTTGAACTTGATTCGCAAGGCATTGCTGGACGACGATAGTGGGACCAACAAAGCGGACACCGCTACGCTTGACCAACTGGTCGCAATGCGACGCGACATTGACGCACTGTCGACCAAGTTGCAAGCGGCGCATGGGAGCGACGCCAACATAGAGCGCGTCGCTGAGGCGATCCGCAATATTCTGGAGGAATCGCAGAAAAAGTTGCGTGATCAGATCGCCTTGCACGACAAGGTGCTGGCCGAGCAACCGAAGCGAGTCGCTAACGTAACCGCCGAATTACGAGCCAATTTGAATCGACAGGCGGAGCGACTTGCCGATCTGCGCAGTGAGGTGGAGCGCAGCAACAGTAAACTCGGTGAACTCGCGTTGTTGGTGGAGGGCGACGGAAAAAAAATCGACACCGATCGCGCAAAATTGGCCGAACTGACTAAACGACACGATGACCTAGAGCAGTCGATACGCTCGTTGCGCGACTTGCTCGATCAGGACGAGGTCGAAGACGAAACGTTGGGGCGGCGAGTGGCCGAGATCAGTCTTCGTTTAACGCGGCTCGACGGTGCGGCGAGTGGCACGAGCAAGCGGGTTGGTGAGATCGAGGTTGTAGCGAAAACGGCAAACGAACGCATCGACGCACTGACGACATCGACGACGCAACGACTCGCAGACCTCGAGACGAATGTGACCAAAGTCGCGACCGAAGTCGCGACCGAAGAGGTTCGTAAAACCAATGAGCGTGTCGCAGAGATGGATGTCGCTACCGCTAAACGGCTCACCGATTTGGAGAGCAATGTGACACGCCTAGAAGACCAAGAATTGGCTAAAACCAATGAACGAGTCGAACGACTTGAACAACTGGACTCGACCATATCGACGCGTCTATCCGGACTAGAGAACAACGTGACAAAAGTGTCTGGAGAGGACATTGTCGAGGGCAGAAAAAAGATGGAAATGATTGATACTCGAGTGGTCGCATTAGAGGACCGCGGTAAACAACACGAAGACAAACTAGAAGATGTAGAGAACCGATTATCTGGTGCCGAAAAACAATTGGTTAAATGTTGTTCCAACGTGCATAATCTGTTCACCGATCACAAGACGCACGCACTCACGCAAGCTGAACTGTTCGAAAACCGGTACGCTGTGGTCGAGAAGAACGGAACCGAATTACGACAACAAGTTGATGCGTACAAAAAGAAACTGGAAGATCAAGAGGTCCGCCAGAACCGTTTAGAACAAGATGAGCTAACGTTGCGTACGCGTGTTGATGTTTGTGAGCGCACGGGTCAAGATCTGAACAACCATATCGAAAAACAAGATGCACGAAACGAGACTACGGTCAAAGAGTTGCACGAGTTGGATAAGCGCACCGGTACGCTGGAAAAGCAAACCGCCGATACCGACGCACTGGTTCAGCGTCACGACACACACTTGGTCGAATGCGAGAAAGCGCTTCGCGTGCTTGAGAGTGAAACGCGATCGAACCGCAGCGCGTGTGATGCGGCCAACACCGAGATCGTCGAAACCGTGCGCGAGCAAGCACAGAAGATCTCCGCGTTCGAGTCACAAACAACCGAACTGAAAATGCACGCATCCGAGTGCGACAAACGTTTCGACGAGATTGGTGGTCGCGTCCAACAGACGAGCGAAAAGTTGGTCGCTGTTGAAGTGGCGCTTCAGACTCGTGTCAACGAGACTGAGAAGCAAATGGAACGACTGACTACTCGTACGCAGACGTATGCCGAACAATTGTCCGGTCTGGACGCGCAGACCAAAGGGATGCGTGGCGAGCTCGACGGTACCGCGCAACGTCTCACAAACGCAGAGCAAAGCGTGCGCGATTGGCGACAACAAGTGGAGCGCCAACTCGTTGAGATCGAACCGCTACCCGAAAAGATGGAAGCGCTCCGACAGACGGTCAATCAGACGGATACGACGTTAGCTGCCAAGTTGGACGAACAGATTCGTCGGGCCGACAAAAACGAGGAAACTTGTCAACGAGAGACCAACGCGCTACGCCGTGATATCGTGGAGAACGACACCCTCGCCAAACAGCTTCAGAAGCGAATCGACAAGATCG
>High_coverage_contig_78
GACGAGATTGGTGGTCGCGTCCAACAGACGAGCGAAAAGTTGGTCGCTGTTGAAGTGGCGCTTCAGACTCGTGTCAACGAGACTGAGAAGCAAATGGAACGACTGACTACTCGTACGCAGACGTATGCCGAACAATTGTCCGGTCTGGACGCGCAGACCAAAGGGATGCGTGGCGAGCTCGACGGTACCGCGCAACGTCTCACAAACGCAGAGCAAAGCGTGCGCGATTGGCGACAACAAGTGGAGCGCCAACTCGTTGAGATCGAACCGCTACCCGAAAAGATGGAAGCGCTCCGACAGACGGTCAATCAGACGGATACGACGTTAGCTGCCAAGTTGGACGAACAGATTCGTCGGGCCGACAAAAACGAGGAAACTTGTCAACGAGAGACCAACGCGCTACGCCGTGATATCGTGGAGAACGACACCCTCGCCAAACAGCTTCAGAAGCGAATCGACAAGATCGAGTCGGCGGCATCCGAGTTGAACAAATCGTCCGAGTTGCACGCCATCAAATTGTCACAATTGAGCGCTCTACACGACGCGAACGCACCGCAAATGAAAAAGATGGCCGACCTCGAGCACGACTCGGTGCAGCTCGCGCAAGACGTGGCCGAGTTGCAGAAACGATCGGCCGAGCTACAAGAAGAGGTCAAACTCCTGCACTCGAAGGACAACGAACGGAAGGCTCAGGACGCGCATCACGCGACAATTCATGCGGAAGAGGTCGCTCGGTTGCGCGAGGAGTTTAGCGGCGGTGTGGAACGATCCGAGAAAGCGATACGCGATGATCTGCGCGCTCTCGCCGCCACAGCGGAACGCGATTCGGCGTCTCGCGTCGACCTCGTCAACAAAGTCGACGCGCTTACCGTTGAAGTAGAAGACAAACCGACTCGTGCGGAGTTTGAGTTGGTCAAGACCGAATTGAAGAACAACTTGGATCAACTTACGAGCAACGTGTCTCAACAAAAAGATACCAACCAGCGTGCGGAGGACCAAGAGCGCCAGCTGCACGCTTTGCGCGCGGAATTGACCGCACAGTCGGCCTCTCTGATCGGTTTGCGCGGTGAGCTCAACACCCTAGACTTGCCACAAGTGCGCAGTGTGACCGAACAGCTACGTCAGTGGCGCGAGAAAACGGATCGTATACTCGATCGGTTCATCGTTCAAGTCGAAAAGGCCGAGAAAGCCGAAGCGGACGCCG
>High_coverage_contig_79
CGACGCGCTTACCGTTGAAGTAGAAGACAAACCGACTCGTGCGGAGTTTGAGTTGGTCAAGACCGAATTGAAGAACAACTTGGATCAACTTACGAGCAACGTGTCTCAACAAAAAGATACCAACCAGCGTGCGGAGGACCAAGAGCGCCAGCTGCACGCTTTGCGCGCGGAATTGACCGCACAGTCGGCCTCTCTGATCGGTTTGCGCGGTGAGCTCAACACCCTAGACTTGCCACAAGTGCGCAGTGTGACCGAACAGCTACGTCAGTGGCGCGAGAAAACGGATCGTATACTCGATCGGTTCATCGTTCAAGTCGAAAAGGCCGAGAAAGCCGAAGCGGACGCCGCCGCTGCTGCTGCGCTCACGAAAGAAGCGGCAAAGTCGGACTCGGCGTTACCGACTGGAGCAACGGTAGGAACGCCGGCATCGACCGGCACGAATGGAGCGTCGTGCGAGGCAGTGAAAGCGGAACTGGAAGAGCTCTCCGAAAAAGTGGAGAAGAAACTCAGCGGGTTAGCGGAGAAGGCGGCTGAGAAAGAGAAGACCGAAAAGGAACGAGTTGAACGAGAAAGGGAGGCGAAAGAAATAGCGGAAAAAGAAAAAGCGTTAGCTAGACTTGTGCGCTCGGTGTCACCGACACGAGTTGAGGAAAACACAGCAGCCATCAAACGGATCGACGAGTCGGTAATTAAATTAACCAAAACCGATCTACCAAAACTTCGAGAGGAATTGAACCGCGGTGATAAAGCGGTTCGCCGACTCACTGACGAAGATTTGCCCAAGTTGCGCGAAGAGTTGATGAAAAACAACGCGAACGCGCTCGAGTCGGCTATCAAAACGTTGAGCGCCAATCAAGACAGCTTACGGGAACGTATGTTGGTCGAAGTGAAAGACGAGTCGGCAAAAAAATTGAGTGAAGCTTTGCACAAGCTGGGCGAGGTTCGGAACGTCTCACGCGAAACGACTCTGCGTACCGCGTTGAAGAGTATGCAAAACGNT
>High_coverage_contig_80
AAGAGAAGACCGAAAAGGAACGAGTTGAACGAGAAAGGGAGGCGAAAGAAATAGCGGAAAAAGAAAAAGCGTTAGCTAGACTTGTGCGCTCGGTGTCACCGACACGAGTTGAGGAAAACACAGCAGCCATCAAACGGATCGACGAGTCGGTAATTAAATTAACCAAAACCGATCTACCAAAACTTCGAGAGGAATTGAACCGCGGTGATAAAGCGGTTCGCCGACTCACTGACGAAGATTTGCCCAAGTTGCGCGAAGAGTTGATGAAAAACAACGCGAACGCGCTCGAGTCGGCTATCAAAACGTTGAGCGCCAATCAAGACAGCTTACGGGAACGTATGTTGGTCGAAGTGAAAGACGAGTCGGCAAAAAAATTGAGTGAAGCTTTGCACAAGCTGGGCGAGGTTCGGAACGTCTCACGCGAAACGACTCTGCGTACCGCGTTGAAGAGTATGCAAAACGATATCGACAAAGCTACGAGGAAATTACTGTCCAACCGAGACGCTTTACACAACACGGCTCAGAAAGAGTTACGCGACGGTTTGCGGGACGAACTACAGAAGAGAATCGAGACCGCGATCACCGAGTTGGCGCACAAACAAGATGAACTGCGTGAAAAAACGTTGTCCGTCGTGCAACAAAATGAAAAAAGGAACACGATCGTACGCGAAGCGATATCGTGTCGCTACGATCCAAAATCGAGTCGGCCGAAAGCGAACTGAAGAAACGAATCGCCGAGGACAAGAAGGTGAACGACCAACTGAGCTCGTTGCGCAAAACAATCGATCGCGAGAAAAGCGACATTCGTAGTCACTTGACCAAAAAGTTGCGAGAGTCGACCAGCGAGCACGAGAGTAAGTGGTCGAGCGCCATCACCGCAGCGAAGAAAGCGATCGCGAAGGACCGGGATGCCTCTCGCGACGCTGATCTCGCCGAATTACACACTAAAACGAAAAAAGAGTGCACCGAACGAATCGAAAAGGCGCTGGCACAAGCGAAACATGATTGTACCGAGCACCAGAGCAAGTTACGCGAGTCGGTCGAACAAGCGAGCAAAGCTCTTCTGGACAAGACCGCGAGAGAATTGGTGAAAAAACGCGACGACTCGCGGGCCAAGGTGTTGGCCGAAATGTCGACCCGTTTAGAAAAACATTGCAACGAAAGTCTGACCGCAGCGGCTGCGAAAATTCGTACGGAAGCGACCGCCATCGTGGCAAAGGAGACGACCAAAATGACCGGCGAGATCTCGAAGCGTGTAGACACCGAGTTGTCCAAGTCGCACAAGAGCGCGGACGAAGCGCTGCAAAAGGGACTGAAGACGCTGCGCACTGATCTCGAGAAACGCGTCGATGGCGCTGTGAGCAAGATGAAGAGCGATCGAGACGCGTCTCGTAAAAAGAGCTTACAAGATTTACAGACCGCTTTGAAGAAACACGTCGCGGATGAGTTGAAGTTGTGGAACGATAAACGCGACAAAACGGAAACGGATCGCGTACGTCGGACCATCGAGTACTACAAATATACGACAAATGAATCGTTGGACGATACGTTCAAAAAGCGCGACGAGAAACGAAAGGAGCAGATTACTGCCGCTCAGACCGAAACGACCAAAAAGGTGACGGCCGAGCTACAAAAGTCGCTCACGAAGAGGGACGAGGAGGCCAAAAAGACTACTGAACAGATTCGAGCCGACTTCAAGAAGGCTATCGAGACGGCTATCGCCAAGGTGCACTCGGAGAGGAATGAATCGCGCGCGAAGGCGTTCAAAGAGAAACTCGCCGATACACTCGAATCGACTGAAAACAATTCCGGAAAAAAGATGAACGAAAAAGATATGCAGACCATGCGCGCGCTGATCCAGGAGCAGATGAACGTCTTTGCCTTATCGTTAACCACAAGTATCCTACGTGACTTCCACTTGGTCACCGAGCATGTGGAGTCAGAGTTGAAGCAGTTTCGCGAGGAACGGAAAAAGTACACGAAACAGGAACTGATGCACGATCACGAACAGCGCGCAAAACAATTAGAACGAGACAGCCGCCTCGCCGCAATCGAGCACCTGCTTGGACGCAATTTCGACAATGTTCCGCTGAACACCTATGTTGCCACGATTGTGCACAAAGAGCTCGACCGGGAACAACGGTTACCAAGCTCGGACACTCAAGCGATCCGTAAAGCTATCACACGTTACGGGTCGTTCGATGCGTTCCTCGATCGACGCATCAACCAATTTTTGCGAAGCCACTTTAGTCCCGAGGATGTAGAGGATATATTGCGCGTGCGCGACAACGATTTTGTGTACGATATGAAAAAGAAGATAGTTGAACTCGAGGAGCAGGTCAAAAACCTCCTAAAGGGCGAGTCGAAACGCGCTGACGACGCGTCTACGGTACGAAGTCAGTTTCTCCGTTTCGAGGAACGTTTTCTCACAACGTTCAACGAGTTGGAGTCTCGTATCGAAAAACGGTACGACATCAAGAAACCCGTGCTTGCACAGACCGACCGCGGGCGCCTCATGGATCTCGAACACAAGTTGGCCGAGAGCGAACAAGAACGCAAGAAATTGGACGAACGTCTGCAATTTCTCGAACATGTGTTCAACCGCTTCAAAGAACTACGCAAAATCGACAGTCCTTTGAAAGCCTTCAACTTGGTCGACGATTGGACGACGAAAACGACCTAACGAAAACGACCTAACGCACGACCTAACGCGCGACTTAACGCGCCTCGATTGTCGTTGACGACAACTCTCAACGACAACTCC
>High_coverage_contig_81
CGCACGACCTAACGCGCCTCGATTGTCGTTGACGACAACTCTCAACGACAACTCCCAACGACAACTCTCACCAACTATCAACGACCGAACAACAACCGACAACCCGATCGATGTTAGTTCTGTATCACATGGGATCCGAACTCGATCGAACTCGCTCGATCGATCGTCTCAGTTGTCTTTGCTGTTATTTTATTGTCGAGCGTCTACTACCATCGTGGATAAGTTACACGGCCGTGCACACTCGCGAATAGGCGCGATCCTAGTACTAAGACTCGACGATCTCGAACATCTCCAATCATCTCTACCGAAAGGTGGTTCGAACTCGTCTCGAAGGATCGAAGGGCCCGGCCACACGGTCAGTACAATGAGTACGACTGAACCAATCGTACCGATCGACGAACCGATCGAACCTGTAGAACCTGTTAACGTGCGCGCTTGGCAAACCGTGCGAGTTATACAAACTGTGAAAACGTTGGAAAGTCTGTACGCCATGCGCAACCAGCGAGCCGCTCCTCACCTCGCGCGATCCGTACCGCGAAGTCTGGCGGCACTCACCAAGGCGAATACCGCGAGTACAATGTCTAATACTATCGCACAATCAGTCTTGCAGGTTCCACACGTGTCGACCGCAGGCCCGGTTGCGGTGCACTCGTTCGGGTCGTTTCGTCCGAAAGCTGACCCACAAAACGTGTGGCACAACGTGTGGCGAGCCTGGACAGCGCACGGTCTGGTTGCGCTCAATTACGTGACGCGAGGATTGTTGCGGATCATGTTGGTCACGATGGGCGGTTTATGGCGACGGTGCTATTCGCTCCTCGTCACCACACCGTCCCCGGTCGATTGCTTAGCGCGTACAACAGCGGTTCAACTGCACGGCCGGGTAATCAACGACGGTCGCACCGCATTGTACGACGTTTGGCTTACGTGGTTCACTCGAGAACAGCAGAACTGACTCGATGGTTGTTATCTCTACGTTGTTATCTCTACGTTGTT
>High_coverage_contig_82
GAAGTCTGGCGGCACTCACCAAGGCGAATACCGCGAGTACAATGTCTAATACTATCGCACAATCAGTCTTGCAGGTTCCACACGTGTCGACCGCAGGCCCGGTTGCGGTGCACTCGTTCGGGTCGTTTCGTCCGAAAGCTGACCCACAAAACGTGTGGCACAACGTGTGGCGAGCCTGGACAGCGCACGGTCTGGTTGCGCTCAATTACGTGACGCGAGGATTGTTGCGGATCATGTTGGTCACGATGGGCGGTTTATGGCGACGGTGCTATTCGCTCCTCGTCACCACACCGTCCCCGGTCGATTGCTTAGCGCGTACAACAGCGGTTCAACTGCACGGCCGGGTAATCAACGACGGTCGCACCGCATTGTACGACGTTTGGCTTACGTGGTTCACTCGAGAACAGCAGAACTGACTCGATGGTTGTTATCTCTACGTTGTTATCTCTACGTTGTTATCTGCAGTGACGGAAACGATGGTTGATATCCACCCATCGGTCATTACGACAAATAAATGAACAACGGTAGTCATCAATAGTCCAATATTCGCACATCGAAGGATTGCGCATCGATGACCGCGCACTGATAATAAAACAATTACAACAAACAATTATTATAATTGATTACAAAGCGATTTAAAAACAATAGCAGCTATTCACCCAATAGTTAATCGCCGCTGAACAATAGCGGGATCGCTGGATAATGGGCGACCGCGAAACAATGGTCGTGATTACCAACTTGATAAACGAACGATACGTCAGCGATAAAGACTGATTTATTTGTTTGGTTTATCAGAATCTGGTTTTGGGTTTTTCCGCGTTCCGCGTACATGTGCGCCCCGGGTTATCTTGGTCAGCTAATAACTGACCGCGATTCAACCTTGACTCGTGATTAGTTAGCTCATATCTCGGTTGTTCGTACTCGTGTCTTGCCCCGTGTCTTGCCCCGTGTCTTGCCCCGTGTCTTGCCCCTGTCTTGCCCCGTGTCTTGCCCCTGTCTTGCCCCGTGTCTTGCCCCGTGTCTTGCCCATGCTCGAAGTCTTGCCTGATGTCTTGCTCGGTATTTGCCTCGGTATTTGCCCGGTATCTTCCCGGTATCGGTTCGGTGTCTGTCCTACATCTGCTCAGTGTCTGCTTGGTACCTGCTTGGTACCTACCAGGTATCCGCCTGGTATCTGTCAGGTATCCGTCTGGTATCTGCCGGTATCTGCCCGGTATCCGCCTGGTATCTGCCCGGTATCCGTTTGGTATCTGTCCGGTCTGTCCGGTATCCGCCTGGTATCTGCTCGGTATCCGCCTGGTATCTGCTCGGTATCCGCCTGGTATCTGTCCGTGATCTGAGCCGCGAGGGCAGTACAAAAATGGCAAAGACGAAGCGGGAAGAAGAGGGGAAAAGAGCATCTGATGGGCAACTGATCGAAATTTAGAAAGGAGGTCCCGGTGACGGTGGTGTAAATGTGGCAAGCAAGACAAATTGATGAGTCGGTCGACTTAAACCGATACATCAAGCGGTAGAAGGTCGACACGAACCAGATTAGTTCGATTCCTCTGAAATGAACCGAAACGAACTAAGATTGGAAATGATGCCCCTTCCTCCTCGAGTGACAGTTATGGTTGAGCGACAGCTGAACGACGTCGAACTACGCCACGACCTTGAACGAGTGCGCGTGGCATCTTTGACGGTTTTGCTCGTCTGGCCGTCTTGTCGCCTTGTCTCTTTGTTGCCTTACCGTCCTACTCATTATCCTCCTTTCATTATCCTCCGTTTGTACCGTTATTGGTTCCGTCGCACTCGTGTCCTAGTAGAGTCCTCTACTCTGCTCTTTTCGCATTCTCTTCGCAAATGTCCACTCTGTTGTTTGTTTCTCCGATGACTCTTTTGTCCTCTTTTGTCCGACTATTGTCCAACTTTTTCTGAGTCCAGGTTTCTACTCACAGTTTGTCCCAATTTATACCCACTGTTTTATTTGCCCCGATGTCCTAGTCGAATCTTCGGTCTGTCCACCCAACTGTTTTGCGGAACAATGATATTTGATAGCGGTGCGATTTGTCATCTTGACCTTCCTTTTACATCGTTAGCTAACCAGCCAGCCATTCATCGATCGGTCCGTCTAATCAATTCGTCTAATCGGTTCGTTTCAGTTCGTTTAATCGGTTCGCTAATCGTTTCGCTAATCGTTTCGCTAATCGTTCGTTATTCGTCTCATCGTGCATTCCGTTACACGCTCCGTCGACTTAGTTGAGCATCGTTACGAACCTCGTTATGCATCTCGTTATGCATTTCGGTATGCATCTCGTTTGCATCTCGTTATGCATTTCGGTATGCATCTCGTTTGCATTTCGGTGTGCATCTCGTTTGCATTTCGGTATGCATCTCGTTATGCATCTCGGTATGCATCTCGTTATGCATCTCATTATGCGTCTCGCTAGGCATCTCGTTATGCATCTCGCTCTGCATATCGTTATGCATCTCATTATGCGTCTCGCTAGGCACCTCGTTATACTTCTTGTTCCGTGTTATGCGGTTCACTAAGTTTCTTTGAGTTTCTTTCGTTGTTTCTTTTGTTATTTCTTTCACTATACGTTCGGTCGTAAATATCGTGTGCACCGACTTGTTACATACTGCGCGACTTGTTATGCGTAACGTTTTGTCGGTTTTGTCGAAATTTGTCTCATTATCCCACTCGTTATTTGGCCCGTATTGTTCTCGTTATTGGTTGTCGTTTTTGTCGAGAGTTGTATCATTATCCCACTCGGTATTTGGTCCGTATTGTTCTCGGTATTGGTCGATTATTGGTCGATTATTGGTCGATTATAATTTTCGTCATCGTCTTTTATATCTACATCGTTATAACCTCGTTATTATTGGTGTCCCCATTATTAGTCTTGTTATTGTCTCACTGTACAAAGAGTATTTGTTCAGACCAAATCCTTCAAGACCGGTGCGAGACACGTAGACACGTACTCTCCTCAGTTTACGTATTTCGAGCAAAACTCGTGTGGAGCTCGCCGTCGCTCTCGTTCATACATAGATCATAACATTCATACGCAAATCGTAACCTGAGTGGTTTACGCAAACACCCGCAAATAGCCGACCAGCTAGCTAGTCGTAAATGCTAGTCGTAGATAGCAAACTACTGGAACAATGAAAGGGCGGGGGGGGGACGAAGAGACGAGAAGACGGGCCGAGGAAAACGAAGTGAACGGGAACGAACGAGATTAGTTTATTATAGTTGGTCGTTTTTATTTCACAGTCGCTGAGCAATTACGAAACCGGCTAGATATCTTGGAAACGCAATCTATTCTTTGGGTCATTTGATATGATTACACAGCCTTTGAGCGACGAAGAACAATAACGAGGATATCTCTTCGACAAAAATAAAAACGTTATTCAAACAACGGAGGTGGGGCGTGTGTGCGATAGAGACAACGAGCGACGACGGCGGGGAACATCGGGGAGAAAGAGGATCACTTAATAAAGCGCTCTCCTTTGCTTGAGCACACAATCGTCGCAACCTCGGCACCAGCACAACACTAGCTAGATAACGCTAGTACATCAGTGTACGCTACCAACCAGCGACAACGACTACACAACATAGTTGGACACGAATCGAAACGGCGCGACTCGAGTGCAAACTTTTGGGCCTGTGAGACGGTGAGACCTACTGAAATTACTGTCGACCGATATTAACAGAATACCAGAATACACACGGTCTTACTCAGTTGCTGAATCGCATACGTCAATACAACCAATACGATCTACGTACGTACAATCGTGTTACACACGACCAACGTACATCTGGTGCAAATCAA
>High_coverage_contig_83
CAACGTGCGGTCAACGTGCGGTCAACGTGCAGTCAACGTGTGGCCAACGTGTGGCCAACGTGTGATCAACTTGCAATAAGACGGTCAACGCGATCTTAAGCGATCCTACGCGATCCTACGCGAGCTCAAGCGATCCTACGCGACTCCGCTCTGCGCCGACGAACGGCGGTCTCGCTGCTCAGTCTTATTTACCGCCGCCACGGTTTCTCCACGTTCATTTCTCGAGCGCTACCGTTTCGGCGTGTACGACGCTCGAGCTGCCGCTATGGTCGAGTCCAACAATAACAACGTCAACACGCCCAACAACAACATGGGCGGACGACGATCTACTAGACGAGACAGCGTGTGCAGCCGATCCAGCTTTGATCAAATTTCGCCCACCTTTTCGGCGAGATTGCAATACTTCTTTTCCGATCTGACGACCGAACCAATTCTCCTAGTGGTTGCAGTCATGGCTCAATTGTGCGGCAACCGACGACTGGAATACCTGTTTGGCCTCCCACACGAGGAGCCTTCGATGGTGAGTACCATCCGACGGCCATCCGACGGACGACAGACGGTATTAGCGTACGAGGTTTTTCGCGGTATTTACCACTGTATCTGTTCTCGTTTTTAGGAGTGGCACACAAACGCTCTGCAAATTTATTCGCGCTTCGTGGTGCTTCCTTTGCTCTTGTTCTTTGGACACTTGGCCGACCGGTTTCCATATGCCCACAAGCTGACCCTCTTCCTCGACTTATTTCTCCACTTTGCCGTCTACCTCAACTTGCTAATGGAAGACGTACTCAACAACGTTGTCGGCGGTTCGGACACATTCTCACCAATGTTCCAGTTTCTGGTCCCACTTTTACGCCACGATCCCATTCTGTTCGCGGTCTGTTACGGTGCGATTTGTCGACACGGTGATCGCGACTTTTGTCCGGTATCGCGGAGCAACCGTCTCTCGCATACGGGTGCGCGTCTCATGCGCGGATTCCTGTTCCAACAAATCGGCTCTACTCTGGGTAGCTCGTTCAACTTTTTATCGCCGTTAAACATACAACTAGTCGGAGCTGCATTGATGGCCGGTGCATTTGTGTACGCGTTAATTCGATTTCGTGACGATGAGGACTACATTGATCTAGGCAGCAACGACGCCTTGCTGAACCAGTACTTGCGAAGTTGTTCCGAAGAATACAATAACATGGCTGAAGCGATCCGCTCATCACAAGGTTTCTTGACGTACACGTATGTACTGATGGGTTTACTGTTTGCCGCTTTCGTAGCCAGTTCAATGCAATACACCGACATGATATCAGTCTACCTTCACAACGTGGGGCACCACGGCACAACAGACATTTTGTGGGTACAAGTGGCCCGTAATACCATTGCACTGTTGGGACTCATATGCCTGATCTCGTGGTACTGGGGTTCGCTCGAGTTTGCCACGAGCGACTTGGTACTCGTACTCTCCGGTGCAACCTCTGTGCTGATCGAGTTCTCGCTGTACGCCTCGCTCTACATTTTCCCGACAAAACCGTGGCTCATATTCTTCGGCACGATGTTTGCTTTCTCCTCAGTCACGCACAAAGCTGTTCTCCTGTCCCAACTTACACGCGAGATTCAATGCACCTACTTTCGACCGCGCATCCTCGTCACTTCGTTCGTCTTTGTATTTGCCATGACTATGAATGTGGACTGTCTGCAGACCGACTTCGTCTCCCAGTCAATCGTCTCGCGGGCGACCAACCTCTGGCAGTTTTTCCTCATTTCAATCTGTGCGCAGCTCTTTGTCATTCTGATCTGCGCGGTCGTTCTACTGCTGTATTATTGTCGCGAGCGCCGCGAAAGCTCCAACTCGCCGTACTACCACTCGGTCTTCTTCAGATAGCAAGTTATCGGCAAGTCGGTTGTCCGAACGGTGCGACGATGGCTGCCACGCTGGTATCGATAATCGTTACAACCACCGCGACTGTGATGGCGACAATGGTCACGATGCTGACGGCGACGATGGTCGCTATGTCCGTAACAACCTTGATTACGACAATGTTTGCGATGACGGCCGCGATGGTCGTGATTGTGGCCGTAGTTGCGATGATGGTTGCGATGGATGCGGTGATGGTCGCAATAGATCCGGCCATAGGTCCAACGACAAACACAATGGTAAACCCAGCGATAGATCTGTCGTCTGATTCGACTATAAGCCCGTAACTCTGTCAAGCTATCGCGGCACAATAGATAGACAGCGAACAAACAGCAGCAAACAGAAAACAGCGAACAGCGAACTGCGAACTGCGAACACGGACCATGGACAACTTGTCGCTCATGAAATAATAAATGAAATAACAAGTGTATTGTAATATATATATGTAATACTGTGTAATACAACTCTCATAACGGTCCAGCGATCCTATTTGTACAACCCCCGAACACCGAACAATAAAACAACAATAAAACAATGAAGCGCCATACAATAAAGAACAATTACTGAACGTTGTCGTTTCTATTTATCAAACATCGTCTTAGCCCCCCTGTACCTCATCGTTCGACTAACTCGTCCGGTCGAACATCATTACCTTCTATTCTGTATCCTCTACCCTTGGACCGCCGGGCGACTCGTTACATTAATGCAAATGTGCAAAATCATGTATAAAGTCGCACGACGTCGCGATGTTGTAGTCATTTCCGCATCAATAGCGACCAACGTGAAGCAATTTGCCGTCGAGTAACGATCGTCTGTCCAAGTCTACACATGTGGGACCACGATCGATACAAACGATCAGAACAAACGGAGCAAATGAAACAAACGGAGCAAACAGTGATCGACGCTCGAAATATGTCGCAGACGCAGAGGTAAACGATATGCACAAGCATAGTGCAAACGAATGCGAACGACAAACGCAAACGACTAAGGCAAGCGAGAAGCAAACGACCGGTTCGCTTCGGTGAACCAAAACGAATGACCAAAACAGTCAATTGGTTCACCATCCATCATCCCGACGACTCACGCCAGCAACAACTGTGTTAGACCCGTTATTCGCTTCATCGCGTCGCATTCGAAAGAAATGAAAAAAAACTGAAACGACCAAAAAAATAACGTTGAGAGATGGCCAAGATGGCCAAGTGATAAATATCAAGAAAATACTGCTGCTTTTAATACTGTTTCTTCTCTTTAGATCGGAAGCTTCGATTTCTTTATACACTCTCGACAAATCTTGACAGATAGTGACAGAGAAATATCTCTTTTAAACGGTGCCAAAGGAGAGAGAAAAACCGAGCGAGCCAACAGGGTCTCGGCCAACACTGCGTTATATTTAGTGACCGACGACCAACAGCTCATAACCGGCGACCAACTATCGGTACTCGACTATCCACAATCGATCGTAAAAATCGAACACAAGCGCGTCGAGACGAACAAAGATAGGACAATATGTTAGACTAGAGATCGTTGAGGTTTCCAGCGATCGTAAAAATTGCAGATGGATAACAACCGACCAATCATAAACGAATTGAAATCGAGATAACATGGCCGACAGATCGCAAACATCGATTGCAGACATCGATTGCGCAAACATCGATTGCGAGATGTGTTGCTGTGTGTAAAACGGATGCGAGAGAACGCGAGACCCACAAAACCACAAAACCGATGCACCAACACGAACGGTAATACGAGCGGTAATAGATCGAGGAAACGGGAAAAGGGTAGTAAAAGATAAAACACCAAAAAGTATTAACCAATTGTATTTTCATAACATTGTTTATTCTAAGAAGCTGTTACAAACAACAATAAAGATCCAAATATCCAATCCAGAAAATTGACGACGATGCAAACCGTCGACAACTTGTTTGACCTGCAAAGCTATAAACACAAAAGCACAAAAACGCAAGAAAACACAGGAGAAAAAAACAAAAAAAGAAAATAACCCGAAACCTCACAAAACCTAAACTGTTAAAATAGCGGGTGACCAGAGACTAAACTAAGAAAATTATTGAAACCACGAAAACTACTACAACTAATTATTCAACACTAATAACTACAAACGATAAAACAAGACGAACGATACGGAACGGGACGACTATACGAAACGAGACGACGAAGACGAACAGAGACGCAAGCGCTGAGCCTACACTAACCTATATACTACTATGATACTGGAAACGCAAAAACAAAAACTAATTACAACCTAAACCTAAACCCTTCACCAAAAAACACGAGCAAGCGCAGAGTATTGATTAGAGCTACTATTACGGTTACGACAAAAAACAACTGAAAGAAAACCTTGACAAAAAACAAATTACCGAAAGTGAAAAGTTATTGTGCTACAAAATAAGGATATTAGACAATCGAGTCCTTGAATATGGAAAGCCGGTCCGTCGTAATATATTCGTAATCTATTTGGTTACAACTAACAGCTATGATCATATCGAACGGCTGGACCAGTTGTATCCCAATCATACCACCGGCTTCACCGAACGGTTAAACCCGCTGTTATTATTGCGAAATATTGCCAATATGCCATTATTACCATTATTACCATTGTTACCATTATTACCATTGTTACCATTTTATTGATTCGTTTATCGCCACTTTGCGAGTGTTCGACTGACAATGAGAGCGACTGGAGAGAATAACACGAATAAGAGGGAGGGAAAAAGACAGATAAAAAGAACGAGAGATCGAATGTACAAGATAGAAGGAAAACGGGACATGAGTAAAAGAGAAAGAGC
>High_coverage_contig_84
GCGAGCGCCTCAGAAAATGTTGGTACGACCAACTTTCCGGATGCTTGCTCGGCACTTGAGAGTCCAAACTAGCTGATGCAACATCACGACGGGAACGAAGGACTTTGGTAATTTGGTCGAAGTTGAGCGAGATATCGCTACCCAGTTTTGTCAAAGCTTCGTCCAAACGAGACAGATTGGTCGTCGAGTTTGATTGTTTAGGCTTGTAATGCGACATGAGTTCTAGGCCCTCCAAATCCTTCTGGAGCAACTGCATCGCAGAATCGCTCATCGGGATCGTCGGACTCGGTTTGTGGTGCTGCTGTTGTTGCGATATTTGTGAAATGAGTTTAGCGTCAGCTTGGTTCTTCTTCAACAGTTGCGAGAAACGATTGGCCGAGGAGACGGCAGGAACGGTCGACTCGCTAGCGCTGTAAACGACTTTTCCAAACACGGGGGCTCCCTTGTACTGAAGCGCGTACTCGGGTGCGTAAACTACCTGCTTACCGAAAGCGATCGGCTTGCCGGACAAACTTCCGTCGACAGCGTGCGTGTGGTTTCCATCGACGTGACCAGCGTGTCCAACATGTCCAATCGGTTCAACGTGGTTGAAGTGGTGGTGCGAGTGATCGGAATGCTGATTGGAATGCTGACTGGAATGCTGGTCGGAATGCTGACTCGAATGTTCACCGACGTGTTGGTCGACATGCTGATCGAAATGATGATCAATATGTTGGTCGGTATGTTGGTCGGTATGTTGAACAAGATGTTGACCGAGATGTTGGTCGAGATGTTGGTCGAGATGCTGTCCGAGATGTTGGTCTTGTGAATTGTGATGTTGATCAGACTGATTGTGATGTTGGCCATTTTGATAGTGGTAATAGTGCTGATCGTGGTGAATGTGCGGATCATGGTGGTCGGAAACCTGTCCGGATTGCTGACTAGGTTGACTGGGTTGTTGACTAGATCGTTGACCGACTTGTTGATCAAATTGCAAACCGAGATGTTGATCAATATGTTGATCGACGATATGTTGACCAGGTTGCTGAGCGACAGATTGCACAAGAGGTTGTACGAGTGGTTCGCTGGAAAGCAGATCAGCTGGCTGAAGGTGTTTTGGAACCGACGACTCGTGAAATTGAAGCTGAGCGTGACTTCCGTGACTTTTATGTTGAACATGTTGATGATTCTCGGGTTGGTGATGATGTTGATAATGATGTTGATGCTGACCGACCTGCCCGTGCGAAAGAGTGTGTTCCTTGTGATGAGTATCAACGTGAGCGTGTACGTGTTCGTGATCGTGACCGTGTTCGAAACCGTGTTCGGAATCGAGGTCGTGACTGTGTTCGGAACCGTGGTCGTGACCGTGTTGGTCGTGGCCATGTTCGTGATCGTGTTCGTGGTCGGAACCGACTTCGTGACTGTGATTGTGACCGTGATCGTGTGCGAGTTTGTGATCTTCGTGTCCCTGCTCCAAAACGTGTTGGTTGTACTGAGACATCGACTCTTGCAGTTCGTGAATTACGCCGTCGTTTTGGTCGCCTCGCATCGGATTGGCCTGACTGTGATCGTTTTCCGACGACGAAGCTTGACGTCGCTTGCGTCCGTGCGAATGCGAGTGTTCATGGTGAGCCTCGCCAACGTGGTGTTCACCGCGGTTTCCTCCATGATGCTGCTCACCATGATGACCGTGGTGATCTCCGTGTGCAACTTGGTGTTCAACGTGGGGTGAGTTGTGAACCGAGGAGACCGCGTGCGGTAGGACGTGTTCGTGTTCATGTTCGTGGTGACCGCTGTGATACCCACTGGATGCTGGTGGAAGTTTAACATGTTCGTTCACGTGTTCATGGTGGATAGCCGAACGTCTTGAGCGAGATTGCCCAAACACCGAATCTTGATCACCGGGCGGCCGTCTAGGAGTATTTTTCACCATATCCCACAAAGCGGGGCGACGCGAAAACAAGCTCGTCGAATTGACGGGACGGCCGGCGTTCGCCATCGAGCTTGGTCCATGTCCGTGCGAGACGCCGTGTGGTGGAATGTAAGGGATTATAGGCGGAACACCGTGCATATTTTCAGGCAGGTTTCCCTGCGTATCACCGTATTGAACTCCGCGCGAAAGATCATGCGGTGGAATGTAGGGGATGACGGGCGGAGCGCCGTGCATACTTGCTGGCGCATTTCCTTGCATACCTCCATGTTGGACTCCACGTGAAACCCTGTGCAGACCATGTTGAACCTTATGCGGGAATCCAGTATGAAACGAGTCGTGTCGGTTTAAATGCTGCGTTCCGTGCTGTACCGGTTGAGGAGCTCCGCTTCCAAGCTGTGCACCATGTGGAGCCCTGGGTTGTA
>High_coverage_contig_85
CAAGCTGTGCGACCTGCGGGGCTCCATGCGCGAGTCCGGGTTGCGCACCGTGTGGGGCGTATTGGAGTTTGTGCGACGAGACTTTACTTGGAACACTACGTTGACCACGGTGCAATCGTTGCTGGTGGTGGTAATGGGCGCCGTGATGGTCGGAGTGGTCAAAGGCGTGCTGATGATGATGTTGGCCAGACTTCGAGCCGTACGTAGGTCTCTGATGGGACAACGGTCCACCGATTCTATTAGAGATAAACTCGTCAGCGTTCTCGGCGTTCCCGGTATTCCCGGCATTCCTGGTATTCCCAGCACCCCCTGCGTTTCCGTCGGAATCGTGGAGCGTCGAATTGATGGGTTCGTGGTGCGCCTCACTGACATCGTGAATTTCGTGAATACTGAATGGTGATGCGGCGTACGAAGCGTTCAGCGGAACGGGTGAAACCGCCCAAATCGGAGTTGGTGACGGACTAACCGACGGACTAACCGACGAACCATCCAACGGAACTAACGGTGACAATGGTACTAGCGATCCACTGGCGACGGGCTTCGTGGGTGCGTTCGATCGTCCCGATTGCTCGAAGGTATCAAGAAGATGGTTCGCTGTCTCGGGATGGGAGCTATTCGATTCGAATTCGCTGAGTTTGCTTGGTTCGCTTGGTCCGCTCGGTTCATTTGCATTCGAGGTGCCGGATGTGGTTGTATCGGCGGTCGATGCTGATAGTGGTACTGGATAAGCTGAAACCGAAAACGGTAAACCAAATTTGTAAACCACCTGTAAACTATTTGTAAACATTTCAATGCTTTTTTCGTTCGTTTCGTTCGTTAGACGTCATTCTTTCGTCGACGTTCTTTCGTCGACATTTCGTCGTTCTCTCATATTTTCTCGTCGTTCTCCAATCGTATCCGTTTTCTCGTCGTTCGAAGAGAACCGGTACAAAATGCGAACACAATGGAAATGTGGGTGAGTGAGTGAGGCCACGGAGACAACCGCAGAGGTCTTGACGACGATCATCGAAACATGCCGTAAAAACGTCTGCGGAAACCCGCGCGACCGACCCAACTGACCAAATATATAACTAAACATGCAACCGCGACACTCAAACCGACGTGTTTAAATTGACACGGTCTAACGCACTGCAACACGTACACAACATAGAAAGAGAGTACATTACAGAAGACGACACGTCCAATGGCGACCAGTCCAATGTCACGAATACCACAAACACCGGAGCTACCTAGAGGTAGGTAGATTGACGCCCGGTTGCTCGACGGTCATCGATGGGCGCAATCTAATCGTTCCGTCCGTACGATGACCGCGCAGTAACCAACGTCTCGTACCAACTTTTATCGCTCATACAAACATGCTCCATCTTGTTGTTTGCACCAACGTGATCCGTTCGTTCTTTTCCAGTGTGGTAATGGTACCATAATATCATAATACCATAATAGTGTGGTAATGGTGCGTGCCATAATAGTGCAGTAATGGTGCGAGAGATCGCGATATCGCATACGGTTGCACGGCGGTTTGAGCAGACAATACAAACTACCATACTGCCGCATGCAAAAATCGTGACCGACGAACGAGAGATTCGTGGGGCTCTGCGAGGTGCGCAACGACGCGGTGATAAGATGGCTGACATCGAACACCACACTAAACACTAAACACTTCTAAACAAATTCAGCATAACTCCAGGCGAACGACGACCTACCGACCCGACGACCCGAATTGGACTGACCGCAGAACTTTTGCAATCGTTACTCGTTGACCGATCGAAATCGTTGTATCCGTTTTGCACACAGCCCTACTCGTCAAACACGAACTGCGCATTCGCTAGACGAAGGGTCGTGTGCAACAGGTCAAAGGTCGGCCACGTGCCAACCGATTAACGAACTACCGATAAATCATCAACCGATTGCAACCGACCGACCGCTCGGTGATAAAGTGATAAATAGTTGATGAGTGGTCCGCCAGAGACGCTTCATCGACGTCCGATACGAGTTCGCGGAGTCTGCGTGCCACCAACGTCAGGCGTCCCTCCGACGATTGATATGCATATTGATACACAAAAGTCAGACAAACCGACCAGAGAACTAACTAAAATGAAAATGAGACGACCGACGAAACGAGACGACCGACGAAACGAGACGACCGACGAAACGAGACGACGACGAAACGAGACGACGACGAAACGAGACGACCGACGAAACGAGACGACCGACGAAACGAGACGACGACGAAACGAGAAAGACAACAACTCGAAAAGTTAAACAAAAGTTGGAGACTCGAACGAAAGAAAATTGGGTAAGATACGAACAGACAGAAAGTGACTTACCTGCATCAATGAGCAAGACCAGTGGCAGAGAGACGAGTGTCAAGTAGATCAGCTTCATGTCGACTGAGCGTTTCACTCGCAGAATGATGAACGTCGAAGAGATATTCGCTTTTATACCGATCATTTGACCGAGCACAAGGACGAACTAGTCGCGCACATAAAAGCGAACAAAGGAAATTATTGATGAAATAAATTACTTTCGATTGTGCGAGTCAGATGAATAATATTAATGGATTGATGATGTGCCTGATATGCAAATGACTGCGGGGTATACAAGTGTTCTTTTGCGCGTCGACCTATTGCTCTCATTCTTTTGTTTGGTGGAGGAGGAGCGCCAAGAGGTTATCATAATGGACAAGACGTATGAGATGGATGGTGCCTGCTGCAACGACGATAAAGACACCACATGCTCGTCGAGTAAAGACGGTACAGGATTGTACGAGATAGTAAAAGAAGATCGAGGATGTACGATCGTCCCTCTTTTACATTGCCTCTCTCTTACTCACTTTGATCGGTAATGATCAAGTATGGTAATAGGGACAAACTAACGAGTAATTGTCGAGAGTCGTCGAGTTGCATTTTCGCCATTCATCGTCCTCGATTTCGCTTGCCAGTTAGCGATTCAGCGGTTCGGTGGTCTAAACTAAAAATAATTAATGAAAGTCGAGGCGATTTGATCCCGCCGGGTTCCTGCCTAAAAATCCTCATCGAATTTGCTTGCCTATGTTCGTAGCGGTAATAGCAGTCAGCAATAGTCACAATAACGTAGGTAATGAATGCAAAATAGTTACCACATGGTTACAGCAATAACTATAAAACAGTGGTTACCGCAATGACCATAACGTGGCCATTGTAATGACCACGGTAATGGCCATGGTAATGACCACGGTAATGGTCACGGTAATGGCACCAGCAAAGGCTACAACACTGGTTACCATAATAGCTACCGCAAAGACTACAAGCGGTTTTGGAGGTTCGCCAGAAACCTCAATATAGTACTCGGACTCGATAGCACGAGCCAGCTCACCTCGTCAGAACCACTGAGAACCGAGACGCACGTGAAGACACGCGGACATGCGGGGTGCGAGTCTGGAGATTAAACAAGTAGAAGACGTGACGATTGTTCGTTTGGTTTGTGTTTGTTCTGCTTGTTTTGCTTGTTATGCTTGTTAGGCTTGTTATACTTGTTATGCAAAACTTGTGCTCCGATAGACAATGATGAATTATGCGACGATGCGCGCTGGAATGTGATTGGAATAGAGGGCACACGTGTATATTCTTTTAACCTCTAATCGCCTAACAGCGTATCCTCCAATCGCACAAGCCGGCCGGCAATTCGACAAACACAAACGCTGAACGCGTCGCTCGTCTCGTACACGTTGCACGCGTAGTGCACATAGCATACATCGTACACGTGGTAATTAACGCAAGTCGAACGTCGGAACGTCGATATCGAATGCAAATGTCGAACGCCTGATCGTTGTGCACGCTACGCAACGTTGACCAATGTCGAACAATGTCAAATGTAGGTGGGTGGTGGACAGAAAGACATTGGCGACGTGTCAGTCGTCTTGTCGGTTGTCAATCGCAGTTGGGGTCGTGCGCAGTATTTGCAAGCGAGTGACGATGTGACTCGATAATCGATTTTGATAATCAGTATCAATCGGTCATTCGAACCGGTAACTCACAAAAACGATTCGTGAGAGATGCCGTTAGTGAGTGGTGTAAATTAGACTTGTTTAAACGTCTTCGATCGACAACGTGAAGACATACAA
>High_coverage_contig_86
CGAGTGACGATGTGACTCGATAATCGATTTTGATAATCAGTATCAATCGGTCATTCGAACCGGTAACTCACAAAAACGATTCGTGAGAGATGCCGTTAGTGAGTGGTGTAAATTAGACTTGTTTAAACGTCTTCGATCGACAACGTGAAGACATACAAGAGGACATAACGAGAATGTTGAAAATGTTGTCAACCACGAGAACCTCGATTAACGAGGTGTCGGTTTGAACCTCGATCAACGTGATTAGGGTACGTTGCAAAGACTCGAATACATCGAAGTGTTGAAAACGAACGTGGTATTAAATGTTGGTACACATATGAGGCGACGCGTAACAACCATGAGGGAGAGCAGCGGTAGGTATAGTAAAACGTAATATCATGCTAGCCATATAGTGTACATTTATTGGTATAAGTGTAATACAATGTAATCTGGAATAGTTATATGAAATACAAATACAATAACGTCTAAATACAGTAATACCAAATACAGTAATACCATACAGTAATACCAAATACAGTAATACCAAATACAGTAATATCGAACAGTAATATCGAACAGTAATACGGAATACGGTAATATCGAACAGCGATACAGAATACAGTAATATCGAATACAATGAATACAATGGAGTATACAGAAAAATACAGAAATATAGAAATACAGTGGCACGCCATGCGCGTTATTGCTGGATCGGATTCGTAATGGTGGGCATCAATAACTTGGGATCGCGTACGGGCGAGCGGTACACGAAGAAGCTGTACAAGTTACCGGACGCACGATCTTCGATCCGCGAGCACAAGATCGGTAAGTGGTCCATGTTCGAGCAGTACAAGACGAACCGATGTCGAGTGAAGTAAAACGCGCAACCATCCGGTTGGATAAAGTCGACCTCACCAGACCGACGACGAGTTTTGCGTTCGAACGCGTCTTTGACGATCGCTAGTAGCACTTGGTCGGCAGAAGGTGGTCCGA
>High_coverage_contig_87
AATATCGAACAGCGATACAGAATACAGTAATATCGAATACAATGAATACAATGGAGTATACAGAAAATACAGAAATATAGAAATACAGTGGCACGCCATGCGCGTTATTGCTGGATCGGATTCGTAATGGTGGGCATCAATAACTTGGGATCGCGTACGGGCGAGCGGTACACGAAGAAGCTGTACAAGTTACCGGACGCACGATCTTCGATCCGCGAGCACAAGATCGGTAAGTGGTCCATGTTCGAGCAGTACAAGACGAACCGATGTCGAGTGAAGTAAAACGCGCAACCATCCGGTTGGATAAAGTCGACCTCACCAGACCGACGACGAGTTTTGCGTTCGAACGCGTCTTTGACGATCGCTAGTAGCACTTGGTCGGCAGAAGGTGGTCCGAGCAAAACACCGACTTGAGTGCCATTGACGGACACGACCCACTCGTAGGAGCGTAACAACGTCGCTTGCGTTCGCTCGTTGACCACACGAAACCGTCGTCGCAAACGGTGGTAATACTCACGCCAAGGCTCACTCGCGGCCTGACGAAACGACGAACCGAACAACACACGTTCTTCGCCTTGCGTCAAAAATGGTGAACGGTATTGATGTCGCTCGTAGTAACGACCACTGTATTTACTGTGTGTACCAATATTAAACGAGCCTATAATTTCAAAGCGGAACCGCATTCGCGCATCGACGATCGAGTACATGTTGTGATGCACTCGATTAGTACAAATGATTATGCGCCACAAGCGCGTTTCTAACGCTTTATAGTTGAACAAAGCAGGCTCGATCGAATGAGATCGGTTCGTCGGAACGACTAGGCGTTGTTTGGTCTCGAGAAGTGGTACCGTGCTACCACGAAACTCGCGATCGCTGGTGATGAACTCGATGCTGACCAAGTTGTCATCGAGCGCCGGTATGACCGACAATTGATCGTCCACCGAAGAAGATGAGTCGGATGGGGAAAATGAGTCACGCGACTCGCGACGCGCCATAACCATGTTCAATGGAAGGCTAAGCTCGGTCGACGAGTCGACCGTACTGGGAGCGCCATCAATCGCACCGCTGATCGAACTGGTATCAATACTGGAACTCTTACGCAAAACGAGTGTTCCACAATCCGGTCGCTGACAACGCATCTCGATGCCGCCGTTACGACGACCACTGTTGTAACCGCCACTGTGATTACCTTTACCGTGATCATGAACATGACCACGACCACGACGAACATATTCGATGGATTCATCGTGTCGAGCTATCAAGTCCTCGTATAATATAGCATTGTTGAGTCCGCGCGCGTCGCGAACACCACTGAGCTCGGTGGCGGTCATTTCCATAAGTGCGGCGGCCTCCATGCAAGCCAGTTCCGAGTACACGTTGTTCCCACCACGTTCACTCCCGTGATCGTTCTCGTCGTCTCCGTCGCCGTTGCCTCTGTCGCTTTCGTTCTCGTTGTTCCCGCGGTTACCCGTGTTTCCCCTCGTGCCAATACAAGATGATACGCGCGTTGCTTGTGCAGCGCGCACGGAATGACCGGTCCGCGCGTTAGTCGGCTTGTTTTGCACAAATACGAACCCCACCGAATCAGGGGTATGTACCGAAAAAGTGTGGTCACTCGTTTCCAACAACTCGATCTCGTTCGACAGTCCTCCGCCTGGTAAGACGCAAAAATCTTCGCACGGTGGAATGGAAGCAATACTGTAAAACGAGTCGTGTTGATTACGATATTCACGATGGTTTTGCTCAGTCCAGGTTCGCTCGTCGATACGATCGGTTTGATCGGTTTGGTCAGTTCGGTCGGCTCGATCGGTCAGCGTACGATCGCTACGGTCGGCTCGACTGGACGACCGTCCTGTTATGTACTCTGGTGAGCTCGTGCTGCTCTCTGTCTCAGAGGCGTAACCGTTCCCACTGAAAGCGCTCAACGTCTCCTCTTCGTCAATCGAAGTGGCGACAACCATTCGTGGCGCTTCGATCACGCCAATACGCCGGCCCTCTCTACCGTCTCGATCATTCCGTAGCGCATCGTGACCAACATTAGTTCCGTTAGTTCCGTTAGTTCCGCTTGTCCCGAGCACCTCGTCCTCCAGAGTCTCGAAAATACGAACCGGGGTGGCGGTAATGTCGATGGTTTCTCGACCCGCAGGTGTAGCCGCGCCAGAAACATCAGAAACAGCGGACCCGCCGGATCGTTGAGACCCGCTTGCCCGGTGAACCGTCTCACGATCCCGCATAGGGCGAGATACTAGCTCCAAATTGGACCAGATTGTCGGCGATGAGCACTCGGACCTCGAGATACGACGAAACGCGTTCCGTCGGTGAATACGATGTCCAAAACTGCGTTGCATGTCGGTTGATACGGTTGATGTGGTTAGTAAGTAGATAATTAAATCGGTGGACGATATTGGATAGAAATTAGCTGCTGGTAAAGTGGAACCACTAGAGTAACTAACTGGTCGATCGTTGAAGTAACTGGTCGGTTAGTCAATGGACAAAATGTGCTACTGGTCGATGTGATGTAACGGACCGTTGATACGATTACGCCGCAACGTTTACCCCACGGTGTATA
>High_coverage_contig_88
CGGTGATGTCACACGATCGGGCGTTACGAGGTGCGCAAATGGTAGTCGCACGAGAACCTCAGTAGTTTTGCGTAAATTTACCAAAAGACCAAAGCAATTTCAACAACGTCGACTGGTGGTTTTCAACTAAACGAACTCGTTTAAATGGAACACGATTGAATACGCGGTCGAATGCGCGACCGAATGCGCGGCCGAATGCGCGGTCGAATGCGCGGTCGAATGCGCGGTCGAATGTGCGGTCGAATGCGCGGTTGGATATGTTGTCTAATGCGTTTGGATACACGGTCGTATACGTAGTTTAACAAGTTGGTCGAATAAACGAAACCGTTATACAAGAGGTGCAAAACGAAGTTGACTGTTATCAGACTAAGATAACCAAGACGATACGAACCGATACGATGCGATGGTTTGACTGCTCGAGTCTCGTCGTGGCAGAATATATATACCGTTTCGCACGTCTAGAATCAACCGTGATAATAGCGTGACCACATCGCGCTGATAAAAAACTGATAAGATTATAATACGTCTCCCGAGTATTCCGAGTATTTCCACACGGCTCTCAAGAGGCTCAAGATAACGAGATTGTTCCACGAAAAGCGTACAAGGAAGACGCACGTATGACGCTCGTACGACTCAAAAGAACGTAAAAAACGTCCCAGCGGAGCAGTGCTTATCACGATAAGTCGATGAAAGTCAACAAAGTCACTGTAATGTCAATGTCGTATCGAAGCACGATGTCGAAACACTGTCGCAACGATGTGTCAACGATGTGTCGAAACACGATGACCAACGTAATACGGAATACAATGTCGAATACAATGTCGAGCACAACGTCAAACGCAATGTCACACGCAATGTCGTACGCAATGTCGAACCCGATGTCAAACGTACAGTCGAACACAATGTCAAACTCAATATCGAACGTATGTTGCACGCAATGTCGAAGGAAAAGTTGTACGCACGACGATCAAGCGAGATAGTGAACAAGATGAACGATGAACGTAATAAACGAATAGACGAGACAAACACGATGTTGAAACACGCCACTGCGCCAAAATAGCGAAACGTGATGTCGACTAAACCGTCATTACAACGATCGATATGTCAATTGTCAATGAAAATTGAACAGACGAACCGAGATAAGAGTGTCCCAATAGACTCGGAAAAGTACAGATGTATGAAACGATAGCTCGAAGGTAAAGGTTGAACAAAAATGGAAACCACGTAACAACGGAACTGTGGCGAAACGACGACTATTCTCACGAGAGAAAGTCTAACCAACTCTATCCGGCTCGATCTACTAAACTGTCGGTTTAATCGCCCTAAGCGCCTGTTTAATCGGCCGTTTCTTCCACCCCTCGGACTTACCAAGACCACCGGAGACCACGCGATGGACACGAAGCACAAGCGACGGACACATATGGGCGAGGCGACCGATAAAAACGCGATAACGTCTAACACCGCACCACACTACTAAAAACCTATAAAACCGCAATAAAAACGCAATAAAAACTGCGATAGAACGCAATAGCTGAACGAACTAATCCCAATGGAACGTTGTCATGCGAGTAACGCTGAGTCTTGCGAAACAACGTGTTCAAGGTTGATCAATTACCACCGACATCCTCAAATTATAACGATGCACACGATTCGATCGAAACAAGCGTTGTAACGTTGACGCGATACTCACACGTTATAACGATCCTCCCCAATCGTATGCAACGGGATCGCATTACCACACACCATTATCGCACCAGCGTTATTACTCGATAATACAAACGGTAATACGAACTGTAAGGTAATACGGAAAATAATACACATACGAATGGTGATACGAACGGTAATACCAACAGTAGCACAAATAGTGATACAGATGGTAATACAAACGAGAATAAAACGCTAATCGAGAGATAATAGTCGTCCAAGATTTCCAGCTATTTGGACCGTTTGGTTCGATTCGCATTTCATCTACTCGACTCACTCAACGTAATGATACACGCTTGCAACTCAGACGTTCAACATTCCACGGCTCCGCCGTCACCACTCCATCTCCAGTTCTACTCTACTCCGCTTACCCAATCGTCACACCAACTCTTTTACCCTCTTTTACCCGTTCGAACGATCATTATCCAAGATATTCTTACCCGTTATAGCGAGTCCGCTTCGTCATGTTATTCTTTAGTCAGCCACCCCACTAGCAATCATTTTTCTTTTTTATACTCAGTAACTGCATTGTCACTTGTTTGTCATTCGTTTGTTTCCTCGTACGACTCAGTGCTGAGGTGATAATCGCATACGGAGAAGTCCGGCGAAACAATGGGTGCGTTCGGTGTAAACACTTGTTCCGAGTAAACAGCTCGATAAGCTCGATAAAAATAACGGAGAAAATGGAGATGAAACCGCGATAAAAGCGATCAAAACGCCGATAAAAACCAAGACAAAAACAGTAGAACCTATAATAAAAATAAAATAACTATAATAAAAGCTACGATGAAACCGAGATAAAAAGAGATAAAATAGTGATAAGAATAGCGATGAAAAAATGATAAAAATCTAAGATAAAACGAATAAGAACGAGAACTCAATAGAGCGAGCTTGACACACCTTGAATTGCATCACCCGTTTAACGAGCAGTCCACTAATTGGAAAGCGTATTGACGTAATGATGGTACAAGGAACACCATACAAGGAATTGGAGTAATCGTTAGACATCAAATTACTAACTTGGTTTACTCATCTAGTAAATTTATTCAAAAGTAAACTTTGATATACATACAATTGCCAAAACAAAATACAAAAAATATACTAGAATACAATCAAAAAAACTAAGCTCTCGGAACATCGCGTCTGATACCTTCGAGGTATCACACACATCAAATGTATCGATAGTCTGTTCAAAATGAATCGCATTCGTATCAGCATTACAATCGGTATTACATTACAAGGGATGTTGTTTAGACGATGTCGGTAGGTCCGATTCGACCAACATGTTGGCTGCGTTTTTGGCGGCTCTGAAAAGAATGGTTTGCGGTACACTGCGCAAACCAGATCGCATGAACGATTTAAAAGCTAGTGTTACTAACGTCCCTGGAATGCTGGCACGAGTAGATTCGGTTTTAAACAGCTGGCGGTCTACCGCTGACTGTGATGCGTAGCTGCTGTACAATTCCGCCGGTTCAGTTGAATCCGTAGTTTGCTCAGTTGGTTTAAGTGGCTCAATCGATTTCATTTGAATCGGTTGAGTTGATGTGGTCGGTTTGGTCGATACTACCGAAGTAGTAGATGCGATGGTAGTGGTCGATGAGACAGAAGCGAAGGTAACTGAGTTATTGTTACCGTTGGCGTCCTGAACATTGCCGGTAATGCTAATAACTTCTTCATGAATCGGTATCGTGGTGGTTGTGCTGACCGCCGGAACTGCATCAACCGCGTGCACGTCGAACGAATTGGCTGTAGTCGGAACAGATACATTTACAACCGCGAATTCGTCTAAACGACTGGACGAATTGGTTCCTGGTAAATCCGAAATCGTTGCATGTTGTTCGACAACACTACTTGGCACCTTGAGTTCGTCTACCGAGGGAACTAACGAAATTAGTTGCGCGCCACCATTGTCAAAATTTTGACTTGGGACTAGATTGACAAAAGGGTGCAATTGAGTAGGAGTTGGAAGAGGAGCAGTTGTATCCTGGTCACCGTTTTCATTCCCAACCGTGTCGCCAAAGTGATCGGATGTATCCAATTTGACAAAAACCTCATCGTTATCGCTGTTTAAATCCAAATCAGAATTGCTATCGGTATCAGTGTCAGAGTCGAGCGGAACACCACGAATCTGAGCGGCAAACTCACGTAGTTCGGCCTCGGAGTCAATGGTTAGTGCGTTTCGTCTCTGCCTGAGTCGACGTCGAACCTGTCTCGCTTTACGAGACCTAGTAAAGGACGACTTTAATTTTTGTAAACACTCTGGTAGAATTGGCGAGTACAAAGCATCATCGATGTGCGATACATCCGAATCGTAGTCTTCAGAGTTGCCGAGCAAGCCGTCGAACGCATCTTCACGGTTGTCAGGAAAAATATAATTATCTTCTGCCATTATTTGAGCCACCTTGAGCTGGACGTCCAAAAAACGAGCAATAACCAAGTTGTACACCAACCAATCAATTACACTAGAAGATTCCACCTTGGACAAAACTGGATAGTGATAGCTTTCTTCATACGGAGTCAAAAAAGATACTTGGAACAAATTTGGATTATTGTACGCTTGAGACAAAGTAGGTATAGTGGGTGGATCGGTCGAAGCGAGCACGTTGATTGTGCGGGGAGCCTTGCTCCGAAAGCACTCAATGGCAGTACGGATACCATAAGCTAAATCATCGTAGACTGCCCGATAATATACTTCTTCTTCAAAACGGTCGGAGCTATAAGAGACGTCGTCATCAGACTCGGCAACCTCGTCAAAATATACAAGACTCGGATGAGCCGGTTGCAAATTTACATGATGATTCACTGAGAAAAATTGAAAAGCATTCTCGTCGGTATCGCTTGACTCGCCATTCGACTCGCTACTTGAAACACCAACAGCACTGCTGCTATCGTCAGCCGGGTCCGTAACCACGTCGATGCGGCTATTAGCTTCATTGGTCGGAAAACTCGCTATGTTATTATTTTGAATTCGATTTGATGGTCGAAATATCAAAGTGGGTTCCACCGATTCGGTTGGTGAATTTGGTTCCGTCGATGATGCTATCGTTGATGCGGTAGGTGAAGTGACTGTTGCTGTAGTCGTTGATGTGGTTGGTGATGCAGACGTTGGTGCCGCCGTTGATGTGGTTGGTGGTGCAGCCGTTGGTGCCGCCGTTGATGTGGTTGGTGGTGCAACCGTTGGTGCCGCCGTTGATGTGGTTGGTGATGCATTCGTAATTGGCGATTCAACTGGCGCCGACGTAGATGATGCTCTCAATGCCATTAATTCTTCAAACTGTGCGCTTCTTCGAAATGCTGCTGCCCATTCGGCCGACGATTCGCTTTCACGTCGACGATCCAAATGCGCTTCGTACATTATGTTAAACATGTGGTTAGCGTACAAATTATTTGCTCGTTTTACAGCAAAAGCTATGACCGCTTTCATGTTGATGGAGGGATCAGTTGACTGATGGACATCTTGGTCGGCCTCCGACAGTGAGTGATGCGCATCGGAGTCAACAGCAGAATCGGCCGAGTCAGCTGAATGAGTAGAGTTTGCCGATCGAGACGTTCGAACTTGTTTATGGTCGTCATCGTCGTCCGAACCGCCCGAATTGTCGGAATCGTTGGAATTACCAGAATCGTTGGAATCGTCGTGATGGTCCGGATCATCAGTGTCGGAATCGTCTGAATGGTTGGATCGATCCGAATCGGAATCCGAATCTGAATGATGCGTAGAGACGGTTCTTGTTACGTTGATTGAATGCGGTTCACTACCGACGAGCAAAGTGTGTATCGCCACATGGATCAACATAACGCTTAACACGGTGGTCAGCAAAATGACGATCAAGAGTAAAGCGTCACGGAAGGACAAACCGCTCAGAACTTCGGGAGGAAAAACTCCGGCACCCATTTCGTTACGCGGTACAGTAAAACGGATATTTGTTGATAAAAACAAACCGTGTGATCAAAAGTCGTGAAGTAGTCTTCGAAAAAGAACAAGTCGTGAAGATTGACAAAAACGTTTTTAAAGAAAAATAAAACGGGAAGTCGATGTGATCGATACAATCGAGGAGATCGATACAATAGATGTCGATGCAATCGATGAGATCGATGAAAACGTTTAACAATCGCTGGATATACTAATTCCAAGACGATCCGCCCGCGTTTATATACTATCCAGCGAAACACACCGATTAGCGACAACCGGAGGGGGATCGCTTGTGTGAGTGACAATATCTCGCGCTATCGAATCGATTACACACTCCCTGAGGCTTATCATTTCGGCGAAAGTGTGTAGGTTCGGGGAAGCGGTAACGCGGATGGAAATGAGAGGTACGGATTCTTGAGGGTACAAACTCGCGCGTGCGCACACGACATAGCAACAGACAATGCGACACCACGAGCATTCAGGTAGACGTCCCTAGACTCTGTCCAACAGAACCAACGATGACCCAATCACACAAAACTCTTTGACCTAAACCCACGTTGACCCAAACGAACGAACGGCTCGACAACAGTCCGTCAAAAGTCCGTCAACGGTTTGTCAATGATCCATCCGGTAATACGACGATCTGACAACGCGACAGTTCGACGACACAACGATCGACTCGTTGTGCAACTTACGTCCTCACCAACGTTTATTCCGACACTCGTTCGGACATGCGTTCCGCGTATCCGCTTTGTGCCGCTTTGTGCTGCTTTGTGCTCCACATTCGTTCCGAGTACTTGCTTTGTGTTGCAATACTCGTTACATACGACCATTCAGTGCATTCCAGGTACTGCTTGGAAACACAGACACGCGCGACCG
>High_coverage_contig_89
TGAGGGTACAAACTCGCGCGTGCGCACACGACATAGCAACAGACAATGCGACACCACGAGCATTCAGGTAGACGTCCCTAGACTCTGTCCAACAGAACCAACGATGACCCAATCACACAAAACTCTTTGACCTAAACCCACGTTGACCCAAACGAACGAACGGCTCGACAACAGTCCGTCAAAAGTCCGTCAACGGTTTGTCAATGATCCATCCGGTAATACGACGATCTGACAACGCGACAGTTCGACGACACAACGATCGACTCGTTGTGCAACTTACGTCCTCACCAACGTTTATTCCGACACTCGTTCGGACATGCGTTCCGCGTATCCGCTTTGTGCCGCTTTGTGCTGCTTTGTGCTCCACATTCGTTCCGAGTACTTGCTTTGTGTTGCAATACTCGTTACATACGACCATTCAGTGCATTCCAGGTACTGCTTGGAAACAACAGACACGCGTGACCGATACACAACGATACGTTGGACCAAAAGTCGCAATAAAAAGGTATAGAGGTCATCAAGCTTCAAAAAATACTATCGTTACCAGCGAGATACTAGAAAGTCGAAAAGGTGACATCAATCGTGCCGAGCGTTGCTTAATGCAGCCACAGACAAAATGTCGCAACGTGTGTCGCAACGATCATCGATAAAGATCGTCCAAGCGAAAAACAGAAACGGTCGAAAACTACTCGGACAAACGATTCGGATGGACACGTGTCGTTAACATATACCAGAGATACTAGAAGTATTAGAGGTACCAGAGATACGGGAGATACACGGACAGGGACAGCGGCAATTAGTGTTTCGACGTTCGTCGCACGTTGGAACGAAATCGTCCGACGCTCGATCGAAGCACTGACTACCTCAACGTCCAAAACAGTCAAAACATCCACCACGTCCAAAATATCCACAATGTCAACCATATGATCAACGTGATTAACGTGATCAAAGTTTGCCCAAAGTCATCGTCACAGTAGAACACATTCGGTCGAGTACATTCGACCATCATTATTTTTGGTATCGTGGTTCATGCGGACCAAAACGTTTTGGTGTATACTCTAGACGTCCGCCACGAGGAACGCTACGACGGTAACATCCCGTCGACCGATCGGTCTACCCGATCGGTCTACGTCGGTCTACGTTGGTCTACGTTACCTAAAATGGAGCGAACGAAACAACAAAACGACTAAACGAAACGAACGAACCAACAAAACGAATCAAATTTAATCTAAGGTGTGTGTTCAACGAAGACGAGCGGTTGGCGTGGT
>High_coverage_contig_90
ATCGGTAAACAATTAAACAAACTAGTTAAAACAGTGTCGTAAACAATAAGCGCGCGTCATATCCGCGATACGTCTATATCCATAACATACCCAAGTTATTTCTGGTAATTACCGCACCTATTATCTCTCGTGGAGCATCATTATACCAACATTAATAGAGTACACACCACGATCATACGTACATCAGCCGCGTCGATCAGTCGCGTCGTCCAAGGTGAACATGAATGCTAATATTTCGTACGACGATCATTCAGCGGTCGCGGCGAAACATCGAAATAAAAATCGAGACGACCAAAACGAAAACACAAAGACGATCCAAACAAAAACAACCACAATAGAAAAACGATCCAAACAAAACACAAGATCAAAGATTTTTCAAAAAAAACAGAATCGGAAAAACCAGAAACCCCAACAAACGCAAACCAATATAGGAGGAAGGAAAGAAAGAAAAAGAAAAATTCATAAGAATTGGTAATAATCCGTAAAGAATTTATTTTTCTTTGGAGTATATGTGCAGATATAGTTGTTGTAGATAAGTGTCGTAATATACATGGAACAAATGTACAATAATGAGAGGCAAGCAAACGTGCTCGCTCAAGACAGAGTCGCTTCGCGAGTGTCCCTTCGCACGAGGCGCAACCAAGACGCAAAGACGCGACACTCTTCAACCGGACAATGCCACAGACGAATCCCCCGACGACGACCTGATCCGGACGCAACCGAATCCTCGTGAAAACCGACTTCTAACGCATTCCCCCACCACCACTCAGGCGTACCCGGCGTGGACTGCGGCCGGCGGCCGTGGTTATCGCATTCGAATCGCACCTCGGGGTTAGCGAATATGCGAGCCGACGAGGTGGGCACTGGCAAGTCGTACCGCTGAATAAGCGTTTCGAATCTCGGACAGCCGTACAACTCTAGATCTAAACATGGAATGTTGGCCGAAGCGAGCAAGTTACGTTCTAGCGTGCCGCCCTTGTAGGCGACTAGCACTTGCGGATCGGGGTCCAAGAACGAGCGACGACGATCGGCGTGCTCGCGTAAAGCCGCGCGCAAGATGGTCGGTACGTTCTTGCGATCGTAGAGCAGACGCTCCATCTTAGCTCCACTCGTGTCGATGTCGTTCGTCCAGTAGAGCCCGTGGACAAACTTGGTGACGTAACACACTTGCGAGCGCTGCTTGTGTGTCAACTCGTCAAAATTCATGGGCAGACGCACGTCGATACGAAGGGCATCGTCGTTATCGACGCTCAACAAGCATATCTCTTTCGGATAGAACCGCTTGTTCACGTAGAAACCGTCAATGTCAAGAACGTGCGTCACGTCGTGAAGAGCGGACGCGTCGTAGAGAACGCAGTCTGTTGCTGTGCGCATTGCTTCGGGACCGACAGGTTCAGGCTTAATCATGGGTTTCGAATTTAAAAAGTCAGCACGTTTAGTGCAGGTGGTCAGCAACTTGAAGACGGTCGGATAGCGCAGAGCCGACGGAGATGGTACCGCCGTCAACATTGCCTCCGCAAAACTAGAACTGGCGTTGGCATCCGTGTTAGCGATCGCCCGCGGGGACTGCCGATCAACAGACACCACTGTCGTCTCGTCGGTCTCAATCAACGGCGGAACGGAAGGAGGCTGACCCACCCCTAAAAAAGACTCCTCTTCAATGATCACCGGCTCGGACAAAGGCGAGTCGGATTGTGGTGGCGTCAATAAGTCAACCTCTATCGGTAAAGTTGGAGGATGTTGGTCGAACCCTGGCGGTGGACGAATACGACGTGCCTGGTTTACTTGCTGTTGCTGGGTTTGTGATGAAACTTGCTGTTGATCGAGTTGGTGGTTAAGCTGATTAGACTGAGTAGGCTGACCGGCTTGATTAACTTGATTAACCTGGTTATTTTGGTTGGACCCGGACGGCTGTTGACCAATGTTGAGCAGGCCGGTCTGACCGGACGAACTAGACTGAGCAACAGTTATCGGAGAACACACCATCGGCGTTCCCGTTGTAGCAGTTGGCACGAGGGGCGGTACGGGTCGCGACAACGGCGGCACCGATCGCATCATCAAGTGTGGCGGCATCGCTATCGGTGTCGGCGGCATCGCGAGAGGCGCCGACATGGGCGACATGGGTTGCACGAACGAAGCATGTTGAGATGGTACCGGATGAATTGGTTGGAACAAGTAGTTTGAAGGAGGTGTCAAAATCGTCGAGGGATGCGCTGCGGAGTGAAGAGTCTGACGTCCATGGTGCGCATGGTGTGGATGCACGTGATGCGACGGACCCGCTAAACCAGTTAGACCAGCTTGGCTAGTGTGGACAGTTTGACCAACTTGACCAGTTTGGATCGCTTGACCAGCATGTACTTGACCGGATGGTGTTAACGGTGTAGGTACAGCCAGCGGTCCAATCGTCTGCGATGTATTGATGTTGAACGGTCGGTCGGATTGCACGATCAACACTGGTGGTCGATCGGTGTACAACGGGTGCAGATTGTTATGTTCCTTGTCGGCGATATCTTCGGACGTCGGACGAACCAATTGGCCGATCTGTGAGCAGAGCGGCACAAGCAGCAACGGTGGGGCCGACGATTCGGCCGGTGGACACAAGACACAAGCGGGGATAGCCTCGCTGCGGTCATGGGGACCGTTACCGATCGGGATCACGGTCGGTGGTAGCTTACAATTCTGCAGTTGAGTCGACAGAGCATCACAGGCTTTCTGGAAGTGATCGGTCGGTTTAAACATCGGTGGACGCAGAGGCACCTCTGGTATCGCACGTACAGATTGGTCCCCTTGTTCCGCTTGCTTTAATTTTTGCGAAGATGTTGACGATCCATCGTCACCGTCTCCACCAAGCTTCTCGTAACGGTCGACAGGCTCACCTCGTAACACGGCAGCATATTGGACTGGTGTCGCTGAAGATTTGGCCGGCGATCCTACTGAATACGAGTTAGTAGACGCAGTGGTAGCCGTTGACACTGACACAGATTTCGGACACAGTTGTTCTATATGTCGAGGCGTCAACGGACGAAGCGTGATCAAACCATTGTTGAGCGCGTTGAGCGCATCCTTGGCTGGCGGTAGAGTCGGATATTCGGCGTCGGAGAGCGGAGGTGCGAACGAACGCTTGGACAAGCGTTTCGGTCGCGATCGGTGAGCCACATGCAACGACTGATGATCATGAGCGACCGCAATCGCCGCACGAGAGCTGCGAGAGCTCCGCGAACCGTGCGAACAAGGGCGGCGAGATCCACGGTGTCCCTTCAAACGACGAATCCCTCCGGCGCGCGAGCTCGATTCGGACGGAGTCGTACTGGAACTCGAATCCGAAAGCTCACCATTCTCGTATTGACGCACTGCCTTCTCGAGCTCCCGTACGCGTCGTTGATAGAGCAGTACGAGAGCCAACACGCTGCTGCGTTCCATGTAACTCAGCTGACGGTAACGCTCGTCGGCCGAATCGGTGGACGTTGAGGACTGCATGGACGAAAGCGGTGATGAGCGTTCGGGCGGAGACGGCGATGAAGGCACCGAAGCTGGACTCGGGCTCATAACAGGAACGCCCGTACTCTCGTTATTGACGAAACGCGGAAACGCGACTCGACGAGAGCGTGGTTTGGCGAAAACCTCCTCGTTGGCAATTTGACGTACACGCATGATGTCGAATATATCGAGTTGGTTCGTTTAATGTGAAAAAACGAAGGTGATGGACGATTCGATGTAGATTGGTAGATGTTGGTCGATGGCTTCGTGGCTCGATACGACACGTCTGTTGTCGACTGGTGTAGACAAACGACTGAGTACCGGGTCAGAATACAGTCTGAACAATCGCACTGACGATTCGTAGTAGTCGTGAGTTTTCGTAAGTATTCGTAGGCGATAGGTCGACCACGATAACGCGATGCAAGTACGTACAAGTACACACAAGTGCACAAGTGCGATAGCAGTACAAGTAGGCTAGTTGAATAGAATATTAAGCCGATCAAATGCGCGATGTGTAGACAAAATTCGGAGCAAACTCGGTGACTAAACTCGAAGACTAAAATCGAAGATGAAACTCGAAGACGAAACTCGAAGACGAAACTCGAAGACGAAACTCGAAGACGAAACTCGAAGACGAAACTCGAAGACGAAACTAGGATACGAGAGATTAACTCGAAGGTTAGTTTGGTAGAAGATTACCGGAGACTAAGTGAAAAACTCGGAGCACGATCTGGTAACTCGACTGAGAGATGCGAGAGACTATGAGAAGCGGTATAGGATTGTCGAGTTTTATACCGTTTTACAAGGTTGACAGTTATTATCGCAACACTGTTAATCAATCTGTCCCCGTTATCCCGTTATCCCCGTATCCCCGTCAAGTGGTTCTAGAATGTACCGTCAAGCGTTCCGAGAATCTCGTATCAAAGCCAGAGCATATCACAAAACCGACACTCCACCCCGCGCAACCGACTGTGATGCAAGACTGACGGACAGACTGGCGACAGTTTTGTTGATCTCTTTGTCTTTCTCTGTCTTCCCCCTCTCGTATATCCACATATGCACAGCAAACACATCTCAGCCTTATCCATGCTTTGTCCACGACATCTAACACAGAACCGCTCACGATCCGCAGCTACAATGATAACGACGGTGTCGATAATGATGACTAGCACAACCGAGAACAATAGCCGACCGTGAGACAGACTGCGATACGTGGAAACGACGGACGCGGCAAACCACTGGTCAACGGTACGCCATGTCGGTCGAATCGTCGAGTCGAGTCGACCGTTGGAATTCAGAACAAAGTTGTTCAAAAGTGTTCAAAAAAGTTCAAAAAGCGAGACAAATCGAGCTCGATCGAGGTGATACGCAGCTCCGTGGCGGCGAAACCAGACGCAAGTATGATCCGTCGGGTGTGGATAACCCGACACAAACCCGACACGAGGCACGAGGTTCAACAGAATCGAAACAAGAGGTCCTACGAATAAGTCGAACTGCTACAAAGAGGTACAAAGAGGTTCTAAGGTAGTCCGAGGTTTGTAATGCGATCGATGACGGTCGTCCGCCGCGCGCGCATTACCGTCTCCTCGGTCTCGTGGCAGCAAACCACAAAAACCGAGAAATGAGTCGTATACACATCCGGCGTGAGACGGTCGACACGATAAATAATGACCGCGAAGACGTCACGACAGGAACTCGATAACGAGACAATGTAACTCAAACATAGAACGACTGTCTAGCTACACGAGGTTTCCACCCAGGTTTCCACCCACGTTGTAGAGCTGTCAAAAGTTTGAAACTACGAACCACACGAACCGTCTAATTCAACTAGCATTACTAGCAGTACGACCAAACGACCAACGACGAAAAACTGACCGTCGGCCAACTATCGACCGCCGACCGCGGCAAAACAAACAAACCGCCGCAAACGACCGACGAACACATACCCACTTGATCGTACATGATCGTACATGATCGTACATCGGATGTACATCGGTCGTCTCAACATAGACTGGTCGACCGGTCGATCATCAATTATCTCAATTTACCACGATTCCATCGGTCGTCTCAACATAGACCGGTCGACACCGAGTGGACCACCAATACATATACATCAAGAGCCAAAGATCCATTCGCTATATGCACGTGTGGTCAACCGATTGCACTTTGACACAAGGCGAGATGAAAGGAATAATAGTATATCATGCGTTGAGTTACATCTATTACGTCAAACAACTATCGTGACAAATCGAACCGGTCAGACCAGTCGTACGTTGGGTCAAAGAGGCCAATCGATACAACGTAGTAATCGCGCGTAATCTCACGGAGGTTAAACCGTCACGTTTATCTTGTACAAATATCTTGTTACAAACATCACATTAATCATCATGGTCGTCGTATAGACATTTACCACAATGTCACGGTCGTTTTGATCGACATCATGTTGTCACTCTTTGTTATCGTGTCGTCGTTGTATTGATTGTCACCGTGTCGTTTTTCATCAGAAGATCAGAAAAGTTCAGAAGTCCTCCAGCACATCTATCAAATCGCCCGACCATCAAGTTAATTGCCATGTTAAACACTCGTGTCAAACGGTCACATGTAGGCGATCTCATACACTCCGATACTCGGTATTCATCAAGCTAATCGTACCACTAATCTGCTAATCTAGCTAATCTAGCTAATCGAGCTAATCTAGCTAATAGCTTCAATCTCATCGATCGACGCCTCAACATTACAATTCCTCGAACACTTACAAATTTGCAAAGTGATAACGTCGTTTCAACAAAACACCGGTAAACCCCCAGACCAACAAAACAATAACGACATGAAGACGAAACATAGATAAACGAGTTGCAAAAGACTTGTTGAATACTTGCTGACCGTCTTTTGCGCAAGCTTATGCAACCGAGACGACCACGCGATCGGAAACAGCAGACGAAACGAAAAAACGGATGCGACTGGATAAGACTACAAAGATAAGACAAGACTTACAAGGCCAGACACGCGCGTACGAGTTCGCTCCGCCTATCATATCATGCGCAACAGCCACTCGAAAAAAGGTCGGTGCGCACGGACCAACAGAACCGCGATAACGACTGGACGAATCACGCACGTTACACAAACGAACCGATCTTCATATTCAAGGTTGCACGCGCAACGAGTACAAAACTGGACGTCCAGCTTAACATTGCCCCGCGCAACATTTCCACACTTAACTCCAATATGTAACTCCAATACGTAACTCTAATCCAAGGTTGTGTGCACGTAAACCAAAATAAAACGTGATATCTAAAAAGACGCAACGAACGAATATAACCAAGGTCGTACACGTGGCAAACGCGGTATTGCGATCTCAACAGTAAAATCCAACACATGTCAACACCAAGGATGCGTCGACGTCGACCAGAATATCAGTTGAATAACAATACCATAGAGGAAAACGTCGATGTCAAGGTTGTAC
>High_coverage_contig_91
CGCTAATGTAATTAATAAAAATATGAATGTACAACTCCAAGGTCGTGCACGTGCCGATCGGTTCGTCGCTAATGTAATTAATAAAAATATGAATGTACAACTCCAAGGTCGTACACATACCGAGCGGTTTGTCATCGAGATCGTTGATTATGAATACTAATGTGTTAAACACCAGGGCCAAACACGTGTCAAGTGGTCGAGCCGTGTGCAACTAATGCAACAACTGATGCAACAGACACTTGAAATCAAGGCCACACACGTGTCAATCGACGATGCGTAAGCGACATAATCGACAAACGAACCATGTGCACATTTGACCGGCTGATCTGCTGGCCAGCAGTAATCGCAGTTGATCCGTTGATCCGTCGTTGCCACATGACCTCTCCGTTGCTCAATATCGCACAACGATAGAATGCTGAATAATCGTTTTTTTAACCCGTCTACCCATCATTGTCGCATTACCCGATTTCGTAACAATGTTCTTAGTCGATTAAACGAATAAAAATGATTGAATGTAACGCGCCACTCACGCGTGCACATAATGACTGAAACAAGGACGACCACGCGCAAATCGACCACCACAAACCAAGGTTACACAAATTCGCATAACATTTAATGCGCAGCGCTGTCATCCGATGTTATCGGTGAAAAACATTCATTTATTTTTTTAGTCATATTAATCTTGCCATTTTTTCGCCTCTATTCGTTCTAAGAAATCTCTACCACTTCCGCCCGAGCGAGTACATGCTCAGAACATGCTCAGAAGCCTTGTGTGCGTATATAATCAACATACGTTCAACATACGTACCGGACGAAACGACCATAAACGCATTAACGAGAGTATTCACTCGCCAACTGACGCAACGCACAAAACAGGAGAACGAACGTGATCACTGGTTAAAACAATGAACACGATATAGCGAGCGCAACGCGGTGAGTGCGATGCAGCGTACAAGATGTAACGAGTATGAGACAGCGATAAATAAACACAATGGTATCTCGCGTATCTTCGCGTATCTCGCACAGAGAAACAAAAACGCTGGCACGTGTACTCCGCGCGGAGTGCTAACCAAGGTTGCACAAAGAACGATCATTACTTACGTTCGTCGCATTATCGTGTCGCTCGGAAAAAACAGACTCGAAAGACTGGAAACCACCAGTAACGTAAATGTTATTGCGAATACTGCGGTATTAACACCGATACCCTGAAATATACCCTGAAATGCTGAAATACTCGAAAATTGAGGTGGTTTCTCTTTGGTTGAGTCTTTGGTTGTCTTTGGTTGAAAAAGGATACTGTTGGAAGCGCTTAGGTTTCGCTTAGTTTTCGGTATTGGTCGTAGCAGTTGGGAAACTGAGATAATGGTGGGCAAATGGTGGGCACTAAAGCACTAAAGAAGTGAAAGACGATAGCCTAAAGAAAACGGATCGATAGAGATTCCGATAGAGATTCCTAACCGCTAACCAAACACACAACACCAAACTGCAATAACGACCACCACCACATAAACCTCCCACCTCCCTCGAAATTCTCTGCTCAGATCCTCCTCAGATCCATTTTTTCGCTCCGCCCTCGCGCCTTGCTTCTCAAGTTTTGCTCAAACCTCATACCCTTCTCAAATATAAAACCTATCTTTCCACTCGGATCAGTCGCTCCTCATGTAACTACAGCTAATGATAAACGAGGAGAAACGAAACCCAACGAAAAATGGCGAAGTTGCGTGAACCTTGCCGCCGGCAAACTCTGACACAAAAATCGAAAATCATCAGTCGGTCCAAGACGAGGGGACGAACGCGAACGGGTGGACTACGGATAAGATTGCTCCGATGTTCAGACGGACAAAACCAGACGGACAACAAGAGTGTGCTATAAACCAAGTGTAGAGAGACAAATGAGACGAATACAAAGACGCAAAGACGAGACATAGAGATCACCATAATAAAAAAACTAAAGACAAGAACGATGAATACAAAGCGACATTATTCAGTGACGCGTGAACGACCAAGGACGATAAAACGACCGGACCGCAACACCATACAGCGACTACGAACTGCGCAACCATAGCGATAACAACTTGCTCCCTGCCGCTCCGGATTCACAATAGTGGGTAGCTGGATCCGACCCGATTCGTACGGTTATACTATTACGCGATATACGTTTCTCCTGTTCTCCTGTTTTTCGCGACTTTTGCGGTTAAAGTTAATGTGCGGTTTATATGGCTGGTTTATGTGGTTGATACGGTTCGTGTGATCCGACCTATATGATCAGACCCGTGTCTACCCTGCGGCTTACCCGTCTATTACACCATTGATCATTAAATTCGATGGTTAGTTCGGTCAAACTCATTCAGTTTACCATTCGCCCCATTTTCTTCGCGTATGTAGCGTATGTAATTTCGTTCGTTCATTGCAACGCTTTGTTTTACCGAGTCGCTTTGTTCGGTTGCTTAACTTTGTTCCACTGTTCTGCTTCGTTCGTTTATCCCGTTTTGTTCCGTTGCGCGGCGTACGTGTTCCGTGGTGCGTAGACAAACCGCACGGACAATCAGCTCGCCCAACAATCAACTCGATCGAAATAGTTTGTGTAGTTAGAGCTTGTTGGTTCTATTCAGCCAATTGACTTGATAAACGAAGGTGACTAGTGGGTGCGGTTTGACGGACGGCGACGTGTGTATGCGGTTGTGCGGGGGTCCGGAAGTCTTGGTTACACGAAACAAGGTCGACCGAATCCCACGGATAATCTACCGTAACGAGTAGTCGCGCGTGTAACGAGAGTATCGCGTGATATCACCCCGATAACGAGGTAGATACGCTGAATTACTTGTCCAAACAATACTAATTACACTAGATTGTCGCAGATTATCGCCGATTACCCCGATAAGAGTAGAGCAGGAGTGCAATAAATAGCTGACTCTGACAGAGGGAATTCAGTTCACCAGAACATCAGAACAGAAGCAGTTCGATACGAACGAGATACCATTTGTTTTACAATACCAACGGCGACAGCAGCAATAGTATCAACGACGGTGTCAACGACGGTGTCAACGACGGTGTCAACAAACAACGGTATAAACAGTATACCCAACGATATCACCGACACGTTCGTCAACGACGGTGTCAACGACGGTGTCGACAAACAGCGGTATAAACAGTATACCCAACGATATCAACGACACGTTCGGTATCCATAGTCGCATACAAAGCTGACCAAGTATACCGAGAGCTTACCAGGTATATCAGTAAGTACAGCGAATACACTTCGAGAAGGAAATCGTGTGTCGGCTCAAAACCTCTCACCAACCTGTTTACCGCACAAGCTTTCATTACTAAGGCTGAACTACCGATCATGAGTCTAGACGCACCAACGAGCGTACAACTTGTACGACCGGTGCGAACCAAAACCCACCAAGCTACCATGAGCGTAACCAGCTTCGTCGCTCGAACGAGCCTCATCTTGCTTTGTCTGGTGACCACTCGTATCGCTGACACGTCGGCCGAACTGGTGGTCGGAGTATCGCCGGACACGCTCAACACGCCACTGGTGGTTCGTCGCATCAAGATCGACGAGACCGGCGTTCTGCACTCATGGACCGTACAAAACGCCCAAGTGACAACTGAGTCACGTTTGCACGCTCGTCGAACGCATAACAATGACAACCTGCCGACTGTTTGGTATTGGACCGCTCCATATCTGGTCTACCTAAACAACTTGGAAAGCGAGTCGTACGTCAAAGAGTTATGCTACGAGACTCGCAGCAGTTTGATGGGTAACGGCTATAAGATGCGGTGCGCGCAATACGCGCTGCACTGCCGAGGACCGACTCGTCTGGGTGCGATCGTTCGCGATTACGAGGAAGAAGAGAACCAGCCGCTCACACTGCTCGTCGAACTCGACAAAACGAGTCCACGACCGTTGCACGCTCACGTGTTCCTCGGTACCAACTCAACACTTAGCATCGCGACCGACTGTCTCCAATGCTCCGACTTACTTCCTGCAATGCATTTGTTCGACCCGGTCGAGCGCAACCACTATCTACTCATGCAAGCGATCGACCGCGGTGGCGCACACCGCAAGACGATTTGGGTGGACAGCTATCACAACGAGGTGATGGTCAGCGAGGGATTGGGACTGCTCGAACCCGAGGTCTTCAAGATCAAGTCCGGAAGACCACGAGAACATTCCAAAATCTGGACGGTAAGCGAACGTCCACAACTGAATACCGTGTTCGCCAAGGGTCTCCGTTTGATCGGCGACTCGATAGCATTACGCGGACCAGCATGGACACGGTACTGCAACATCACAGCAAGCCGAAGTCTCATCGACAGTTGTTCCAGTCGACACGACGAACGCGTCTCCCAAGAGGTTAGTGAGTTGCTCGACGGACAGTTGTCATGGGAGACAGCGGTACATCTGAACGGCTCACCGATCCTCGACGAGCCACGATACTCGCGTACGTCCAGCTCTGGAATACCG
>High_coverage_contig_92
CGGTCGAGCGCAACCACTATCTACTCATGCAAGCGATCGACCGCGGTGGCGCACACCGCAAGACGATTTGGGTGGACAGCTATCACAACGAGGTGATGGTCAGCGAGGGATTGGGACTGCTCGAACCCGAGGTCTTCAAGATCAAGTCCGGAAGACCACGAGAACATTCCAAAATCTGGACGGTAAGCGAACGTCCACAACTGAATACCGTGTTCGCCAAGGGTCTCCGTTTGATCGGCGACTCGATAGCATTACGCGGACCAGCATGGACACGGTACTGCAACATCACAGCAAGCCGAAGTCTCATCGACAGTTGTTCCAGTCGACACGACGAACGCGTCTCCCAAGAGGTTAGTGAGTTGCTCGACGGACAGTTGTCATGGGAGACAGCGGTACATCTGAACGGCTCACCGATCCTCGACGAGCCACGATACTCGCGTACGTCCAGCTCTGGAAATACCGCGCGCGTCGACGATTCGGCTAACCGTTTTACAACGCCGCAGAAACGCATAACCCAGTCGCCAGGAGCAAAGGCAAAAGCTTGGACGGACGCCATACGTGTCGAAGAGGAAATAGTAGGACCAGAAGACCAATTTGATGATTACGATTACGACCACGGAAACGACGGTAAAGCACGACGAAAAATGGTCGAAGACGTGCTATACGATAACGACGCCGACGAAGACGACCAACCTAATCAACAAAACCCGGAAAACAACAACGAAAACGCAAACGATGCCGGGAAAGACGGATACAACGCGAACGCGGGATATGACGACGAGAACAGCAAAGACGGCAACGCGGGATACGACGGTAAAGCGGGATACGACGGCAACGCGGGATACGACGGTAAAGCGGGATACGACGACAATGCAGGATACGACGGTAACACGGGAGACGACGAAAATGCGGGGTATGGCGGGAACGCCGGCCGTAATGGAGAGGACGACCGAGCCAACGACGACGGCGCAGATGGTAATAGCGACACCGACAGAAACAACCACGCCAATCGCGCAGATCCGGCGGATCCAGCTGATCCTGATGGCAACGCGCAAACGTACGGTCCGCGCGGAATCGACTACAACGACCCGGCTCGGCCGCTCAATCCAATCGAACCGACAGGCTCGCTTGGTTCAGTCGACGTAGACGTCAAGCCAGCAAGACCAACTAGACCGACCTACCCGACCTACCCGAGTTACCCGATCAGCGCGGTCGACGATATCTCGACCATCGACTTGATGGAAATGCCGACACCCATGGTTGACTTCCCAGCGAAACCATCCGACCAAGCAGAGCCCTCGTCGCCCTACTCGATTACGTTGCTCATCCTAATCATGACCGCATCGCTCATCTTTACGGCGTTTGTCGTAGCGTTCTTCTCACTCCGATTGCACCGCCGAACCTGCTTCTGGAGAAAACGACGTCCGTACATTCACCATGCTCAACTAAACGACCCTCACGAACGCCACAACTCGTACGTAACGCCAATACGATTTGTGCCTACCACGTCCATGTAACAACCCCCAA
>High_coverage_contig_93
CGCAAACGTACGGTCCGCGCGGAATCGACTACAACGACCCGGCTCGGCCGCTCAATCCAATCGAACCGACAGGCTCGCTTGGTTCAGTCGACGTAGACGTCAAGCCAGCAAGACCAACTAGACCGACCTACCCGACCTACCCGAGTTACCCGATCAGCGCGGTCGACGATATCTCGACCATCGACTTGATGGAAATGCCGACACCCATGGTTGACTTCCCAGCGAAACCATCCGACCAAGCAGAGCCCTCGTCGCCCTACTCGATTACGTTGCTCATCCTAATCATGACCGCATCGCTCATCTTTACGGCGTTTGTCGTAGCGTTCTTCTCACTCCGATTGCACCGCCGAACCTGCTTCTGGAGAAAACGACGTCCGTACATTCACCATGCTCAACTAAACGACCCTCACGAACGCCACAACTCGTACGTAACGCCAATACGATTTGTGCCTACCACGTCCATGTAACAACCCCCAACAATTATTGCTCATCTTTTCTTCTTTTGTTTTAGATTCGTGAGCATCGAGTTGGAAGCATTGTGATCTCAGGTAAAATCGTTGCGAAAAGCGGTACCACTTCGCCCTACTGGCTACTTCCTCAACTCCCATCGACAATACCCCCAATCACCAACCAGGTTCCGCCCGATCACCCTTTGTCTACGATTACCATCTCACAACGAATCCAAGGAGAACGTGAGTCGCAACAGTGAGCACAATTACGACGAAGACTACCCGATCCTCGTTTTCGCTCGGCATCCGTCCGAAGTTGACCGTATTGGCCACGGCAACCAACTACACGACCATAATAAAGACCATAATAACCAGAACATCAACGGACGATTCAACGAACGACTTAACCACTTCCACGAACGTTTCAACGAACGCTTCGTCCCACACAACCCGTACTTCCACCAACGGTTCGACCGCGACCTCCGTGAATTTAACCGGTATAAACGATTTACCAACGACAATTCGTGCTCTTTACTAGATATCGAGAACGACCACACCAACACCTATACCAACGATCAAGATTACGAAAACGATCACGAAAACGACCGCAAAAACGATCACGAAAACCACCAAACAAACAACGACGGATACAATCGAATGAACATGTGGTCTATGGATAAAGCTACAGATGGAACTAAAATTGGAGCTACGGATGAAACTATGGATCGAACCACCGACACTAGTCAAACTCTATCGACACAATCTACCACGTTGCCGACTTTACAATCAACCATAACCAGATCGGTCACAATGTGCGCACTACCGATCCGCTCTTCTAAGACTACTCATTCGACTTTGAAACGTACATTGTCGAGCAGCACACTCTTTGCGTGCGAGCTTTCGACTCGATCACTCGATAGAGGTCCACCGATCGCCATCCCATCAATTTCCTCAACCGTATTACCGAGCGAAACCGAACTCGGCATCGCCGTAGTCCACAGTTTGAATCGAGCCCGCAATCCGTGCAGCGAACGCCACGGGAAAACCGTTGGGTGTAGACTGACGGGACACGTAGGATAAGTAGGATAA
>High_coverage_contig_94
TGGAGCTACGGATGAAACTATGGATCGAACCACCGACACTAGTCAAACTCTATCGACACAATCTACCACGTTGCCGACTTTACAATCAACCATAACCAGATCGGTCACAATGTGCGCACTACCGATCCGCTCTTCTAAGACTACTCATTCGACTTTGAAACGTACATTGTCGAGCAGCACACTCTTTGCGTGCGAGCTTTCGACTCGATCACTCGATAGAGGTCCACCGATCGCCATCCCATCAATTTCCTCAACCGTATTACCGAGCGAAACCGAACTCGGCATCGCCGTAGTCCACAGTTTGAATCGAGCCCGCAATCCGTGCAGCGAACGCCACGGGAAAACCGTTGGGTGTAGACTGACGGGACACGTAGGATAAGTAGGATAAGTAGAAATAGAATAATAGGATAATAGGATAATAGTGTAATGAGATAATGAGGTAATGGGATAATGGGATAATGGATAACACCTAGAACAACACCCATACGCCAATACACTACTAGCTAATACACTAATATCCGCACTAATGAAAAGGACTAGAATGAAAAAAATATAGACTGTTGTGTACTAGCTACTTAACACGATTGCTCTTGTATTCCGACGAATAAAATCAATAAACTACCATGAACAACATCTCAACCGTATTAAGAATTTTTACTAACCACAACCTCAAACAATCGAAAACACCTAACCCGTCTAAATACGATCTTTTTCAGGAATTTTCGAGAGTTTCGAGAGCGAACGAATATCGTCTCGGTCATGCGCGTTGACTACCGTTCTCAAGCGCTTGACAAGTCGAACGAGTATCGTCTAAGTCATACACGTTGACAATCGTCCTCCAATGCTTGACAAGTCAAACGAGTATCGTTTCGGTCATACGCGTTGACTCCTTAAACGCTAGACGGACGGATATCGTAACCACCACGTAGCAAACATTGAAATACTGATATGTCGAACGACGGATGTTGCCAAATGTTGCTGAACACCACCTGATAAGTAGGACTGCGAAAAAACATGGTCGACCGAGCCGTTAATAAAACCATACCTATTAGACCATTGGCGATCCTATCAAACAAAATTGTAGTAGCAGTAGCACCGAACAAAAACTCAATCGCACCGGCCGCGGGTAAAACCAACTCCACAAACCTATCGATGCAACCATCATCAACACAATCATTACCATCAAAGCGAGCGTTTACATCAACCGTCGATAAACGGAACAAGATGACAACAACCATCATACTGTTCAGCTGTATCAGCTGTATAGCATCGCTCGCTTCGATTGTAAATGGACATGGGTACGTGCGACGACCGAGCAGTCGGTCTTATTTGTGTATGATGTGGGCCAACCACGACTGTGGGTCGGTCGTGTTCGAGCCACAGAGTGTCGAAGGAAAAAAGGGGTTTCCCGATTACGGGCCACCGGACGGAGCGATCGCTGGTGCGGGTATTTTTCCGAAACTCGACGAGAGCGGCATAAACCGGTGGCGCCGAGTAGAACTCCGCAAACACCTTCGTGTCGTCAACTCGACGTACTACTCGATCTTGATCAAATGGTATTATTCGGCACCTCACAGAACAACACAGTACGACTTATTTGCGACCACCAAGTCGTACGACGGTTCGAAACCGTTGAGTCGAGCGGTCTTACGACACGCGCACACCAGATTTTCCCCAAGTAAGCAAGCCATGACGATCGTGCAGCACTACATCCCGAGAAAAATGGTACACAAGACAGGTGTCTTGCTGTGCGTGTGGGTCATCGACGATACGCAGAACGCGTTCTACCAAGTGATCGACTACAAGGTGCGACGGTTGCGTCGCTCGTCCAGACGAACGACAACACGACCAATCACGACTACACCGGCCACTACGACACGTCGATCACGTCCCGTAAAACGTCTCGGAACAAACGGAACCGGTGCAAACCGTAAACCGACTAAAAAGACCACCAACAAAACTACCAACAAAACTGGTCTCAATGGGTCGAGCAAAACAAAAACAAACAAAACCGCGGTAATGGCGACGACGTCTGCAATACCAGTCTTATCGGCCGGGGATGCGGTCAGAACAAACAAACCCAACAGCCCCAACAGTTACAAAAGCCTAAACGCACAAGCCAGTCCGAACCGCTATAATCCTACTACCACATACTCGAACGCAAACTCCATGTCAAACACCGAACCGAACTCCACATCAACCAAATCAACGAAATCCTCAAGAACATCAAAGTCGTCAAAATCGTCCAAATCGGTCAAGACCCAAAAGACTACTACGACACCTCCAAAAGCAACAATGACCAAAAAATCAATCGAAACGTTCATCGAAACAACTATCGAAAGTGGAGCCGAGATAAACAACTCAGTAATGGGATCAAGTCAAACAAATCGTCGAACAGATCGACATCGTACGTACAACGATACGACTATTACGACAAACCCGACTAATAAAACCAACAACGCTACCACGACGAACGTAATAGACAAAAATGTTAATAAAACGCCCGCAGATGTACCACCGATTCCATATTCACCGAACAAAAACATCGATACAAACAGAGTTACAAAAATCGGTCAAATGGCGACTGCTGCAACAGCACACGTAGGCGTCGTTCCATCGGGGCCAGCGATAGCATCAGAGTCCGGCGATCCGAACGATTTCACCAGCTTGAACCGTTGGAAAAGTCCCAACGTAGTATTATCGCGCGCGAAGCGATCACGCCTCAACTACGTGTACGGTAATCCGACATGGTCAATGCCTGGTCAAGGACCACGTAAACTCATGGAACCAATCAGTATGCTCTTGTTTGCCGATCAATTCGGAACAAAATCCGAACTGCCAGGACAGTCAAAACCAGGACATTTTGACCAACTGCATTTTGGACAATACGACGTAAAGACAAACACAACTTCGATCAACAACAACGAAACAGAGAGCCATCAAGCCACCAACAACGAAACCAACAAGACCAGTAACAAAGTCGATAAGAAGGTCAACATCAAAGTCCACAGTCAAGTCAAAGACGATACCGACAACAAGATCGCCAAAGAAGACCGCGATAACGACCCGAGTCGGAACAAAAACACTGAAGATAACGACACAACTGGTTACGAGACCGACAAAACCGACGAAACCGATAAAACCGACGAAACCGACGAGATGATCGATTCGGATGACGATTCGAATGCTGGTAACAGAGAGACCTACCAAGACAGCGATCAACAAGAAGAAGACTTTGACGAGGACGAGTTGTACGACCAAAACGATGATAACAACATTGTTTCCACAAAAGAAGATATTGACGACGAACTCGCTGAACTTGGTGAATTCAATGAGTTAATATTTGAGAGATGCGAGGAAACCAACGAGAACACAAACGTCACAAAGAGAAACCCCGCGTACCCTAGCAACTCGACGTCTGACAAAACTAATACCAAGTCCAAAAAAGCAAAGAACTTCGGTACTTCAAACAGTCCCAATGCACCAACCGTCTCAAATGCACCAAATGCGCCAAATGCACCAAATGCGCCAAATGCGCCAAATGCACCAACTTCTTCGAAGGTCGAAACCAATATCGAGATTAAGCTTGGAAGCAAGTCGACCGAGAATAAAATAACTGAAAACAAACTGGTCGAAAATGGACCAGGAAGGAAACTCGAACCGAAGAGCGACGATGACGATGGTATTACTAACAAGGACAAGACTACCATAGATAAAAGTAGTAACCGAGACACAAACAAGAATACCGAACAAAGCATAGATCGAAACCCCGATAAAAATATGGAAAAAACCTATGCGCAAGCTGTTTCCAATGGAAAAAAATCACCACGTCGTTCATCGACTCGTAATCGGCTGAAAAGCTGGCTCACATTCCAGATGTTAACGTAAAGCGCAAGCAAGTACGAGCGCAAACGGCACTCGGCAACGTACGAAACATCATTTGAATACGAATACGAAGCATTGTACGAAGCACACAGCATCGAACGAAGCACACGAAGCATCGTACGAAGCATCATTAGAAAATTGTCTGGTAGATAATGTAAGCTGCTGTAGTCGATTAAAAACACAGCAACGACCAGTTGTCGGTGACCAAAATTCCCGCGTTACCGACTAGTGTAAACCCGTAAGTTTCGTCGCTAAATTTTTCAGATATAATAAGAGTGTTCTCGTCGCTCGTGACGCGCGCAAGCGTCGCGAGGACAGCAACCATGGTTAGCAAAAATAAAAAGATACCAAATCGAAAACTCGGTGAAAACCGTTCGGGGGTACAGCTCGAGTTTGATCAGGAACTCGGTTGAAACCGATTTTAAGCTGGTCAATAAGTATATTAAGGTGGTATACTCGTGTGACGACATGTGTGACCACCTTCATTGTCTATTCGAACAGATGCGCGCGACGATCATTCGGACATGATCGTCGTGCTGCTCACCTCTAGGTTAAGGTGTTCCACCGCTTCGCGTTTCGGATAACACGAACGGTTCGTAGTTTCGGGTTCAGCGGTTCCAGCGGTTCATCCGCCACAACCGCTTCGACTTAAGGTGCTTCGAGCACCTCAAGTTCTAAGAGCTTTCAGAGGTTTCGAACGCTTCATGTGTTCTCAGGGCATTACTCTAAAATATCAGGAGACACTCAGTCACAAATGAGCGTTCTGTCGGTCACGTTGTGACTTGCCTCCTCGATCTCTTCGCGAGTTCTCAAATTAATGCGTTCCAGGCGCGAGCCGTCTCGGCTGGAACGGGGTGTGAACGTTCTGTCGTTCTCGTTACAAGTTCTGACTTCAAGTTATTCGAGATTGTTACTCCAATATTCTCACTCCAATATTTGTATGCCAAGTTGTTCGGTTGCACCAGGTTACATTTGGTGGAGCAGCGTTCCGTCGTCTGCTCGCCGCTTACAACCGTCCGACGGGCAAAACGTGTACGACCGTTCTGCCGGTTGACACATCGCACATTCGCACATTGACGAATACTCTGCTCGTCGACGACTACAAACAATTACCCAGCGATTTCTAATCCACCCCATCGTATCATTATTACGTCGCGTAGTACGTGCCGCAGGCATCACGTTGTCGTGTCGCGTTCTCGTCGCGTTCTCGTCGCGTTCTCGTCGCGTTCTCGTCGCGTTCTCGTCGCGTTCTCGTCGCGTTCTCGTCGCGTTCTCGTCGCGTTCTCGTCGCGTTCTCGTCACGTTCTGTGTTATGTTATGATGTGATGTGTTGTGATGTGATATTGTGTTATGTTGTGTTGTGTTATGTTGTGTTGTGTTATGTTGTGTTGTGCTGGGTCATGAGATATGATGTGTTGAAAGCAAACGAATGAGTTTTTGAGTATTGTGGAATGTGTTGTATACAAATGTGGTACACGTGCTTGATGTACATGTCGTATATGGTGTTAGGAGCGTCGTGTACCAAGTACATACGAAGACAAAGTATTTACAAAGTTAGATGGATAACTCAAACTAGATAGACGACCGGTTAGCTGTAAATTGTAAACTAGATGTAAGTTAGATGCAAGCTAGATCCAAGCTAGATGTAAATAGATGTAAGTTAGATGTAAGCTAGATGTACAAAGATGAACGACACTGCGTCATTACCGACGAGTCCTCATGCCACTAGGTTCTAGTGGTAGAAGACGGAATCGACGGCATGCGAACCAAGTGCAACTCTAGTTTCAATGTGATTCAACGAACCAAGTGAAAACCAAGTGGATACTACAAGAAGATTGAAAAGACTGAGAGGAAGGACGAACAAAAACGAACGAGGAGAACAAGAAGGTTGGAGATCAAAAATCAAAGATGATCAAAGTGGTCAAAGACTGTTAAACCAATGTGGGTCGAAGAGCACATCACGCACTCTTCAGACACAAAAGTCTTGTTTTTCGATATTTCCTGATGTTCCTTGATGTTTTCATCTCCGGCATCTTCTCCACGTCTCCACGTTCCCAAGTTGTCCTGTTTGCTCTTCCGACTCATTTACCTTTACCTCCTTTTTACCACTTAAACTTCTACCCAACTTCCATTTTACACCTCGGGCATTTACACAATTGCCCGTTAGCCACTCGCGCAAGAATGTCGTACGGTTTGTCTCGTTCTCACGCGTCTCTACTGTCCGGCTGAGCGGCAAGTTCCGAACCGTCATCGCCGTTCCCGCGACACTCGAGCCTGCTGCATCTCCTCCGTTCCCGTTCTTTCCCGCCCTTCCTTCGAACGTAATCCTCGTCGTCGACCCGACACAAATCGACGACCGTCTCTGTCGATTAGCAATCGTTCACCGACCGACCATCAACCCTCACGGTTGATCATCGGGCGTGCATCGCGCGCGAACTCGACAGACGTTTCGTCGAGTCGAGGGTCAATGACACTCGGACCATACGCATCGAAGACTTGTTAAATCTCGACGGAACTGTAATACTGTGATAAAACGAAACCAAAATCATAAAACAATAGACACCTATAGACACCTCGCAATCGCGAAGGCTGTGCAAAGACTCTACGATGCCTATGTCTAGAGTTGGAACAGAGTTCTACGCGAGTGCAAAAAAACACGTCGGTTCCATCCGGCCACGACCTCCTGTTCTTGCCGGTCGTGACGTGCGTGGTGTGATCGCTGCGAGTCGTTCTTGTAGGCCGCGGGCGTGAGCTGCACAAGCGTCACGGCGTTAACGGCACCTCATAATACTATCTTGGCCACTTTCCTCGTTCCCAAGTTCAGTCGACGGCGATGGAGACGGAATCTATCATGGTTCTGTGTCGCCGACGCGATTTGGCGACGCGCCGACAACCGCGTCTACGAGTCTCCGACCCACGGGTCCCGGCAATGCGCCGCAGAGATCCCGCGAGGCCGACGAGGCTCGAGGCGAGGCCAGGTTGTTGAGCTTCAACCCTTCCCTCCAACAGTGGGACTCGAACGCACCCGCCACCCATCCGCGCTTCACCGAAGCTGGTCGCTCGCTGCCGCTTTACCGAACGTGGTCACCAACTCATATCGCCGCACGAATCCGACCACTTCGCGGCGCAACCCGCTCCTCTTCCCCATCCTGTCCCCTCCCCGTCCGCGTTTACGCCCGCGACGGCACCGAGTACTCGACCCGCGCATCGCACACTGTCGACGTGAGGAAGACGACTCACCGCCCATTCGCCCGGTAGAAACACGGACGTTTCCTCGGTCGACGACGGCCGGTAGCTGCGTCGACC
>High_coverage_contig_95
CCACGGACCGTTGTGCGTCGTACGCGACTTGCGACGCGTCGGAGTTGGTCGCCCGGGATCGTTCGGATAGTTTCACCGTTCGGACCGCGCGCCACACGTCCGTCGCCACTACATCATGTCTCATCATCCTCATCTTGCACCTCATCAACAGCTGAGCGTGAACCGATCCGAGGGCAGAGCGCAAAGCTGTACGCTACGACACGATGAGTCGCGGACCGATCCGAGGGCGAGCGACTCGCGTGCACGAGCGTGCACGGAAGGTCGTCGAGTGCTGAAATCGACTATGCTACGACCTTTTACTGGGCGGCTCGTAGACGGCTCACGACCTCTCCGTGCGAAGAACAGTGTCCGACCGGACCGCGATCCGACGTTGCGGACATAAATTGCCGCAAACCGCAAACTAACTACAAACTAGTGTATACAAACGAGTGATAACAACGACCAACCGTCCGTCATAATAGCAGATACGTATGTATGTAGCGGATACAGCGGATCGGATACATCGAGCCCTCCTCTTCTCGCTCTTACCGCTCCGCTCGTACGCACTTACACTCTGGTCGCTCTTATCATTCCATTGCCATTTACAATCTTATCAATCTTAGCAATTTTACCAATCTAGAAACACGAAGGGAAGCCGATCGTTGACCAACGTCGACGTCAACAGTCGAACGTCGATCGCCGAGTGCCGACTGCAGTTGCAGACCACCGAGGTCCGACATCGATCGTGGACGACCGACCGTTGAGTCGTCGACCGGCTCTCTCTTCGACCCGCCGAGATACCCCGAATCGTCGAACTCTGAACCGCGTACCATGCGCAACGAATATCGTTTGCGGTCCGCCCAACCAATCCGTTCGGTAGATCGTTTGGTCGTCACGTTCGGCTGTTTCGCTGATCGGTCGGTTCGACTCTTCACGTCATCACACCGTCTCGCTCGGCAAACAGATCGATCGTACGTACGGCTCAACCGTTCAGCTGGACCGACTTGGTAGACGGAACGAATCTAACGGTCAACGTTCGCACTAGATTGGTTTGGAACATTGCTCGCCGCTACACAGTCATCGCGCAAACGAGACAACCCATACGATCGCTAAAAATTCTTACAAAGCTCGTTCTAAATTCATTCATCTGCACTTGTTCTCCACTAGTTCGGCTATCACGCGCACCACCTTCCCATGTCGCGAATACCCGTTCGCTGTCGAGT
>High_coverage_contig_96
AGCTAACCAACCACAAATGGCTCTACAACGAACGGAGCGAACAAACAAAACAACCAAACGAATGAAATAGCGTCAACTAAAAACCCAACACCTCAACCATAAATCCAGTACCACTATTCACGTTGCCTCCATCACCACAAACATTACAATTGCAACAATCATTATAACCACTATAATATAACCACTATAACTCTATTCTACTAATCAACTTCTTTCAGATTCTTTCAGATACCTCCCTTCAGCGACCAAAGCCGTTCGAAACGACAAAATTCCAAGCCATCCAGCTTCCATTGTCAAACTCCAGTTGCACAGGGTCAACCTCCAGTTTCCAGTTACATATGGGCAAACATGAGACCACCGAACGACGAAAGTCGATCCCGACCGGACCACCAAACCCAGGTAAGTAATTAACACAAGGTAAGTAGCAAGTATATCTTTATTCCTAATGTCTAAGTCCTAGTATGTAATCCTAACACATAAGTCCTAGTATATAGTCCTAGTATGTAAGTCTAGTATGTAAGTCCTAGTATGTAAGTCGTAGTATGTAAGTCCTAGTATGTAAGTCCTAGTATGTAAGCCCTAGTATGTAAGCAAACATAGTGTACTATTAAGTGTTCACCATGTTAACTCGACGTTGAACTACGGCCATGTTCGCGTATTCAATGTCGTGCGATCGGTCGCAACGACGTACCGCCGGTTCGTATGCACAGCGAGCACAAGAGCACAAACGGACACATGCCCGCTCCGCGCTCGCGAGCACGCACCGCGGCTCTCTTCTGCAAAGCCGCGTCGCTGACCGATCGTCCGTCCACACTAATCAAATTACTTACAGAGACCTCCTAGACTCACAACTCACAGAATCAATAAACTCATAAACTCACAAAAGCTACACTGTCAAGCAACACCAACGAACACAAGGATTCACCAAGATTAACTCTAACCGAGTCAAGAAAAACAGAAGAAACAAAGCTGGAAAAAAAACAAAAAGAAACCTCTTCGTACTCGTATATCTAAGACAACAAACGGGATATTCAACAGTTGGAACAACAGATAACGACCAATTAACCGAAGGAAAAAGAAGACAAGCGGAACAAGATGAAAACGAAGAAGCAAAAAACAAGCAGTTAACAAACCACAAAAACTGAGGAACAAGAAGAGAGGTGCATCACCTCGAAACATATGATGCAATTATCAGCCAAACAATATCATCAAAATGGTACGTAGTATACGTGTACAAATTCACACGAAGCGACAATCCAAAACCTCGTATCCAAAACCTCGTATCCAAAACCTCGTGTATTAATAATGGGTATCAATACACTCTACTACAGGTAAACCTACAGGTAAACACCAGTACTCGACAAACAGCAAATAACTACTAACGTCGACACGCGATAACAAACTATTATCAAGGAAAGACTCAACGACCAAAACAACGACCAAAACTAACGGTCATACCAACAAACAGAACCAATGATCGAAATGGATGTTCAACGACAAAGATCAAAACCAACAACTCAAATACACACGTCGACATATAACGAAACTGCAGATCAACAAACCAGTTGTACGGTTGCACGAATGAACTCACCAACCACTGAACTACAGATCGACTAGACGGTTTGAGCAAGACCACGGATGACCCACGGACGCGGTCGGCGCAGAGCGCAGAACCACGGATGCCCCACGGTTGCTACGCACAGCAGAACCACGGATGCCCCACGGATGCTACGCACAGCAGAACCACGGATGCCCCACGGATGCTACGCACAGCAGAACCACGGATGACCCACGGATGCGCTTAGACTGCTGACCACGGATGACCCACGGATGCTCACTAGCCGACCAACTGATCAGACGACGATCAGACGACAGCTACAACACATTCGGCAACCAAGACAACCAAAACCGTAACTACTGGAAACGGAACCAAAATAACGTTAACAACTAACCGAACTAACGATTTAACAACCATCGAATAACACATTGCGTTGAATTACTGAGCAATTTCCCTTGTAAACGCCGGCCGACCAGCTCAAAACCAACACGAAGATCGTGAAGCGAACAAAGAGAGGCGCGATGGCTCTCTGTTGAAGAAGACCAACTCGTACAGGGAATCGGCGAAACATGACGACATGGGTCGCAATATCGGCACGAAAGTTTTGACTTTCTGAGATCACTTACAGACACCGAGCTCGCCACATTCGCCCCATGCCGTACGAGAAGGTCGGACGCAACGGATGAGTCGTCTCACGTCTCTCTTCCTCGCCTAACACGAGACACGTGTCGGTGTTGAGAGAAAAAGACGCACCCACGCACGACGAACAATGGATCTCCCTCGTTTATCGCCCGTTTACACAAACACTATCCAAAGACTAACCAAAAGAACGCCACAGTGGTGGCCATTTTTTTCTTTTCGTTGGAATCGACGTACGCGCGCGCGACTATCCGACCATCAGCAAGCAGACGCTGCTGCGTAAATCGCTAGTCCCGACGTTACTCGGTATACACCAAATAATGTGGTGGAAAACCACTGGCCGGCCGCATAGCTGTAACATCCGAAACGACCACCCAGCTCGCTTGACTGGTAAACGAAATGAAGAGAGATAAAAGGAGAGACGAGGGAATAAAGGGACGATGATTGAATAAAGATGAAGAAGAAAAAATGAAGAAGAGGCGAAATCGAGATTACGAGATATCAGCACAGACAGTACAGAATGAGAAAAACGACGCAAAGGCTGCGGCGACGAGGCAACAACGGAACGACGGCCAAAATGGAACACGAGT
>High_coverage_contig_97
GCCAAAATGGAACACGAGTAGACAAATTACTCAATCGTCGTACGATATCATACCGAATAACTCGTAAAATTTTACGACCCCAAACCAACGACAAACTAAACCCATTTCCACTCATCATCGTGTCGATCTGTCGCCCTTTGTGTCGCTAACTGCTCGATTAGTGTCGCCAGAAAGATCGCACGCTGAACGATGAGCAATGTTCTCAGCCCCACTCGTTGTCTGTGAACACGAGACGTTGTTAGAGAGTTTGAAATGGGTACAAGATGTAAATGCGATACGTACGAGATATAAATGCGATGTGTACTAAAAATGTATGAAACGCGTTTGAGACACAAAGAGACCAAGATCTGACTAAATCCATCTGCTCGCTAAGATCTGCTTAAACTCAACTCGATTCACTGTTCACTGGAGATCGGTCTGGAGATCGATCGAGATCAACTGGATGGAGATCAGCTTGAGAGTCGCATAAGACCCACATTGGAATTAGAAGAACCCGCATAAACAGCAATCACCCAACGACTAAGATCGAACGACTCGTTTGTCATCACTCGTTTGTCATCCGTAAAATTAGCATACCAAAATTTGTATACGTGTTCAAGATACACAAGTAGAATATACACTTAACATAATACTAACACAGACGCCCAGTATACACGCGAAACGTACGTAATCCCATACGAGTTCAGAGTCAATCGAGATCAGGTATATCGAGATGATTGAAGCGATGTTGGCGCAAAGCCAGTTCCCTAAAAATATATAAAAACACGCGAATCCGATGGAGAAAGGAATACGTTGGTCGACAGCGGCAAGGACGCAACGATGACTAGTCGGTCGGTATGAACAATCGAGTGAGCGGCGAGCATACGAGCGAATGAGAAAGTAGAGAAAGGGGCGTGAAAGGTCACTAAAGGTGAACCGAAATACAACGCAGAATAAAAGTTTGAAATAAAAGTGTGATACAGATGAAAAGATTAATAAAACCGACAGGGAGGGAAATGGGGAAACAGAGAAACAGAAACACGAACTTTTCATTTCCAAACAACCTCCAACTATCAACTCCTCCTTTTTTACGTCAATCAGTTGCAATCTCATTTTACCATCCAGTTTATGCATGAAAAAAACAAGCAAAACCGCGTACTCAAGGTCATTTGTAACACCGATCATGCTATGCTATCAATCATCCACACAGACATCACGCCACACGTTGTACTTACGTACACTGCACGTAACACTTCAACACTTCAAGTGTGCGCCCACGTTACACCTCGAGTTATGCATAAAAGTAGACAAATAAAAAGCCACACGAACCGATATGATTTGATTATAACTACGGGCGAGTGGGTCGAAACGACTCAAAATGACTGCCCATACACGACACGAACGCAATTACATAAAACGAAGAAGGGTGCAAACGTGTACGCTTCATTGCGCGTGTAACGACGTCCTGCTCTTGCATACCGGACCACGAACGCGCGGACAATGAGGAAAAAACGTGCGGATAATGACGATACTAACGAAAGTCGAGCATACCAGCTAACTCCAGTTCGAACAGACTCAAACCGGTTCGCATTATTCAGCATTCTTCCGCGACATTACCGGAAGCATTACTGAGGATTCCTACAACATTACCACAAGCATTACCATGACGACGACGGAAACGAGACAAACGCAAACGATCAAACGAAAAAAAGAAATTGACAGAAACCCGACGAAATGAAAGTCAAAGGGTTGACAGAAACCAGACGAAATGAAAGTCAAAGGGACAGTTGGAAGAAGAACAAGGATGTTATTTCATATTCGTTTATTACCGTTTTTTTTACATCTCAATATTTATCGTATATAAACCAAATCAATACAAAATCAATGCGAGTCAATACGAGCCAATACGAGCCAATACGAGTCGATACAAATCAATACACGCTCGACCAGACATACAAGATGTACAAGATATACAGGATATACAGGATATACAAGATATACAGAGAAACTTAACGCTACGAGAAACAAGAATGTACAATCTATACAGCTAATGGTTTGGCGATATCGCTCGCCAAACGAGTTGTCGCGTTTACACTTCCTCGCAGCGCGGAGGAAGCGCCACTATCCTCGACATAGAGGACATGGAATAGGGTACAGAATTGGCTCCCCGTCGTCGAACAAGTCCACCGAGTAGTACATCCAGATAGAGCGGCTGACGGTTGGTCGGATGCGCACGAAGCTCGGCCAAGAAGTCCTCAACCATAGAGTTGGTGGTAGCTCGCACGTCGCATTCGTCAATGATGAGATGTCCCGCTCGACCGCGAGCATGGCCCACAATAAAGCCCGCCTCTGTCGAGCCGCCGGTAACGAAATGGCAAGAATCGAACTCGCCCTCGCCGTCATCTTCGTCGGAAGAGGAGTCGTTGTCGATCTCGGTGTTGGGTTCGCGATCTCCGAACGCGGTTATACCATGCGAGCCGGTCGGTGAGGAGGTCGACGAGTCGTTCGAGCGCGGCGCTTTCCCGCCCATAATCAGATACACGTCGGGCGACTTTTGAAGCAGGTCGGGCGATATTTGGACGAGGTGTTCGCCGGTATCGACGACGACGAGCTTCGGCACGTTGGCGGACGAGAGGCGCGAGAGCAGCATGGCGACCGAGAATGGAACGTGGTTGGAGACGCGAAGCATCGAGGGCACGAGCTCCACGGCGGGTGCAACGAGCACGACGACGAGAAGCGACGGCAGTGGCGGTCGCATCAAGATGTCGATGGAGAGCATCAACTGCGAGATGTTGGGGGCTACGAGCGCCGTGTCGGTCTCGATCCCGCGAGCGTTCAACTCCTTGCCCAAGTTGATCAACGTGTTCTCCATGCCGGGTGTCTTCTGACTCGCTTCCGACAAGATGACCAGCGCGCGCGCCTTCTCGGGAATGAGCACGCAGCGACAGCAGCATGGCGAGCGACCTCGGGTCTCTGATGAGGAAATTCTGTTGTAGTCGGTCCTGGAGCGACGGTTGAACCAAGTAAACATCTTGGGACTGCGGATCTTCCAAGAAGGGATCGCGGTCTGTTGGCGAGAAAATCCGGTGAGTCGAATGGCTTGCATGAAACGTGGTAAAGCCGGAAACCGGCGACGACCGGTGGCAAAGGCGAGCGAGAAGACAAAGTGTGCGAGCGGTGCGATTACACTGAGCGAAGCTTGGATCTCACGGAGATCGTCGAGCGAGTCGATCGAAGAGAGGCGACTGAACAAACGAGCCGTGGTATCGGTGAACAGAAACAACCGAGGACCGCAATGTTCAAAAACGCAACCGGTTGCAGCAATTCTCTTACTAGGGGCGGACTAGTGTTTAGATCGACGTTGTTGCAAATGTAGATGCTAGTGGTATGCTAGTGCTAAACTAGTGCTGTTAGTGCTATGCTAAAACGCGGCACGTACAAATGCTAGTGTTAACACGAATGAAAACAAGAACAATAGCGCGAATACTAATTCGAATATAAATCGAATGCTAACTCGATGCTAACTCGATGCTAACTCGATGCTAACTCGATTCT
>High_coverage_contig_98
AACTCGATGCTAACTCGATGCTAACTCGATGCTAACTCGATTCTAACTCGATAGCTAATCCAAAAAACGGATCGATCAAATGCAAACGTAAACGCAATGCAAACGCGATCACGAACGCAATAAAAAAAATTGAAAGCGAAACGCAAAACACTCGTCGAATATCGAACGACACTACCATGCAACTACAACCGGGCAACTATACAACGGTAAATAATCACAACAATATTATAATCGTTGCAACTCACAAAAAAATCGTCGATGTGATCGGTGGCACGAACGTTAGACGACAGAGTCCAAACGATCGTTCCGGATATCGATGCTGTCGGTCGACGTAAAACGTTGATAACAAACGTCGACGTCTAATGTTGATGTGTCGTTGATCTCAAAAGTCGACCGACCAACAAGTCGTTAGAACGAGTCGATTAGTTGACCAAGTAGTACACTGGTTAGTCGGTGAGTTGATTGAGTCAAAACAAAGCCGTTGGTGCAAAGTCGAATTGACCAGTTGTCCGTTGCTCGAGTGAGAAGTTGACCAGTTGATCGTTAGTCGACGGTGAGTCGATGATGAACGATGGAAGCGTTGCGATCGTCCGGGAGACAGATGTCTGCACAGAGGAGCGTCGTGGTAAAGAATATGACTACGACGAAACGCGCGCATCTTTATACTCGCGAAACGAACGACTCTGCTTTGTCATGCGCGCCACATGAGAGGGGAGAGATGAGCGACTACAATACGCGGCGGAACGTTATCACTAGGGATTACACAAACAATGGACAACAACACACAATGGACAGCAATGAACGACACTTCTGGATATTATGAGATATTAGCGATAACACAGTGAGCACGCAAAGACCGAGTGAAGACGATAGAAAAAGAAGGTAAAAGAAGGTAATGACTGAATGACTGTGCAACGATAATGCTCACTAATATCGACAAGATTGCGATTATACCACGATAGTGCAACGATATACCGCTAATACCGAGAATACCGAGCCAATATGGAGACAATACCTCGGTAATACCACATTGGTATCAGACAATAGCGCGATAATACCATAATGATAGCACAATAATACCATGAGGTATCACGCTAATACTGTGATAATATTATGACAATGTTACAGCAATACCAAAGACAAACCGAGATAAAAGCTTTCGACGCCGGTCAGACTGAAGGTCGGTCGAACAAAGAAACGACGACTAAAGATGTTCGTAATCTCGAATGAACGAACGAAACAAAGACGGCCGGCTATCAACAGTTACACGACGGCTAGTACGACTAGTGGTACAGCAGCACAGCTAGCTGGTACAAG
>High_coverage_contig_99
CTGGTGCGGCTGCTGCTGGTGCGGCTGCTGCTGGTGCGGCTGCTGCTGGTGCGGCGGCTGCTGGTGCGGCGGCTGAGATAGTCGATCCTGCCGCATCAGTTGAGGTAGGAGAGGTTGCCGATTTTTCGGTTTTTTCGGTTACTGCTGGTACATTTGATGTTACTTTTGCACTAGGTGTGGCAGCTGTAGCGACTGTGGTTTCCGTGGTTGCGGTTTCAGCGGGCTTGTTCGACGTCTTCGGTTCGTCTTCGAGTTTCGTCTTCTTCGCTTTTTGTTTCCCTTCCTTCTCTTCATCGTCGCTATCATTGTTGCTGTCCGACGATGCTCGCTTTTTCGACGAAGCAACGGATTCCTCTTTCGCCTTCTCGGTCGATGTTTCCGTTTTCACCGATTCGGCGGTTTTGGATTCGGTTTTGGATTCGGTTTTGGATTCGGTTTTGGGTTGTTCGTTCTTAGCGGGTTCGCTTTTGGCGGGTTCGCTTTTACCCTCCGGTTTGATCTTGTCAAACTCGTCGCCGCTAACTTTCCGCTTTTTGCTCTTTTGGTCGTCCTCATCGTCGGAATCGGACTCACTGGCCTTCCCCGCTGACTTGTCGTCTTTGTCTTTTTGGTCGCGGTTGAGAATTCGATCCAGCTTCTCGAGTATCTTTCTCTCGGTTTCTTCGACCGTCTCGTAGCTCTCCGCGATTCTGGACTGGTTGTCTCGAGCCGTTATCAAGATCTGATCGATTTTCTCTTGCATCTCGGCCTTTTCGCCAGGCTCTGTGCAAATCTCGTTCAGCCTCTTGCAAAAGGCGCACACGTCTTGGTTCGGTAGCGCTTTCACAGAGATGTCCCTCTTCTCGCAGCTAGTACACATGCCGTTGTGCGAGTGATCGCCGGTTTTGTCGCCGTCCTTCTCCTCCTTCTTTGTGTCTGCGCCACCGTCCGCTGTTGGTTTGAGCGGATCGACTGCTCGAGCGCGTCGCATCAAGTCGCGTTCCACGTCTTGTAAGTTGGTCGGTCGTTGGCGATTGTGTAACGAGCTGATGGTCGAGTCCAGGTCACGTAACCCGGACTTTAGTGACTCACGCTCCGACCGTTTTTGTTGCATCAGCTGTTCCGTCTTCTTCACATTGTTGCGATGGTTGCGGTACACGAATATACCACCAATCACCAGCACGGTGATAAAGAAGATGGCGACGAGCCAGATTTTTACGCGACAATTTTGCAAGTTGAACAACATGCTTTTCTTCGCCGCCGCGTAGCCTTAGTAGATTCAAAACGACGGAAAAAGTTGAGGTTTCTACTCATCTTTGTAAAAGAGGGTGTAACCAAC
>High_coverage_contig_100
ACCGCCGCCGCTCACCGCGCTCACCGCCGCTCACCGCCGCCGCTCACCGCCGCGATCGAGGAAGATCGAGGGAGAGAGAGTCGCCAGCGTATAAGACTATTACCGATCGACGGCGACGCATCAGTTCCCTTCTACTCGCGAACTTGTTTGTCGCGCGCGCTCGTCTTGTCCCAAGTGGTGCGCAATCTTCGCCGGTGTGTACATCGTTTGTATCCGTATCTACACTTGTTTGTTATCGTACCGTACGCCTGTACGTACCTACCCACCGTTTCTCGCGAGATCGAAAAGACGCGACGCCGCCGTCGGGTAAACTACGGTTCTTGGTTGCGGTTTCTGGGCACCGAACGGTTCGTGGACACTGTTGGTAGTCATTACCGTCATTACGGTCATTACGGTCATTACAGTCATTACGGTCATTACAGTCATTACGGTCATTATTGTCGGCCATTTTACCCAGTATTGACCGCCGCTTGTCATGGATTTCGGGTACGCGTTCTCGCGGGGCAATGAGACCGTGTCCCTTTTCTACCCATTGGGACTACGCTTCTTTTCGCGCGGTTCCAACGTCGACACTCGGTCGGCGTCGCGCGACGATGCAGAGATGGCGCTCTCGTCCGCCTACGTACGACTGCACGGCCTCACACCTGATACCATCCGCGCCGACGACATGCTGGGCGACGCACCCGACGCGCACGGTCGGGTCGTGTTGCGTCAGGTTACCATCCGCATACCGTGCACCTTCAATCTGTACATCGTGTTACCGGTGGAGAACGAACCGCTCAACGTCGAGTTTGTCGAGCGGTTGATGGAGCGGTTCATGCGCGACCGCGTGCTGTTGACGCGCAGTCGGCGCGAGCGACGCACGCGTGACGACGGGGCGAATGCCGGTCGACCGCGCCGCGAGCCACAGAACGACAACCAAGACTTTTTCGTCTCGCCGCCAAAATTGGAACTCGTCCTCGAGAATGTGCGTCGCGGTATATCCTCGCTCTACGACCTCCTCGACTCGTTTCACGGATTGAGCGCTTTCGAGGCCGAATCATCGGGCACCGACCGACTGAGTGACTTGGGTGTCACCGTTGAAGCCAATTTGTACGTTTGCCGTTTTCACGATGGCCGGCTCTTCTCCGCTGTGTGGAAGCACCTCTGCGACAATGCGAATCATTGGAGCGACGTTTATTCGGTGCCCTCTTCGCTCGACGATGAGTGTTTGCGGTTCTGTCTGGATATGCTGTTCGAGAAGCGCGAACGCGAGTTGCTCGAGCAGCAGGAGCAGCAGGCGCACAACACGCTCAACGGTCCGCCCTCGCATTTTCGTGCGGCCGGCGAGACGTTGGGTCGACGACGGAGACATCCGCGCGCAGCCGGTCCCACCAGCACCGAAGAACTGGTCGTCTCCTGTCCCACGTTGCTCGACGATGATGGCGCGGCTGCAACGTTTGCGCAAACAGTGGCCAACGCGCAACAGTCGCGCTCCGACACGGCGAACGACTCGGTCGATGGTGATGGTGGCGGGACCGGCGGACTCGATCTTTACGACGCTTTCGCGCTCGGTTCGTGGTGTCTCACTCGATTGTCGAGCGAACAGAATCGCTTGCTTGTTCGCATTGATCGATCCATCTTTGACCGTATTTGCGACTCGATGACCGATCTACACGACGCACTGCTCGCGCGCGCTGACTTACGGGACAAGTTGTTCTCAGCACCGCTCGCCTTCGTCCCGAGCGTAATCTGGGATATCGAGACGATCGCCGCTCGGCCCGGCACGTTGCCACGCGGCACGGCGGTTGACGAGGCACTCGTTTCCGTTGCCATTTCGGTCGAGCGAAACTCGCTGTTACCCGACGGTCACCCTTTCTCGCTCGCCCGTGTTCACTCGCTCGCTATGGTGCTCGTCCCAACCGGAGTCAAGTGTTTCCCGTCCGCGATCAACGCGCTACACCTTCTCGATGAGTCGGACACACAACCGAGCATACTCACTTATCGCGACGAGCGAGCCATGTTGGTCGATTTTTGCGCTTACATGAGTTCGCAGACGCCGTTGCTTCGGATGTTGTTCAACGTGCGACCCGACCGGCTCGCCGAGTATCGAAACGTCGCCAGTTTTCTCGTCGGTCACAACAGCGTGGGCTACGATTTCTCGTTTGTGGTCAATCGGTGCATCTATTACGGCTTGGGGCCTATCGCTCGTCATCTCGCGCGCAACATTCGACCTGAGGTGGGCGACGTGTCGGGCATGTTCAACTTTTGTGACGCCCAGCTCTGCGTGGACACGCTTCTCTTCCTCATGGCGCGCGTTCGCAGTCTCACCGCGTTCGACTTGGCCTCCGTGCTGCGTGTGTACGATTGTGACATCAAGAAGGGCGGTCTCGATGCGCGCGCCATCAGGTTCTTTTACAACTCGATCGACGATCCGGCTGCTCTCGCGCGTCTCGGTCTCGACACGCCTTCGCGACAAATGTCCTACTTGCGCGACTTGCTCGTCTACAACTTGTACGATTGTCTCTCGTTGTCCAGCTTTCTGCTCAAACTCTCGTTCCCCGTGTTCGTTGACACGCTGCTCGCCTACTTTCGCGCTCCGCTCGACGTTGCTTGTTACTGCGGTAACTCGCGTCTCCTCCCCGCACTCTTTATCTCGGACCTTATGCGGACCGGGCGCGAGGTTTTGTGTCTTCGCTCGCCCAACATATCGGTCTTTTCGGTCGACGCGCAGATGGACCGTCTCGCTGAGTTGTTTCGCGAGTTGCACCAACTGCTCGCGCGACTCGGTCTCGAGGGGACGTTTTTCGTGCACGCGTATCACGGTATCGACACCGATCAGAATCTTCGTAGATTGCACGACTCGTTTGCTGGAACACCGTTCGCGGTAGGCGGTGGAACCGCTAGCGACTTTGCCGGCTTGACTGCGGTTACGCACGATGACGCTGTGTCTACCACCGGTTGCGCCGCTTCCCCCGCAGTCGGTAACGTTTTGGGCGACACGGTGGCCGACCCAGGCGGTCTCGGCAACGTCGGTGATGGTATTGTCGGAGATGCTACCGACCCGAAGGACGCCAACGCGTCGCCCTCCGCGAACAAACGTCGTCGCACCGCTCAACGTGACGAACCCTTTGCTCGAATGTTGTTGGGCTACGTGCGTACGCTTGAGGCTTCCGTGAACGTGCACCGCGATCGAGATCCGACCGATTTTGACGATTGGGACGACGCGATCGCGCGGTCCGCGCCACCCAGTGCGCTCGCGCACGCAAACGGGACGAGCGAGGCGCCCGTCTCGTTTGCTGCGATAGCGTCGCTGAACAGTTCCGACCGCACCGAGCGTTCGGCCGGTGTGATTCAGACCGACGACGTTCCTCCTCGTGGTGCTCGTTCCCACATCGCTCGCGGCGCGCACGCTGTCGACGCGGCGTACGACACCTCGTCGAACGACACCGCCTCGCTCGGCCGGGCGTCGCACCCGCGGTTCGGCTGCGACTCGGACTCGTCGATGGACTCGTTTCGCGAAGAGGATTACAACAGCAACCAGGGGCTCATCGGTAACGGCAATAGCAACAGCAACAGTAATAGCAATAGTAACAGCAACGGCAACAGCAACGGTAATGGCAACAGTAACAGCAACGGTAACAGCAACGGTAATGGCAACAGTAATCACGGTTACGACAACGGGGACGACAGCAACGGTGAACACGCTTGCGGACGAAGAAGACGTGCCGGCCATAAACGCAATCGCGCGGCACCACCGAACGTGCGGTGGGTCGACCTGTCGACCGTGGCCGGTGAGACCGGCGCGCGCACCCGAACCGTGGCCGCCGAGGTGGAGAGCGAACTGTTGCGCGTCCACGAAAAGACGTATATCGGTGGACTCAATTACGCTAGTGCGTGTCACGTTCGCAACCCCGTGCTCATGGACTACAATTCGTTTTACCCGTCCATCATCAGACACTACGAGCTAGACGTGAACAACGTGGCGGTCGTCACCGTTTTGAAGCTTTTGCTCGCCGTGCGGCCGTTGGATCGACTACGCGAGCTCTTGGCCAAGCGTGTCCTTCGTATGTTCGACTACACGCCGGAGCACTCGGTAGAGGAGTACGTCAATCTCGAGGTGTTTCGCTCCGAGCGGTTCGCCTCGATTTTTCGTCCCGCGCCACACGTGCGCCGCGAATGGTACGAGGGTATCGAGATGGACAACGTCGAGCTGCTCGTCGCCTCGTCCAAACTGCTCGCCCGCCGTGTGCTGATCGTGTGGCGGAAGGAGGGCGGGTCCGCCGTGTCGCGACTCGTCACGGCCGCTCTGGAACGACGAGCGGTGTGGAAAAAATTGCGACGTGAGGCGCCCAACGACAAGATGCTCGAGTCGCGCGAGCTCATGGAGAAGCTGCTCGCCAACGGGACCTATGGTTACCTCAATTTCAAGCGCAGTGTCATCTTTTCTCGCGCCACCGCGGCCGCAGTCACGCTGTTGTGCCGTAACGCTTTTGCGCGTACACGGTTCATCTTGGAGTCGGAGGAGCTGCTGCGCCGCTACGACCCGCGGTTGGTATCTCGCTATCGCGTGGACGTCAATTACATCGACACGGACGGGTGCATCGTGTCGCTCCGTCGGTGCGACGTCGATACGGATGCGACTGATGTCGCCAACGCTGTGGCCACCACCATCAAATCAACATCGAACACCTCGATCGACCAAAACGCTCAAAACACCCAAAACACCCAAAACGTACCGGACGAACCGGACGCACCGGACGCACTGGATGCACCGGACGCAACGGACGCATCGAACACGCCGAACAGCGGGCCAGCTGTACGTCGTATACCCGCGGTCCTGTTCGACACACCGGGATGTTCGGCTGTGCGATTGTCGCGATCGCCGTTGCTACGCTCGCTCAACGAGGCGGACTTGACCGCTGGCGCCACGAGGAACACTTGGAGTAAAGAAACGGCAGATGAGGCTCAATCGAAAGATCGCGCCAAAGACCTAATGGAGGATCGCACTACGGTCGACCACTATCTGCGACTCTCGGTGCGTAGTAAGGATCGTTTCGTCGAACTGGTGAACGAGATGCTTAACATGCGTCACGTGGTTCTGGCAGCGGAGGAACAGAATGCGGTAGCCGCCACCGTGTTCGGTCGGAAAAAGTACGCACTGTTGAAACTAGTGGCACCCAAATCGAAGGCGAAAAGCGGGCCAGTTGGATCCGGGTCGGGTGGTGCTGCGGACGAACGGCGTTCCTGCAACGACTTTTTCGTCATGAAGAAAACCGGATTCGAGAAGAACGCAGCCGTCCCGGTGAAACGTATCTACGACACGCTGTTCAAGAACGTGATGCTGATGAACCATACCAGTGGTTTGTTGCACAACGAGCGATTCGTCTGCAAGATTGTCGACCATCGGTCGATCATGTACGGCATTTTCGATTCATTGCTGGCCGAGTGGCAACGCGCTGTGCGCGAGGACGCACTCGCCACGTTTAGTACGCGCGTTCCGCTGAACCCTCGTCAAACGGGCGGGAAGTTGGCCGACTTTATCGAACGAACCCTGCGGGAACACCAGTACAACCCGGGCGATCGAGTCAGCGTTCTGCGGTTGCTGCGCGTCGACGCCAAGCGACTAACCGAACTGCCACGGTTGCACGACTCGACCGGCGCTCCCGTTGTCATTTACGACACCACTGATTCGGAGTTTGTGTTGTTGGATGACGCCCGTGGTCATCTTGATGACTACATGCTCGACATCAGGCTGTTTCTCGGTGGGCACCTGACCTACTTGTATCAGTGTATTGAGGGGCAACAAACACTGCGCGACGGTTCGCTCGAACCGGTGGCCACGCACAAAGACCAGCAGCTCAAGATGCGCACGCTTCGTGCGATTGCCATGCTCTTCTACGCCACGTGGTTGTGGGACCGCGTGCTTCGGTCGCGTCACGAAGCCGCGTTCGGGTCGGGCGCGGCCAACTTTTACGCGCTCAACTGGCGAGGGCTCGTTTCCCCCATGACCATGACTCGGTTGCGACGCGATCTCATGTGCTTGAATTTGCATCAATTGATCGACGACTACGACTCGACCAACCCGCTTGAGAAGATGTTGCCGAATGAAGCGCAACAGCGATTCCGAGACGGACCGTTTTTATCGCCTCCGTTTCTGCTGTTTCACAATCGTTTTACGCACAAGTGGCTCTCCGAGCATAGCGATCGGGAACTTGTTGTGCGGAACGCGCTTTTCTGGTGGGACGACGAGGACGAGGCGCGCCATCGTCGTTACGCCAATTTCCTCCGTGCCGGGGTGCTCAAATACCACGCGCAGGCTTGAAGCGGTCTGAAGCGGCCCGCGGCTTTAGGCGGTCCGTCGCGGCTTTAGCGGTCCGTCTTCCACGTGGCCAAGCGGTTCAACGTGTGTGCGCACATGTGCGTGCGCAGTGGACACAATTGTGCGTACCGTTCTCGTGAGTGGTCGTTTTGCGATCGAGTTCGTTCAGTTCTCTCGAGTGGATGCGATATATGTAATTCGCACTGTGATACTCTGTCCTTTGACGAGCTAACGTCTCGAACGAACACTTCGAGCGAACACTTCGAGCGAACACTTCGAGCGAACACTTCGAGCGAACACTTCGAGCGTACACCTCGTGCGACATTTATGCGACATTTTGTGTAACATCTCGTGCGACATTTATGCAAACATTCCACGCGAACGCG
>High_coverage_contig_101
GCGCGTGTCGCGCACGCGCTTCATTCGTCGCAGTAACAAACAAAATACGACCATCGTCTCTGCGTCAACACGTGTCGGCTTCTCAAGCGCGACCATTGGTCGTGTAAGTCGTTCGACGTGGTGGCCTGTTTCAAGTGTCGTCATCCGCGTTACGTCTGGACAATGCTGCGCCACCGTAACAAGAGCCAACTCTTCGGCGTCAAGTATAAACGAAACTCGAACAGCGATTTCTACGCGCTGTCGTCGACCGAGATTCGAGAAAAGTACCGCAGGTTGCCGTGGTCTCGTCGCACCGCGTATTCGTTTCGCACCGAGGAGGACTGCGTCAAGACGTGCTTCATACCGGAGGACCAACTGCCCGCTCGGATAACCGCACTTGTCGAGTCGACACTCAAACTGTTTCGGCCACCTCTACCCGAGATCCCTGTTCCCACCGAACTCTCAGTCGACATTCGGAGCGTTTTGGTCTGACGACCTCGAAGAAAAAATAAACGAAAGTGCGAGTGTGAGTCGAACAGAGTTTCGACCGTTTCAACCGACGTATAGCAGTGTGATCTTGATCGAACTCTGTCATACCGTATCATACCGTGTCGAACACGTTGAACCGCATAGAACTCTGTAAAACCGTGTCGAACTCATGTCCAATCAAACCGTTTGACCACGTAGTCAAAATATGTAGTTGTATGTCGATGTTGTTTGTATTCTGTGTATTCTAGGTATTTTATGTATTCTGTGTATTCTGTGTATTCTATGTGTATTCTATGTGTATTCTATGTATTCTTCGAGAAAGCGAGTGTGTATAGATCAATATGTAGGATAATATCGAAGCGTCATCGAAACGTATCGGACATTGTCGGTCGAAACTTGTAGAGTGGAATAAAAATAAAATAAAACGCTTTACGATCCAGTTTTTTTATTCTTTTCTTTTATTATTTGTGGGGAGAAGAAGAGGGTTAGTTTTTTGCCATTGGTTCAGTGTTGGTTCAGTCGGGTTCAGTCGTCGAAGGAGTCGGATGGTCGGATCACGCAAGCCGTCTAAT
>High_coverage_contig_102
TAGAACTCTGTAAAACCGTGTCGAACTCATGTCCAATCAAACCGTTTGACCACGTAGTCAAAATATGTAGTTGTATGTCGATGTTGTTTGTATTCTGTGTATTCTAGGTATTTTATGTATTCTGTGTATTCTGTGTATTCTATGTGTATTCTATGTGTATTCTATGTATTCTTCGAGAAAGCGAGTGTGTATAGATCAATATGTAGGATAATATCGAAGCGTCATCGAAACGTATCGGACATTGTCGGTCGAAACTTGTAGAGTGGAATAAAATAAAATAAAACGCTTTACGATCCAGTTTTTTTATTCTTTTCTTTTATTATTTGTGGGGAGAAGAAGAGGGTTAGTTTTTTTGCCATTGGTTCAGTGTTGGTTCAGTCGGGTTCAGTCGTCGAAGGAGTCGGATGGTCGGATCACGCAAGCCGTCTAATGTTTGCTGCGTTTAGTCGGCGCAAACTCGACGCCGTCTTCGTGGTGCTGGCCGGCGGCATCGTCCTTTTCGTCGAGTTCGATCAGCGTGTGCTGAGCCGAGTCTCGAAAATTGTGCAGCAGACTGATGGATTCGGTCTCAAACTGGCCCAACGCGTTTCTGAAACCGGCAAACATACTCTTGATCTGATCGTCATTGAGGTTCACCAAGTACAGAAAGACGAATTGACGCGCGATCTTGGCAAAATCTCGAGTCACATCTTGGAGGAAGCCGTTCACGTTATCGGCGTTCATGTTGAGTGAGGCGGCTCGATCGAGCATACCGATGCACTTGCGAATGCTTTCCTTGTATTTGCGTAGCTGGTCGACGATCGACTCGTAAAAGTCGAGTTTGTGCATCCGTTCTAGAATGCGGTAGAGCGAGTCCTCGAGTGGCGTTTCGATGCGGTACGTGCTGTTACCGAACCCAAAGACTCCGCCTGTCGAACGTTGTAGTGGCACCTCGTAGAGCACCGTATTGCGGTCGAACGCCTCGGCCGAGGTGAACGATGTGACGCATCTGATCACATCGAGATCGTCGCCAAACACGTAGCAAATGTACTTTGTGTATTTTTCTAGCATGGCGTCAAAAAAGTCTGGTATCTTATATGTAGTCGGACTCGTCGTCGCGAGAGCGTTTCGTTTGAACTCGAGTTCGGTGCCACCAGGCGAACCGAAACCAATAGGATCGACCTTTATCTGGTCGGTCAACTTTGCA
>High_coverage_contig_103
CTCGTTTTTGTTTTGTTGTCGTCTATCGATCTTTCGGTCGATCCGTCGATCGATTTTTTCGGTCTATCGTTTGATCGTTCTTCGGTCGAGCCGTTCGGACGGTCGTTCAACTGAGCGTCGTTGCAAAGTTGCGCAACGTGTCGGCGTAGTAGTGGAGCGTCTGGTGTTCAGCCGACGTGGATGAGTTGTTGTCGTTCTTGTCTGTCGTTCCTGTCGTCCCAGTCCCACCCCCCGTTCCCGTGGTGGTAGCTAGCGCGCGCGTCGTCGCCCCACCGGTCGTCGTAGTACCCGACGAGTCGTTTGACGCGATCGTGGTCACCGGTACGGGTACAAACGAGAGCGATGCGTACAAGAACCCGACGAGCGCACAGAAGACGATCAGAATACTGATTACGTTGAAATCGAAGAGTATGAGGTACCATGGCGGTCGCGTACCCGTGTACGTGTTAAACAAGTTTGATCCGATGAGCGACACTACGGTTCCGACACCGGCCACACCTGCGACAGCGAGTCCAATCACCTGTATGCGGTTGGACGCGTTTACACGGTGGTTAAACGACGTGCTGTCCACCGAGCTGCGCGTCGAGATGGTGAGCAGATCTCGGTACTCGATCTCGGTTACCAAGTTGCTCAAATCCTCATCGCGCAAACGAACGTTGACTGGATCGCTGACGATCCGCTGTCCAAACGAGTTCGTGGTCAAACTGCCCAAATAGTCCATGCAAGTCACCAGTCCCCATATCTCAGCCGAGTCCTGGATCACGACGTGCTCCGGGTCGTTCGAGGCGCCCGAAAAGTTGTTCACCACTCCGTTGAACACGTCGAACGCGTTCTTCGGGAAGCATGCGGTAAACTGTTTGTTGAACCACTTGGGGTAGCGCAGTCGTTCGTCGATGTGTTGCGCTTTCGTGCTACCAGACTCCTCTTGTGTACCCGTGTTGTCGGCGTTGTCGTTCACCGCGGTCTCGTTTGTATTGCCTTTCTGGTTCCCGTCCGCGGCAGTGTCGTCCGTCGTGAATATCAGCATCATCTCGAGCGGCGACAACGGACCGCGTTGCGTGTCCGTCAGCGTCTCCGCAAAGTAGACCGACATATCGTAGTAGAAGCGTGTGTCCTGCTCGTTGCGAAAACTGCCTGGATCCCATCCGGCCAGCTCCGCAATATCGAACAACAGCGAGACGAACGAAATGGTGTCGATGATCAGACCGACTATGCTGGCCGCTTGTCCGATCATCACCATCACTTTGGTGGTAAGTCTGGCTGCCACGTTTCCGAACATCTTGCTCAACCCGACGCGCATTCCAATCTTCATTAGCGACATGCCGATCGTCCCAGACGTGTGGCGCGATAAAATCTGACTAATCTTCGTAAACGCAAATTTGAGCGACTTGCGGATCAGTCGGTCGGCGACCTCGAAACCAACCGCGATCCCCAGGTCCTGCAATAGCGTCGACGCCTCGCCGTGCTCGATCTCCTCTTGGATGTGCTCCAATAGGTCTTTCAAGTCTGGATCCTCGGCCTCCCCGCTTCGCCAACCGATGGTGCGCGCCGTCGACGGAACGAGCAGACGCGGCGACGAAGTGGTGGTCGCGGTCGAACCGTCGCCCGTATTCGTCTTGTCCGTCGTGTCCGTCGTGTCCGTCATGCCCGCTGTGCCCGTTGTCGCAGTGGCGGTCGCGGTGGCACTCTTCGGTTTACGTTGTTCGTCGTCGGCCAGTCGCGACTCGACGTATCGCTGGGCAGCTAGCTCGTTTGTCTCTAGTGTGTACGACACACTGCCCGCTCGCGTGTAGATGGAGGTCAATTCCTCCTCCTCGTCGTCGGTGACGGCTGAACTGGGGTACAGCTCTTCGTTAGTGGTATCGTGACCCACAACTTTGGCGGACGTGTAACCACCAATCGAGCGACCAGTCGCGTCGTTGTTCACTCTGTCCAGCAACGGTCGTACCTCGTCGCGCCACAGACGGCCGAGCTTCGAGTCGATGTCCGCGTCGCGCAGCAAGTTGCGGCGGTCGAACGAGCCGTGCGATCGTCGGTCCCACGTTCGATCTTGATCGCCATCCGAATCACCACCGGTCGCAGGATCGTCGGACGTATTGGTAGACGCGGGCAACTTTGTCGGCGCGGAGGTCGTTGTGGAGTTCGATCGCGTGAAGCGTGCGTGTCGTTCTCGCTCTCGACCTTCCATGGCTGCACGATCGCGAAACCGCTCGATCTTGGCGCGCAGCAAGTCGCGGTATTCGGTCAGCACGTTCGTGGCGTGTTGACGCATGGCTTCGTTCGCGCCCGTCTCGCGTCGCAGGCGATTGATGAACGCCGCGCGTTTCCCCCACCGGCGTTTCGGTGGCTTGGTCGTATAACGCTGGTACTTCATGCGCTCGTTCTCCACCCCACTGTCGAGCAGCAGCGGTCGATTGCGTCGGTTTGGCGTCGCGGTACTCGGTTCGTTCGGGCTCACGGTGCCCGGTGTGTTCGTCACCGACCGGAACAACGCAAACTGGCTGATTATCCCCTCGGCGCTGTTCCAATAAAGTCTGTTGCCGGTCAACAGCACGTTTATACCGAGATCGGACAACGTCACATTTGGGGGCGGTAGAATGAACTTGTCGTTCACGTCCCGCCGCCATAAGTCGTACACAGTGTCGGCCTCAAAAGTTTGTGGCGTCTGTGCTCGCTCGTTTTCTTGCGTGCGCCACGGTTCGACGCAATCGGGATCGTAGTGCACGAGCGAGTGGATCGCGTGAATTATGCCGTCTCCGGCGATCGTGTTGGCGAGTGCGCTCTGCCACCATGGCTGTTTGCACTCACCCTCGCTCGTCAAGTCTTTGGCGAACGCGCGGCAGTACGCGCTCGAGTGCTTCACCAAGAATCCGTAGTTGGGGACCACACGACTCGAGTTCTCGGCATACCGAAACCCCCATTCGACGTCGTCGCCGAGTTCAAAGTTGGTCAGTTTACATACCACACCGGGGTCGCGATACAGTGGCTCGACTACACTGCGGTAAACGTAATCGTTGACCACGATACAGTTGTCGTACTTTTCGTCCCACACGACGTTGAACAAATCCACTTTCAGTTTGGCCGACCCATGCTCGTCACGTTCGACCGGTGTACGTCCGATACGTTCGTGTTGCACGCCCACGATTTTCTTCGTGCGCGAGTCGAACACGTCAATGCGCGTTCCATCCGAACCGCCGAACCGCCAGCGCCGCGTGGAAAATGCGACGCGTTCGTTCAAGTATGCACAATCGGGACAGGAGCGCGACGGTCCCGACTGGTCGGTAAGACTCACTTCTTGGTCTGCCGTCTTCAAGAGCAATCGGGTTCGCTGTCGTGCAAAGCATGCCGGTTGACACGCCACCACGCTCGATTTGTTGCCCGAAGGGAACACGATCGGCGCCTCGGACATGGTGCAACGGTTGCCCGGTGGGTAGGTCGCATAGCATTTCGAGTTGCGACAACCGCGACCCGAACGATCCCAGTCGACCGTGACCAAGATCGCTCGATTCGCGAACTGTGGCTCGAACCGATAATCGTGCTCGCTCGAGGCCGGGTATATGTTGACCACCATCCACGAGAAAATCTGCGGCCAGATGGACACGCAGTAGTTGCTGAACCACAAGCGCTGTCGGTGGATCGAATACAAGTTGGCGTCGCGGGCGTCCGCGTTCGTCCAACTGGGATAGGCGTCGTCGGGAATAATCATCGTCGCGCGAGTGAGAGGCCGTCACGCCCTTATGTGGGGACACGAGGAGACCAGAGGCGAGGCGACGATGG
>High_coverage_contig_104
AATACAACGTAGCAGTACAACGTAGCAGTACAACGTAGCAGTACAATGTAGCAGTACAATGTAGCAATACAACGTAGTAGTACAACGTAGCAGTACAACGTAGCAGTACAACGTAGCAGTACAATGTAGCAGTACAACGTAGTAGTACAACGTAGCAGTACAACGTAGCAGTCCAACGTAGCATTACAACGTAGTAGTACAACGTAGCAATACCGCATAGCAATACCACTACCCCGCGGAAACGCGATCGTTCGTCGGCTCGACCAACTCGACCAACCGCCGGCCGACCGATGACACCGATATTTGACAAGATGTACCACCGTACCGGCGGGCGATCGATACGAACGGACGTGCGAGCGACAGCCATAAAAAACACGATTCGGTGGCGACAAAAAACACGATTTGGTCGGCGTGCGGATGCGACCGTCTACGGTTCAAGTTCGTTCGCCTCGTTCGCAGCGTTCGCCGCGTTCGCCGCGTTCGCCGCGTTCGCCGGGTTCGCTGGGTTCGTTCGTTTGTATCGCGACGCGCTTACCGAGAGCGTTCCCAGCTCGACGGAACGGGCACGGGTTGTTCTTCCGGCGGTCCGTCTAGTCCGTTTTCGTCGATGGATGGTGGGTTTCGTTCCAGAATACGATGTGACAAATACCGATTTTCGAAGGACACGCGTTGTCGGACGCGGTTGGCCACCTCGCTCTCTGCGTTTGTAGTTGGCGCTACGTTGAGTCGTGCTTTCCCACCGAGCGCGCCAAACTGGTCGCGCGTTGGCGCCGACGGGAGAGACGATATCGTGGACGCGGTCATCGCATACGCTGCGGACAGCGTGTCATTTTCGAACACGGTGGCGCAAACCTCGAACCGTAGAGGCAGGTAGACGCGGTTTTGCGCGAGTGAGTGTTGGCGAAAGGCGTCGGGCGTGAGTGGTGGCGGAGAAGAGGCGCCGCTGTCCGACGAACCGGTCGAGTCGTCGCTCGCATCGTCGTCGAAACGACCGGACTCGACGCCGCCACCGTTGTTGAACCCGTTCGCCTCGGATCGGTCGCCGACCAACCGTGCCCGTTTGCGCGCCGTCCCGTCCGTCGCCACATCGCTCATCGTCGCGTTGTTCGTCTCGAGCGTCGGTCGTTCTATCTCGGTCAGCGTTTCGATCATGTCTAACCAGTACTCCTGGAAGATGCGCACCCACGCGTCAAGTTCCGACGCGGAAAAGGTGTCGAGGTTGCGGTTGCGCCAACTGGAGTCTTTACCGATGCGCTTTCGTACAGCTAGCTCGTTGTACAAGCTTGGTCGATAGCCGGGCCGATTCAAAAACTGTTCGTGCGGT
>High_coverage_contig_105
ATCGCTCATCGTCGCGTTGTTCGTCTCGAGCGTCGGTCGTTCTATCTCGGTCAGCGTTTCGATCATGTCTAACCAGTACTCCTGGAAGATGCGCACCCACGCGTCAAGTTCCGACGCGGAAAAGGTGTCGAGGTTGCGGTTGCGCCAACTGGAGTCTTTACCGATGCGCTTTCGTACAGCTAGCTCGTTGTACAAGCTTGGTCGATAGCCGGGCCGATTCAAAAAACTGTTCGTGCGGTCCTCGGCACTGATGACCACGAGCAAGTCGTCCAACGAGCCGGTGAACGTTACCGGAAAAAGGCCTTTGCGGTTCTCGTATTTGGCGCGCAACCGCTCGACGCGATTCCAGCGTTGTCGCTGTTCGGTCGATTCGTTTGTCGCCATTTGTCTCAAGATCTTAAGATTGTCGGTGCCAACAAGAAGAAGTGGGCGGTTTTCTCGCCAAAGTCCCATCAAAGTCCCATCAAAGTCCTGTCAGAACTTCATCAAAGTCCCGTTAAAGTCTCAAACTCTGAGGTTTGTTTGACAGGTTTGTTCCATTATCGCAGCGCTTTCCTTCCGTCCCGCAACCGCTTTCCTTCCGTCCCGCAACCGCTTTCCTCGAGTCTTTGTGGCTCGTTCCTGTTTACCGGTCGAGCGATTCCTAGCGCGATCGTGCGATCGTGACGGTGGTTTAACGGCTTCCGTGGGAGCACACAGATTTTATGGTCCGCTCGCAACCACTTTTCTCGCCGTTCCGCAGTGTCTCTTCCGCGTCTCTTCGACTTCCCCGTTTTCTCGGATTCCTCTGATACCGCGGTTTCCTTGTTTTCCCGAGTTTCCGCGCAGTTTCCTTCGTTTCCTCGATTTTCGCCGATTCGTTTTATCTCGGTTTCCTCGGTCTCTTCCTTGTTCCCGCGGTCTCGCAAATCCTGATCCCTTGGGGGTACGACGACGGTAGTGATTATCGGTGCTTTATCGGTGCTCGGTACACCAGTGTAGTTTTAACTATCCGGTCCGTCGCTCATCAAATCCAACAAACTATATCGAGTTATACCGATCAGCTTGAACTACCGGGAGAACTACTGGGAGACGGCTAACATCGAACCGTGCGCAACATAGACACACCTCCCAACCGT
>High_coverage_contig_106
TTCCTGTTTACCGGTCGAGCGATTCCTAGCGCGATCGTGCGCGATCGTTACGGTGGTTTAACGGCTTCCGTGGGAGCACACAGATTTTATGGTCCGCTCGCAACCACTTTTCTCGCCGTTCCGCAGTGTCTCTTCCGCGTCTCTTCGACTTCCCCGTTTTCTCGGATTCCTCTGATACCGCGGTTTCCTTGTTTTCCCGAGTTTCCGCGCAGTTTCCTTCGTTTCCTCGATTTTCGCCGATTCGTTTTATCTCGGTTTCCTCGGTCTCTTCCTTGTTCCCGCGGTCTCGCAAATCCTGATCCCTTGGGGGTACGACGACGGTAGTGATTATCGGTGCTTTATCGGTGCTCGGTACACCAGTGTAGTTTTAACTATCCGGTCCGTCGCTCATCAAATCCAACAAACTATATCGAGTTATACCGATCAGCTTGAACTACCGGGAGAACTACTGGGAGACGGCTAACATCGAACCGTGCGCAACATAGACACACCTCCCAACCGTTTACCGCGCTCGACCGAAGCGTCATTGGCGGTTCGCCGTATTCCGAGATTACCCGGAGATCCTTCCGAGATTGTCCGGAGATTGAGGAAATTATACACAGCGATAGAGAGAGATTCGCCGACGAGATCCATCGAGCTTACGCAAACTTACGTAACCATTCTGCTCATCCAAGCGACGTCACGTGTCTTGCACCTGCTCGACGTACTCGACGCAATTAACCTGTGCAATTTATCTGTGCATTGGTCGGCGCGGCTCTCATCTTGCCCGCGGTCCATCGATATAAAGGAGCGTGATCTTCGGACCCGGACAACAGTGTTCTCTCGACGACCAACGTATCTTTTCCCTTTCTCGTCAGTCACCGCTCGTTCGCGTCCGCGCTCTCTCGTTCGAACTCGTGTCGACGATCGGTCGGTTACATCTCAGCGGGGCACCTGCAACAGCGGCACACCGTCCACGAAGCGTCTCGTCCAAGTTTGACGATACAGCTACCGCCGGAAAGCTTGGCCGCCGTCGTTTCGGTTGTAGACCGACTTGGTTCTTCGACTACCGTCGCAACGAGAGATTTGGACCGACAGGAC
>High_coverage_contig_107
TACAATCTCGAGTACAATCTCGAGTACAACCTCGAGTACAACCTCGATCGCAAGCTCTATCGCAAACTCGATCGTTCCGATCGTCTCGTTCGCAGTTCGGCGAACCTCAGTTTGGACAAAAGCCGTCCGTGTTGCCGTCGATAGGAGGAACAGCCGCACAACGGTTACTCGTATTACCGAGCAGACCACCACCGCGAAGACATTCCAGAGTGCAACAATCGTTGCGATTGCGGTCGACTGGCCCTCATAACACCATGTTTTTCGTATTGCTGGCCACCCAGAGCGACCCGACGCTCCTCTACAACGATTCCTTCTCGCACGACGAGAGCGAAAGTCGTTCTCGCGAGAACCTCTGCGGTGTGACCATCGTGTGCGTGAAACGCCCGTGTACCGAGCGCGTCACGTACCGCGGATTGTGTATGCGATCCAACTGGACGAGGCTTGAACGCGACACGTTTGACCGTCTCAAATCCTGGCTCATCTTCCGCGACAAATGCTGCAACCAACGTAACTTTAACAACTTGATCCCAATGGTCAACACCACGCGTCGACATCACGGTGGGCGTCGCGAACGGAATCTGCCGCACGGTTGCCAACTGCTTCAGAGTTACTACCAGTACTGTCGTGTTTCCGAATACCTCTTGCCGAGTGTAGTGAACGACTCGACTGAGAGTACCACGACCACCAAGACCGCTGCTGGTACGGCCGCTGCCGCCGCTGGAATGGAATGTGAACGCGATCGAGAACCATCATTGCTCGTTCGTCGTACGGGCGTCGTCGCTCTTCCGTTGCAACCGAACCGCTATTTCAACGGTCTGGCCGGCCCGCCGAGCAACGAACGTTACTCCGAGTTCTACGCGCAGATCCTCGCGTTCATGCGGGACGAGTTGCGACTCGAAAACAAATACGAGAAAAACGACCTCGAACAACTCACGTTGGACCAAGTCCCCATCTTCCACAAACTACCATCTTGGTTGAGCAGTTGGTTTTGCGCGGATTTGCTCGCACTCGAGCCTACGCTCCGGTTCGAGTACGTCGGTGCTAGCATCTCGGCGAAAAGCGTATATACCAGCCCGCATTGTCGTTATCGGGTAAACCACAATGCTAGCATTTGCGAGATTTGTTTAATGGACGAGTACGGGGCTCAACTGTGCAATCGTGTGCCCACTATTTCTGCTGCCAGGCTCGACCGACAAAACTACTCACTAGCATCGACCTCGTCCGCGACATCAAAGCCGGTCGGTGGGTTAAACGATCTGGGTCCAATAGGTCCGCCTGGATCGACTAACGCAAACACGCCAAGCGGATCAAGCGGTGGCAAGTTGGGCAGCGGGCCGATCGATACACGAATACCTCTGTCGCACTACACTAAACAAGCGACACAAGTCGAACAAGTGGAACGGATGATCGCCGTCGGTCATAACATTGATCATCGTAGTACTGATCGCGACGTTGTCCGCGATTGCGCCGCCGACCACGATATGGAGGGTATCGAGTCTAGCGAAACAACGACCTCGTCTTTGACCTCGTCTTTGACACCATCGACGACCATTCAGTCGTCTCCTTCGACACCAACATCTGTGAGACGAGGTTCGCGTAACGGCGACCAGCCGTTTGGGCGATCCCACGAACCGCCTTTAACGCAGATTCCAGAACAGCCGTTCGAAGCGTCGATCGCGCAACCGCTCTCACAACCGCTCTCACAACCGCTTTCACAACCGCTTTCACAACCGCTCTCACAACCGCTC
>High_coverage_contig_108
GAATAAACAAGTTTGTGTATTCATCAGATTTTATCAGATTTAATTGTTGTAATGATTCCTTCCCATTTCCACTCAGTTTCCTTCGAGTCGATGAGTTCACCTTCGATTCCGATATTCAAAGTTTCCACACAATTATCGACATCCTCTCGCGTGCTGTTTTTTTTCTTCTCGTCGCTTCGTAGACAGAAGCTAATCGATCGAATGCAAATGTTCTATTGCCTAATGACTACACCGTGTCGAATGGTTTCCCGGAACTGCACAAGAGACAAGACACGGAGAGAACGAGAGGTATAACAAGGTCAGCCGACCACGATCAAGACCTAAAAAAACGTATCTGAACAAAAAATACCAAAACAAAAAAAACACCAGAAGCAAAAAAACGAAAGGCAAACAGATAAAGACTAGTAATGGTGAGTAATGAATGAACGATGCAAAAAGTGGAGATCCGAAAAAATGACACGAGTCGGTAAGTCGGTACACGTGATCGTTACATAAGCACAAACTATCGATAAGCGATTGATGTGAGCCGATGTCGTGTCGTACACGACCCGTATGTTATGAACCGTATACCACTATTTATGTTATGAACCGTACACCACCATTAATTCAGTCTGCGCAACTGTTTCGACTGTTTCGGATGTCCGATTATAATCAGCTGTACATCTTGGTCATCTAAACATCTTGGTCGTCGAAACATCTTGGTCATCTAAACATCTTGGTCGTCGAAACATCTTGGTCGTTTAAACATCTTGATTGTCTGAACGTTCTGGTCAGCTAAGAGTTTTGGTCGTCTAAACGTCTTGGTCGTATCAACGTTTTAGTTGTCACGATTATTTTGGTCGCTTCAACGTTTAGTCGTAGTCGTTTCGATCGTCTTGGTAGTCCCCGGTCTCAATTGGTCTCAACGAACAATCGTTCGGTGTGCGTTTTTTTCGCGAAACGTCCTTCACAGTAGCCACGTGTCGCTCGTATTCGTTCATGTGTTCGAAATACCAAGTGCAAGAACGTGCCACGATCGGTGCCACGATCGAAGCGTGTGATAATGTAATACAATGACGAGCGTTACGCTACTAGTCGATTCAACGTCTACGTGGCAACGAGTATTAGCTATTGCATCC
>High_coverage_contig_109
CATCTAAACATCTTGGTCGTCGAAACATCTTGGTCATCTAAACATCTTGGTCGTCGAAACATCTTGGTCGTTTAAACATCTTGATTGTCTGAACGTTCTGGTCAGCTAAGAGTTTTGGTCGTCTAAACGTCTTGGTCGTATCAACGTTTTAGTTGTCACGATTATTTTGGTCGCTTCAACGTTTAGTCGTAGTCGTTTCGATCGTCTTGGTAGTCCCCGGTCTCAATTGGTCTCAACGAACAATCGTTCGGTGTGCGTTTTTTTTCGCGAAACGTCCTTCACAGTAGCCACGTGTCGCTCGTATTCGTTCATGTGTTCGAAATACCAAGTGCAAGAACGTGCCACGATCGGTGCCACGATCGAAGCGTGTGATAATGTAATACAATGACGAGCGTTACGCTACTAGTCGATTCAACGTCTACGTGGCAACGAGTATTAGCTATTGCATCCGTTTCAACGTCGTATTGCGGATCCGCATGCGATCGATGCGATCACTATAGAAGCGTGGGTGTTACCAACTGACCCGTTTCCGATGACCTTCGATTTGTGAAAAAGAGACTAGCGCGCACACAGGAGCGAGAGCGGCAACTACCGTCCTTCGTGTCTGTGCCGCTTGGTTGTGATCGCAATCGTTCTCAGGCGTTCATCCTACGCGTCGTATTATGTTCTACGTTCTTCATTACGTTCTTCGTCACATTCTTCATTACGTTTTTCATTACGTTCTTCATGGTTTCTGTACATTAACAAACGCATTGTGTCGAGGAGTACGCGAGACGTTGTTCGTCGGCTTGCTTGTCGGCTTGTTTTTCTTATAGTATTTTTCGTGTATTTTCCGTTTATTTCGTCTTTGTGTTCTCTTATCGCATCGTTTTTCTGATTGTGTCGTGACTCGTCATAGTTCTTTCTATTCTTGCTATCGTTATCTCGAGATCCGTTGTCTCCTTTGTGTCGATAGACAATTGTGCTTTTCCTCGTGTCCGTCGTCCCTCTCTACCACCGTATAGCTCGCATGCCTAGTACACTGATGCACGAGACAATAGAGAACAATGGAGACAATAGGAGAACCGTTTGCATTGTAATCCAATAGAGGCCGATCGTGTCCGATCGTGTCCGATTACATCCGAGCATCACGTAGCGTTCTTTTCGCTAATGGCTTTGTAATAGTTTTTTAATTG
>High_coverage_contig_110
CTCGACGACTCGACAACACCACCAACATGAGTCCGCTCACCAGTCGCGTTCTACATTGGTTTCTGCATCTCGCTCTGTTTGGATTGTTTGGCGTGAGCGTGGTGAACCTGTTGTTGCTGTTGATCCTTCGCCCCGTCGCCGAAACGACGTTCGACCAAGCTCAGCGCACTCTGGTCATCATTACAACGTTTTGCTCCGGCTTCGTCATCAACATCGGTACCATCATTCAAACTTTGGCTACTCTGATGCGCAAAGATGTTCGTCTACGCTACACCGAGTGTCTGCTGGTCGGCTGTCTCATTCTCTTCGTGAGTCAGATACAATTGATGTTGTACGAGGTCTACTCGATCGGTCAGCTCACGTGGGACCAAATCGCCACACCTTTTACCACTTTTCTGTCGGTCGTGTGCACTTGCGCTTTCCACACGGTCACCAAATTTCGACGTGAAGAGGAGCGGCAAGTCAAATCTTACAAGCTGGCTTGTGTCGCTGACACTTCAGCCACCCGAGTCGAACCTGCCAGTCAACCACAAGTAGAGAACATTCGTTTCTTGAACGAAACTGCCACTCCGTTGCAAACACCCTCACCGCCACCCAAGCGGCTCATAGCTGCCCCGCTTACCGAGTCCAAATCGCTGGTCTTTTTGGAGGGAACCGCGGGAATCGGCAAGAACCTCGTGTGCGACGAATCCTTCGACTTTTCGCGGTATTTGTCGCGCGCACCTATTTATCTACACAAACAAGAGGTGCCGTACATCCAGTCGTTGTACGAGGGGCACATATACGCCGACATCATCATCGAATTATGCGTCGCAAGCGGTCGACGAGCGTCGGGTCCTGGGACAACGAACAAAGTGCGGTTCACTACAGAAGAGGTCATTTTTGATCGCAGTCCATTCGCCCAACTCGCCTACAATATTATCTTTGCGCTGAACGGCGAGCGAAAAAGTCCGTTCGAATACCGTAACGATTTCGACAAATTAATCGCCATCCCCGAACTGCACAACGAGCTGCGCCACTTTTTCGCTAAATGGATGGACATTATGCGTTGGATTAACGGCGACGTCAAGCTGATTTGGTTTGGTGCTCAGAGCGCTGAACGCACCGCCGCTCGTCTGGTCGCTCGGTCCGGCGTTCGCAAAGATTGCAATCTCGGCAACTACATCATCAATCAGAACTACACGTTCGCCAAACTCTGTGAGATCAGCGGTTTCGGTAATTTTTATCTCACCGACTCGTGTGAGCGTAAGTACATTCGAAACTTGTTGGAAGCTGAGCGCAGCGCAGAGAACATCGATGCCAACGAGACGGCCGCATCGTCGCGCGGAGCGATCGTCAATGGTGGTGGGCACATCGTTGTTGGTGGCAGTCGACCCAGCAACTCGACCGTCTCATCGCTCACGCTCTCCGTTTCGTCCGACGCCAACTCGTCGAATGAGGGGAGCAGCAAGTCTCGTAATACCGGCAGCACGAGCAATGCAGTGACCAACAACAACGCCAATAGTTCGACCAACACCGGTCGTGCGCCATTGGTCCAGCAAGAAGGTGTCATCTAATAACGCAGTCGCTGTAGTCGCTGTATTACACAACAGCGACCGCCGTTTTGCACCACAACGCTTTCCATACGCTTTGCATCAGCAATTCTAATCGAACCTTCCGATAGAACGCACAGATCGTTTTTTCGGATCGCAGTCACCCATAATAACCAACCCGTCGACACCCACGATATCCTGTAATAGAGCGGTGTAATTCGATACACCGTAATACGATATACCGCGCAGTTGCTTTTACATGTTTGTACAAATAATAAAGGCGAGCTAAATAAAATATTGCAATAAAGTCCGTCACAAGGATCTATTAGATGTTTATTTTTCGTCGTTCTTTTGACCTTGTTCTCGATACACTAGTTGCTATTTCGAGATAATCCTTGTCTTCTTCACTCCACAGCGTCGACATTTGCTGTAGTGTATTTGGTCGTATTTTTGTTATGCACGTGTCGCGCGATCGACACGAGCGTTCTCGCTGACCAGCTGTACACGACCAACCCACAACCGGCGCGACGATCGCGCTGTGAATGCAGCGTTCTCGCTGACCAGCTGTACACGACCAACCCACAACCGGCGCGACGATCGCGCTGTGAATGCTCGCGTTCTCTGGGTCGGAATGACGTTCCGCGTGCAAAAGTGGTGCTGCGTGCTACGGGGTCACGGGTCACAAAACTGCAAAATCGGCGAAAGCTAGCTGAACCGTGACCCCACTTCTGCGTATTTTTATTCCTATAAATGCGATCGAGGTCGGCTCGTGTCGTATTCGTCATTGCATCTTGCGCACCGCAACGCTCGCCCTGTTCCCCGCATCTTGTATCGAACCACCCACCTCAATCTCATCGAGATGCAATTGCTGGCGATTTCGCTGATCGCGCTTGTCGCGCTGGTGAGGTACGTACTTTTATTTCACTTTGTTCTTGCCGCCCGTGTTTGCCCGGCTTGTTTTCGACGTCTTGTCGTTAACGAACACGGTTCTCGATCATTGCAGTTCGCAGAGACTCGAATGGATTTTGAGCACGAGACGTCCAGATGTTGAACCGGTGCGAGTCGAGCACGGTTTGCAGGCTACGGTCCGTAAAACGTCGGTCACCGACGACAAATTACGTCTCCCGATTTCTGCTTACGCGGACGCTCGGGCGCCCAGATCTGCAGCCTTGTACGACGATGAAGTTACCGCTCGCACGGACGGTCATGTGTTGGAACGGGTGCGTCGCGTGAAACGTATACGTCGATCTCCGTATTACGGACGATCCGAACGGAAGTACTTCGACGAAGACGGCAAACCCATGTTTTTCGATCATAAGGGTAACCTTCGTACAGCGTACATGTTTGAGGATCTTGTTCAATCCGAAGCCAAACCGATATCAGCCAAACCGATATCCACGTCCACCGCTTCCACTACCACTGTTGCCCCGCTGGTTTTCTACAAGGATGACGCATCACAGTACTTTATTTTGTACAACGAACAGTTGCTCCGCATCGACACCGATAAAAAAATGCACATCCATAGTGCATCTGACCCGGCGTACAGTGAACAAGTCAAATTTCTGAAGCAGTGTAACAAGACCGGACAACGTCGAAGACGACGTTCGGCCGAAAGTGCGGACACGAGCGCGGACGAGACCGATATGCTCGCTGGTATTCTATCAAATATCATAGCCACCGATGACATTGCTGGTGCGTTTGAAGGTGAACCGACCGCTTCAACGACGGACGAAAGCGTCTATCGATTTAGCCGAAGAAGGCGGTCGGTGGAGAAGGTTGAGAAACCCGCTGAGAAACCCGCCGAGGAACCCAACGAGAAACCCGCCGAGGAACCCAACGAGAAACCCGCCGAGAAACCCAACGAGAAACCCGCCGAGAAACCTACCGAGCAGTCCACCGAGAAATCGGTCGAGAGATCGACGACGGAAAAACCTGTCGAGAAACCACTCGCCCGAAAGCACGGGCAACAGTCTGAGCAGTCTGAGCAGTCTGAGCAAAAACTGGAATCGCAACCAGAAGAGAAAAAGGTGGTGCAGAACGAACCGAGGTCATCATCGTCCAGCTTGAACAACAGTCCGAACGGTCCGAACGGTGAGTCGTTATCCAAATCGGTTAGTGATGCGGCGGTTAGTGCGACCGAAAAACCAAAAGCCGGTCAAGAGTCGGACGACGCGAAGGTCCGCGAGCGTAAACGACGTCGCCACCGAAAGCGGGACCGCAGACAGAAGAACGTTGGTGCCGCTGCCAATGACGGAGTCACCGTCGCCCCGACGACGGAGAGTTCGAGTTTGAGCGATCCGATACAAACCGGTGGAAATTTCTCGTTCGATCACATTTTTACCCAATTGATCGACTGGTTGAGCGGGACGGACGTGGCGAACGCGAGCTTACCGGCGAAACCACGTCGTCCCGCGCGCGAACGAGTCGCCGAGTCGAGCGAGGCAAAGCGCGAGTAGGGACGAAGGCGCGAAACGCATTCGCGATCGAATCGCGCAACGACGGGAGCAACGATAGAGGCAACGATAGAGGCAACGACAGGTGCAACGACGGACACACGTGCCGGTCTCAACGGCCGCAACGATGGCGACGATTGTGGTCGCTGTTACAATGGTTGCGATCGTCGCGACAGTCGCGACCGACGCGAGCATCCGACTAGTTGCAGATGTCTCGACCACCTTTTTCTTTCTAACCGTTGTTTCCTGTTCGTCACGGTTAATAACGACGTCAATAATAACGATGTCAATTATG
>High_coverage_contig_111
CAGCGCGACGGCGATATCGCGACATAGAGGTTCGGAGCGTCCACGCACGGTTGCGATCGTCCGAGCGTGGAGTTCCGAGCTGCGGTCGATCCCAGGTTCAAAAAGTCGATCCAGTTCAGACGCGTTGATCCGTAGCTCGAGGTCGTCGCGATAACAGTCATCGTATTTTTCTCCCGTCAAACGGTTAGCAAGAGAGTGTTATCAAGAGAGTGGTATCAAATAAATGGTTAATAAATGGTTATCGAAAGGGTATAGAGCGGTTATCTAAGAGACTGTTGGAGAGTCACCGCGGTTCGCGCGTACCACTTTGTCCCATCGCGACAACGACTTGTTTTCGTCGTCTTCTCTTTTGTGTCTTTCTCTCTTTTTTCTTTCTCTCTTTATCGCTTCTTTCTTTCTCTGTTATTATTGTTTCATGCTATCGTCTCGCTGTATCGGTTTGTCGTCGTTTTCGTTTTTCTTCGTCTTCTCCCCCCCCCCTCTACCCTCCTCGTTATTCGTTTCCGTCGCCTCACTCTAATCACGCTTAATCGTCGTTAATCGTCTCCAATCGACCCTCGTCGTTTCCGTCGTTCGTCTTCTCTCGTCGCGCCTCCTTTTCCTTCGAGCTCCCCTTCCCTCTGTCGGGTCTCCAATCGTAATGTTCGTCGTTCGTCTTCAATCGTACACCGTCGTCTCACGTCGTCTCCCGTCCTCCCGTCGTCTCCCACCGTCTTTCGTCACTCCTCAGCTTTGTTCCCCATCGCCTCTCGTCGTCACGAGTTATTCTCGCGGCTCTTGCTATCCACCGTCGATCCGCTGTCGCTCGCACCGCCGTGTCGCCTCGAGCCTGCCTCTCGTCTGCGTGTTGTTTAGGCTTTCGTCGTTGCACCGCACCGCGCGTCTCGCGTCTCGCTTCTTGCTACGCTACACACGAGTATCGAACGTGGTTAGACCGACCGTCAACTTGGCGAGTCACCCGCATCTTTGGTGGTGGGCGGCCGCACGAGGAAGGGGGCCGATCTCCTATTCGCTTGACTAAGTAAAGGCTCGCGGTATAAAGAGCCGTTCGAAGATTGTCGGGCGAGAGTCTCGAGTCTTTAACCGCGCCGCCAACATGTTTAAAACGAAACGCAGTTTTTTGATGGTGGCCGAAGTACCGAGCTACGACAAGTCTTTGGTCATCATGCCGTTTCTCGGGATCGACGGCACCGTGTCATTCTATTTCAACTTGTTGGACGTGTTCGAGTTGTTGGAATTGCCGACCGAGCGACGCGAGGTGTACTTGAACGAGTCGCCCAACTGTCACCCACTGAACGAGCTTCGGAACAAACACTCGCGCATCTTGCGACGCCTGAACAGCGAGACAAATTTGTTCAACTTGCGCGGCGACAATCCGTTCAAACTGTACGAGAATCACTTGAAGGGCAGTCTTTTACACGAGACGCAAGTGCGTCAAGACTGCGACAAGCTGCTCGACGAGTTTCGGATCATGGATCTGACCGACTGGATGCACGGCAAGCAGTGGCAGAACCGTTGGCAACACTGGTCCTGCGATGTCAACGCGGATCCGCGCTCCATCGATGTCAACTCGATCGACGAGCTCATGTTCATCGGCGAGTTGGAATTTAGCTACTTGATCTTCGAGAACGGCTTGTTCCGCGAGCAGAGCTTCACGTACGACTCGATCGTCAAGGTAGAACCCCGTGTCCAGTCCATCTGCAAGTGGGTCATTGTCGAACTGTTTGCCATGCTGCGGAAGTTGTCCCACTTGAACTACGAGCATATCAATAGCATCAAGATTATGCGCTTCAACGAGCGCGAGCTGAGCTCGATCGAGGAGAACCTTGTGCGTTCCCTGGGCGCGCTTCGTGAGAAACGCGACAGTAACAAAACCACGATAAAGTTGCCCTTCTGATTTCAGGAGGAAGTCGAGGAGTGACCGTGGTGCGAGCTTGTCACGACAGCCATGATCGTCGTCGTTTCGACGTTTCGAAGGTTGGCTCGGTCGAGTCGCGGGCGCCGGTCGGCGCTGAGACACAGCACCGATTTCACACGTCGCTCGTTGTTTCCCGTAACCAGGTTTCCCGACTCGACCTTCGCAACGCCGACGGCCTCGAACGACGGTCGCAACGGCGACGAGCGCGACAGCTTTGCGGCGGTTCGTCGGTGTACACCTGGTCCGACTCCTCGTCGATCTCTCCCACCATCTCTACCCTCTTGTATCTGTAAATAACTAACCGAATGTACACCTAGCGAAGGTCTGGAAAATACGAATATGAGGCGAACTAAAAATCTAAAGAAACCAAACGAATAATTGTACAACGATCGCAATAAAAGTACAGGATAGAAAAACAATAATGCAGTGTTGAGTGTCGTTCCTTCCACCGTCCCCCTCCCTGTTTCTCAATCTGCTCTCCATCGGTTCTCCACCGGTTCTCCATCTGTTCTCCACCGGTTCTCCATCGGTTTTCCACCGGTTCTCCATCAGGTCTTTACTGGTTCTCTATGGGTTTCCATCGGGTTTCGGTCGTTTTTCCATCTTCTTCTTTCCATCATCTTTCCGTTGTCGTCTCGCCGGTTTTTCATCAAATTTCCTTGGTTTCTCATGGTTCTATGGGTTTTTATCGCGGTTTCTATCGTCGGTTCTATCACGATTTCTATCTCGGTTTTTATCGAGGTCTATATTGGATCTCGGGTCTCGGGGAAAAATATGAGCAGAAAAGATACCACCATGCTACTAGATTACAGACGAACGTTTGTATTTCGTTTAAAGTTTGACATTTAGTTGTGTATACGTTTGTTTGTTTGCATACGTTCGTTGGCTGCGCACACGTTGGCGCGTGCACAGTCACACGTTGCACTGTAGCGAACCCCACACAAGAACGAAATAAGCGGTATAGTGGATATAATGTGGGTTATTGCGGAACAACAGTAGCACGAGACGGTTCGGGTGGACCGCTGATTGATTGATTCGCATTAACGACTTTCGAAACGACTTTGTCGTAGTGTGCGCAGCACACATTCGACATTGACAACTCGAACATACACAACGAGTACACACAACTCGCTGTCGACGATGTGGTCGGCTTCAGACATCGACACAGCGAGCCAACTCCAACTATTGACCAAGGTTATTAAATATAGTTCCAGTCGCGCTATTGGATTATCAAGTACATCAATCACAATGTGCGGTTGTGTATCGTTGAAGGCACAGAGGTAGAGCCGTAAAAGAAGACTGATACACACGCATAACATAAAATATATAACCATATATTACTCATATATTACTCATATATTACAATAGTAGTGAATACATAATGCACGAATGTCAAGAACAGACGACCGACGGCGCCAGTCTCCAGACCTACATCCGTTTGCAACAACGTTCGCTGCAACGCTCGCAGCAACGTCCGCGGTAACGCTATCACAATAACGCTTCTCAAGAACCACGTACGCACGATATTGTATTACCCAAAAGTACTACCCCAAAAGTACTACTACTATTACACG
>High_coverage_contig_112
CGGCTTCAGACATCGACACAGCGAGCCAACTCCAACTATTGACCAAGGTTATTAAATATAGTTCCAGTCGCGCTATTGGATTATCAAGTACATCAATCACAATGTGCGGTTGTGTATCGTTGAAGGCACAGAGGTAGAGCCGTAAAAGAAGACTGATACACACGCATAACATAAAATATATAACCATATATTACTCATATATTACTCATATATTACAATAGTAGTGAATACATAATGCACGAATGTCAAGAACAGACGACCGACGGCGCCAGTCTCCAGACCTACATCCGTTTGCAACAACGTTCGCTGCAACGCTCGCAGCAACGTCCGCGGTAACGCTATCACAATAACGCTTCTCAAGAACCACGTACGCACGATATTGTATTACCCAAAAGTACTACCCCAAAAGTACTACTACTATTACACGATAAAACCTACAAGAATAGCGCGCTAATTAAAACGGTCGCAAAAACAGTGTACGACACGACGAGGCGATTGAACTGTGACCACTTGCTCGCTACTATGGACCGAAAAAACCAATTAAGCAGTCGGCCGCTTTTATTTTGGTCGTCAAACGGACCGACTAATCGGTCGATACACGGTATGACGTTAAAAGACTTTACGGTCGTCGCGCTTATCCTAGTGGCGTTTTGTTGTCTCGTTGCAATCGTCGCGTTCGCACTGCGCGACGCAAACTCTCGACAGAAAATTCTGGCCGAACGCTACGGTGTGTTGATGGCCGCAAACGAACAACTGCTCAACGAGAAGAGCGCGACTTTGGGTCAGGTCGAGAGTCTGCAAAAAGTAGTCGTGCAGCGTAACGCGGAGATCAAACAGTTAAAGGACCGACTCGCGAACGCGGGGAAACAGTTCTAGCGGAACAGAAGAGCGTAGGAGCGTAGAGCTCCGCTACGCGAGTGGCGAACGACCGAACAACGGTCTATAGTGGGTCGCTGTCGGTGATCGAGTAGAAAAGCGTGATCACCGGTTCGCCTTTCTCGTCGCGCTCGTCTGTGTTCACGACGGGACAAATCGGGTTGGCTCCAGCTTCCAAAGTCGCGTCGTTGTCCAACCGCACGAGTCGCACGGACGGCGGTCGTTCATCGGGTGAGCCGGGCGACATCAGCGAGCTCAACGAAATCGACGACGCGGGAAAACACGTTGATTCCGACGAGATCGGTGAGTCTGGCGAGATCGGCGAAACCATTGGAGAGCTCAGCGAGACGGGCGAGATCAATGACGAATCGGTGACGGTCGTCTTAGCACTGCTCCTTGCGCGCGGTACGACGACCGGCAGTCCGCTCTGTGCGTTGTTGTTCGCCAAATCAAGCGCCGCCTCATCGGACGAGGTTTCGGACACGGGTTCGGACAGGGGTTCGGACGCAAATTCGGACACGAGTGCGACTGGTATCGATCCGAACCCGTACATTGATTCGGACGGTGATTCGGACGTCGGTTACAGAAGTTGGTTCAGACGTTGGTTCTGACGGCGGTTCGGACGGCGGTTCGGACGAAACATCTGCTACAAAACCCGAACCGTCG
>High_coverage_contig_113
AGTCGCGTCGTTGTCCAACCGCACGAGTCGCACGGACGGCGGTCGTTCATCGGGTGAGCCGGGCGACATCAGCGAGCTCAACGAAATCGACGACGCGGGAAAACACGTTGATTCCGACGAGATCGGTGAGTCTGGCGAGATCGGCGAAACCATTGGAGAGCTCAGCGAGACGGGCGAGATCAATGACGAATCGGTGACGGTCGTCTTAGCACTGCTCCTTGCGCGCGGTACGACGACCGGCAGTCCGCTCTGTGCGTTGTTGTTCGCCAAATCAAGCGCCGCCTCATCGGACGAGGTTTCGGACACGGGTTCGGACAGGGGTTCGGACGCAAATTCGGACACGAGTGCGACTGGTATCGATCCGAACCCGTACATTGATTCGGACGGTGATTCGGACGTCGGTTCAGAAGTTGGTTCAGACGTTGGTTCTGACGGCGGTTCGGACGGCGGTTCGGACGAAACATCTGCTACAAAACCCGAACCGTCGGACGCTACAGATATGTCCGTCTTGTGATCCGGTGTCGCGTCAGACGGAGAACCAACGTTCGAAGTGGTAAACGCGGTTGTATTGGATAAATTCGCCGCGCTTGAAGCACTTGAGACATTAGATGTATTTAACGCGCCCGAAGAGTTATTGTCGGTGTTTGTCGCGACAGCGGACAACAATTTGACCACATCGGTTTGAAGCTGGTCCATCGTGGTCGTGGACGTCGCATCTCCGGTACCGATTGTACTCTCAAGCACTTTCGTCATTCTAGTCAAATCGTCGATCAACCCTTTCTCCAAACCCACCAAATCCGCCATGTGCTTCAAGTGCGTCAAGTCTCCCACGTTCGTCGAGTGTTTAGTTAGATCGGTAAGATCCGTTGGTAAGCTGAAGTCGGTCAGGTTATTTTTTGTGGGGTCTTTGCAATCGAAGTCATAGTCGGTGGTCGCGTGGTTTGACGTGGGGTCGGACGTAAAGTCCGGTCTAAATTCGCCCTCCGTCAGTGTTTTCATCAAGTCGTTCAAATCGGTAGAAGCCGTCAAATCCAAACTTGGGATTGTTGGTGGGCTCGGTAGAGTAAACGGGCGTAAGTTCGAGAGACTCGAGAGACTCGAGAGGTTTGGTAAGTTTTGCGACTGAGGCGAACCAGTTTCCGCGTTTTTAGCAAAGTCGGCGACCAAACCTCGGTCCATCTCGTTCAACATGTTCGTAGCAAAGTCAAAATCATTTGTAACCTCAGTTGGAAGAGAGGTCGGAAAATCGGTTCCGTTAACCGGTCATCGGCGGCGAGTGACTGCGCGAGTGACTGGGCGAGCGACTGCGCGAGCGACCGTGCCGGTGACTGTGCGACCGTAGTAA
>High_coverage_contig_114
ATCACGATTGTTATGACAAAGTCGATACGTATTTGTGGTGTTTGTTGGTGTGGTGTTTGTTGGTGCAGTTCCACCACTCGATCTATTTTGCGCGAGCCTGAAACATGAGAAAAAACTGGATTGAGCATGAAAAAAAACAAACACAAAGTGTCGACGCGAACGAGATGGCGGATCGAAAGTCTGATGGTTGGTCGATCGACTCGATCACCGGCTCGTTCGTTCGCTCTACCGAACGCGTACAAGCGTGACACGCCGATACTCACGGACAACGATACTCGCGACGCTCTCCTCGAAGCTAAAGACGATGCGACCACCGGCACCGGTGTTGTTGCTGTCACGACCGCAGCGAATTCGATCCAGCGTGTGTGGCGTGTTTGTCCCACTCGATGTTTCGTGCTCAAAATCGAAACTGCCCGTCCCGCTCGACCCACCAGGTGTCGTGTTAGTGGACTGGTTGACGGATTGACCATCCTTGGGCGAACGGTTGAGCGAGCAATTGGGTGAGCAATTGGATGAGCAATTGGGTGAGCAATTGGGCGAACCATTTAAAGAACAATTGGTCGAACGATTAGACAGATGATCGACTAAGCGATCCGGCAAGCAGTTGAGCGAACGATTGTCGGTTTGATCTTCGTTACGAGCAGCGCACGTTCCCACATTTCCGGTTTGAGCTTCACCTTGCCACATTGCGTTCGAAGCACCCAGCAATTCGCGCAACAACGCGATCGTTTTTTCCGTTCCGTTCGAGTTGTTTTTCGCAGTTGTCTCATTGTTTCCCCCGTCGGAATCGATCGTATTAATCTTGCTTTTTGTTGTGTTATCCGTCTCAACTTTATCCGCTTCCACCTCGTTTGTCGCGGTTGTCGCGATCTGGTCGTGGTCAGAGTCAATTGTGTTGACGCTATCTGAAGTTGGGTTCGCGTTGCCTAGAGTACAAGTTGCCTCGTTCGACAATCCCACCGCGCCTGACGAAGGAGCGGATTCTATGGTAGTGGTAATGGTGGATTCGTCGCACACGCGGTCTTGGCGTTCCAAGCGGTTTCGTCTGAACCGCGTCTCGTGCGTGTTAAAATCTCGAGCCGCAGCATCGAGTTTGTCCGCGATGTCCTCTCGGCGCTCGGTACGATCGGTCGAGTGGTGATCCGATCGGGGCAGCGGCGGTGCGACACTCAAAGTTCGTTCAGCGGGTCGACGGGCTCGATGCGTCGACGAGGCGAGCGAGACGCGAGGCGCGGTATTAGCCGCGGTGTTTCCCGTATTCCCCACATTGTTGGTTCGAGCTCGTAGCGCACCACGTTGAGCGTCCGGCCGAAGCGAGCCCTCTCGCGAGTCAGACGTGTCATCATACCGTTCCACTTCGTCCATGACGGATTCGGTTTGCGAGAGTTTCCCTCCGATCTCCCATTGCAACTTTTCAAGGCGTTCCTCGATCAACTCACGCTTCTGCTGCTCCTCTAAAGCGTGTTGTCGCTCGATGTCGGCTCGTTCACGTTCGCGCTGAGCGAATCGGCGTTCCATCTCGACCGCGCGGTTCTTCTCCATCTCGAAGCTCTTGATCGACCAGTTGTACTGCCGGTTGATGTCGCACATCCATCGCTGCAGCGTGTGCAGCTCAACGAAGACCTTGTGCAGCTCTTTCCGCTGTGTGTCGCGGTCACCAGAGAGGTCGTGGTTCTCCTTGAGTAACGATTGCACGCGCGATCGCTCGTACGTTAGCTCATAGTCTTTGTAACGCTCTAGTGCGACGCGCATCAGATGAATGAAGGCTCGAGCTGACAGGGCTTTTTCGTTTTTCACAAGAACGAGCAGGGCTTCCAGGTTGATCCAATCAATGGTGTACACCGTACGAAATTGGTCCGTACTGAAGACGTGTGTCTCGATGGAGCGGTGTTTCGCCAGGAACCGCCGTAATTGTTTGCTCAACTCGAGAAAAGTGGAGCCAGTGAACCCGCACATGCGAAGAACGTGTTCGTCCATGATGACTCTGAAGCAGCTCAGGATGTTGCGTAGCAGCCGAAACCGGTTTTCCAATACGTTGATGTTGCACAGCGCGCAAAACTCGGCAAAGCTGAGCTTGCGACTGGTAGTCAGATCCTCCACTTGGAGGGTTTGCAACAATTGCATTTCCACCTCGAACATCTTCTGCATGGAGACGAAGTTGGTGGATGCGTCGAACGCGCGCTTTATTGTACGAACGGGCTGAATGATGCGATCGCACAACCGGTCGATCGGTCGAGAAAAAAACTGACCCACACGGACTAAACGGGTGACAACTGATGCACCAAAGAAAGGCGGCTCGGATGATGAATTGGCGATCGAGGAGGTGAGCGATTCGGTGGATCGAAATCGCACGGAGGCGGTCGTCGCGTGTAGCGAGCCAACGGTAGCGAACGACGCTCGTCGAAATGTACGAACCGCGTAAACGGGGTCTGGTTGCGTCGACCGGTTAAACGGGTTCTTTGATGTCGAGTTTAACGTCGAATGTGATACCGAATTCGACGATCGCCTCAACAATGGGTTCGTTGGTCGCAACGACGCGGACAACACCGAGAATGGCGGTTTCAAACACGAACGTAATGTGGCGACCGAGTCGAGCGAGCGACGACGTTGCGTTCGACGATCCGTGGTTGCTGGATATCTACCAACCGTAGCCACGAAAAACGTACGTACGGAAAAGACGTACGGAAAAGGCGTACGGAAAAGGCGTACGGAAAAGGCGTACGGAAAAGGCGTACGGAAAAGGCGTACGAGAAAAGAACAGGATATGAGTACGAAACACGTACGAGACGTGCTGAAATTCGTAAGAAAAGACAGGAAAAAGGACCGGTAAAACGGTAAAAACGGCCAAAAATGGGAGAAGGCGTACAAAGAGAAACGCGAGTCGCCGTACGAAAAACGTGGACCGCGAGATGGACTGGTGTCTGTAGTGTCGATGGTGTCGGTGATATCAGTGGTGTCGGTCCGACAAAATGTAAAGAGCACGTTGCACTTGTTCGACGAGAAAGTGGTGAGCACGTAAAGCTGGACCGTTCGATCGCGATGTACTCGGACTCGGAGGGCGACTGGGAGAAAGTAAAGTCAGACCGAGACGCGCGTGGTTATATACAAGAGAGTTGGGAGGGAGTGGAGGCTGACAGAAACCGATGGCGACGATCAATATCTCGGTGAACTCGGCCGGCTGATACGACGACCCGCATAAACAAACAACAAGAGGAAATACCGGGGTGAAAGAGGCCACGGGTGATGGGTAATGGTCGGAGCGAGTAGCACGGAGATCAATAGATCGAGGACGACCGCGACAAACGGGCGCCAACGAGATCTATACTTATCCGCGATCTCCGATAACCCACGACCAAACGACTCGATAGCGATAACTGGTGGTCGACAACGTGATCGAACAATCACGCTGAGTGATGATACAAAGTTGGAAGAGACGATACGCGATAAATACAATAATGTGAACAACGAACAACGATCACTTACAACGCACGCATGTGGTGAGTACAGCGACCAAAATGTCAGCGATGCAAGTGAGTCGATACGTACGCGAAGAAAAATACTCGGGAGAAGAGGATATTGTACGAATGGCGGTGTGCGAACAATAAATGCAATAATGCACGAATAGCGCACGGATAACACACGGATAACGCGGATAACGGAGGGATAACGCACCGCACGGATCGCGCGAACAACACGCAACGCGGTATACGATCAGACTAACGGACGGGCGGGCGGCTTCTTCTCGAGCGAGTTCTTGACGTGCGGACAATCGAGTCGGTACTACGAATAATACCCGCGGCACCAGGAACAATAATGGAATGACCACAATAACGCGAACACGAGAACAATGACGAACAATAGCGGCGGTGATGACTAAAAAAGATTACCGACCGACGTACAATAACGGACGGACAATGGTATCAGATAACGGCCACTCGACTGACAGATAATGGAACGACCGACGAGACGATTCACAATGCGACGCAACAATACGACGCGCGTCTGAACAACTGTATGACCAACTGACCAAATGACCAACTGTATGACCAACGAGTATGATCGACGGTACACGGTACGACCATCAATAAAATAACCAGCAATACCAACAATAACGCTATTCGAAGGTAAGGTTCTTGAGCGTTGGAAGACCAATCGACCAACGTTGCGTGCGACTGGTTAATCAAATACACGATCGTGGCATTCGATCGGTATGCGCTAGACAAAGGTATTTACACAGGAACCATCGGTCATAATCGCACCTCTTCTGTCAACACTGTCGACATTACAGACAATACGACTCGACGCTAATTACTTCTATTTTAGTTCCAATAGCGCGAACCGTTTTGTTTGCTACATCGACAACACCATCCCGACCAACTGACCAACGAACGAATCAGATGTTAAACGAAGATACGCATTATCTTCGAGTCATAGTATGTACCGCGGTCGATGAGAAAGAGAGAGACAAAAAAAGAGACGAAAAAAGTGAAAAAAAATAACGAGATGTGATACCAGATGATGCGCGGGAAGACGAACGTTGCACGGCGCGGAAAGGAAAGTTTGGTGTGAAGCTAGACGTAATATCGTTTTCATCTTGTCGCGTGTTTGGAAAGTACGTACTTTTCCCATTGTGCAACTTAGACCACTCGAACTCGGCGTGTTATGGTCGCATGGCCCTTCTTATCAAAACAGCGGTATCGGTTATCACCAACCAACTTTTCTCAAACTTTTCTGGATTTTTGCAAGATCACACGAGTGTTTACCAAGTATTGGCTCGAACGGCGGTCACGAATCTCGATGTCACGTTGTCACGTCGTCACGTTGTCACTAATGTTGTCACTGGGGTTGGCGTGTGATAGCGGTCACGGCCGTTATCGCGGTCGTCGTACGACGCGGTACTGTTATCGCGCATATTATCGGCCGTACTGACTTCTTGCGCGCGCTATCGGTCGCACTTGGCCCGCGCCACCTCTAATGCAAGCATCGTGATCGTATACCGTCGCGTACCGTAGCACGGACAGCTCGATCGCTTTCTCTCTATCTCACCGATGTGCAACATGCGCGTGTACCGCCAATGCCATGTACAACGTAAACAAATGCTCCCGGTGATATTGTTTCGACGGACCGCTATGCCGGTCTCCCGCGCACCTCTCAAGTCGAATCGAAACGAGGTCGACCGCCATTGCGTACGGCAATTACTACGCTCGTTCGCACTCGTACGAGCTCGTATGATCTCGTATGCACTCGTGTGCGCTCGTATGCGGCGTTCATTTGCATTCACTGTTGGATAGACAGACACTCGTTTGGATTCTCTTGCATTCTTGAATTCTCTAGTATTCTTGTATTCTCTTGTATTCTTGTATTCTTGTATTCTCTTGTATTCTTGTATTCTCTCGTATACCGTTTCTTCGTGCGTTTGACCGCAACGACTAGAAAGGACGTGCACGAGCAAACGTTTCCGTCGGTTAAACGGTTTCGAGGTCGTGTGTCGGTGAAACATTTTCAGTCGTAATCATCGACACTATGGTGATTACGTTAGTCGGCAAATCGACTCTCCAACCGCGGACGACTTGTGAGTCGACCATCATGTGCACTCCGCGTTCTGCACGAGATAATGCGAATACGCAGAAACATGTTTTGATCGAGTCATTCTTCTGCAATCGTTGTTAGTGTTGGATATCGACCGAAATATTTCGTCATTATTGGAAAAAATGTAAAAAAGTGTATCGAATGACCAATAGTTTCTCGGAACAAGAGTTATCGAAACAAGCGTTTATCGAAACAAGAGTTTATCGAAACAAGAGTTTATCGAAGCAAGAGTTTATCGAAGCAAGAGTTTATCGAAACAAGAGTTTATCGAAACAAGAGTTTATCGGAGAAAAATTTCTTGGAACGCATATACGTGGAAGAACCGCTTTCGCAAGCGATGGAAAAAAGTCGGCAAAAGTCAAGAAAAACTACAGGAGTAAGATAAGAAAGTCGAAAAAGTCGAAGAGCCGAAAGAGACGAGAGAGTCATCCGAGTCGTAACACGAGCCAAGTCGGCTAGTTGATGGAGCTGGGGTACATCCGCTCGACTTGGTGAAGGTCGGCTCTCTTTGTTCGTCGTCGTGCTGCTTCCTCGCCACACCTCGTTGCACCGCATTTAATGCTATTTGCTTTTTGCTGACGAACTGTTTATCGTTGCTGCCGTCACATCTAATGTGAGATGATGGCCGACATATGGACATATTGACAAAACGAATAGTTGGTCAACATGAAACATAATTCTTGTCAGAACGTTCAATCGATTTAACCACGGTTGAGCATGCCTTCGTGCACGATTTCGAACGCGGTTTCAAACGCCGAACGTTGTTAAGAGGTTTGTCGCAAAGTTCGTCTTTTTCAGATCGAACGTTCGTTTCGAACGCTCGTTTCGCGGTTCGTTTCACCATGTCTGATAATACATACCAATCGACGGATTATCCATCCGACTGATCAACTAATCAACGACGGATCGACTAATCGACCGATCAACTAATCAGCAGACCAAATGGCCAACTGGCCCACTGCCCAACTGTCCAATCCAACTATGCGCAAGCGATCGAATGCGATCGAATGCACAACGGTTGAATTGATGTAAGAAAAAAAACTGTAAGAAAAAAAACGACTTCCAAGAACCCATTAACCCGACCAAAACGGTTCGGCTCGTAGCGTGGGATAGATCAACTCGCTGAGAGTATCGCTGAGAATATTCGATAGGTTTCCGATGATTGACAACCTTCACCACGCCACCGCTTTTCGCTCTAATTGAACGATATAACGAACCTACCGGTCACGGTCATCGCTTTTCAAACCTCCCACAAAACCTCCCGCAACCTCCCGCAAATATCCAGTAGGTTGTAGGCGTCTCGTAAATAACAAGGGAATAATAGCTCGTAAATAGATCGTAACCTAACACGTGTCGAGGAAACGACGTGCCAATTAACCGATCAAATCAACCCAACCTTCTTCTTGTCAGTAGACCTATCCCACCCATCTCATCCACTAATGGACATTGTTATATTACTGCTGTTGTATTACTTCATTTCGAGATGGGGAACGGTGGATAAACGAGCGACAGCAGAACCGTGCAGACGGACAGACAAAAAATACCAAATGTCGCAGTGATTATAATTGGAATAATGTGGGAGAACAATACGGTTCTCCGTCTCTTTTTCGAGTTTTTCTTTTTTTAGTTTCTTTTTACGGTCTGTTTTTTC
>High_coverage_contig_115
GTCTCTTTTTCGAGTTCTTTTTTTTAGTTTCTTTTTACGGTCTGTTTTTTCAAGTTATTTTTTTTTCATTGCTTTTCTTTGTCGTCGTTTTGTCGGTTTTCTTTGTAATTTTCTTTATCGTTTCCTTTATTTTTCCTAGCTTTGCGTTCATCTTGTTTTTTTATCCGTTTTTCTCGAGCTCCGCTTATCTCTCCTCGTTGCCGACTTGCACAATAGAGCGACCAACGTTTACACAAGAGCGAACGACTAGAGCGGCTCGGTTGGTGCAGTGTGATAATGGTTCCAAGAATCGTTTCGCCATCCGTCCATCCGCCAACCGACCTCGCCTTGTTTACTCACCGAGTAGAAAAAACTCGCGGTAATAACGCGATAATGGGAAAATAGTATTTCCTCACTTAGCGAGCGTAACGAGCGGAACGAGCGGAACGAACATAAGCATAACGAGTATAACTAGTATAACGAGTGTAATGAGCGTAACAAGCGAACTAATGACTGAACGTCAAGTGGAATTAGCTGATATTGACAATAAAAACGACAAATGCGTCTCGAATAAACAACGACGAACCGAGAACGCAGAAGAGCGCGGTCTGTTGTTCGATCGGCAAACCAGTTCGACTGGGGCGGCATACCCGACCACGTAAGAAGAGCTCAACAACGAGGGGCTCAGCAAAGATGAGCACGGCGAGCTCTCGTTCGAGTCGTTCTTTTGCAACCAACTCGACTCGTGTGTCGAGTGGGTCCACCAACCTAGTGAACACGGCCATCGTGTCGGTCATCTCGATCGGTCTGATCATAGCTGTCACGTGGGCCGCACTGTTTTTATTGTCGCCAGCGTTGCAGCATTACCACGATAATGCGAGCGCCAAACGCCGCTCGGAGGCGACTCAGCGACACGGGTTGACCCTCAGTCAAGCTAAAAGTCTGTTCGATCGAGACAGCGATGCGGACCGACGTGACGAGCACCGTTATGTCGCCACCGTGCAGACGGACGCGTACGACGGTCTCAGCTTAGACGGCCCTCTGGTGCCGCTCGACTGCGAGAAGAACGTTCGAATCTGTCTGACCGACGCCGACTGCGCGATTCTCTGCAAGCGCAAAAGCGGTATTCAAGAGATGACATGCGACTCGACCGACATGGTGTGTCGGTTGACGGTAAAGGATTTGACCGACCAAGATACCGAGTTGCCGCCCGACCAACCCGAGCCGAACTGTAAGACGGACAAAGGCGAGTACGCTCTGTTGCAGGGGTACAACGAGCTCGGTATCGCGCAGTGGAATTGTGTGCAGCTGTACCCGGGATGGATGGACCAAAAACGGTCCTTCTGCGAGGGTGGCGTGATGAATATAGACACTCGAAAACGCGCGCCTTCCTACCTCGATTGCACTTGTCCCGAGAACAAAGTGCGCATGGTGTACGGCAAGTCTCAGCTGGGCCAAGAGGTGTTTGGCTTGCCGCACTGCGTGTTCAACGACGTTAAACACTTGTATCAAGCCGACTACCTGTTCATGTAATCGGGGAACCCTGTGTACCCGCTATTAAGACTGATGTCCCCGAGGATCGTTGGATCGTCGGACGTCGGCACCCATAGACACGAACCGTCGAACAGCACCGAGCAGCACAGTAGCGTCGACCGCTTTCAAGATGCTCAGAATCCCTCGCGCGGTCAGCGGCAACGTGGCCACAAACGGGTCGAGCACCACCACGATGACGCGCGTCGGAAACGGGACGATCTGTGAGCGTGGGTTGACGCCCGATCGCATCGACTACTGGCGTGACTTTTTGCGCGTGATCGACCGGCTGACCGAGCTCGGTTGCACGCGCGACTCTAGCCCTCGACTCGGCGACCTGGTGTACTGCATGCTCTTCTTGATTGAACTAGGTGCCACCGAGCAATGTGGTTCAAACGAGAGTTGCTGTCGCAAACGTCTGTCGGGCAATCCCGTGCTGCGCGATTTTTTCCTTCTGTCGGTACGCGATTTCGTGTCGAAACATCTGGAGACGTTGGCCGCGCTCACTACGCCGGACGCGCGGCGCAAGGTGTTTGCGGCCAAAGCGTGGTTCTCGTGTCGCGTTCATTCGGACGTTCGTCTGCTCGAGGCGGCGGCCACGTCGATCAACCTCACGGCGACCGATGTGGACTTGGCCGACTCGCTAAACGGCCGTGTGTGTTTTTTCGATCAGGACGCCCCACCGCGCAGCTTTGGTACGGGGGCGAGCGGTTCCGGCGGTTGCACCAGTGGGGCGACGAACAGCGCGACTGGCGTGAACACCGCCAACTACGCGAACAGCGATACCAAGTTGATCGGGATCGACACGTTCTCGCCGACACTGGCGCTCTATACCTTTAGCAACCTGCGCGACGTGTACGCGACCACGGCGTTCAACGACACGGAGCGGTTCACGGACGAAGACAACTCGCGTGTCGCGTTTGCCGTGGGTCTCGGGCCGTCCGACGGTAAAAGTGGTAGTGGTGGCGCGATAAATCCGTTCTCGGCCACCGCACTCGTCTCAGTCGGACCGACCAACCGTGGCGCATCTGCGTCGAGTACCGCAAACCCGTCCTCCCGTAAGAGAAAACGAGTCGGTACAACACGGATCGTCTCGCCGCTCGCCAACCTTACAGTGGTTGGTCGACCGCCGTCCAAAAAGAGTTGGTTCCAACTGTGCACGGGAGGTGCGTCGCTGGACGGCGAGAACGACGAGTGGCCCAAACAGAGTTTCTTTGTCGATGCGGGCGGAAGCGTGTACCGCGACAAAAAGTTGTTCCGCTATATAGACCGCGCAATCGCTAATATCGACGCATCGGCCGAGGACTCGATCAACAACGTGCGTGCTTTTGCTCGACCCGACGAGTACGAGCGCGTATGGCGCGACGAACAGTTCAACGAGATATCGCGGCACGCCACGTTTCCGCGTTTCCTTGATTTGCTGGACGGGCTTAGTCTATCGTGGGCCAAACTCAACGTATTCGAGCCAGATATATTCTGTTAGCGCGCTCGCTGCACCAACTGCTCGAGTGTCTCTCGAGCGCGACGCACGCACCAATTATCACAAAATTTGGTAAAATTTGGTAACGCCTCCTCGAGTGTCTCGCGGACACGACAGACTGTGGTGTAACCGACCAAAGATCATCGTTTCGCTCGAACGGTTCAACGGTTCAACCGATGTTTCAGGATTAATGCGATAGATGGAGTACCGCTTTGCGTATACGGTGCACAGCTTCTAATCTCGTCGCCGGCGCACTCTGTCGCAACTCCCCCCAGTTGTTCGCGCAAACACACCCAAGGTTAATTGATCGACCAATCGAGCGAGTGATCTAATATGGTAATTCTTGATAACGTTTGGCCGCGCGACCGAGAGCACGAAGAAGACCGACACGTGGCCAAGTGGGCACGTGGAGCAAAACAGTACCGCAATGTTATCGCGTAAACGAAATCGCGAATCAAGGTCACGATTGCGACAAGACGGTCGAGACAGGCTCGTTCACCAGCTGAACGTGAGGAACCGCCGTCGCATCTTGGACAATCTTGGACATATCTCGAC
>High_coverage_contig_116
TATCTCGACAATACCTCGATCATATTTATCTCATCTACATTTCGACCATATTTCGACCACATCTCGACCTATCTGACGAGATCTCAATTATATATCGACCAAATCTCGACCAAATCTCGACCAAATAGCGGCTCGTACGATCGATCGGTTGGTCGGTCGATCGTTCTGCTCCGTCGACATTGTCGCACGCCGTACGCACGTTGCGCGAACTATCGCACTGACCACGAGTAGATCGCGTCACCGAGCCGGTCTCAACCGAGAGCTTTCGCGCGAGCTCGCTCTACTCGTTCGTCCGGCTCGATTTATCGCCCAGTTTTCGGTGTAATCGACGCAACTTTTGCTTCAAACTGAGGCTATGAGTGGAAAAGTACTGAGAAAAACGGCTTTTGGTGAACGTCTGAGTTATAATCGGTCATTTTTTTCCGGTTTTTCGTCTCGAGGTCGCGGAAAAGCGGTGCGCGAAAACGATAATAGACGAAAACGAGTCCCTCTCGAGACGAAAATTCATCCCACTTTGTCAGATGGGCCAAGATATCAAATCTATAAAGACGGAAACGAGTCAAAAACGAAAAACATGAAGGGGGTAATAAGGTTGAAAACTCGATCGAGCTCGATCGGTAAGCAGATTGAGAGTGTTTGATTCGAGTTCGGTCGGAGCCGATGCAAGGCGGCTCAAGCGGTCGGAACTTTTGTCGAACTTGAACGGTATTGGAGAAAGGAACGGGGTGAAGAGATGCGAGAGATGCGAGATGGACGACATAGTGAGTAAGATGAGACGGCTGGGTAAGATGAGACGGAAATGTAAGAGTGGGTCGGGGTGGAACGGGGGAGAGGCAAACGATGGGAATCCAGGCGCGACGTACGTGACTGGCCCGACTAACGACACGTGAGCTCGTTAGTGCGTCGTGTTCTAATTTGTTGACCGTCAACGATGGCGGCGACGATGGCGCAATTACGGCGACAGAAATACGCCGAGCCTAAAAAGGTCAAATGTGGTCGACATACAACACGTGATCGCTAGTGATCGCTAGGCGTAATTAATCGTTAGTCGTTTACGTAAAAATAGAATCGCACTAGCATCATACGACCGGTGCGACAAGTGGAAAAGGTGGAAGGAGAATGGGAGGTGTACGAGGAAACTGGTGAGTAAGAACGCGAGTAGGCGCACGAGAGAGACAAAGGAAACCAAAATAAACCAAAGTAAAGCAAAAGAAATCAAACGAAACCAAACAAAACCAAAAAACAAAAAAACAAAAAAACAAAAGAAGTCAAAAGAAACCAAATAAACGAGCAAGGAAAAAATCAAAGGAACTCAAAGGAAACCAAAGAAACGAGCAAGGAAGAAATCAAAGGAACTCAAAGAAACGAGCAAAAGGTCGAAACCGACAGGAGATGGATCGCGGCGACGAAATTGGAGGTAGATCAAAGAGGACTGTCGAGTTGTAACGAGGGACAAACTACCAACAGAATCGACAACAGGACGAACAAAAAGTGACAAGGGGGGGGAGGCTAAAACCAGAACAAAAAACGGGACGAAAACGAAGGAACCGGAGGAAAGGAGCGGAAATGGTTGACAACTAAAAAGACTATTATTGGTTCGTTGGTTCGCTCGAATCGTTTATTTCAAAGAACAACAGATCGTCTCGACGACCAAAAATGACAGAGACAAATGAGACGGTAAAAACAGAACGGACGACGGATCAAGCCGAGACGGTCGGCTGGGTAACAGCGAAGACGAGCGACACTAATGTACGATTTGTGTCAACAGGCTCGCATCAACAGGCTCGTTTCAACAAGCTCG
>High_coverage_contig_117
CAGGCTCGTTTCAACAAGCTCGTTTCAACAAGCTCGTTTCAACAGAGTCGAAAATGTTGCTTCTTGTGTTTTCGTCGTTGAACCAGATACACGGGTTGCACGGGTGGGTAACAATGTTGGGCAACAAAATTGGTCGGTCGACCGACAATGGTGATTTTTGGTGATCCGGTACGACGACACGACGACACGCCTCGTCACGTTAGATGTACTCAACGAGCGGTCCTCGAAACACGTCCGACCGTGGTAGACGTTTCGTGTCCTGATAAAAAGAAGAGAAGAACTGACGGTAGAGCTCACGCGTCCAACTACTCGAAGACGAGTTCATGCTGCGGAAGAACACGGACGACTTTTTTCGAAAGTTATCGTGCAAGTGGCTCTCGCGCAAACCGATCTCCAATCCCAAATTGTCCAGCTGGAAAGCTGCAGGAAAATCAGAGACGACCATCAGCAAAGATCTATATGAGGGGATTCGACCCATTGTTTCGTTATTCGACTCACCAGAATGGCCGCGCAACATTTCGTCTTCGTCATCAGAGTCCGAGTTGTCGCAATAATGGCCGGTCGCTGTTTGCACGTCCTCGGTGAAGAGCGGATGGTTTTCGATCGACAGTGTTGGACCCATACGTGCGTCTCGTGCAACAATGTGGCGGTCCTCCTCCTCGGTTTGTGGCGTGTTCACCACATCCTCTGCCTCAACGCAAGGTTCTTCCTCCTCGACGGATTCGATCTCCACGTGGGTCGTTTCGTCTTCCTCCGCGACGGCGGGCGCCGAGTAATCCACGTCGGTCGTCACCGCATCGAACAACTGCGCAAACAGTTCATCGTTTTCGAGCTCGGCGAAGAACAGCGAGTCCTGCCACCACGTTCCACCCAAACTGGTCGCGTTTGTCGCCTCGTTTGGGACGAGCGTGAGCACCGCGTAAAAAATACTCTTTCCGGTGGCCGCCGCGATCAGCATATCGCGATGTTCTGCTCGCTCAACCGGCACGTTCGTGAACACGATGCGCTGTACAATGTTACCACCAACGACCGAGTTGTAAAGAGCGTTCACCTCGGTAAAGTAACCGTAGGCACGTTCGATGGAGCGACCGTTGTGCTCGTAGCACCGACATAAACTCTGCCATACGCGCGAGAACCGGTGGGCCGGCGGACCAGCATCCGAACCGGTCGTTCGCGGTGTTGTCCCGACAGACGGACCGTTCGTCATTGACGCGAGACAGAGACGGACGGATCGACGCAAATAGTGTGCACGAACCGGCAAACCGTGAGCCAAACCAAACGAACGAAACCGAATGTAATGGTACACAACTGGTTCGATTGACTCGATCGACAATGTGTGCGAGTTGGCGATAGTACGAGATATAGATTTCGGCGGAACAAACTACGACTCGGTGGAACGCGTATGAGAGCGGCAACACACTCGCGGCTCGACAAATATCGGCCAGTGCCCGAACGAACGGAGGAACGAGCCCCGATCGCCACCGATCATAGCCGATCGCAATCCGATCGCTGTCCGGTAACCGCCCGATCGCCGTCCGATAGTCGCCCAATCGTCGTTCGATCGCCGTCCGGTAGCCGCCCAATCGTCGTTCGATAGCGCCCGATCGTCGTATAGCGCCCGATCGTCGTCCGATAGCGCCCGATTGCCGTCCGACCGCTACCCGATAGGTTTGCTCGTGGCACGTCGAGCGTTTTTACGCGCGATGGTGCGTGTTGGTACTCGTTCACGCTTCTTACGCGTCTTGGTACTTCCGGAAGAGGGTTAACATTTTCTAACATTTTCCGGTGGAAGTTGCGTGTCGCGGGCAAAGACGACGCGTCGCTAGCAAAGACGACGCGTCGCTATCTCGCAACCATGTAAGGACGGCA
>High_coverage_contig_118
AATCGACCGTATTGTCGACTTGTCGACCGCGCTATCGACGGTATTATGATCTGGTTGTTGCTCGTAACATACGTGTGTTTCGTGATCGCTTTTGCCTACTTGTTCGTGACCAACGTGCTGCCTTTCTTGCGCACGCATTTGGAAAAGACTAGCAAAACCACTCTCCAGTACCCGCAATGGGTTTACGTGGACTTGAACGCGACGAGCGACCAGCGCAGAAAGACTCGCCTCGCGCAGGAGGTTGCGACATATGCAACCGGACGGTACGATTCGACATGCACGTCTCAAAACCTGTGGCACGTATTCCTGCATTCAGGTGCGGGGCGTCCGGTGGGCGTGCGCTATGACCGGAACACGTTTGTGGTGAACAAGACCGAGTATCTCGACCCGACCGCGGTGCGGAACGCGACGTTGCGCGCGCGTGCTCGGTGCGTCGACAACGCGTTCGACTCGCAGTTCGCGTCGACCGCGGAAAAGGCGACTGCGGCCGTCGCGCTGAGCAACGTGGTGGGTGACCGATTGGCCGGTCTCGCTCGTCGCTTCTCGTACAAGACTGTGTGGCGCACCGCCGGCGACGTAGCCTCGCCGTACCTCGTCATAGTCTTTTTCGACGAGATAGCGAACAAGCAGACCGAGTTTGAGTTTCGCGACTTGTGGGCCACAGCTGGGTTGGCGGGCGACCTGAAAGCGCGCGACAATTCGTTACCTCCTGTGTGGACGATGATGCGATCCGCGAATTCGGTCACACAATATGACATCAATGCAAACCCCGGACGAGACGCACCGTTGGACGATACGCTCGCGGGATCCGGTTTGAAAACCGAGTCGCCGTGTTACGACAGCGCGACGGGCCGAGTTCGACCAGGTCTGTTCGCCGTCGCCAACGTGAAACAACTCGAACGTCTCTATCTGCGCGGCGTCGGTTCTTACGATGCGACAACGGTGGCCGGAAAGATCGGCCGTTGCTACTACGAATGTCGATACGACGTGAACGTTGACGACACGGTGGCAGAAGAGACGACCCGTGACCTCCCGATACGTCTTTATCTGCGAGTCTGTCCGTCGGATAAGCCCGTCTTTGACCCCAACTTGCGCGTCTGTCGCAAGAAGACCTAGACGAGATAACGATCGCACGCGAGCTGATCAAGCTCGATTCGCTGGATTCGCACTTTGAACGTACTCCGCACACGTCGCGCGTCGCTATGTTATGGCTGGGGTAGCAGAACATAAGCACGCATCCGAGCCACTGGACCACAAACGATCGCGATCTTCGTCCCAGTTCGAAGCTGCGAGACATCAGAATACTGACAACTGATCAACCACACAATCGGGCAACTGACCAACTGACCAACTGAC
>High_coverage_contig_119
ACTGACCAACTGAACAACTGGCCAACTGACCAACTGACCAACTGACCAACTGGCCAACTGAGAGCGACCGATTGACTGACCGATAGACCGGTAGTCAACTGACCTCATCGTTCATACTTACGATCAACACACCGTTCATCGATCGGCCGACTCGTCCGATCCACGGTATCCACGGTGAACGACGACAGACGTCCGGATACCGACGACCGACTCCGGCTACCAACGATCAACGACCAACAGTCGAGTTTCCGAAATTTCGTGCAACCAAACGTCGCCACAACCACGGCGTGCCTCCTCAAACCTCTGAGTATTTTTGGTTCGTTTGAGCGAAACATCGTGTGCAGTGTACGCGGTCTCCGCAGACTACCGGGCAATCGGAGGAAACGGGTACCGCCGTACGTTCTCGTCGAACCTCGAGTCGAGTCGCTCAACGCTCTCGACGCTCCATTCGTCGTCCCGTTCGCCGTCTCGTTTGTACGTGCACGGACGGCGCCCTCCGCGCCACCAACTCGAGAAACGCTGGACACTCGCGGCAAAAGGAGGCGTCGGGAGGAGCTGCTGAAGCGGCTCGAAAAGCTGTCAAAGTTGGGACGTCAGTTGGGACGTCGTGTGTCTAATCGGAACGACGGTACCAGTGGTCGCAACTCTTACGCGTTACGCAGCGCAACAACGTCCGACCGTGATCCGAACGACGGACTCGGACGAGAGTCGACGCACGAGGTTCTGCGTACGTTACCGCACAAATTCTCGAACAGCGGGCTCACTGATACCGCGGTCACCGCGGAACACGACCGACCTCCAACACCATCAATACCGCGAAAAACTCCGTATCGAACTAGAAGCAAAACTGCGGCCGCTCGCGCCTCGCTATACAAAGCCCCGCGCAAGACTTTACACAAAACGGCCTACAAACACTTTTACAAATTTGCACCCAGAACAACGGTCGAACGTCGATACACAAATCCGTACAACTCGACGACCCACGACGCGACATACCATCACACTCCATACAATACAGTGTACAACACTGCATTCAACCTTACATGCAACACCGGGTACAACGCGACACACAAAGCTGTGTACAACACGACGGACATTGCGGACAATCTTGCATGCAACACAACGTACAATACTGCATACGGTACAGCGAACAACAACTCGACGTACGATACGCACGACATACGAAACGACTCGAAATTCGATACGAGGGTCGACCCGAAAAGTGGTATACGCAAGTATTCGCGACGCGGTCGTCCGAAGAGAGAAGGTGGTGACAGTGAACGCATCGAAGAACGAGACAAGATAATAATC
>High_coverage_contig_120
ACCGACTAGAAAACAACATCATTAGACCGCAAAGTGAACCGACGACGAACAAATTAAAGAACGACGGATCGGAGAACGAGTCGTGCTGTACACCGGTGGGGAAGGAACCAGTGATTGAACCGAGTCGCGACAAGTCGGTGGCGGTAGTTTCATCGATACCGCCGCAATCGGTGCGAGACATCCAGTCGTCGCCGCGGCGCGTCGAGACTCCCGAAACTTGGACACAAATTTCGTCGGCGTCGTCGTTCTCGCTACCGCTCGGAAGTGATCCGAGCGTCCTCGCCGCCTCGCCAGACACCGAACTCGCGCCAGAAGAGAGATTTAGAGGGAGAGAAGGGAGAGAACGACTCTCGCGCGAGAGACTAGACTCTCGACTCCGAACCGAGCTTTTCGACGACGCGTTCGACAACGACGCGTTCGACGACTCATTCGAGGAACCTCTGTACGAGCCCGTAGACGCGTCCGTGTACGCCTCCGTCGACGAACATGCGACCAAACCCAACGACGCGTTAGGGTGCAACGAGGCGGTGATCACGAGGGTCACGAGCAACGAAAACCAAAAAAACGTCGTCAAACCGGCTTTGATCGAACCTGTAGAACAACTTGGACCGCTGGACGAGGTCCTCGAAAAGGAGTTCGCTGAACCCTTTGAACCCCTTGACGCGACCTTCGACTCACCAACTGTTAACCGGGGGCGCGACGCATTCGACGAAAGCGACGAGGATATCGATCTCATACTCACCGAGAACGATTTGGTCGACTTTAACCGACCGTTCGAATTCGAATGCACAGATTCACATTCGAGCAGACGACCGAACGGCGATCACCGCGGACCGCGTGGTGCTGAAAACGACCACCACTTGTTCGGAGACTCGACGAACGACTGCGAGTGGCCCGATTGGTCGGGTCGGTCCGTTCTCGCTCGATTGGAACGACCGCGGCGAGAGGACGACGCGCGTGTCGCGAGAAGATACCCGCAACAACGACCGCAACAACGACCGCAACAACGACCGCAACAACGACCGCAACAATACCCACCACAAGTGCGACAGCCGCCACGGTCGGCACAACAGACGCAGCAACAACTACAAAGTGGGGAGGAAAAGAGGCGGCTGGACCCACGAAACGAGGTTTTAACGTTCGGGGCCGAGGGACGAGTGAACACCGGCCGCGGCGACAACGAGGACAGCGGCGAGGACTGCCGCGCGAGCAAAGTGGGTGCAGATCGAGCTGACGACGGTACTGTTAAAATCTCCGTGAGGGGGAGAGAGAGCTACAGTGGAAAGAGCGTCGCAGCCAGTGTGGGAACAAGAGGACTCGATTGGGACCCGGGATACCAAGGATCGACGATCCGATCGAAACAACAACCGCAGAACCAGCAGCTTCGACGATCCGACCGGGTGCAACGTCGTCTGTACGAGAAGCAACAGTATCTGTCTCGCGCGCAGGAGCGACATCAACCGCGACAACAACAATCTCAACCGCCGCCGTCGTCGCTTCCTCCTCCGTCAAGACGCGCGCCCGTCTCGAGGTCACGACAGCCGAACGATCGTGGGAGTGACGCGAAAACGAACGCGAAAACGAACAAGACTAACAAAGCAAACAACGCAAACGACGCAAACGACGCAAACGATATGAGTATTGGCCGTGGTGACCAAGTAGATCGAAAGTTGGTCGACGCGATCCTCGGTCTCGGATTTGTGGAGAAACACTCGCTGGATCGCCTGTTGCCACTTTTCAACGTCGCCACCAACATTTCGACGAAGATCGGCTACGACAAGTTTTGCTTTCTGCTGCTGTTGCGACGCGTACGAATACCCGCGTCCGACACACTCGACGTTGCCGGTGCGTCGATTGAACTGGGAACCGCGCGGCAACACTCGACGACCCGTAACGCGCTCCGGCTGTTCGCCGTACGCGTTTTTCGCGACGAGGATGCGCAGAAGGTGCGCGACATGTGCGAGCCTGTACGCGATGCTGTTTTGCGGCGCGTGTTTGGAGGTGCGTTTGGATCGTACGCCGACCGCATCAACTACAACGACTCCCCGGACGACGTGCTCCGTTCCGAACTTGATGGTGACTCGCTGCCCGATTTTCTCGCAAAGATGGCTCGCAGGACGGTGCGCGCGGACGGGGAAAATGAGGAAGAGACTCTCCTTCGGCCCTTGTTGCACTTTCCAAACGTGTACGTCTATATCATCGATCCGCTCGGTCGATTCGAACGTAGTTTGACCGAGACCGAACGGAACCCGCAATCCAAGCAAGTTGTCCTGCGCGACCTGTTCGCCGCGCGCGACAAATACGAGTCGACGTTGCGAGCACGCTACACCCCCGAGTTCGTCGAGCGTGAGGAGAAAGTGCTCGAGTTTCTGTTTCTGAAATCGCTACCCAACGCGAAGAGGGAGCAAGCGCAGAAACCGCCGGTCGACTTGGAAAACGACGATGACCAATTGGATCGGTCGCACAAAGTGTCTCGCGAGGATATTGGGACGCTGGTCAACAACTCGCTGACCTACTGGCAGGACCGACTGAACAAGCAGTCATCATCGACCGAAGACAAAGCGATCAATGCAAATACGACGACAGCGCAGGTATTATCGACCGACTTGTCAATACTGTCCGGTTTGTCCAGCTTTGCCCAAGTGGAGCAGTCGGAACGTTTGGAACGCTTGAAACGCACGGAACACGCGAATCACTTGACCCACCGGAAAAATTCCGACCGAACGCAGTCGAGCAAAGCCGAGTTTGCGACAAGCGCCAAGTCCTCCACACCTGAGCACCAAGAGTTTTGCGACTACGCAAGACAGATGCGAGCGAATGGTCGGTTGAACTTTCTGTTTCTTCAAAACGAGTCGCACCACTCGAGGAATTTTCTCGAGGTGGCGTACGGTGGAGGTCAGTCGGGCGAGACGTCTAGCACGACATCGAGCGTCGCCCGACGAACGTCGAACGCAGAATATTTGGACGCGTGGAAACAGTGCTTGCGACACGTCGATTCGCGTCTCTTTGACGACGCGCGGCTGGACGACGAGTACCCGATCGTTGACGACGCGACTCAGGCGGCCAGCTTTACCGCTATGGCCGCGAGCTGCTTCCAATCGGTCGCTCTGCAAGTGTTTCTCATGCGCAACAAGTTGAACGACATCGGTCGGTTCATCGCGATTAACGAGGACCAGCGCGCGTACCGTCGCGAGTTGGACGTCGCCAAGAATTTTGCCTCCTTCATCGACTACTCGGTGTTCTTCAACGCCACGAGCCTACGCGAAAAGTGCCCACAACTCTTCGAGGAAAAGATATTCCTCCCGCTCGAATGGCTCCACAACGACCTGGTCACCGATGCGCTCAACTTGTGGTCGCACTCGCGTCTCGATTTCCACTTTTGTCCACGCGAGCCGTTCGAACGATTGCGCTACATCACGCTGCACGGATCGGACCAAAACGAGATGATGCGCAGATGGTCCGAATACGTCGACTGTACTTTCCGGGACGGACGTTTGCAATCACAGGATCGCTGTTCGGCTGCCGCATCTAAATCGCGTTACGTCACACCGGGCGATTTTGCTCGGTTTCTCAGGACTAACAAGCAAGGAGGTGGCGCGACGGCAGCTGGTTCGGATAGCGCGAGCGACACGTCGTCCGTCAGCGGAGACAGTGGGTCGGCTCTTGTGCCCGGCGCACCCACGCCCGCCGCATCGCCGTTCTTCGACATCTTTGTGAGAAAGCGCCCCCGCGAACTGGACTACGAGGCTTCGCTCTTCCGCGACGACTCGAAACGAGTGAAGGTTGTGCCGACCGTGTGGGTTGTGGCGCTCGGCGGCCAACTATACCACGACGATACAGTCAAGGACAACCATCTGATCAACTTGTACTGCTGCACCAAGTTTCCTCGCAACGCGAACGGCTTCTCGCTGTGGCGGCCACAACTCGCCGAGACTGTTGCGGCGGTGACAGCGGCCGCCGTCGAGAACACCCGCATCACCAAGGGTAGCCTCAAGTACGTGGAAGCGCTTCTCTCGATGTGGCGCAAAGACGATCTGGCCACCGCATTCGCCTCCGGCTGCGAGAAAGCGGTAACCACCGCTGCGGCGACAACCTTCACCAACTCGGCGGCGACGACAAATGCCGCCGACTCTTCCGTCGCTTCCGTCGGTACGACTAGAACGGCGTCCGCCACGACCGGTACGACCGCCGAGATGATCAAACGGATCGCCAAGAGCGCGAAGGAGAACACAAATGCTGCAGAAACCAGGGAGAAGATGGACGTGGATACAACCGCGGAAACGGATCCAACTCGTGCCGCTCATGGTGGCGTACAACCGTATCCCAACTTTAGCGAGCGCACGTTCACCAACGATCCCTACGACCCGTACTCCGCTTTCCTGCTGGACTACTCGAACGACGGTCCTCCGAGTCACTCGATCGAACAACTGCTGTTTCTCCAAGTCTTTCTGCGCTGCGGGGACGCCGATTTCTCCATCCTAGTGAACGGCAACCCAGGCTCGGGCAAGACCACCGTAATGAACTTTCTCAACGACCTGATGGACAACCAAACGCTCAATCTGCTACCGACCAACGTGCTTCGCGAACGCACAAAGATGCGATTCGAACGACTCAGTGCGTCCCAGGCAACTCGAACGTCTTCGACTCGTACGACTCTGACCGGCACGGTTAGCGTGAACAACACGGTTAGCGTGAACAACACGGTTGGCGCGAACGGTACGGGTGGCACAAACGGTACGGGTTGCACGAACGTTAACGCGAGCAACGAGAGTGGAGTTTCGGCGGCCAGTCGTGCGCTCGCAGCGATACGTCCGATC
>High_coverage_contig_121
AGCGAGCGCACGTTCACCACGATCCCTACGACCCGTACTCCGCTTTCCTGCTGGACTACTCGAACGACGGTCCTCCGAGTCACTCGATCGAACAACTGCTGTTTCTCCAAGTCTTTCTGCGCTGCGGGGACGCCGATTTCTCCATCCTAGTGAACGGCAACCCAGGCTCGGGCAAGACCACCGTAATGAACTTTCTCAACGACCTGATGGACAACCAAACGCTCAATCTGCTACCGACCAACGTGCTTCGCGAACGCACAAAGATGCGATTCGAACGACTCAGTGCGTCCCAGGCAACTCGAACGTCTTCGACTCGTACGACTCTGACCGGCACGGTTAGCGTGAACAACACGGTTAGCGTGAACAACACGGTTGGCGCGAACGGTACGGGTGGCACAAACGGTACGGGTTGCACGAACGTTAACGCGAGCAACGAGAGTGGAGTTTCGGCGGCCAGTCGTGCGCTCGCAGCGATACGTCCGATCGGCGGGTCGGCTGGCGCTGGCCCAGTGAACTCGAATCGTAACGGCAAGAGCGACGGCAAGAGCGACGACAAGAGCGACGGCAAGAATCGCAATCGTCGTAACGACCGGAGGGACGACAACAGCAACAACGCGGACCCGTTGGTTGCGCGAACCGCCAACGTCGTATCTACGATGCGTCCACGAAAGCAGACACCCCTAGTGCTGACGCTGAGTTCGTTCATAAAGCGTAATCTTCAGTACAAAATGGCCCCCGATATGTACAGCCGCATCATCGAACGTTACCTCGCCGAACAACTCGAACGGATGCTCGTGACGGTGCGCCCCATGTCGATGAGCGAGTCGCTCAACCTTCTGGGTTCACCCGTGAAGGAACTGCTGTACCCACCGCTCGTCCAGATCGACGAGTACAACTTGTGCAACTTTGCCGAGATGGAGTTGGTGTCGCAGATTTGCCGCACCCTGCACTGCGTTCGCGTGTGTTACGGAGACTTTGCGCAAGGAGCGCCTATCC
>High_coverage_contig_122
AGCGACGGCAAGAGCGACGGCAAGAGCGACGGCAAGAATCGCAATCGTCGTAACGACCGGAGGGACGACAACAGCAACAACGCGGACCCGTTGGTTGCGCGAACCGCCAACGTCGTATCTACGATGCGTCCACGAAAGCAGACACCCCTAGTGCTGACGCTGAGTTCGTTCATAAAGCGTAATCTTCAGTACAAAATGGCCCCCGATATGTACAGCCGCATCATCGAACGTTACCTCGCCGAACAACTCGAACGGATGCTCGTGACGGTGCGCCCCATGTCGATGAGCGAGTCGCTCAACCTTCTGGGTTCACCCGTGAAGGAACTGCTGTACCCACCGCTCGTCCAGATCGACGAGTACAACTTGTGCAACTTTGCCGAGATGGAGTTGGTGTCGCAGATTTGCCGCACCCTGCACTGCGTTCGCGTGTGTTACGGAGACTTTGCGCAAGGAGCGCCTATCCGCGGGACCGGCGACAACGCGGAGCTGATCGCACTGCGCGCCTCGCTCATGATCCAATTTATGGACAACAAACGCCTGCTCGCCACCACCGAGGTCGAGGACGAACGACGAGTGGTGCGCTTGTCCGAGCTGCTGTCCGACCCCGTGTGGAACTGGCGTGGCAACAACTGCGAAGACGGGATAACACAGTATGTGCGCAAACTGATCGACCGTTGCATCTGCTCGCCGTTGCGCGCTCGCATTGAGCGGGACGAGACCGCTCCGGCAGCCAAGTTGCGAGCCACGATCGGCGACGAGTGTCTGAGCGAACGCACCATCCGCCTCGACGAGGCCGGGATCGACCGGTGGTTCCGCGCGACCACCGACCTGATGAACTGGTACGACGAACGTCCCTGTCGTCGCTATGTCAACTCGTCGGAGACGCTGGTCGAGTTGGCCGCCCGTGTCGAGGCACTGCCTCTCCCTTGCGTCATCTCGCGCAGAAACTTTGAGTCCGACCGAGTGAATCGGCTGGTCTCGACCGCGATCCGCGAGTACGTGGACCGCGCGTGCAGCGACATGGCTGTACGTGCGACCCACAATCAGCCGCGGTCTGCGTTTCTACCGACCAGCTTCTACCTCGAGATGCGCCGATCATGCATCTCGCTCGAGTCCTGCGCCGAGAGCAACTCTAGCTTCATCCGACCGGCGGCCGAGAACGAGGAGGCGACCGCGGACTTACATCCGAGCCAACTTGGACAGCCGCACGGACTGACCAAATGCGACTCTCTCATCAACGACGACCCTTGGTGTTCGGGGCTGACACTCGTTATCGGCGCCGTCTACCGGTTTATCGGCAAGTGGCCAGAAGTGTTGTCCACCGACTCGCTCTTGCGGCTGATTGCGTTTCTGCCGAACGAGTGCGACGAACAGACGGGCCGAGTGCGACGCGGCGGAGCGACGGGCAGCAGCGCGAAGAAGAAATCGCCGCGTCAGTACGCGTGCGACGGGTCCTCGGACTGTGATGCCGATTGCAAAACACTGCAAGAACAACAGCGCTTGATGCAAAAGATGACCGGCTCGCGCGGATCAACCACGCGTATCGCCACGCTAGGTTGCGGAGCCACCTCGAACAAGCGATCGCGGTTTCGCGCCCCGTTTCTACTGATGCGCCGAGTGAACACACGAGACGACGACGATCGAAACCGGCCCGTGGTCCCGTCCGACTTTGTGCTGATCGGCCGAAGCAGCTTCAAACTGACTCGCTGCAACAGTCTCTGGACGCCCAACATGTACACGCTGAACTGCGCTCGTTCCGGGATGACGCTTTTCGGCTATCCACTTGTGCTCAACTGCGGCATTTCCAGCTGGCGCGTGCAGGGCGAAACGATTCCCCGGTCCGACGTGTACGTCGATCTGCGAAACATGAGTCGCCAACAGGCACTCGTCTCGCTGTCGCGCGTGCGCCATCACACACAGATGCGCGGTCTGATCAACTTGCGCTTCTACGGCGGTGGAGACGAGCGTGGCTTCGACATCGCCAGCGCTGAGGAACGAGACTAACGAACGAACGGGCAACCGGCGACCGATGACAGGCAATGTGGCGCGGGAACAATGAGGTTGATCGATCGTTAGATCATTTCGATCGTTTCGGTCCGGTTTGTCCGGTTTGTCTGGTGGTACGGTTAATACGAGGTAGTATAAACGTACGAGGTAATATAAAGTATCGCATAAACTATCCACCTACCCACTCGTGTATCAACTAACCGGGCGATCAGCACTACCGGAAACAAACACAGAATCTCGACGACTCGTACCAACGATACGACTCGTATTACTCTTACGATCGGATTGTACGATTCGGATTGCATGTATGATGTTGGTTTGTTTGGTTGACTTGTGTGTGGTGGCCTTTTACGACTTTGTTACGACTTGGCTGCGAGCCAGTCGATGTCAGTTGAGAAAAATAAACCGTTGAAACAAAACTGGAACTATCGACTCGATTTATTTTTCCTTCCTCTGGGCAGGCGACGTATTGGTGATGATGGTGGTGGTGGTGGTGCGAGAAGCTGCAAAGCTGGCGCAAAGAAACCGTTTGCACGACTAGACTCGCATGACTTTGGTGCTCGCGAAGAACAAACAATGGCGACGGATTGCACGACGGATCGCACGACGACGCCCACGGTGGATCACACGGCGGATCGTACGGCCGATCCAACGACGGATCAAACGACCGATCAAACGACGGAGCAAACGTGGCGTATTGAATGCCGCCGATTGGACCACGCCGAACATCCAAGGCCCGAGGCGTAACGGCGTACCGTGTCCGCATGACCCTCCTCTCGCTGTTTACCCAATTCGGTTTCGACACACATCCGGTCGTTGTTTACGCGGTCTTGTGATTTATGGGATCCGCTTTCGAGACGCAGAGCGAGCGCTGAGCCTGTCGAGAGGTGGTGGTACGCGTCGCAAGCGCGAACGTGAGCGCGAGCGCGCACGCGAACGCGAACGCTACCACCAATACACCCATCGTACAACCACCAACACAACAAACGTCCGTGTACGTTCATGTCATCATCTCATGTCATCATCTCCCTACTCTTCCTCAGTTCCTACCAAATTACAATCTCTCTCGCACGTACACTCGCACGTACACTCGCATGTACACTCGCACGTACACTCGCACGTACACTCGCATGTACACTCGCACGTACACTCGCACGTACACTCGCACGTACGTGAATACATGTTGAGACAAGTTGCGCGTGCGCGGTCTCCGTGTTAGCGCGACCGTTCGGCTCGTTGGTCGACGTCGCGAGTGGTCGGAGAGGGATCGGCGAGCCGATTGTCGACTCACCGTTGCCGCTCGCGCACACGTGAATACCGAAAAAACAGGAACCGGAATCGAAACCAGTGCCCGAGGTCGAATCGACCGAGAAGGTAGAACGCAATTGAACCGACTCATTTCGATTCGTCGCGGCGATCGCGTAACTCGGTGCAACTCCCCGTGACTACGATTTGCACGGCTATTCGAGACAATCGTCGTCGCACTCACGGAAATTCTAAACAATTCAAACAATTCAAAAAAATTGTGTTGATTTACGATACCGTGTAATTGCCGCCAATAAACGTGTTTCTCGTTCTCGCTCGTTCCAACCGTGACGATACATACACGATACATACACCTCTTCCGTTGTTTTATCATGTTTCGTTACATCGTTTACCGGAGTCGCAATTATGGCATCTATTACAACAGACTTGCCGTTGACACACCGTCTACATACCGGATCTTCTCCAATTCTATTGTCCAAACTATTACCGAGTTATTGTCTAACCTATTACACCGACTATTGTGCGAGTTATTGCCGGAGCTATTGTCTGAATTGTATACCAACTATTACCCACATGAAATGTTATTGGAGTTATTGCCGCTATTACCGGAACTATTGTCGGAGCTATTACTGGAGCTGCAACTCGACCCACTGCCGACAAAACCGCTTATCCGACGAACCATCTAAAAGCGGAGAATCCGAGTCGAAGCGCGAGCACAAAACCGAGAGTGGATACAAAGCACGGAGTACAAAGCGGTGCAGCGCATAAAACGGAGAACGCAAAGTCGAGAGAACAAAACCAACAACACAAAAACGAGAGGAGACGCACGCAACGCTGGGAATGAGAGGAAACGAAGCACGAAACGGGAGGAACACAAAACACGATGCCACAATCAGAGCCGAGAGAACAGAGAGGATGGAGAGGAGAGACCGGAGAATAATGAGACCGTAATGAGACCGAATAACCCGAGATGATACGCACGAGAATAGACCGAGAGGACGGCGCGAACACAATACGAGGGCACAAAACCGAGCGTGAAATAACGAGTAACGCTGAATGCCAAACAATACGATCCGGTTGAAAAAAGCTGGCCGAGATTTGTAGAGACTACAGCGATTTACAAAGATTAGCAAACATTAGCGAATATTAGCACGATTGACTGGAATTAGCAGTGATTTGCACAGATTTGTAAAAATTTGCAAAGATTTGCGGAGATTTGTCGAGTTGCGGAAATGCGTCGAATGAAGGTTAAAAATTACAATTTGCCGATCTGGTTGCATCAGTGTCGGTCTTGTACACCGTACCATCGTGTCGTCAGTCACGTCGACCACGATTACCAAGAATCGAAGACGATGTAACCAATGTGTAATCGAAGCGTAATTACGTCAATCGTCGATCAGAATCGACACTCTCACCACGGACCGGGTGGACCGAATTCGTAGTAATCGTTATTGGTAATTCCGACGATAAGTCGAATAATGAGTCGCGCATTTATTATTTTTTTGTTATTTTTCCGACAATTAATTGCATGATGATTGCACGATTTGCACGAGGATCGTAACTGTGATCGCTACTGTGATCGCTACGGTAATCCCCGCGATAACGTATCTCTTGTTATCGCTCGTTCGAGCGAGCTCGCTTCGAATCGCCGAATCACTGTTACGCAAAGCTCGTTGCGCGATCACGCGCGTCTCAACTTTTTACCGCGTGATGCGCACAGAACGCAAGATGCGCGAAAACGCACGCATTCGATCGATCCAAATGACCTACCTTACCGCGATTAAATGATTTTAGTCAGAGTTAGTCAGAGTCAAGTCGACCAAAAACGCGGATAGCGACTCTGACCTTCGGTATACTAGCCCGCGACTAAATATCTTTAATCGGAGTTAGTCAATCGTAGTCAATCGAGTCGACCAAAAACGCGGATAGCGACTCTGATTTCGGTATACTAGCCCGCGAATAAATAATCTTTAATCGGAGTTAGTCAATCGTAGTCAATCGAGTCGACCAAAAACGCGGATAGCGACTCTGACCTTCGGTATACCCAAGTAAGCCATAAAATCGATACAAAGTGTTGTCCATAGAACGCTTAAACAACAACGAACGACGAAATGGCGAGAAGATACGCAAAGAAGCAGATGGAGAGAAGCAGCGACGGAGAACACGCACGCTCTGTGATAGTAGCGCGAGCGGCTAAGATGGTGAGATTGAGCAAAGGTGAGAAGGTGACCATCTATCGATGATAGCGATGATGGCGATGATGGCGACCACAGAAAGCCCGATGGTTGCGTCAACTCTCGTGCACCACAAGTCAAAAAGTCACGCGCAAACACGCGCAAAAAACTCTACCGAGTTCACAGAGATCGTATTTTTGCATTAAAGCGCATTAGTCGCCTCAGTGGACGAACAACATTAATCGACTTTTATCGCCTTTGACGACCCATTCGACCTAGATAACCGGCCGTAAATTACGATTATCGCCTCGCATGGCTCCGCACAGTCGCGTCGCTCGAGGCGGGTCGAGATCGGGGCCAACGTTGAGATCGCGATAACCGCATAACCGTGCCGCCCGCCCCGCGCGACCGCTCTCACCACCCGCACGCTCGTCTCGTCCATCTTTCGCACCGTCGCCAACCGAGTCGCATATATTTTTGTGATGCATATCAACGTGTATACCGACCTAAGTATGTATGTATATCGTTTGTATATCGTTTGAAAAGTTAATAACGCTTAATAACGCTAATGGCGAAAATACCATCAATACCGTCAATATCGCGTACCCAGGGTATTGCTGGATCGCGCGACATTGCGAGGACGTTCGTGTCGCAATCATAGCGCGTGCGACCGACCGAGTAACGAGGGGTTATTTGATCCGCGTGGAAAAACACCCGACGCGAAACACTTGGTCGAATCGAATCGATAACCGCAGTCGAGTCGTCGTCGTGTCGTCCAGTGGTGCGTGACGGTCGACGGTCGACGTGTTGTTATGTCGACTCGTGTATCGTTGTCGTGCCGTGCAAAAAAGATTATCGCTACGACAAACATGACTGAGCATGACACATCGAATCGATTGCAGCAACACGATGTGGTAATACAATCTTTATGCAAGATCTTTATGCAAGTGACTCGCCTGTCGCACTCGTATCGACCTTGATAGAGACGCGCGTGCATGACCGCCGCGATAAGACGAACGAAATCGAACAGCGATACCACTGAGCAGTTGGCTCACCAGACACGTGTGTTCCACACAACACGGTCGGAAATCGCCTGGGATAGCGACGGAATATCGACGTTCCTTGCGCAACATTCGACGAACGGAGCGATAACACGACGACCGAGGCGATAACACGACGAACCGAGGCGATAACACGACGAACCGAGGCGACAATGCGAGAACAGCGAAAAGGAACGACAGGCGCACTGTCGGTGCGACGAACACAGGAGCGCGATAAGACGAGATAACGTGGACCGTCGACGGATAAGCACGACGCCTCATCACAAAGTGCAAGGTCGACCGACTTATCGCGTTCGCTTTGCACACAACGCGTCAACCATTTGCTCACGAGTTTTACTGCTGCTATCAGCCAATTGCTCAAGCGCGATAAGCTATCGCGATTATCGGCGGCGGGGCGAGAGTGCGGACGTGTCGCTGCATGCAATCGACAAACAATTTCGAGGTCGAACGACGGCCGACACTCGCTTTAAAACCGCGACTGCGAGTAATCGGGCATCAGTCTACGACCAGACCGCACAGCGAATTACTGCTGGCAATACACACCGGTAATAATCGTCAACGCCGTCTACCAACCATCCATACTACCACGACTATTAGGACTCATCCGGCACGGTCGCCACGGTCGCCATCGACAACAGACCGTACGAGTTACTCCTGCACGTACACACACAACACCGTGTACACTGCATACCATCACGCAGCCACGAGCTTCCACGGCCGAACCTTGAACGTACGTACCACGGTATCGCGTATCGTTAATCTCGTTCGGATCGCGTGCATCGCTATCTCGGTGACCGAGGGATCGAGGACGTGCGCCCCTCTCTCTAACGAAGGATTTATACGGCCAGCGATTCGACTGGACGATCACAGTCGAGCTCGACTCGAGGGACGACCGACCGGCCTAGATTAAATCACCCAGATCTTGCTCGCCGAATACCGCGTCAACGGTAGTCACCAGTATCAACCACGATCAACGGTAATCACCAACAATCAACCGCATTCGCTACGTTCCACAGCGTTCAACATTCGACAACATTCGACAACATTCAACAGCATTCCACACTCGACAACATTTTTCGACAGCAACCAAACGTTGTCGATAGCCGTCCATAGCCGTCCATAGCCGTCAACCGTCAACAAAAGTCAACAGCATTCTTGGACGTTCAGCGTAGCTGACGACGATCTTCTACGGTCCGACGACAACGTTGGACACTTTTTGGCGTTCAACCGTAATAACGACAGTTGGTTCGTAGTCGTCAGCGTTCGTGTTTGTCCACGATCGTCTGCGCTCGCTTGTGTTCGGCGGTATCTCTTTCACGAGCCGCGTAGGAGACACGGGGACGAGCGGGAAGCGCAGAGTTGCCACGTAACCGCGTGTGCAATCAAACGAGCGACCAAGGTCGAGAGCGAACGACGATTGCGCAGCACGAATCGAGTCGTCGAGTGTGCGACCACCACACCACGATGGATGAGAAATATACGTACGAGAAGGAGTGGCTTAACTTGGAGCCGCCCGTTATCGGAGAACGGATCGATGCCAATGCTGGTACGGGTGGCCGACGTCATCGCGAGTCTTCAACGAGCGACAGCGACTCGAGCACAAGCGAGACGGACGAACAGACTTCGCCATCGGCTGCCAAGCTTGCCTCAGTACAAAAGTGGTTAACCAGCGCGATGGATCGTCCGATAGCAGTCGCCACTCCGCTACGAGCCGAACCGTCGGCCGACGCTCAACACTCATCGTCGCATTTGGATCGCAACTCTGACAGAAATTCGGACCGAAACTCGAGACAAAATTCGTCAAAGGGCTCGGAGGCGAACTCGTCGTCATCCTCGTCCTCCTCATCATCATCGTCGTCGTCGTCGTCGAGTTCCGACGAGGACGAACCAAGTCCGACTGCGCGGGAAACTGCCGTCGCCACGACCCCCGAACGGAATCCGAGAGAACATCGAAACGCTGAGGTCGACGACGTGGAGATGAAGGAAGTCGGGCAAACCGACACGGAGGACAAGAATGACGAGAAGCCTGGAGACGATGGAGAGGAGAACGACAGTGAGGAAAACGATAGCGAGGAGAATGACAGTGAGGACGACGACAACGACGAGGGAGACAACGACGAGGACAAAGAGGAAAAAAGCGACACCGAGGACATGAGAAAAATCGACAGCGACAAAGAAGCCGAACCGATGGAGACGAACGTGGAACCGCGCGAACAGGACGATGCCAACGTGAGCGACGGTGAAGAAGATGATGGCAACGAGTCGGACGTCGAGGACGACGACGACGGTGAAGACGACACAGAAAACGATTCAGACAACGAGAACGTGGTTCGTCTCGTTCCGTTGCGCACCACTAATTCAACAGCGAGTGCGCCCACCGCAGTCGAATCTCTGTCAGAACGGAGCGGATCGAATCGAGGTGAGCGCGAATTTGTCAGCGGGGTGGGTATCCTGCGTACACCGGTGCGACCATTGAACAGTGCGTCGACGAACGCTCAATCGGGAAAAACGATCGCACGATCCGGACAAACTGAACCGTCGGAAAAGACCAAACCTAATCGCATCGACAAAAAGGATGGAAACGTAAAGACCGAGAAACCAGCGACGACCGAAAAGACCCAAAAAACGAACAGGAAAAAGAAGAGCGAAAGCGAACCACCCGTCGAGAAGACCGAAAAGACTGAGAAGACCGAAAAAAACGAGAAGACCGAGAAACGACGTGCGAAAATCGAGAAGAGCGGAACCACCGAGATGAGCGAAAAAACATCAAAAGATGAACCGATAACGACGAAACTGGAGAAGAGAGCGAAATCAGAAAAGTCGGAGAGACCGACGAAACCCGAGAAACTCGAACGGATAGATAAGATCGAGAAACGCGAGAAACCGCGAACGGAAAGACGCGCGGGGACGACGAAACGGTCGGGTAATGCGTCGCAAGTGCCCGTCGCGTCGACGGATCCGTCGTCCAAGACGAGCGCCCGAACCTCGCTCGGCTCGCTGAGCGGCGATAACGGCAGCACGCGTAGCGACATAGTGTTGGACGACGGACTCTCGCTGGACGAACACGTCGACAGCTTGTTTGCGGGCGACGACGAGTCGAAACCATACTACTTGGAGCGCGCGATCACGAATAAGGCACTCTGTCGCTACTGCAAACGCAACATACCGAAGAACGCATGGCGGTTCGGTCGCGCAATTTCGCGCAGAAAGAATCATCCTGAAATGTTTAAGTCTTGGCACCATTTGCAGTGCATCTTTGACGCATACGAGTTTTCCGATTACGCTACGAGGACGAACACGTCTATGCCACCGTACCTCGTTATGGATCCCGCACGCGAAATCAACGACTGGGATTTCATCGAGCCCGAGAAGCGCGAGTGGTTTCTCGAAAAGCTGGCCGAGCTGCATCGGCGAACCAAACTACCGCTATCCGACCAAAAGGACTTTAGCGACGACGAGGACGAGGGTCTCGGTGAGACACAGTCTCGCTCAGTCGAGCGCCGCAATCGCCGACTAAAACGCTTCTTCGGGAACCAGCCACAACCCGACACGCCATCTCTAGCGCTGTTTGGTAAACGTGTCGTCGAGCAACGCTTGATCAACAAGTGCCGACGCGAGTTCGACGGTCTCGAGGGCCGACACGACTCGCTCGAAGCGTTTGGTCGTCTGCGCAGTTTGCTCTCGAGCAACAAGTTGACCAACTCGGAGCGTCTCGACGTCTTGCAAATGTGGTTTCATCCCGCCTCGTTTCGTGGCGACTTGAACCTGTGGTTCACTGTCATGATCAACGTGGCGATGAAACGCTCGTTCCACGTGAAGGACAAGCAGCTGATCAAACTCTTCTCTACCAAGATCTTCCACTTGCCGCTCGGCACCATAGAGTCGCGTATTCTGGATCGGAACCGCGACACCAAACCGCTCAGCTCGACGCCTCTCGACCCCGTGTCCGACAACTCGTCTGGTGACGAACAGGATTCACCGAAGCTGAGTCGGTCGGTGTTGCGTCGCATCAATGTGCGCAACTTGCCCTCGTTGTTGGCCGACATGTTTGGCGAGATGAGCAACAGTCGCATCAAACCGCGCGAACAGTCTACGCTCTCACTGCGCACCACGTGGGAGGCACTGGTCGCGATCGGCAACATGAAGAAGGAAGTAGAACGCAACCGCGCGCTCACGCGCCTCATGCTGCAATGCACCACGCGCGACATCGAGGAGATCCTGCGGATGCTCTTGTCCGTGCTCGATCTCAAACTGAACAAGAAGCACATTGTTGACGCGTTCAGCGAGACCGCTTATGTGCGATGGGAGGGCCGTAAACACAAAATCTACAAAGAAGAACACTTTGAGGAACTGGTTCGGCTGATCGATTGGGAATTTTTGCACGAAGAACGACAACGCGTGGCCCGCGAGACACCGTCGGACTTTCTGGCGGGTGTCAACGAACAATCCAACTCGACTGCGTCTCCGAGCGTGTTTGGTTCAGCAGGATTAGCGGGATCGACTGGAACTGTTGTTTCGATTCGGGACCGCTGTGACGACCGTGGCGACCGTGATCACGATCGGCCTCGCCACCACGATCGCGATGGCGATGATGATGTGGTCATGCGCGAGGATGACGACGAACCTCGCTGGGACAATCGGGAGGACTCAACGAGCCGATCCGCCGCACATGACAACCGAGATCATCGAGGCAACCGAGAGGACAAACGGGACAATCGCGCGGACCGAATTGGTGGGCACCGTGATCGCAGAGAACCCGACGATCGTCGAGATCGTGGGGACCGCCGAGATCGCGATGACCGCCGAGATCGCGATGACCGCCGAGATCGAGCGGACCGGGGTGATCGCGAAGCAGACAGGCAAGGAACGTATAAACGTACCGAAGATCGAGAGGACCGAACGATATCGCGATCACCGTCTCAACCGTCGACGCGTGTCCCGTCACAACCGTCATCACCTCGACAGTCTTCCAGACCCCTTTCGCAACCGTCTTCACGACCAACATCGCAACCGTCATCCAGATCGACAACGCCGCAACCATCCATTCGACGACCATCGTCTCAACCATCGCCGCAACCATCGGCTCAACCATTGTCTCAATCATCTTCTCAACTAGGATCACAACAGTCTTCGCAACCGTCTTCGCAACCGTCTTCGCAACCGTCTTCGCAACCGTCTTCGCAACCACACTCGCGACCACACTCGCAACCACACTCGCGACCACCGTCGCGGGCTGCGAGTGACGCGAGTTTGGGAGAGGCTCCGATGGATATCGAAGAGAGTGACGAACTGCTGATCCAACTGGAGGGCAAACTGAAACAATTGCATCATGGAAGCGACGAACCAACAACAACATTGGAACAAGTGAACTCGCACGCCAGTCCGACCAAAAACTTGACTCGTGAACCGGCGGACAACACGGGGTCTACGGATCAGTCCGACAAATCTCGATTCGATCGTGCGTCTCCGAACGAGTCTTCCGGACGACGTTCGCCAAAACGAAAGTTGGGGTTGGATATTGGTCGCTGTCGAAACGGCGCGATCGATTCGTCCGATCCGGCATTTAGCGGGAGCAACGGTCTGTCGAGCATGGCGAATGTAGCCGTAGCAACAGCAGCAGCCACACGCTCTCTGCTCAGCCCACCGGTCTCGACCAAGGATACCGACGCGTTGGAGGCTCGACTGCGCAGAACCACTATGGGTCCCGTGGAACCGTCGTCAGTCCCGACCGTCTCGACAGCTACCACAACAACCGCAGCAACAACGACAGCAACCACCGTACCGACCGAATCCTCTGCCGAGCTGAGCCCCATCATGATGCTGCACGCTCCGAAGAAACGGCGCATCGACCCCACGCTGACCACGACTGCTACGACCACCACACACTCAAACACGAGTGCACCGAGTCCGCAGTACGGCGGTATTAGCGATGGTATTTTGGCCGCGGCGCTCGTGGCTCGCAGAGAACTGCCGCTCACTCCGGGCAACATTCCCGACTCACAACGCTCACCGTTTCAACACTCAGTGTCCTACCTGCTGTCGTCGGTGAACGCCACACATCGCTCGTCGACGGTGCTCTCGCCCAACGCATCCGTGTTTGGTGCGACGCCGCCTCTAAACCAACGACCAAGCACGCCCACCCCTATGGTCTCTGTATTTAGCCGCCCCACACCGAACCTCATCCCACCCATGATTGCGCTGCGGGAACCAGCGTCCACGCTGCACCAACTGCCTTGACCACCCAAATTGTACATTACTGCAACTATATTACTCTATTATCTTTTGTACTCATTGTTAATAAACCTGTTAAAAAAAATAATCAACGTCTCATCTCTTACACCTATCATTTATCGATAAGCTGTTCGTCTTTTCTTTTTTTATACACTTGGAACATGTACTTTGAACATCTACTTGAACATCTACT
>High_coverage_contig_123
TTGAAACCGTTGAAACCGACGATTCGATGTGCACGTTTGATCGCGTTGTCGCACAATCGCGATATCGCACGATCGCGTTATCGCGTTGTTGTGTAATCGCGTTCGCGTTATCGCACGATCGCGTTATCGCGTTGCTGTGTAATCGCGTTCGCGTTGTCACGTTCTCGCTGTATCGCGGTCTAGACGATGCAGTATCGCGGCTGGTGCGATATCGCGTCTATAGACGGTGCGGTATCGCGTCTATAGACGGTTTCTCGATCCGCCGAGCCCACTCGACCCACCAGACCCGCTAGACCCGCTAGACCCACTTGATCCGCTCGATCCGCTCGACCCACTACTAGAGCCGATCGAACTTGGTCCAGTCGTCCCGCTCGATCTGCCGAAACCACTCGAACCGTTCCCGTTCGCTTCGTTCGAACCACCCGAACCGTTTGAACCTCGCGGAATGCAAGCAGGTGGCGGTGCGGATGGGTTAAACGAAGAGGTCGGTGGGCCGGAGTACGATGAGGGGACTGCAGCGCCCGCTTGACCCATTGGTACGTTCCAACCTGGCGCAGGACACTCTGGAAGCTGAGCGTGTCGAGTCGGTGCATCACAGTCGCTAGTTTCACATATCGACTGACCGTACACGCGTGTGTTGTACTTGATGTTGTTGATATAGTTGTTCAAGTCGTACAAGTAGTGGTAGAGTAGACGAAAATGCTCGTTGACAAAAGAGGTAACGTTGTTGAACGTGTCGATGGGCATGCTCGTACCGTCGCGTTTAGCCGAATCGTTGAACCGCTTGTGCAAGTACTCGTCGAACAAAATGAGCGACGAGCCGTTTTGCGAGAATGTGCTCCACGCCTTGGAGACGATTGGTTTCGGGTTCAACAGCGAGTCGACTTCGTTATCGATGTTAAACGCAACGTCGTCGCTCGACCCGACGTCAGGGTGTGCGGTCGTCCCCTCGTCGGTCGCCGGAACAGCGGTGGTGGTGCGCCGACGCTTCAACGACTCACCCGATGGCGCGGCGAAGACACTAGGCCCC
>High_coverage_contig_124
TCCGCCATCTGTCGCGTCGACGGTCCGCAATCTGTCGCATCGATTGTCATCAATCTGTCGCATCGACGGTCCACCATCTGTCGCGTCGACGGTCCACCATCTGTCGCGTCGACGGTCCGCCATCTGTCGCATCGACTGTCCGCAATCTGACGCATCGACTGTCCGCAATCTATCGCATCGACGGTTACTAAATATGGTTGCTGACGATCCGACCGATAGTTTGATAGTTGATCGACAGTCACCGACCGCTGGCTAGAGTGCGAACAGTCACCGACCGCTGGCTAGAGTGCGAACACATTTCGCCCCGACGACACGTGACCAGTTGGACTGTTAAGAGATTGAACGCGCGAGTGTAGCGCGAGGACCGATCATCGAGACCGACCGAGATAGGCTCGCCACATGGCTCGACAGAATCGAAACGAGAAAAACGAGACGGCCGTCCCAGCGGGGTTCGCACAATCGCGCCGCATCGCGCTCCTCTCGTGGGAAGCATTCCGCAAGACACTCGGCGCTCGAGACGCGATCGTGAACGACACGGAGGTGTTACTCGACCCTGCAACGGCGACCCGCCAGTCCGTGATGAACGCCGGTTTCGAGTTGAACTCGTTTCGCACACATCAGGCGGTGTGGAACGCTGCGACACGCGACCCGCTCTCGACAGTCTACTCGGTGGCGTGGACGCTGTGCGCCTCGCTCGGTCCGCCCGCCGACCTCATCGAGAAACCGACGAGCTCGCTCGAAAAAGAGACCATAATCAAACATTACTACAGCACATGGTACGCTTTCGGACTGCTGCACAAATACGTGGACTACTTGTGGCGTCGAGTCCTTCCGAACAACTTGGCGAAACAACCGATGGTTCAGCTGTTTACACTCGAACAGTTGTTGCACGCGGACTCGGAGTACGTCAATTCGTTCGAAGACATCCGCGCCCTGCGGAAAGGTGGTCAAAACGATGAGGCGCTCGACCTGTTGCTGCGTTACGAAGACGAGTTCCTCCGATCGAACGAGTTTGCCATCGCGATGGAGAAGACGCCGTTCGGCTCGATCCAGCGTGACGATCTGCACAGCGGCGAAGACGTGACGGCGTATACGGCTGGCGCGCTCAATAAGACCAACAAGTCCAACAAGCCCAACAAAACCACCGTAGCGGCTATCACACCTACCACTGCCGCCACAATCAACACGACGCAGAGTGCGTCCGACGGTACGACGAGTACCGCGGACGCGTTCGCGACTGAGAGCAGCCGCACCGACACCGGAGCGAACAACGATGCGACCGGGTCTACCGCGCCCAGCGAGTCCAAAGCGAGCCGGCGACCGGGCGCGATACGCATTCAGTACGTCGCTCTGCGCGACTTGGGCGACCGCAGCCGCTTGACCAACTCCTTCAAACGTGTGCAAATCATGAACGCGCTGCGCGTTCAGTGCGAGCGACACCTGCGACAAGCGTTTCCAGCCTACGCGAGCGCACGAGCCGAACGCACAATCGAGGTGAACAACTGGTTGTTTGCGCTGCTGAAAGATCTGGACAGCGAGCCGCTCGCGTTTGCCACAGCGGATCCACCGTCCGAGAGCGAACGGCGAGCCGTCACTCGACCGAGTTACATGCTCTACTGGCAATACCAGAAAAGCGGACTCGTCTGGTTCCTGGTACACACGCTTTTCGCACTCAACGACTTGGCGCGCAACGACGACCTGAACGCGGACCTCTTGTTTTTCGTGTCCGACCACCTCGAGACACTCATCGAGTGCGGTGTGTGCGCGGTGCACTGGAATCAAAACGGCAAACCCGTGTGGACGCAGTACCGCGAGTGGTACGAGACGAGTCGGGAAAAGTGGGCGCGCGAGGCCAAAAGCCCGAACGAGCAGGGCAGCTTCTACAACTACTCGTCCATGGTCGGCAACCCCGACGCCATGCCCGACATGTACATGTTGCGGACGCACAACGCTATCCAGGCCAGTAACGTTAACCCGGCGAAGCGACTGACGGACACGTGTCTGCGCGCAATCCGAATCGATTATCTGCAACTGGCCATGGCGATCGAGGCAAGCGTCGTACCGAGCGAACACTCGTCCGAGGTGGACAACAGACTCGACGCACTACAAAAAATGGAACGGTCCGACGTCATGCACGACGTCGAACAAGTCTTCACCGAGAAAATGATCGTCCAGTTGGCGCAAAACCCAGGCAAGCTGCCCGGCCTCGGTCAACTGCGCGAGGACCAACTGAACGCCGAACGACGTCGCGTACACAACGCGTTACATGGTTTCCCGTTTTAAGCGGCCCGCCTATACACCTCGATCGCATACCAACGAACAGGTTGAACGACCGGTTGTTGGACGTAACTAGTAGCGATCAGTGTTCCCGTTGTTTTGCTTGTTTTCGTTCTGATTGTCGCTCGGAGTGTCGCTCGGGTTTTCGCTCGAGTGTCGCTCGGAGTGTCGCTCGGAGTGTCGCTCGAGTGTCGCTCGGAGTGTCGCTCGAGTGTCGCTCGGAGTGTCGCTCGGAGTGTCGCTCGGAGTGTCGCTCGAGTGTCGCTCGGAGTGTCGCTCGAGTGTCGCTCGGAGTGACGCTCGGAGTGTCGATAGAGTGTCGCTCGATTGTCGCTTGGAGTGTTCCTCGGGTTTTCGCTCAGAGTGTCGCTCGGGTTTGCGCTCAGAGTGTCGCTCGAGTGTCGCTCAGAGTGTCGCTCGGATTTTCGCTGGGATTTTCGTTCTACTCGTCTATATTTTCCGCTCTTTTCGCCCCGTTTTTTATTTAACCACAATCATTTTTTTTCTGCGACTCTTCAAATTTCGCAGATTTTATTGGGAGTTTCAATTGGGAGTTTCAACCAATTTCCACCCTATTTGCCAACGTTAGTCTCATCTTGGTCGCCGGTTGTTCACAAGTAGGATAGATCGAAATTGTCGAGCTCGACGACCTGATCCGTGACGAACGGAGCCGCCGCACCACTCTCACTGGGGACCGTGGAAGAGTTGACAGCGACAGCGGGATCCACACGACCGGCACCCAGCGCATCTCGCGTGGAGCCAAGAGTCGAGCCAAGATCGTCGCCGAGATGAGTCGCGCGCGGCCGTCCGATCGTCGCGTCAAAACCCGCACGTTCGGCTATCAGAACCGTGTCGTCGGCCCGACCGTTCGCTCCAGCAAAACCGTTACCGTTTACCCCCATCCCCATTTCCGCACCACCAGCAGCGTTATTGTTGGCAAGTACGCGGACATCAGCGCGACTGACCACCTGTTCGATCAAACGGTCTTCACGCCGATCGTGCTCGGCTAGTGCGGAGAGATCGTGGTCGGCCCGCGTAAAAGACCTAATGGTCGTAGCAGGAGTGCTCTCGCGTACATCGTTCATCGAGATCGTTGACCCGCGTTCGTCATCGTCGTACACGCTCGTCACGGTGGAGTCGTCGCCGTTGGACCTACGACCAATCCGACTGGTTATCTGGTCGAGCAGGTCGCGTTCCGTGTCGCAGAGGCGCACCAGAGTCGTGTCGTCGCGACGCGGTTGTGGTCGTGAAAAACCACCGTCGTCCCCGCGCGTCTCCTCGGTTATCGTTCGAAACGAATCGTAGACATCATGATCAAAATGCGCGTGGACGTCACTGACCGCATCAGAGCGTTCATCTGAACGTTCGTCCAACCGTTCGCCAGACCGCCCGCTAGATCGATCGTCGAATCGGTCGTCATGTCCGCGCACGATTCTGGACGCATCGTGCTCAGAGTCGAACGTGGAATCGAGCGTGCCGCCACCCGACGACGCAAGTCTCGCGTCAACCGGCGACAACTTGTTCGAGGTGTTCAAGTTGCCCAGCTGTTCAGCTTGTTCGACGAGCGGCGACAACGAGGGGACCGGCACGTCACGACCCTCGTCTCGAAGGTCGCCCAAGAAAGACGCGGTGTCGATGGTACGCGAGTCGATGAAGTCGTCCTCGATGGTACGCGCTGGTGGTGGTCTACGACGAGCCACCTTGCGCAAAGTCGGACAACTCATATCGCCGGCACCACTCGGACGCGTCGGTCTCGTTCTCGGTGAACCGTTCGCTTCGTTGCGCGCACCGTTGGTCGAACTCGAACCTCCGGCACCGTTGCGCCCACCGCCATCGTGCGCACCGTCGGGACTAGCAGTCCGCTTACGACCGGCGCTTCGGGGCCGTTCCTTCCGCTGCATCAAGAGGATACCAATGTTCTCTCGCGCGAGCTGCAACCGCTCGCGCGCCGCACTATCCATCCGCTGCATTCCCATCTCCGTGTCCTCCTCGACCCAGCTGGGCACCGACTCGGAGAAGAGACGCTCACTCACGCTGCTCGGGACGTGCAGTTTGAGGTTGCAGAAGGCGCGGATCATGGAGACCAGTACGCGCCGCAGGTACAGCATGACCGGAGCCCGCAACATCTCGCCGATATACGAGTCCATGAAACCGCCTTTTACCGCGCGGTCGTAGTCGTACACGTCCTCGCGGTCGAACAACTCGAACGCCATGTCGTGAAAGAGGAACTCGGAGGACGAAGCGGTGCTGTAGCGCTCGAGAAACTCTCCGAGCGTCATACCACGACTCTCCTTCCTGATCGTACGCATCAGTTCGCGCATGACGTGCTGTTGATTGACCGTGGTAGCTTCGACGGCGATGCTCAAATGATCGCCCACGACCGATCGAGACAGAGCCGCCAGAATGCGCGCCGCGTCGCGAATGAACATGAGTTTCTCGCGCGTCTCGTGCCACCGATGGATAATAAAGTTGAGCAATCGAAGCCGAGCCTCGTTGTCGGGATCCTCTTCCGACGAGGTGACACTGCGCTCGAGGCAAAACTCGTACATGCGAACGATCACGGAGGGCAAGTGTTTGTCCTCGAGCATCATGATATTGGACATGCACACGGCGGACAAGTTGAGCGCGTCGGTCTGCGGTTCCAGAGCACCAACGCCGCCGGATGGCGAGACGGGTGGTGATGATGCGGGCACACTACCTGCTGCGTTGTGCGACCCGTTTGCGAATGTTGATCCGTGCGGCCCGTCTCGCTTGGATATGTCGCGCCACGTGCGCTCCAGAACCGCGTACGGATTGTTTGGAAATGAGGGATTCGCGGCCATATCGTCTCGTTGATCGATCGGCCGACCGCGCTACACTCTGGTTATTCCTTAGTTAACAAACGCGGTTCTCTCGCGACCGGTGCGTCACGA
>High_coverage_contig_125
TTTACCACCTTTGGTTACCACCTTTGGTTACCACCTTTGTTTACCACCTTTGTTTACCACCTTTGTTTACCACCTTTGTTTACCACCTTTGTTTACCACCTTTGTTTACCACCTTTGTTGCGATCGATTTTGTGAGGACGGTGGAGGTAGTGCGGGCAGGTTCTGACGCGTGTACTGCGCCCCGGAGCTTGCGTTACCCATGTTCATACCGCTCATACCGCTCATACCGCTCATGTTACTCATGTTCGTACGACCCGATTGCGTAGGCGAAGAGGCTTGAGCGCGCAACGGGGCAGTCGTCACACGACTACCACCACCTCCTCCACCAGCACGGTTCGATTGTTGCTGCGAGGGTGGCGATTGAGAGCCTCTGGGGGCCGGTGATGGGCCGCGTCGCGGGACGCCCGGCGTGTTCGGCGTGTTTGCCTGCGCCTTTGAACTAGCTGGTGCGTAGCTGGGCAACTGTGGAGCGTTTGGATGGAAGTCTTGCCACGTGTGACGCAGCCGTTCGAACACGCGTCGCAACGCGGGCGTCTTTTTCAGCAGTCCCTGTACGTACTCACTCTCGATGAAATTGTGGATAACGACTGTGTCGTCAACACGATTGTAAATGTCCATAAAGTCGTTCTCGTTGCGAACCGGTGCGATCGTGAACGGGATTTGATTGACGAGTCGCTGCAGCACGAGCCGTTGCCCGTCCAAGCGATTCTGCATTCGACTGATGTCGCCGGCCAAATCGTTCATGCCGTCCGAATCGTTGTTCGCCGTGGCAGTTTCGTATTGCCCCAACAGTTCATCGTATTGCGAGTGGATCGAGTTGAAACGACTCAGTTCGCTGTAAATGTAGCCCTGAAGGTCGACGAGCGACCGTACGGCGATCTGGAACACGAGACATGCTTCGAGCACGCCTTCGACGATCCGCACGTTCTCGACCGGCCGTTCGTCTTGGATACGCGAGATCACCTCGACCGCACGGTCAATGATGAACGGTTGCACCGCCTCGACGGTCTGTCGAGTCTGACGGCTCTCGCTCGCGTACGCCTCGACGTCTCCGTCTCTGCTCAGCGGCTGCGACAGGTTGACTCGAATTCGGAACACGACGGAGTGCGGGTGCGACTTGTAGTTTTGCGCGCGCTTCAACTCGACAGCGATCAACTGTAGGTTCCGTGTGATCACGTTCTGCATGTCCTGGAACAACGAGTACGCCGTACGCCGGTCGCACACGTTGTTCTGACACACCGGTTTGTCGCACGATTCGCTCATATCGCGTAGATCCTGTGTGTACTACTACTCTCTTAAATTTCGATGTGATCACACCCACACGAGGCCGGTAACCAGTCGGAAGAAGCACCGACTCCCAGCTTCAACCGATCTAAACACAACCGAATGCGATCGAGCCTCGGTCGAACCGCGTTACAAACCGATTTTCGAGCGAATTCGCCGCATGGTTTGGGTCGAACCGCGTTACGAACCGATTTTCGAGCGAATTCGCCGCATGGTGTTGGGGTCGACCCGCGTTACGAACCGATTTTCGAGCGAATTCGCCGCATGGTGTTGGGGTCGACCCGTCGACCCGCGTTACGAACCGAT
>High_coverage_contig_126
GTCGAGACGATGCGGTCGAGACGATGCGGTCGAGACGATGCGGTCGAGACGATGCGGTCGAGACGATGCGGTCGAGACGATGCGGTCGAGCCAAGATGTAATCAGATCCACAACTTATCAAATACTCGGTAATTTCCGTTCGATATAATATCGTATCGAGTCCAAAAGTTTTCGAGACGATGCGGTCGAGACGATGCGGTCGAGTCCAAAAGCTTTTGAGACGAAGCTATCGAGACGATGCGTGCGTTCGAGACGAAAGAGATTTCGAGACTGAGGTGAGATCTGCCGACGCGGTAGTTGTATGCGAGAACTGGCGGGAAGAGATTCAAAATATCGAAAATACGGCACCGAAGGAACAGCACGATCGGCAAGAACGCGAGAATATACGTCGGAGATTCTGTGCGATGGTTGGAGGCAAAACGGCCAACCGACTGAGATTCGAAACCGAGAGAGCGAGAGCGACTCCCACCAACAGCGCACGGCTTCGCGCACTCGAAGACTACTTCGCTTCGACAACGCGATTGAGATTGACAAGCTCTCGACCGCTCGCGTATTTATACACATTCTTATCGCACCCTCGAGTTTCTCGAATTCTAGCTACATTGTCACGTCAGCACGCGTTATCACCTCAGTTCGTTATCGTCGTTATCGCTAAAGCCCATACGTACATATATAGTACATATATAGTACATTTTGTGCCGTTCAAGTCCGACGCGCGGACGAAAACGGGGGAACAGATGCGGACACCGAAGACAGCGAAGGCGACAGCGAATAAGCCGAAGAAGCCGCCAACGACGAATAGCTCGCCCGACCCGAAACGCCCCCCGAAATGCCCGCAAAAACGACGGTCGCAAACGCCGTGCCCCGCGGCATACCGGTCGCCCGCGCGGTGGGTCGCAACGACCGCATCGCCCCGCCGACCCTCGCCGCCCCAACCTGCCGCGGCGCGATCAATACATGCGTCGCAGCTTGACGCTCCACAAATTCGACACCACTTGGTTGTTGTCGGGACGACGATAGCGCAACTTGCCGTACTCGGTCTCGAAACGGTCGAAAAAGTCCTTCAGCTTCACGCGGTACTTGGCGTCGTCGATGGTCGTGTTGATCTCGTTCACGAAAGCCAGGAGCTGCTTGCGCAGCACGTCTCCGCTCACCGGGACGGAGGAATACTCGACCGCGAACGTACGCTTGAACCGCACGAACGAGTCGATTGACATTTGCAAGTCGAGCAAGTGCATGTCGAGCGTAGGCGGCAAAGTCGAGATGTCCACGCGCACCTCCGAATCGAATTCGCTCACTATGCGGGGAAACAAGTGTTCGGTGGACGTGAGGGCACTGACGCGCAATTCTCGACACTTTTGGGCGAAAGACGCGGTAAGGACGGCCAACACGTCGTCGGAGAGAAGCAGCGCGACCATACGCTCGCACCGCGTGTAAAACGCGTAGAGCCGCTTGACGTGCTCGGAACGAGTCGAGTCGGACACGAGCGAGGCGAAGTCGCTCTCGAGCGTAGCTCGCCGCCATCGCGCGATCGAAAACACGGGGTTGGACTGCGTAACCTCTGTCAGACATTTTCGACGAACCAGCCAGTCGGCGAGACGCAAACTCGACAGGAGCGCGGGACGCTTCTTTTCGAGTCCGAAGCGGATGCGCGTTATCGTTCCCTTGCTCGACGACGCCAGAGCGTTTGAGATGGTCTGATGAATCAGTTTCACACTGTTCAGCGCCCCCTGGTAACGCGTAGAGCGCACCGCTTGGCCGCAGACGGCCTTACGATGATCGCAGAGAAAGTCGTCCACGGAGCCGGCGCCGCTACCGCTGCCCACCGACAATCGATTGACCTTTGCCGTGAATTCGCATCGCATGACGAAGGAGGTCATCTGGTCGGCTAACGTATAGCTCACATCGGGCCGAGAGGTCTGATCGACGGACCAGTGGTGCAACACGTGAAACATGCCTCGCGAGAACGACGCGCGGTCCACGTCACGCGGGAAAATGCGGTCCGTAAACTGATGCGCAATGTTGTACGATGCGCCCGAGTTGTAACGCGTCATATCAGTCTGATCGTTGACCAAGTTGTAATGCTTGTGCGACAAGCGAAACACGCAATGCAGCCGCTCGAGAATACCGTCGTCCGACTCGATTTGGAACATGTTGTTCACCGTAAACACTAGTTTCGCTAGAACGGGGATACTCTGCGCAATTTGGTTCGAGAAGGAACGCGTGGGAATCGGTACCAAACTGATAGACAATTTGAACGTCTCGTTGTCCACGCGTTTCGGCTCGTCTATCTGGCACAACAGATTCTCGCCGATCGGCATCATCTCAGTGTTGATGACGTTTCGACCACACGCCAATGCCTGTGTGCTGATGATGCCGTTCGACGCGCAATTATAAAATTCGCGAATCATGTCGAAAAACTGAGACTTGCCGGACCCCGAACTACCGCGAACGATCACGCTGGTACGATTCTCGACACCGGGGAACAAAAAACTGAGGAGAAGCCGCAACATGTACACCGTTACCGACAGATCGAGATCGCAAAAGATGTGCACGACCAAACAGTGGTAGGCGATCGCTTCGCGCACCGACCGCGACAACGAAAGCACGTCGTGAACGCAGTACAAATAACTCTCGGGCGTCGAGACCACTTCGGCAGTCTCGCCGTTCACCTTTTTCGTGTCGACCGTCACACTCGAACCGCTAAACATGGACATCAGCTGGTTAAAATCGTCCAAACTCTCGTACGGCGGGTCGTCAAAATCGTCTTCACCGCCGTCTACGCGAGACGAGACATCATTCCCGCTAATACCACCGACAATA
>High_coverage_contig_127
AAAAAAGACTGCAGATGGTCGAGCAAGTCGTTGCAACGCACACGCAGTTCCCAGCCCATGCTCGGATCACTGTTCGGTTGTACCTCTAGCGCGGGCAATTCGGCCAGAAACCGAACCGTGTACACGTACGCGAAAAAGAGCGACCGCAACGTACGATCCGACAATTGGTGAACCAAAGTCTCGTTCAGCGAACCCACGGCCTCAGTTGACCACTTGTTGAAAGCAGGCTCGCGTAACAGCGAGCGAATACGCATTCGAAAATCACGGTCGGCCAAGATGTTGCGAACGAACGAAAACGAGTCTTTCTGACGTCGATCGAAGCCGGGCAACCCCGATATCGAACCGTCCGACCCGGCAGCGTCGGCACCACTCGCGTCGTCGTTCAGGTAAATATGCCACATCGATTTCAACGCGGAAGCAGCAGGACCGTTCGTCCCAACGGGACCAACGGGGCCACCGGAACCGCTAGAACCACTCGAACCGCTAGAACCGCCAGAACCGCTACCGCTTTTGCTTCCACCGTCGTTGCCGCCGTCCGAGGCGTCCACGGTTATCGTCTCACTCACCTCCGGTGGTCGCACCGAACGATCCGTCCCACGAGGTTGCGGTGGGTTCGGACGTAACGGTTGTATGTCCGGAATATCGACCATCGAAGTGGTCTTCGGGGGACCGACATACCGCTCGTCCATCAACGACCAATTGACCCGCTCGAGGCACTTTTCCACAAACTTGTCGAACGGCAACTTTTGGCGCGAACCGACGACTGCCGATCTCGGGCTCTGCAACACAATTCGACAAACGTGAACAAACCGCGAAAGATGGTGGACCGAGTGTATAGCGATGATGCTCTCTACAGTGGAGCAAGTGAGAATCTACACCGTATGCTGTCAAAGACAGGATACTGCGTAGACGGGCAAGATGTCAACGATGATTATACTAAACGAACGAACCAACGTTACCATTGGAAGGAATATCGACTAACCGAATCAGTGGTGTTCTTGGTGTTATTAGTCGTACTAGTGGTGTTCTTCGTTGTACTAACCTGGTCGTCACGAGCCCGCTTCTCCTCAACAGCGTCGTCGGCCACACCACTCTCCCTTTTCCTCTTGCGCAACCAGTTGAGCGGCACCGTCGACTCGAGCGTTTCGTCGATCAACATCTTGACGAGGAACGCGCTGCCCTGGTTAAACGTGCCTGCCAACTGCGGATCACGGTGCAGCTGCAACACCAAAAGGGTCATCTGCAAAAAGAAAACCGCTCCCCGATTCGACAAGTCGGCCAACGAGTGTCGAATGTACGCGTAGATCCAAACAGTCGGTATGTGTTGCGTGAGCCGCATAAACTCGGCTCGGTCGATCACAAAGTCCACGTAGTTCACTGCGGGAATGAGATCGTTTATGTCGTTCAGCGGGTCCTCTGTTATGATCGGTGGAGCACGATCGAGCTCGTCGGCGTCGCCCGTTTTAGCTGTTTTAGGC
>High_coverage_contig_128
GTGGTGTTCTTCGTTGTACTTAACCTGGTCGTCACGAGCCCGCTTCTCCTCAACAGCGTCGTCGGTCACACCACTCTCCCTTTTCCTCTTGCGCAACCAGTTGAGCGGCACCGTCGACTCGAGCGTTTCGTCGATCAACATCTTGACGAGGAACGCGCTGCCCTGGTTAAACGTGCCTGCCAACTGCGGATCACGGTGCAGCTGCAACACCAAAAGGGTCATCTGCAAAAAGAAAACCGCTCCCCGATTCGACAAGTCGGCCAACGAGTGTCGAATGTACGCGTAGATCCAAACAGTCGGTATGTGTTGCGTGAGCCGCATAAACTCGGCTCGGTCGATCACAAAGTCCACGTAGTTCACTGCGGGAATGAGATCGTTTATGTCGTTCAGCGGGTCCTCTGTTATGATCGGTGGAGCACGATCGAGCTCGTCGGCGTCGCCCGTTTTAGCTGTTTTAGGCACGACTGCATCAGCTTTGACCTCGGTCTCGCCGACACGCTTCTTCGCAATCAGCCGCGAGTACAAAATCATTGAGAGCGCGTCGGCCCGCTGGGCAATAGACAGAAACTCGTCCATGTGGAGCAGCACGAAGGAAGTGTATTCGGTGGAACGAGGGTCCCGTGCGTTCGGGTAGCTCTCGTTCTCCGTGATGGTCCAGTTACTCGTGTCGAGCGACAACAAGTACAGCAGAGACGGCGCGCCCATTTCGTACCGACGCGTGCACAGATTCCAGATGATTTGCTGGCATACGCCATCCGCAGCAACACGCAGGAAATTCAGGTTGACGTCAGAAGTGGGTACGCTGGCAAAACGGTTCCCGATGATCTTGTTCGGAAAGCTGGTGACTCGCGGCCGACACGTTGAACCGATGCAGCCATCAAAGTCGAACGAGTGAAAAATATCTCCATACACCCGTAAAATTTTATCTTTGTTCCACACACTCTGCTGTTTCTTCACCGCAGACTGGAACTCGCGGATCGCAAAGATGCGCATATTGTCTGCACCGCCCAGGTTAGCAAACGAACCGTTAAACATGATGCAAATACAATTCAAAAAATTCATAATTTTCTGCAGAATGTCAAAATAGACAGAGTGAACAGACGGGTCGGTCATAGCCCAATTAATGCTAAAAGTAAAGTGGACTTGGTTCGGATCGCCTCGCTCAGTAATATCATCCTCAGACTCCTCCGATTGCCCGGCGGCAGACGACGCTCCGTCTTTCGATTTGCCATCCTTGTCCTTGTTCTTATCTTTGTACTTGCGTTTGGCCATAATTTTATCGATAATTTTACTATGTGGTTCGCTCAGCTCGTCGTTGTCAGCATCCAATGGTTTCGTTGTGATGATGTAACGAAAAAAGGCACGCAAAAGGTGGAACGCGTGGGCAAGAGTATTGTCGTAGACGCGCGTGTCGTAGCACTCGTTGAACGCAGCTCGCCAGTTGAACCGCGGTAACAGCATCGACCCCTATAAACAGACGAACAAACAAACATCAACAAACATCAGACGCGCTAAACCCCCGCGCTAAATCCCGACCCCCCCCTAAACCCCGCCCAACGGTACATAAACCAACGGTAACAACACTACCGAGCCGAATGATTACGTCACTCAACTCTACAAGAGCGGACGCGCACTCGATTACGACATCTTACACGACCGTTCATTCAAACAAACCTTTGTACACGACCGCGACGACGCAGCATACCGTAAATGAACGACCGACTCGAACAAAGAGTATCAGGAGCACAGCCCGACAAAGAAGAGCTACGACGCGAACGACAAAGACAACGAACGAAACAAATGATGGTATAAAACGAGACCAAGCGCAAAGCTATCACGAAACCATCACGAAGCGTTGAGAACGAACACGCAACTAAAGACAACCCGAACATGCGCGTCGTTTGATATCAATCAAGGCCACAAGTACTCACCTGAGAAGTCGTAAAGTCTCGCAGCGAGTGGGACGTGTGACAATGCTCCATGAAGGCCGACTGACTCTCATGTATGCGTGTAACCAGAATGTAAAAAAGCAGACACTCGTGGTCGTAGAGCGCCGTAAAATAGTTGTGCAAACGGCGCTCCTCGATACAGCGAAGCCGTTCGATCGAGTTGCGCGAGTACATGTGGTACCACGGCTCGTCGGCGCACAACCAGTCGACGTAGTCGAATATATCGTGGTACCGGAGCTCGCCGTTCCGATAGTAACCAGCTATATATGCGTGCACCTGAGCAACAAACGTGTTGGGCGCGATCGTGGCACAATGAGCAAAGACGCGCCGCCAGAAAAACGGGTCGAACAGCATCTCAACGTCGGAGCGATAATTATGCGACCAGTCCTTCTGGAACGCACGATTAGCCAGGAACATGAAAAAGTGGGCCACGTCGTGATCGATGCACAAGTCAGCACTCGAGTACGGATCGACCTTACCGATCGAAAAGACCAAATTCATCCGAAAATATCGGCGCAACACGTAACGAATCATCAAGTCGTGCAGGGTCAAGACGACCGTCGTGCTATGCGATTCCAAGATGGTATAGATGGACAGCTGCAACGCGTCGTGAGTCGTGTCGCCCACCGCGAGTCGACGCAAATACTGAAACCTGTAACAACAAACAATCGAACGAAATGTAAACCAATGTAACCAATGTAAACCAAATGTAAACCAAATGTAAACCAAATGTAAACTAAATGTAAACTAAATGTATAAATGTAAACCAAATGTAATCCAAATGTAAACCAATGTAAACCAAATGTAAACCAAGTGTAAACTAAATGTAAACCAAATGTAATCCAAATGTAAACCAAATGTTAACCAAAGTAAACCACATGTAGACCAAATGTAAAACAAATTAAAACAAAAAGCACAGAAGAGAAGACGGTAAAGGAAAAGACGGTAAAGCTCACCGGACTTCAACGGGGGTCAACGTGTTGTCGCGGAAATAAAGCCAATCCCGCATGTCGGAGAACCCGCTGTGATGCTCCACCAACCGCCGGAACACGTGTACACGCTGGAAAGCGAGTTCTCGTCGAGCTTGCACAAACTGGACGGCCAAAAAATCAGAGTCGGTGTAAAAGTCGCGCGTCTCCACACAAACGTTTTCCAACAGGTCGACCAGATCGTATAACAGCAAGCAAATCATACGCAAATCTGGCGAGTCGAGATCAGCTTTGAACAACGCGTTGAAATAGAGGATAGCGTCGCGCCCCTGCGGTGTGACGGCTTGCAAAATCCGGTTGCCAAAACGAAACACCAGCTTACGAACGTCTCCGGCGAACCGCTCGTACATACGCAAGAGCTTGTCGTTGTTCAGCTTTTCGAGCCGGTCTCCGGCAGTCGCGTTCTCCGAGACGGCCGACGCACTGAGAAGACGCAACCGACCGTCTTCGTAGAGACGCGTCCAATTGATCTGACGCCGGTGCGTGTAAAAAATGTGGCACCAACGTTGAAACAACTTGACGAACAGTTTGTCGGCGAGCTCGCAGTTGAACAATACCCGATTCATGTAGCCTACACCCGACATACCCGGCACCGAGTCCACGTTTGTCGGATCGAACGCAGTGTAGAGTACCTCGAGCGACTGCTCGTTCGCTATGTTGAAACTCAGCAAAGCGGGTTTGGCGAGCAACAAGCGCAACAACTGCCGCGAATGGTGAGCGGTGAGAGCAGCTGGAGACTCGTCGGACGGAAAGGCAATCGGCCTCTCACACAAACTGTACTCGCACGGAGACGAGTAGGAAAACGTGGGTCGCATCGACTTTGTACGATCCAATACGTTGGCGACTCGGGCCGACTCCATGATGCCGACACACTGACCCACAACAACTCGTCCGCAAACCCGATCCAGCCACACCAAATACTCGCACTTTTCACAATACTCGGCCGGGAATACTCTATCGACAGTACTCGGCCGGGAATACTCTCTCGACAATACTCGCTCGACAATACTCGCTCGACACTACCACTCGACACTACTCGCTAGACAATACTCGATATTCTGACAACGGCAAACAAAACCGACGAACGAACGAGACAAACGAACGAGACGACCGAATGCGACGCACGAAGTCCGCACGAGTTCGACGAAAGCGATGACCGATAAAAACAGACAGAGGAGGAGACCGGTGGTCAGCCGTCACGGTGGTCGCGACAACTATACTTGCGCCAGTGCTCCAGCACCCACTGTAAAAATGTACAAGCGTTGTTGAAACTGTGCGATACCGACCACAACGAAGCGCGGGAATTACTGCGCGGTAAACCAGGAGCACGCGAAGAACAGCAAACGCCGCAATCGCGGGAAAAACTGATCGCTCCGCAACGTGCACAGCTTTATACGGCGGTCCGGCACGCAGTTCTCGCCGCGTGGAGCAAACAAACAACGCAGGACGCCCGCGACATAGCGAACCGAGTTATCCGCGTTATCACCAACATATTGCGCGGCGAGCAAACACGATAGACACGAACCGAAGACGGTAATGGCACGGAACGCTAAGGCGATAAGAACGAGAGAAACGGATGACAAGCGGAAAAGACAAAACGACGAGAAGAGAGAGGGGAAACAAATTTGATAAACGGGAAAGACGAGGATAGACGACACCAATGACACCAATCACTTCACAATCACGTGAACTCAACGTGCGTCGACGCTCTTTTACATTTATAGACACCCACAATCCCAACATCC
>High_coverage_contig_129
AAACTGTGCGATACCGACCACAACGAAGCGCGGGAATTACTGCGCGGTAAACCAGGAGCACGCGAAGAACAGCAAACGCCGCAATCGCGGGAAAAACTGATCGCTCCGCAACGTGCACAGCTTTATACGGCGGTCCGGCACGCAGTTCTCGCCGCGTGGAGCAAACAAACAACGCAGGACGCCCGCGACATAGCGAACCGAGTTATCCGCGTTATCACCAACATATTGCGCGGCGAGCAAACACGATAGACACGAACCGAAGACGGTAATGGCACGGAACGCTAAGGCGATAAGAACGAGAGAAACGGATGACAAGCGGAAAAGACAAAACGACGAGAAGAGAGAGGGGAAACAAATTTGATAAACGGGAAAGACGAGGATAGACGACACCAATGACACCAATCACTTCACAATCACGTGAACTCAACGTGCGTCGACGCTCTTTTACATTTATAGACACCCACAATCCCAACATCCCAACCAACCATCCATCAATCAATACTAATCGAACGAGCGGAATCGCCTAATCGTCGCCTTCCAGTTCGTCGAGTTCGTCACGTTCCCCACAGTGGTTTAAGAACCGAGACGAACCGAGAAATCGAGACAGTCGTCGAGACAGTCGTACAAACAGGTACAAACAGTAGTACGAACCGACAAGAGACGGAGCGTCAATCCTACACCTACCTAAAACTCCTACCAAAATTCTCTTCTCTCCAGCATCCTCCTCATAATCGCTACACATAGTGAACAGCGTGAACACAATAGCTCCATAGTAATTTTGTGCTACGCCGCATAATTTGACAACATTAGACAACTGGTTAGTATGTTTGACATGTCCACCGAACGACTGAACGCAACAAACACAATACCGTCCGCGGTTGCGGCGAACAGAAAACCCGAAGCAAAACCCATGATCTCCAAACAACCACTGACCAAAACTACTGTAAACGAGACAACTCGAACAACGAGGGAAAAACGACCCATAAGCACACCGCGTTCCACCTCGCTTGCGATGATACTTGGTTCACCAGATCGACGCGAAAAAGAGAAAGAGACATCGCCTCAGACGGCAAACCTATCCTCACTGTTCAAACCGCTCGCAAGTAAACGCCACACGCTTCAAACCCTAGTACCGCCGGTGACGGTGGAATCTCGAGTGAACGGGACGCCTCTGCCCCTCATGCCACTCAAACACCGAGCACAGCTCACACCAACTACAACCACACCACCCAAAACACCCAAAACCCTCGTCTCAACTTCACGAGCGGTGACAAACACACAACCAACAACACGGGACATGCCAGACCTAGCCGCCGACCTACCCGACATACCTGGAATGTGGACGCGCAATCCACACGCAATCACAGTACCACGTCGGATAAAACCGATTCGTTTAAACTCAGACGGCCAGCCTTACGAAACTGGCAAACTCGATTGTCGAACAACCGACTCGAACGGATCAAACGATTCAAACGAATCGAACGCTTCAAACGGGTCAAACAATTCAAACGAATCGAACGCTTCAAACGAATCCAACAATTCAAACGAATCCAACAATTCAAGCGAATCCAACAATTCAAGCGAATCCAACGATTCGAGCGGTTCGAACAGTTCAAGTGAGTCAACTGAGTCGAGTGGCTCAAGCAAGTCAAATACTACATCACATGAGCTGAATAGTGATCCCAACCATATTTATTATACGAATAACAGCACCGACGCTAACACCAATCAAAGCCGAATAACCAAAGCCGCTAACAGGAATAGCAACGATATCAAAAATATCGACAATATACACGATGATAACAACGATAACAGCAGCGACGACAACTACTACGAGTTCGAGGAGAACACGCACAACAGACCGAATAACTCGACCGACGCCGCGTTCCAACTCGACTCGAATCAAGAGTCGGATTCGAACAAAGATATAACGAAAACAAAAGTGGCAAACGACGACAGAACCACAATCACAAAGACCGCAAAAACGACCAACGCCGTTACAACCGACAGTACCGAAACCTCGTTACA
>High_coverage_contig_130
ATCGACAATATACACGATGATAACAACGATAACAGCAGCGACGACAACTACTACGAGTTCGAGGAGAACACGCACAACAGACCGAATAACTCGACCGACGCCGCGTTCCAACTCGACTCGAATCAAGAGTCGGATTCGAACAAAGATATAACGAAAACAAAAGTGGCAAACGACGACAGAACCACAATCACAAAGACCGCAAAAACGACCAACGCCGTTACAACCGACAGTACCGAAACCTCGTTACAACGAGCGCAACAACCACTAACCAAACTATCTATAGTATCTTCGGTAAACCCTTCATCCACATTGAATGCGTCGAAACCTGAACCAACGTCGCCGAAAACAGACACACCAAACACACTCGACCCGATAGGCACTCGAGAAACTCTCGACGTGCCCACGTTCGAACCGCTAAACCCACCAGAACCACCAGAAACTCCGGAAACGCCGAACAAGCCAACAACTCTAGTTCGATCGGAAACTCGAGTTGAACCAGGAACCGAAATCGGTTTAGAACTAATAGTGGAACCAAAACTACTCGCCGAACAAGTAGTTTCAGTTGAACCAGTTATACCAGATGTGGCAGTTGAACTGAAATCACTAACTGCTCCAGAAGGCACCGTTAATCCCGACATCCCACGACCGCCACGAGCACCAAAAGCTCCAATTAACTCAGTCGCCCCCGTCGTTGTGTCACGCGGTGCGACTAACCGATCTAAACCACCGTTAGAGACGTCCCGCGAGTACAAACGGTTCACAACTACGTCTCGATCGTCTCGATCATCGTTATCAGAAGAAACCAAATCCCCCCGAGCATCAGTCACACTACCTAACCGATCGAGAGCCATCACTCGGACCCCGTCGATCGAGACCAAACGAGAGTCAAAATTGACGCGAACTTCGACCACAATATCGCCTCGCATATCTACCAACGTGTCCAACAAAGTCCCAACTACACTCTTGGCCACAAAATCAACATTAGCATCGCCATCACCTAAAACACGTTCATCGGCGCTGTCTAAAGCGGGAGCAAACGCAACGG
>High_coverage_contig_131
ATGTGGCAGTTGAACTGAAATCACTAACTGCTCCAGAAGGCACCGTAATCCCGGGACAAGTCCCACGACCGCCACGAGCACCAAAAGCTCCAATTAACTCAGTCGCCCCCGTCGTTGTGTCACGCGGTGCGACTAACCGATCTAAACCACCGTTAGAGACGTCCCGCGAGTACAAACGGTTCACAACTACGTCTCGATCGTCTCGATCATCGTTATCAGAAGAAACCAAATCCCCCCGAGCATCAGTCACACTACCTAACCGATCGAGAGCCATCACTCGGACCCCGTCGATCGAGACCAAACGAGAGTCAAAATTGACGCGAACTTCGACCACAATATCGCCTCGCATATCTACCAACGTGTCCAACAAAGTCCCAACTACACTCTTGGCCACAAAATCAACATTAGCATCGCCATCACCTAAAACACGTTCATCGGCGCTGTCTAAAGCGGGAGCAAACGCAACGGAACCTCGGGCGGAATCACCTACGAAAGCCGCTATCGGGTCTGTGGCACAACCGACCGTCGGATCTGTGGTACAACCAACCGTCGGACCACCAGTATCACCTTCATCTATACCACTGCTGGCGCCGTCGCCACCCACACTAGCGATCGCAAGCAAGCTCGAACGAGTCGCGGACCTCGGCCTGAAAAACACAGGTCGACCATTCACACTCGTATCGCGATCCAATGTTGTATTGATATCGAACGGTGCATCGAGAGCGGATACGATCACCGAGTCCCACCGCACATTCAACGTGTCAAATGGCGGAGTAGGTGTGGACGGCGGAGTGGGCGGTGACGCTAATTTCGACACAGCGGGTTCGATTGAAACCTCACAGACGCGTGGAGAAAATGGAACGAGTGGAATACTCGACGCGTCGAGTGAATCGGGACCCACAGAAACTGTAGAAACTCTTGAAACCCGCAGGTCTCTCGAACCTTGCGGAACTCCTGAAGCACCTGGAACAACAGGAACACCAGGAACACCGGGAACACCGGGAACCCCGTCTCTCGCAACCGACGCAGACATATCGTACCAACTAGACATGCTGGACGAACTGATAAAATCGGTGCGACGACGAGACGCTCGATTAACGTTGGATCCGCTCACGCTGAACACGAACGACCAGGTAGTCGCACACGAGTGTCAAGGCGCGCACTGTTTCTGCCGAACGTTTACCTTGACTGGACTCTACCACGAAAACGAGGTACGCGAACTAACCACAGTGGCACAAATAACGAGAGAGATACAGAAACCAAAAACGTCGGAACACCACCATCAGAAAATGATCGAGGTCCGTATTGACGAACGAGGCGAAGAGGGTGAAGAGAGTCACAAAGACGATATGAACATCAGTGTGAACATCAAAAACAAAAACACAACTCAAAATGATCGGAACGACCAATATCCAAACGAGTATCCAAACGACCAATATCCAGACAACACCGAGTGCTTCGATACGAGTGGAAACGATATACGTGAGACGAACAACCCGAACAACAACTACAACGAGAACGACCAACAAACCCGCACAGCGAACGCAACAGGCGTAACGAGAACAGCGAGCGCACCAACCGTACTGGAACTGGAAGAAAAACGGAAAAAACCGAGCCTGAAGAAGCGGAAACGACTGAAGATTCGACGACTACGGTCGATAACGACACGACCTACATACCAAAAACGAACGTGTCGAAATCCTCCGACGTGTCTCAAGTATTCCAAGCGTCAAACGCGCCTAACACATCCAACCTATATACCATATTCCCAGTTGACTCGCCGATCCGCACGGAACCTCGATCGACAGACTCTGTCGCTACCACGAGCGCGGTGATACCGATTTACTCGATCCCCATGGACGAGCACGGCGTGTATCCGACCGTCTATCCTATCTATCCAGTTGTGCCCGCGAGCGAAACGTACAGACCGCACGCCGGACCACCACTCACCGCCCCGGTGTGGACCCGACAACCCTCTTCGCACAACTCACAGCCCGCTCGAGGTGCAAAGCGATACACCGACTACCGCGCAGATTACGCGAGCAGTCAAAACCAAAAATGGAGAGACTCGGTTCGGATGGAACGTCCAAGTAACGACTCAAACGACTGGACAAACGGCTCGCACCGCACAAGCTGGACGGCGAACCGAACAGAAAGCCAAACGACGAGCCAAACGATTACAACGGATCGACCGTCCTCGTTCGAAACGCCGCCCAAAACACAAACTCCGCGCATCGATCGTTGCTACGCGCCGCTGATTCAGCAACCGGACTTTTGGTCATGTTTGAGTTGCTTCCACCGCTTTGCCAACGTTCGTGAGTGAATACGCGAGTTATTCACGAGTTATAAGCGAGTGAAAAGCGAATCGACCCGCGACACTAATCGAGCATTTCGTGGATATTTTTTTTCAGTTTTTCGTTCTTTCCGATCTTTTTGAGCTCTTACCAGTTTTAACGAGTTTTTACGATCGTCTGTTCGATCCGCTTATTGATCCGCTTGTTTTGCTTCTCGTCGCCACGACCACACGGCGCCCCGTTCGGTTCCGTTCGCACGTGCACCCACACACGTCGTACGGTCTTTGTTTGCAGTCTTTGTCGGCCGAGTACATAAGCAAAGAGAGAAGAGTGTGATCACACCGAACGGCACGCCATCATGTCCGGACCGTTCGATGGTTGGGTCGACTTTTGTCTCATCCCGGACGCAACATGCAGTGCCACTTTGAACGAGTATCGGCGAAAACGAGGTCTACCGTGTTTCGACGTAATAGCCATCGACCGGGATATGGCTCGCATGTGGAACCTACCCGTGCGACAAATGCCCGGTGCTACAGAACAACGACACCCGCTCGAAGAAACCCATCCGTTCTGGGTAGACGATCGCAGCTTCGTGCACATCCTGCCCGACGATCTCATAACGATCAAACGGACAAAAGAGGTTAGTCTGGACTGCAGTCAAAACATCGAACTGCGAACGCCCGAACCGAGTACGATTCGTCTGATCCTAGCCGAACAGGCGGGCGACGTTCTCC
>High_coverage_contig_132
TAAGCAAAGAGAGAAGAGTGTGATCACACCGAACGGCACGCCATCATGTCCGGACCGTTCGATGGTTGGGTCGACTTTTGTCTCATCCCGGACGCAACATGCAGTGCCACTTTGAACGAGTATCGGCGAAAACGAGGTCTACCGTGTTTCGACGTAATAGCCATCGACCGGGATATGGCTCGCATGTGGAACCTACCCGTGCGACAAATGCCCGGTGCTACAGAACAACGACACCCGCTCGAAGAAACCCATCCGTTCTGGGTAGACGATCGCAGCTTCGTGCACATCCTGCCCGACGATCTCATAACGATCAAACGGACAAAAGAGGTTAGTCTGGACTGCAGTCAAAACATCGAACTGCGAACGCCCGAACCGAGTACGATTCGTCTGATCCTAGCCGAACAGGCGGGCGACGTTCTCCGCATCAAGCCGAACGCGAGAATACTGATGGTCGACCAGTACGAAGCGTTTCTCGACCAAGGCGCGCGACAAAAATACCAATTGGAATACGCGTTTACGAGCGCACCGCCGTACGGCTTGTTTACCGCGGAACAAGAGCGCAAATTTTACGAACTGCTCCGCCAAGCACAGCTGTCCCGTAACATCGAGACGCGGGACGTGGAGACACGGACGGACGACTACGACCTCAACGTCGACGAGACGTCACGTCACGCGTACATCTTGTGGCGCGCGTTCGTGCCAAACTACGAGCAGTTCGACCGCGACGAAGACGTACGTTGGCTCGATGTGTATTTGAACGACGCGAACGACAGTCTCTTTTGGCGAGACTTGGTCGGCAACATTCTCGAGAACGAGTACTTGGCGAAGCAAGCCAAGGACGACGATGCACCGTCCAAACGACGCATCTGCCTCGTGATCCGTGCGCGCGTGCACATGTCGACCAACGACTACTCAGAAGACCAAGCAAATTCGACAAACCCAGCAAGAAAACGAGACCTGACGAGCGACCGGGCACTCGGCCAAGCGAGTCTAAATGCGAGTCAGCCGGCAAACCTGCGCGCACGACTAACTGCGAACGCGGACTTGGACCAAAGGTCGCGACAGGCAGACGCCCGGTACGACCGTCTTGCTATTCTGCGACGCGTCAAACGGTTCGGTGCATTCTTTGCACGCGTGTACGAAATAATGGAGCGGAACGATCTGCTCTTTGCCCCGCGCATCTTCTGGACTTGCCCCACCGCGGAGCGCGAAGCGATATACACTGCCTACTCAGACATGCTCCGTGAATACATCATCGGCCTACGCGAGAACATACATCCGTTCGACCGATTCGTCCACGTGGAGAGAATTCTCAATGCAATAGGGTCACATTGCGCGATAACCCCCGAACCTTTTGCACACGATGCCAACGTCCTCGGAATTTTCCACGAAACGCTGATTGGCATCGACGCGCTGTTCCCACAAACGGTGTACGGTTTGGGGGCGAGCGGGACGTACATTGCCAAATCCACATGCGGCGCGCCGATATATAAACTGCGCGAGTACGAGGTCTAAACCATGTCTCAAGTAGCGCGACTTAACGAACCACGTTCTTCAGCAATGCAGAAATCGTTGATCGGTCTGGCCATCACCGCGCTGTTCATAACCGGATGGTGAGTAGTACGTCGTACGAGTACCGACATTTTGACCCGCCTAACCACAAATTGACTATACGACTATACGACTGTACGACTGTACGACTCTACGACGAAACAACTAAACAACTGCACAGTTGCACACGAGTTTCACGGTTGCCCGATCGCACGGTTGCCCGATCACACGGTTGCCCGATCGCACGGTTGCCCGATCGCACGGTTGTCCAATCGCACGGTTACACATTGCACAATTACACAACTGCACTATTGCTTGGTAGGATTGCTCGACGACCCGATTACGACCCGATTACGACCCGATTACGACCCGATTACGATCCGATTACGATCCGATTACGACCCGATTACTCAACCAATTACTCACCCGATTCTCGATCCAACGATATCGAACGGATCGCTCGAGTTGCTCGACCACGTCGTCGTCGTTTCATATTTTTCGCAATGCTCGGACGATCGCTGCTTCGACTACGCAAAATAATGAACAGGTGTATACACACGGTGCTTCGTCGGTGATACGTCGACAAAAGCAGAACGCATAACCGCCACACGTTACAATCGACTCGTAGACGGACCTCAGACAGAACTTAACGGACAAACCACCATCGGCAACCGATGTACAATCTCGATTGAGAACGATTGCGAAAATTACGAGAATCGTGAACCAAACCAACCGAACCAACCATTCGAAGAACCGTTCGAGGAACTAGTGCCGAAGCATACGAAGCATAGACTAACGACGAAAACACGACGATCGAAACGAGACGCCGCAACGGGGAACATCGTCGTGGCGACAGATTACCTAAACGATGTCGCATATTCTATTCGCAGCGTGTTGGTACAAACGCAGAGCTCCACCAACTCTACCAATGCGTCCAGCAGTTCTGGCGCACAAGCCCAAACCGCGGCCACCAACAGTAGCAACAATAACACCGAGCAGACTTCGACCAACGACGCCAACTCGACGAAACTAGACTCGGCAAACAATTCGACAAACAGCAGTTCGAGTGACTCGGGCGATTCAACTGCCACATCGACGGTCAAACCCGACGCCTCCTCCACCAACGCGTCCAACTCTTCAACCAACGCGTCTAGCTCGTCCAACTCGGCCGGCGAAAATGCGGATGCATCGACCGCCAATCCTGTCAACTCGACGGCCAGCTCCTCCATATCGAGTACGAGCCCGGCCAATCGATCCGACCAAGAAACCAGTTCGACCAACGCAACTAGTGCGTCATCAAACGGCGAGTCATCTGGTGCGTCGTCCAACTCTTCGTCAGCAGCATCATCGAACTCTGGCGACTCGAGTGAAAACTCTTCGACAGCCACCACGTCTACCACCCCGTCCTCTGCCTCAACCGCCGCCGCATCGTCCTCAACCTCGCCCACCTCGTCGTCAAACTCAACTAATTCTGCTTCAACCAAAGCGTCATCATCCAGTTCGTCTTCTTCCTCCAACACGTCGTCCACAACTCCCGCTTCATCAAATTCCACCTCTTCCGACTCGACCAACAAATCGACCATGTCGTCGTCCGGTTCGACCACTACCGTGAAAATTGGAGGTGAGTAATACTCGAATCACGTATTATTTTTTCCGTGTTCTTTTACACCTTTTGTCACCTTTTGTTTACGTATGGTTTTCGTCCGATATGAAACGTTTCAATTTATATGTGGTAGTCTTTGGAGACGAACCAGAGGATTCTACACAAACGCCGATCACCCCGTCAACGACGGAGCCCACAACCACATCGACCACGAAAGCACCGACCACCACGTCGACCACGAAAGCACCGACCACCACGTCGACACAGCCGACAACGACCACCCAGGCACCGATGGACGCTCCACCGTACTACGGCATGTCCAAGCGGACAGTCGATCAGTACGGAAACGTGTTCATCGATCCCGGTAGCCGCCCGTATTTGGCCACGGACAACGATCCGTCCATACCGTGCTACCAAAACGCGTTCCAGTCGAGGTGCAACAGTTCGTCCGAGGTACAACGTCGTATCGCGTGCGTCAACTTTATCAACGGTTCCGATTCCCAACTCGTGTGGTGGCAGGAAATACAGCGTTCCGCGATATTCGCGCCCAGCGATTATATTTACTGGCGGTCCAACTCGCGCTTCCGATGTCCGCTCTTCGGTCTGGTCAACTTTTACATATCGGAAACGTCTAAGAACTCGAACAAAATAATCGATTTTTCACGCGGTGAGCTCTTGAAAAACTTTGACCTCTTTAGCACCATAAACGTCTGCTACAAAACACCCGAAGCGAACTTTAATCACGCGCCGGACGTCTTGTTCACCTTGATCAACTGTCTCACACTGTACGGAGACGGTCTTGCGAGCATTTAATGCCACAATACCGACGAAACGTGTACACAGTGGACAGAGGAACAAGAACAAAAACGACCCGGACGACACAACGCTTGACACATCACAGAAACGACAAGCACGAGCAGAAACGCAACGGAACAACAACGGCCACAACAATAACACGACGATAACGCGAAGATAACACGACAGTAACGCAACGATAACACAACAGTAACGCAACGATAACACGATAGTAACGCAACGATAACACGATAGTAACGCGACAGTAACGCGACAGTAACGCGACAGTAACGCGACAGTAACACAACGATAAC
>High_coverage_contig_133
GTCATAACGGTATTACAAAGTATAGCGAAGACAATATCGGATAATAGTTGGACTAGATGATCTCGATGATCTAAAATCTCGGCAGTTTTTACATCAGTTTTCACTGTCTCAACCGTCTAACGTTTTCCCGCTTTCCTGTTCGCGGTATAGGTCAAGGCGTGAACTTTTTGTTCGACTTTTACAACCGCCGCATCAGCGAGCTCAAACCGCTCGACTTCAATAACGTGATGAGCAAACGTTGTACCATTTTCTCGTTTGGTGAAGCGGACAACCAGTTTATCGACGAGACGTTCCTGGCGTTCTACCGGTGCCACTATTTGGGCTTCTGAAAAAAGCGGTCGAGGCGCCCAAGAGGCGCGAGAGTCAGACACGCGACCTCGCAGTCGCGCTTACTAACCCTTTTTTAGTGTAAGCGTATATAGTTGTAAATGTAGAATAGTTACTAACCCGCATGTAATCAAACAAAAGAACAATACCCGAACAAACAAAAACCACAAAAAGAAGAGAACAAGCCCCCCCCCGCCAAAAAGAAAGAGAATAAATATTTTAAAAATAAAGAAAGGAAACAGTACAAGTGGTGCATTTTCTCTTCCACCTTTCCACTTTATTTGCGTACTTGGTTGCTACATGTTATTCTACTACATAGTTTCAACATTTCTATGTGGTCGCACCACACACTACATGACAGACATATCTAAACGGGATAATACGCATCGATCAATCGGTCAAACGAATCCGCACGCCAATCGGTATCAAAAACCGACCAACACATACGATCGAGACGACACCTCGATACTACTTTGTCGACCACGAGAACAACGCAACGAAAACCGCCGAAACGTTATTTGAATAAGCTAAAATTCCGTTCAGATCGCGCGACTTTGCGACCGCGATTGTCGATCGAAACATAACGCGCATCGTCTTGCATCGTCTTTGTCTCGTTATGGAGAAGCGGCTCTTCAAGTATGGAAAACACGAACACATCGTGTATTTTATCATCGATTCGGTGGAACGTAGAACATGGTTACGCGGTGTCGACTTGACCGACATTCTAAGCTGCCCCGATCCAGAACGAGTTTTCGACGACATAGACGTTCGTTTCAAGCGAACATACGAAGAGCTTTTGTCGATGAACACTGTCGAAGCGCACAGACAAAACTGGCATCCAGACACCATCTTCATCGATCCCGACGGCATCATCAACTACCTGCATATCGAACGCGACGATGCGGTCGCAAAAGCGTTACTGATGTGGTTGCTGTTCAACATAATCAGCTCTCTAAAAACTCGCAACAAAGAACTGTCCGAAAAACTGGTAAACGTTGAACGCGCGATGAAAGCTGGTCAGCTCGGAGAGACCAGTGCGGACAAAAGAGACCGAACTCTGAACGAAGAGTGCTACATTGTGTGGTAAAAGTGGTACACTTCGTCCCGAGCTCCACGCTACAGTCGATCCACATTATTCATGCGGTCCAAGCGATCCAAACGATACATACGAACCGAGTGGTCTCCACGATAACTAAGCGCGTTGAAACACGCCCAAGTTTTCCCGCATATTCTCGTTCACCTTCTCGTTCACCTTCTCGTCCATGCTCTAACTCCAGTCCTCGCTCACGTTCTCGCTCAAGTTCTCGCTCTTCTCTCTGATGATCCCAGCATTCTTCGTCAATCCCGTTGATCCAAGACGTCTCGTCCACTTTCAACACCTCATCTTCGTCTTGCCCACCAATCTCATCCATCCCGTTCGTCTCGTCCATCATCCCGTTCGTCTCGTCCATCATCCCGTTCATCGCGTCCATCCCTTTCATCTTGTACATCCGATCAGAGCTACAATTCCTCGACCGAGCCGAACGGACGAACCGAACGACCGAAAAACTGGCTAGACCGCACCGGTTTGGAAAGAGCCAACGCCGAAACTCCTTCGGCCACAGTAGCAGTGGGCGCAAAAGTGGCAGCGACTGCTGTGGTAACAGGCGAAACAAAAGCACCAGCGGGAAAAACGGGAGAAGAGACACGATACGACGCGGACGAGGAAAACGACAAATCAGTAGTGTCAGTAGTGGCATCAGTAGTGGCGACGAGCTTGTCGGTCGACGACGGACTGTCGGAAACCGAACGACCCACCGAACGAAACGACAACATGAGCGGCGATCTGGGGTTCAGACACACGGAAAAGACACTACCACCTTGCTTGCGAAGATCACAAACCGCATTCCGTCGGGCCAACTCTTCATCTTGGAACCGCGATCGCTTGTCTACGTTTAACCAGCTCGAATAAAACGACATCACAGACTTACTATCCGCACTACTCGAATCGTCTTCTTTTTACCTTCTTTTTACCCTCTTTTTTACCTTCTTTTTACCTTCTTTTTTACCTTCTTTTTTACCTTCTTTTTTACCTTCGTTTTTACCGTCTTTTTTCCCGTTTCTATTACAATCTCTTCTCTCGTCGTCGTCCTTCTCGCTTTTACCACACTCCGACCCACGGTCGGCCTTTCTCTGCTGGTGACCAGAACGGACGAAATCCTCACGTTCCGCACACAACCGCCCAAGCAACTGTTTACCTCGAAGACCTCGTTCGTGCAGGTCACGCCCTTGTTGATCGTCTTTCACAGATCGATGGTTCCTTTGTTCCGTCGCCCACCGTGCACACAACTCTTTCTTGTAGTTTCGATAAGCGTACGGATCGTGTCGATCATATCGATCAGATCGATCATCTCGATCGTGTCGATCGCGTCGGTCGTATCGATCAAACGTGTTCTCGATCTCATTGACAAAAGCGGCATCCACACTTGCAACGGCGATAGGACAAATAGAAGCATCAGCCGTAACGACCGCCGCCCCAGTTCTAACGTCGCCAGTACTCGTGCCGGTTGTGATATCCATGGTATTATCCATGCCGAAAAAATACACAAAAAGGGAAATGGAAAACTGAGACCAATCGCGCTAACAAATCGTTCGCGCCACAAACGATAACAACACGTAGCGAACCGAACAGTATCACTACACTGAACAGATAACGCTCGACATCGAGACAATCGTGTCGGTTGTAACGACGGTAATCATCTGGAAACTCGATAACGATCACAGTAATTATCAAGAAAAAACGTAATTACCTCAACCAGCTCCGATCAAAAATGATCGAAGTAAAATCGAATAGACGAACAGATGACACGCTTGCATCACCCGCTACTCTCACGTCTGCTCCAACGAACCAATCAAAAGGTCAATCATCAAAACAGATACACTTGTTTTCAACAATCGTCGACCCAACTACGAACAAACGAACGAACGAACGAACGAACAAACGAACGAACGAACGAACGAACAAACGAACCGAACAACGACACCAACTTCAACATTAACCTACCGATATCGAACCACCACCCGACCGGATCTCGAGCCACCAAAAAAAAGACCACGAACAACGCGAATCAACCACAACTCGATCAAGAATCGAATGCAAATGGATCACGAATCGACCACAGATCGATCACGGATCGATCACGAACCAATTACACCACTCGAGACAATAACGAAATAAAGACCAGACTAACAATACCGACAATAACGATAACAGCTGAATCGATTCGTCCATGACCGCCTAACAATGCACCTAAACTATCTAAACTATCTAAACTACGATCACTAACACAATCAACAACAAACTCAACAACATAATCCACAACGTAATCAACAACGTAATCAATCACG
>High_coverage_contig_134
AACTACGAACAAACGAACGAACGAACGAACGAACAAACGAACGAACGAACGAACGAACAAACGAACCGAACAACGACACCAACTTCAACATTAACCTACCGATATCGAACCACCACCCGACCGGATCTCGAGCCACCAAAAAAAGACCACGAACAACGCGAATCAACCACAACTCGATCAAGAATCGAATGCAAATGGATCACGAATCGACCACAGATCGATCACGGATCGATCACGAACCAATTACACCACTCGAGACAATAACGAAATAAAGACCAGACTAACAATACCGACAATAACGATAACAGCTGAATCGATTCGTCCATGACCGCCTAACAATGCACCTAAACTATCTAAACTATCTAAACTACGATCACTAACACAATCAACAACAAACTCAACAACATAATCCACAACGTAATCAACAACGTAATCAATCACGCGACGATCGAGTAAGCGATCTAGACAGACGACCGCCAAAGAGTATAGGAATGCGCGAGGCGATTAACACGACAATAAACGCAACGATTACCGCGCGATTACCGCGATCTCAAATAGGTCTCAAGTAACGCGCTTACGTCTATAACAGCCGATCAACACCGCATAATAGCCGCATAATACGCATAATAACAGCATAATAACCGCATAATAACCGCATAATAGACGCATAATAACCGCATAATAACCGCATAGTAACCGATACGGTACGAGATGTACTACGTAGTAATACAAGATGTACGCTACAACGCACAACATTACGGTTCCAATATAACTCGTACACGAGTCAGTCGCATCCCAACCGCGAACTGATCGCCTTCATAAGACAATTGGTTCGACGGGTGGACTGCCACTGCGTTACCACGAGTCCCCGAGTCATGACGGAACACTTGCGCAAGATTAAACAACTAGCCGAAAAATACGTAATGTCCAGCGACGACTTCTTCAAGCTGTACAAAAAACAAATCAAACAAGCGAAACCGGGCGAGCAGTTGACATTTTTTCAGAGCGCCCAAAAATCGCTACTGAACATCGACCGATTCATGTACCAGATGATCGAGTCGTGCGACCAACTCTTGAGCGACATCGAACCACTAGTACAGAATATATCGAATGCGCCAAACGACCAACTCGAACAAACGATCGAAATACTGTCACAGCGATTCTCCGTGCCCGACGCCATAACACGAAAATACTTGCACGATTTTCTGCTGATCAACAAAGACGAGCACAATCAAACCAACGAGGACCTCGACATCACATTCGACTATCAACTTCCGACAAAACTCGAACAAT
>High_coverage_contig_135
CCCAACCGCGAACTGATCGCCTTCATAAGACAATTGGTTCGACGGGTGGACTGCCACTGCGTTACCACGAGTCCCCGAGTCATGACGGAACACTTGCGCAAGATTAAACAACTAGCCGAAAAATACGTAATGTCCAGCGACGACTTCTTCAAGCTGTACAAAAAACAAATCAAACAAGCGAAACCGGGCGAGCAGTTGACATTTTTTCAGAGCGCCCAAAAATCGCTACTGAACATCGACCGATTCATGTACCAGATGATCGAGTCGTGCGACCAACTCTTGAGCGACATCGAACCACTAGTACAGAATATATCGAATGCGCCAAACGACCAACTCGAACAAACGATCGAAATACTGTCACAGCGATTCTCCGTGCCCGACGCCATAACACGAAAATACTTGCACGATTTTCTGCTGATCAACAAAGACGAGCACAATCAAACCAACGAGGACCTCGACATCACATTCGACTATCAACTTCCGCAAAACTCGAACAATCTGAATGGAACCACATTCGAACAAAACCGAGCTACTCTGATCGAACAGAAACAGTGGACACCGATAGACGACGTTATCATGCAGCCCGTCGAAATCAACAAGATCCGAGACGTGCGTCGTATTATCGAGATGAACAACACCGATCGCGCAAAGCTAGACATCTTTTTCAAAACGAACTCACCAAACCGTCTCGAGCTGTTCGACCTAGTGTTCAACCCGAAGATAACGGTTCGCTACTCACCTCGAGCTTTGGCACAGCTGTACCTGCGCGAGCTCGGTCTGCAGAATGCGACCGCGTTCATCGAGTGGGCCGGAGCACGAGCTATCCAGCTGAGACGCGAGGCCAGCGTGGTCGAAGGACGCATGCGACAGGAGATGGCACGACAAAAGAAACTACGCGAACTGTACGAGAGCCAGGCTCGCAAAAACCGACCCGAGTTCGAGAAGCGCTTAGCGGAGCAAGAAAAACTGCAGAAAAAAATCGACAAACTGAAAAAGGATCTCGAGGACAAAGAAAAACGACCACACGACTGTCCGAGGGAATATCGTATCTCGCGGACGCCACTCGCATCGCCAGCTACTACTCGGGACTGGAATACAACCTGCTCTACAATCTCATCGGATCGGCCGTCGATGATCAACTCTACGAAAAGTACATTTTGGGCGACAAAGTCAACGAATCGATCCGACCGGAAAAAGACCTACAAAAACTGCGGGAATACAACCCGGACGTCAGTCTTTCTCGCATCGAAGAGATCAACGAAGACTACCAAGAATTCCGCAGACTCGTGTTCTATTTCTGGCGTTCGGCTTTGGAATTTGACAAAAAGTGGGCGAAGAGAATGCGGATTCGCCACCGCGAACTCCATGGCGAGACGCACATACCTGACGTCAAATCGATCGAAGACCTCGTCGTCCACACGACACGTTAGATGCAGTTACTCAAAAG
>High_coverage_contig_136
CAGAAAAAAATCGACAAACTGAAAAAGGATCTCGAGGACAAAGAAAAAACGACCACACGACTGTCCGAGGGAATATCGTATCTCGCGGACGCCACTCGCATCGCCAGCTACTACTCGGGACTGGAATACAACCTGCTCTACAATCTCATCGGATCGGCCGTCGATGATCAACTCTACGAAAAGTACATTTTGGGCGACAAAGTCAACGAATCGATCCGACCGGAAAAAGACCTACAAAAACTGCGGGAATACAACCCGGACGTCAGTCTTTCTCGCATCGAAGAGATCAACGAAGACTACCAAGAATTCCGCAGACTCGTGTTCTATTTCTGGCGTTCGGCTTTGGAATTTGACAAAAAGTGGGCGAAGAGAATGCGGATTCGCCACCGCGAACTCCATGGCGAGACGCACATACCCGACGTCAAATCGATCGAAGACCTCGTCGTCCACACGACACGTTAGACGCAGTTACTCAAAAGAAAACTCGACACGAAACGAAACGCAAAAACTCCACACGACAAACTCCACACGACACGTTAAACCCCGTTTCCCAAACACGCACGCCACACAAGCGTTCGACAACGTTTGGCAAATACAAACTCGGTATACGTACACCGCCACATACCTACATAGCTACGCACGGAAACATCAAACAATATATTTATTTTTGAGCATCATTCGTTCGATCCAATTCATCCGATCGACTGTGGATACAAGACCGGCCGAGGAGGCAGAGTTCGCCGTGGCGAAGAAAGAAGCTTGGTCGGTCTTCAACGCGGGTAGATTCCACGCGTCGAACACGTAACCCTCGACGGGGCCCGAACCGGCCGAGCTAGCCGCATCGGGATGCTTTGCGCGCGCCACGTCGATCAGACGGCACAGCGTGGCAACGAACAGGAACTTTGTATCATCCGGAAAAACACCCAACCGCAGAAACCTAGCGTACCGACGCGCCACTGAGTACAGGCATCGAAGTTTGGCGTCGTCGTCGTAACCACTGATCGCATCGACCAAACTAGTCAAATCGTCGTCCGGAAAGTCGGGAAGGTCCACATCTTTTGGATCGACGACCGAACCAACCGCAGTAGCACTCTCACCCGTATTTGCGGTATGTGATGCGTTATTTGCGACATTTGCAACATTTGCATCCATGATTGCCCTCGTACTCAACGTGCTCAACCTTGGTCGCGCCTCACGTTCGATGCGCTCGGTAGATTCCCTCGGCGCTTAAGATGAAACAGACACGATCGACGCAATCGAGACGATCCGCGACCCGGTGATAATAACCGCACTTAAGCCCAAGCGACTATGACGTTGGTTGGAAGAGGTGGTACGAAAACAGGTGGAAGCGGGAGCAGCGGTAGCGGTAGTAGCAGCGGAAACGGCGGAGGCGGTGGAACCGCGAAGGATGAGGACGAAGTGCTCGTAATCGAGAGCACGAGCCGATTCGCATTTCCACTCGGACTACAGGCCATTGAAATACCGAGCGAACGATGGCCGCGATCCATCAACGAACTCGAAACGTCGGCCGACCGGGATCGCGAATCCAACTCGCGCGTCGTGTACAACTGCTTCGGTAGCGAACCAAGCGACTACGAAATGGCGTTTGTGCGACAGTGGGTAGCAGCACTGCTCGACAGCGAGACGCGCTCGCCCGCGGTCCGCGCGATCGGCGAGTACGCCTCGCAATCCACTCTCGGTGCAATCGAACTCTTCTACGAACGCAACAGCGAGATCGATCCCGAGATCTGTGGTGCTTGCGTATCGACCATCCTGTCGCTCGGCGCGCTCCGTGTGCGAGTCGACCTCCGCGAACGGACGACCAAGTTCGCCGAATTCTCCCAAAACCTGCGAGTGCTCATTCTGGACATGAAACAATGCGAGCAGTTGCTCCGAATCGGCATTCGTTCACTAGCATCGACTGAGACTCAAGTGGACCCGGACGACGCGTTCGATGAAGAAGTGGCGTGGCGCGAGGCCATTGCGTTCAGCGTGGAAAACAACCTCAAGCGGTTTATTGCGTTCACCTCGGCACTGCTCGCGCGCAAGTGGAGCGCAATCAGAAAAGCGCACAAACTGGCGCGCCGCCGCCAAGAGTTTGAACTGCTCACCGCCGAACGCAAAGACATCGAATCGACCATCGCGAACGAAATTTACCGCCGTGTGAACGAACACTTGACGGCCGAACGCGCGACCGTCGCAAGGTTGAACCGACAAATCTTTACCATGCGTCGTCTGCTCACCAACACGCGAAAAACACTGACTCAGGTGTACACGCATCTGTACGCCGAGTGGAACGCATCCAACAGCGGTGTACGTCGCCTCAAAGAAATGCTGCGCAACTACCAGATAAACGCACCCGAAGTTGTAAACAACGTGATCTTGCGAGACGAGTACACGACCGAATTGATGAAAAGTTACGAGATCCTTCGCAACTGCAACACCCTAATTCTGAAACTGACGGACGACACATACGATCTAACGTACGAGTCGTTGTTGCCGCGCGCCGACCGCAGCACACTCCACACCAAGATACAAACAACGATCGCGCCACCTGCCGACCGCGGTCTCGAGGAATTTATCGGGGACATTGAGGAGGCGGCAGATCTGTTGCATGAACGCGATCAATACACTGAGACGACGGAACAACCGGATCGAACGAATCGAACCGAACGACCTGTTGGCGGCACGACTACAAATCCGAACGATAACAACGCGAACGATAACAACGGTGGTATAGATGCAACCAACAACTCCGGACAAGAACCACAAGTCGAACCAAGTAACAACGATAACGACGGTAAGATCGACTTGGGCGATTTGGTTGGTGGCGACACAAACACTGCAGCGCCAGAGGCGACAATGACCAACACGGCCAACGCAAGGACAGCCACACGGCCTACAAGCGTCTCGACTCTGGGCCGCTCGCGAGTACCACCTCCACGAACTCACACGAACTCACGTGGTACCTCGTTCCCGTCCGCAGCAACGAATCCGTTCGAACAAAACCCGTACGACTCGACCTCAGCGCTGAAGGAACTCCAACTGGCGATTCGGTCGACGCGCAGACACTACGCTAATCGACAGTGGGACAAAAGCCCGCTGGACCTCCGTCGGCTCGCTGTGGCGTTCTTTCGAGTGATGGATACGCGCGTCAGAGCGTACACGTATTACAATCGCGACACGCTGCTCGGGGAACCGGTGCCCACAGATGCGGCCGGACGCGAGATCGATCCCCAGTCTGGCGACGCGTTCGACTCGTACTCGAACGCCTACTCGGAAAGTGAGGCGGCGGAAACCGCCCGCGGTGGTTTCACGTTTGCGTCTGTCTCACAGGCATTCGACAGTGAACCCGATCAACTGGTACTGATTCGGATGCGCAAACTAGAGAAGAACGCTCAGTCAGCAAACGACACAACGTCGGAACGCGTCCGGTCGCTTGGCGACAACATTCTGGCACTACGCGACACCCAAGACGCGTTCGACTTGAGTTTTTTCACCCAGTTGATTGAGTTTCGCTTGAACAAGATGCTACGATACCGGTTCCCCACCGACCGAGCCAACTCGGATCGAACGCTGGAACTAATGTACGACGAACGCATCTTCGAGGAATTAGAGCGCGCAACTCGCGAGAACTTTTCGCAATTGTCCGACGAGTGGGATTCGCTCGTGACAAACATCAAAACGGCCGAACGCAACTCAACTAGAACAACTGGTCTGCGAGCCGACCGCAACATTGCTGCCCGCATAGAGAACTGGCATTACCGACCGGTCGACCCGTTCAAGATTACCATACTGAACGCTCGACTCACCCAGGTCGACGACATCAAAGAGGTGTCGACTCTACGCAAAACTGTGGCCAAATACGCGTACCTGCTGTCGTGGATGCTCGAACTGCGCGTGTTTACCCGCGAGCCGAGTCCGTCGGAACACGCGCCCAAACAAGTCGCACAACGAGCCAAACAACGCGCCCAAAAACGACTCGCCGAGGACGAGCTGTTCGAGGAGCGAGTGAAGCGCGGTCGTTACGAGTCGGAATCGGAGGACGAAGATGGAACTGCGTTTCTCGAGGAGATGCGGAAGCGAAAGCACACGCGCGACGACGAGAGCGATGAGTACGGCGACCGAAAACGACGTCGAGTCGACCAAAACGGCGAACAGCCGGAAGGTAACACTGCGCTCGATGACTGGTACAACGCCGGTTATCAGAACGAACAAAACAATTATGATTTGATGGACGTGGACAACATGGGGGACATGATGGACGACGATCCAGCGAATCAGTATAACCAGTATACCGCCACGATGGACGACGACGATCCAGCGAATCGGTATAACCAGTATACTGCCACGATGGACGACGACGATCCAGCGAATCGGTATAACCAGTATACTGCCACGATGGACGACGATCCAGCGAATCAGTATAACCAGTATACCGACGAGTTTGGCCAACCGACGCAATACGGTCCGATCGGAGGAGCCGATGACGACGAGTACATCGAGGACTGGGAAACGTTGCGTGAACCGCGTGAACCGCGGAAACGAAAGCACGACGACGAGTGGTTCGAAGATGGTCCCGACGAAACCAAATACAACAGCGGTGCGAACTTGAAGCCGATGCGAACAAAACGAAAAGTTAAAAACCTAGGAAATAAAAACGTCAGGGAAGACTATGAAATCGCCGACGACGAAGATGACTATTTGCGGATACTGCAGGGCGATGAGGGCGACGATGAACAACGAGACCCAGACGGCGCCGAGTTGAAACGTCTACAACGCATAGCGGAACTATCACCGTCCCTTTTGAACGTGCGAATGTTGAACGACATTATGGACAACGAGCGACGCAAGCAAAACTCGTTGTTCGAGAGCATCGAGAACAACATGCGACACATCGAGGCTCTGTTGGGCAAGAGCGTATCGACGGACGACATGCAAATGATCGACGTACCGAGCGAGATACCTACACCGGATTACGACTTGAACGACTCGAGACCAATAACATCTGGTAACGGTGCCGCAATATCCCGCGAACCCTTGTACGAACAACCATCGTACGAACAGTCGTCCAGACAACCGTACAGACCACCACCGTACAACAGACCGTCGTCCGACTCGCGCGGTGGCCGACCGACCCGACCAAACCGACCGACTCGGCCTACAAGAGGTCCTATGAGCCGTCCGGACATGAACCTATCAACCCAACCGTCTAACCAGACTCCCCCGCGCGCCGGCCGGAAAAGACCGGCAGCAGAACCACTTGATCGCGAATTGTTTAACGAAGACAACCGCAGATGGAACGACGGTAACGGCGGTCCGCGATCGAATCCTCGCAACACTCGCAACAACAGACCAAACGTTGGCTCGACCGAACCGACCAGACCATCAGCACAACTACCAAGAGCGCCACCAACAGGTACCGAAGAAATGGTGGACGAGTCGAGATACGACAACGACAACGAAATAGCCGACCAGTTGGACGACCGACCTGTCTATCGCAGACCGTACATTCCTCCGCCAACTACAGGTACGAACGCACCCGAGCTGGACGAGGATGTAGAGATGGTCGGCCAGGACGGCGGACCTAACATACACGCGACACGCGCGCCACCGTCCAGCATCACTCGGTTGCCGACGCGCAATCGCTGAAACCTCGATCGAAACGCGCAGGAGCACAGCATATAACATGATCGTATAACATGATCGTATAACATGATCGTATAACGTAATCGTACAACGTGATCGTAAAACGCGATGTGATTGTGTGGCGTTGCCTCGTCATACCTCGTCATTTGACAACGATTGTGTATTGATTGTATACGAAAATTGTAGGATTGTAGGGGATTGTAGGAAGATTGTGTAAGTAGGGACTTGTATACAACTTGATCGTAAACCACGTTCGTATACACGATTGTATACACTATCATGTACACAACACACCATGTACACAACACGTACAAAACACACCCAGTTGTATACTACGTGAATACGAACCTGTATGAGATCCTGTCGTACCAACTGAATAAGGGAGAACGTTGGAAGACGGGTCGAAGAATAGTCGACGACCACTCGCGTTCAGTTGGACGTCGAACGAGCCGGCTACGACGACTCTCCGAGAACCTCCGACTGGCACCACACCTTGGTCATACGTTCTCTCATCTAATTCTTTGTCGTACGAATTGTAAGACGGATTGTGACGGATTGTGACGGATTGTGACGGATTGTGAGGTGAGTAGTTAGTGGAATCGGACTACACATCGGTAATATTCCAGTGATATCCAGTAATATCAGTGATATCCAGTATACCCAGTGATACTCTAACGATATTCCAGCACAACGATATTCCAACAGAACGATATTCCAGCGACACTGCAGCAGCTCTCCAACGATACGCCAGCAATAGAATGGCGGAAAAAGCTGCACAAAACGGGATGAATAAACGAGAAGGACGAGATGCACAAAAGAAGAGCACCGACGAATCAAACCAGGCGAACCAACGAAACAGAAGGAACTTGCGCAAAGACGAAACCGACTTTCAGCCCGAATTTGACCGAGATGCACGAGAACGACTGGCCAACCGCTGTTTCGAGAAACGAGATCTCATCCTGATCATGATTGAAAACTACATCATCAACACCGGCAACAGCCAGTCGCACCAGATGCTCAACACGATCGACGTAGGTTGCAACAACGTGATCGAAAAACCCATACTGCAACTCATGTCGACACATCGACAATTGCGCGCGCAATGGAAAGGTCAAATCCGTCCAGACGAGATGAAAGGACGCGAACGCCTCGCGAAAAACCTGAACGTCTCACAACTCAACTCCTTGCTCCACTATCTAGACAACTTGTACCGCGACATATCCGAGCTCATACAAATGAACACCACCGTGAACCTACTGGCGCAACAACCCGTACGAAACACTATAGACCAGTTGCTCATGGTGTTCCGAACGCTTCTGACCATGAACGGAGCGTCACCTCGTTAATCGTCGATACGACACCGCAACAACACACAAGCAACAACTCAAGCAGCAACTCAAGCAGCAACACCAACCACAACACAAACATCAACACAAGCAGCAACACAAGCAGCAACACAAG
>High_coverage_contig_137
ATATAAAAAAACAACTCAAAAAACACTTGCAAACAAGCATCACGATAATACGTTATTCTAGTCGATCGTCGACGACGCTCAACAGTCTATCGAGTGTCTTCGATTCTAGTCGGTTTCAATTTGTACTTTTTTAGTTCCACTTGTTCAATTCCACGATCGCATCCTAATAATCTCGCTGGTCGGCGTACCACCCACCACGATACCATGTGTACCGAGTGAGGTCCGCGGGTACGTAACGAACCGCTCGATTTGCGTCCAAATGATAACAACGCATCACAAGCGGCTCAGCGGGTAACAGACGCACAAAGTTGGATTGAGCCGTTTGTCCGTAATACAGGAACACGAAGAAAACGGCAAAGCTCAACAAAATCATCAAAAAAAACATCCACACCCCTTGAAACACTGCGACGCCGAACGAGGTAATACCGGCAAAGAGACAGAAAGCCACCCCAATCGACTGTTGAGAAGCGTTACAATTGTGATCGCAGTTCTTGAACGAAAAGTTGAACCCACGCATCGACCGCCAGAGCACGGAAATAGCATCGTTAAAACAATCGAAACAAAGTTCGTAGTTTGCCTCTAGTCGGTCCGTTGCAAGGTCGGTAGCGGTATGCCAACCTCGGAGCGCCACACGTTGCTCGTTACCCGGATGAATTTCGATCAACTCGTCGATACGAACAAAGTAGTGACGGAGCAGGTAGCCAAAATCGCGAACCGGTACTGACCGTATCTGCAAGACATAATAGTCACGATGCGGTACAACCGAAGCCACTTCGTCGGTTACCCCGTTAGTCACCCCTTTATTCGTCTCGTTGGCCGCTTCGTTAGTATTACCACTGTTGCCAGTACTCACAGTCGTAGACGCAGTACCGAATGACGATGATGCAGTTGACCCAGTATCGACATTCATGCCTAGCGACGACGATTGTGACGATTGTACGTTTGATACGCGATCGCGGCTCGGATCCGTGACAAACGAGTCGCGTTCAAAATCGTGATAACGGCGCGCGAGATCCACTGCCGCGCGAACGGCACGCTGAATCGTCTCCGGAGAATCACTCGCATCATCAGGTACAAAATCGCGCAAGCAGAGCTGCAGTACGCTTTCGGCCAACGTCTTCGCGTGAAGGTCGCCTTTCAAATCGACCAATTTCTCCACTTTTTCCGCTTTCTTGGGTGAGACGACCGGCTCGAAAGTCTCTGGAAATTGGGTGGCATCGACCGAAAAGTCGTTCATGTTCGCATCTTATTGGGCTCGAAACAAAGCGGGAAGACAAAAAGAAAAAGGGAAAAGACAAAAACACCTGGGTGTACATATTAATTTCTTTATTGCTTTACACATTGTTCTACAGGTTTTCTGAATTGTTCGAATCGTCTTACAAGTTGTACATCATTTATTTTTTGTTATTTTCTGTTTTTTAACGTCACATCATACCACCAAAAACGCCTCTACCGGAACCTCTCCAAAAATTCTCGAAAAATCTAAGGCTCTCGTATACTCGAACAATAAAAACCCGTTTCGGCTTCAACCCCGCTCACAGGTCCGTTACGAGAATCGTCGATACCACCACTACCATCATCGGAATCCGATTCCATCATCTTGCGACGACTCTCCAACTCGTAACGAGACACCAACGCATCAACCAAAGAGACAGCGGCGGCGGAACCAGGTGGCCAAAGCTCAGCAACCAGTCCAACGGATCCGGACGACCCAGCTGATATCACCGAACTAACACAACCAGCATGGGACCGCATAACCTTCTTCTTCAATCCCTTTAACCCCCACTTGTGTCCAGTCGCTCCAGTTGCTCCAGTCGTTCCAATTGCTCCAGTTGCTCCAGTTGCTTCAGTCGCTCCAGTCATTCCAGTTGCTCCAGTTGCTCCAGTCGCTCCAGTCGCTCCAGTTGCTCCAGTTGCTCCAGTTGCTCCAGTTGCTCCAATAGATCCACCAGAGCCCCAAGATTTGAGCGAATCGATCCTACCGGTACCGATCATACAAGCCGATTTCGCTTTAAATCCGGACGTAGAGGGTTTATCGTAATCCGATAATACGGAAAAATCCGATAACGATTCGACAGACGTCGCAGGCTGCGCATCAGCTCCAGTCGCAAAGAAAGGCGACGACACAACTGGATCGGCAAAACGGACCGACCGAGTCGATCGAACCGATCGAATGTGATCCGCTAGATTACCTTCCCGATTAGCTTGATCGCAGACCAAAGTGTCAACGGACCCAAAGATTTCTGAAGCATCAAGTTTTTTAGGTTTTTCGTGGCTCCAAAGGTGTTTGTGGTCCCAGATGATTCTGCGATCCCGAGAACTCCACTCGAGACGACGGTCCCAATCGAACTGAACTGTTGTGTAAATGGTGTTGAAACCGGCGTAGATGATGAAATGGGCGTAGATGGTGTTGAAACGGGCTCTACCGATGGTCCGGACGACGATGGAACCGTCCCACTCGCCCGACTCGTGGACGCACCGGATGAATCGATGCACGAATCTCGGAAACCGGGAGCTGCAGAAAACCCAAAAGAAGAAGCACCGACGAACGAGCCAACCGACAGAGTCCCAAGAGAGCTAAGAGAGCCAGCAGAACCAAGAAGACTGCCCATCTGACCATGCTGGAGGACTCGTGTGACTCGTGTGGCAGAACCATCACAAAAACTGGAAATGTGGCCGAATATACGTCGGTACACCCAATCCTCGTAATTAAACCAACGGAGACAAAGTCCGTCTGAGACCGCCGGTAAAGTGACAATCTCGTGTCGAGGCGATTTAGCGGGAAAATGGACTGCTAGTTTGTAAATGTCTTCCATGAGAACCTGTTGACCACGGTAAGACGATACGCTGTTAGCGACGATCCCGGCTATATCGCCCTCTGCGTTCGACTGCGTCAAACGAGGGTCAGCCACACAAAACCACATGTTACCGAAGAGAAAGTCAATCGAACCGACCAAATTGGCTATCAAAGTTCGCGGCGCCGACCGAACATACGACACGTAGTACACCACTCCTCGATCGAACGTGAAAGTGAACAGCGGCACGGTTGCATTTTGTTTTTCGATGTAACACAGATCGTCAGCAGACACATCTTCACTCAACAAGCTCAGCAGACCATCACCCTTCGATACGACCAAAATGTTACGGTCGCCCAGAATATGCGGGACCAAATACTCGTACGCAGCTTCAACCGAGTCGGCCGAACAATTTGGACCAGTGGGACTATTTGGTCGACTTAACCCAATTAAACTACCTAAACTAGTCGAAATAGTGGAATTGGTCGGACTTGTAGGACGACTTGTAGGACTAGTTGGTGGACTATTCGGACAAGACGGACGCGATGGACTAGTCGACCGATCCGCGATAAAAAACATATCGGGTGCTATAATTCGCTTGATAAAACGCATATCGATCGGCTCGCAATCAAAGACTTACAAGTTTCTACACTTTCCGTACACTTTCCGATGAGTTTCCTATTGCAAACGATCGCACTACCAATGTTCGAGAGACGATAGTCGCACGTCGATGCTCGCGTTCCGATATACAACACCAACGTCGAACGTCGAAAAACAACGTAACTACCAACGTTCGAAGACTATGGACTGGAACTCGTTGTATTGCAGACTTGTATGTGTAACGATCTCCTCGAACCAGAATAAATATACGATGTCGACCATCCTATCGCACGCTCTTATCTCTGACTCCTTGCCCCGCCGAGAACTCACTACACGCGATAAACGCAATAAACGCAATAAACGCGATAAACGCGATAAACGAGACGAGAGTTCCAAGGAACCGAGGGTCAAAAAACAACGATAAGAACAATACGACAAACGTGACCGCGAACGTGTGATAATACCGACTCAACGAGACTCGACAGTAATTACAACGACAGCGATAACCAAAACGACGCAGATTCCGATGACAAAGCGAATCGACGTGACACTAACGACAGAAGGACAACGCAAAACAAAAAACAAGATAAAAATATAATGAGTGGAAGGGGAGAGAGACCTAACAACAATAGAAACGTGCGAGTGAGACGTCGACGATACGGGAGAAAATCTACATCCTTCAAACGTTCTTCGTACCTCTCCAATGTACATACTAAAGAACGCAAACGCGATAAACCGATAACCGCCAAATGACCGATTGCCCGCTACCTACCCATACACGCTACTACACTCTCAACCGTTTGGCGCGTGCACGGTACGACGTAACACCACCGTGATCCGACCACTAACAACAACGTCGCGCTACATAAACTAGGATAGCATAGTAACAATCGACGATAACCTCTCAACTTTGATCCATTGGTTCCGTCTCACTTCGACCTTGATCACTTCTTATCGAATCACTCTGCTTTGCCATTTCATCTTGCACGTGTCGTTGGACATCCGGCAAACCTAAACGGAACTTGTCGATGAACTGATCTTGAACGTAATTGAACGCCTCGATCTCGCGGATCTGCCGCATCAAAGTCTGGTTTTTCAAGTTGAGCGACCGCGTGTGCTTTTCCAGATTGGAAACGGCTTGATCGATCGTCTTAATGACACTACTGATAGCCTTCCAATCTCGATAGATGAGCGAATCGTTAGGGAACGCATACGCGTCTTGCAACAAGTAACCACCTATTTGCGAACGCAACTCACCGGGAATATCACTCCCGACCAGACGCGTTAGTGAACCGCTCGTTTCATCTAACGTCTTTAACAGATTGTCAAGAGAATCACTTGAGTCAGCAGGAACGCGACGTGCCGCCAATTGAGCGTCATAACGAACCAACGTAACACGTAGAGCGAGCGCAACGTTGTACGGCCACACGTGCTGATGCGGGTGTTGCGCTTGCAACAAAGCTAAACGCAAGTATGGCCAGTCTGACACAAACACGCGTTTAGCCGGCTCCGACGCATCATTGTTAACGAAGTGCAACAAATTATAGCGCGAAGTCATAACGTCGACCACGATCAGCCGCCTCGATCTTAATCGATCGGATAAACTACACGCAAAACCGCGAGCCTCTCGCGCTCTATGACACGATCGTATTAATCGAGGTAGTCAAATACTCAAACAATCAAATTGGTCGAAATATTCCTATCGATTCGTAAATTTCTATTATAGAGAGGAATAGTTGGTAAAAGGACAAAATGATCGCCGTAAACTATTTAATCTCTTGCATCTTGTACATTTATTTAAACTTTATTCAAACTTTTAAACTATCTTTCAATACAACATTTCATATCAAATGTGTTTCTTCTTTTCTTTTGGTACCCACCCAAACCACTCCTGGAAAGACCACTCCTGGAAAGCTCTACAATTGTTTCGTTAAACAGCCTTTACCATGATGCAGCTATACCGCCAATCCCACCAAACCGACCAACAAGTCTAATCGGCCAGCTTGACGTTGGTCCAAATTTGCAACTGAGGTACAATTTGACTTCTGCCTTTGACGAGGTAGATGTGAGCCAAGTTAGCTAACACGAGGACAACCTTCTTGCCTTGGTGAGGCTCCATGCAGCTGACGGTAGGTGTGGACTGCGACTCGGAGAGCTGGATAAACATGTGTGGGCTGAGCTTGTCCGGGGAAAAATAGTCGGGGAACAAACGACGAACGTGTCGGTTGAAATGATCTCTCAAGATGGACAAAGACGGATCGATCAGATTGAGCACCTTGAATTTCTGCCGGGCAGTATTGGTACCACGAGACTCGCCGATCTCGCAAATCAATGCAACGTGGCCAGTGACGAACATGTAGGGCACCTTGTTGAACATGGGCTCTGGATCAGACTCCATTTGGGCTGCAAACTGAGGGTTCGGTGTCACCTTGATCTTGGAGAAAAGCAGATCGACATCGTGGTTGAAGGGGACCAACATGGGCACGTGGTACGAACTCTGGATATTGCTGGCGATCGACGGCGACTTGAACTGCATACAAATCATGCAGATGCTAGCGAACAAGCTGTTGAGGTTGACCAAGATGATGGAAAGGTCGGGCAGCGGAATATCGACACAGACAAACTCGTTTTGATTAATGGCTCGACTGTACTTCACTCGAAACGCCGCAACCGCTTCGTTGGTCGTCGTGTTCATCTGGTCCTCGGGCACGTTGTTCTCTCGACAAAGTTTGCACAAATATTGGTAGGCGTTGACGTAGTACTTATCCAAAATCATGAAGATTTGGTTGAACACACGAGCCGCCTTCGTGCTGTTGTTCTCGAACTTGACCAACAACTGATTTTGTTTGATGCGCTTCAGGATCCACCATCCACTGTCGGCCAGTTGGCAAGGCAAATCATCCAGAAGCGACAGCGCGTCGCAGCAGTCGGCCGAACTGGCCAAACCAAAGACGTCGATAGTCGGGTCGACCGGAGATTCGGCAACATCGACCGAAGCGTTGATGGCTGAACTGGCTTGCGAATCCATGACTACTGCACTACTGGACTACTGGACTACTGG
>High_coverage_contig_138
TTGATTACCACACTGATGAGTATCCGCTGATTGTTGCAGACGTTCGACGATTAAAGACTGTAGTAGACTGCTGATGGCCGTTGAGAACAGAAGACGCGAACCGACACGACGAACGCGAGACGATTGTAAAAGAAAAGTAAATGAGGAGCAACGGTGCGCAAATGCGATATCAGTGCAATAACTGGTATAACCGACCGTAGAACACGAGAAGAAGCGTGCGAGTCGAATGGAGTCCCCAGCGAGTGCGGCCGTTTATATAGGACGACGCTGACTCTCATATCGCGATGATGTCAGATGGTATCACAACCGTTACACCAGAGGTCGAGCCGATAAACTTATCGTTCCGTACTAACCTCAAAAATATATTAAGAGGTGTAGACGGCGTACATTATCGTCTGATAAAATAGCGACACATGGATATTTCCGGGAAAACGTGGAAATCGATCATCCTCATCGTAGTCGTAATCGTCATAATCGGCTTGCTGATATGGTGGTTCGTCTCACGGGGCAGCAGCGGTTCCAGCGGAGACTCGTTGAAAAGCGACTCGTTGAAAAGCGATAGTTTCGGTCAGAGCGGAAACTCACTGAAGTCCAGCACCGACACCTCCGGAAACGCCAGAGCTAGCGGCAGCGGAGGCAACAGTCTCTTTGCCTGGGCTAGAAAGATGATGGGTGGCGGCGATCCAGTTCCCGCCGCTGAAACCGCAAAGGCAGGAGAATCGGCATCCAAAGCAGCAAACGCGACGGCTAGCAACGCATCCAGCAGCAGCGCTCACGCTACCAGCAGCGCTTAACTCGACCGGCTGAACGAAACGCGAGAAGACGGGACGCGGGAACCGCGGACTACCAGCGGCTAAAGACGATCGACGGTATCTACGGGTATCTACGACGGTCGTCGACTCTCTTAGCAACGGATTTCGTTCGTTCATCCGTTCGTCCGAACCACAACGAACGACGGTCCGAGCCAACCGTCGACGCGAAACTACGATGCACCGACAGACGAACGCAAGCCGTCAGTACATACCTGCTACTACCGCGGGGCCGATAAGAACCGTCGCAAGACGTACGGTAGCACAATCGACGTTCTCTAGTTTGGTAACACGCAGACAATCCTGGTTGATACAGCGGGCTAACGTGGGCTAACGATGGGGTAAAAGCGAACGGACGAACCTACGTGGAATACGATTGGAATATGATGAGATAACGACAAAAGGCTAAACGGATATCGGAGAAACGACATAAACAAACGATAAAAACGGAAAGCTCAACACGGAATTCGACAACGCGATATACAAGTCGTGCAACAAACTTGCAATCGTCTTGCAACATTCTTGCAACCGTCTTACAACGTTCGGACATGAAACGAACTTGAAGCGAACTTGCAGCACTACCACACGCCATACCACGTACCACGACTACACAACCATCATTTAACGTTAAGCAGACCAACGAGTCAGCGAAACGCTGCGTCGGTGAGTGCGACAACTAGACACGTCGTACACATTTCGATCGGTACAACATGTCGATCGAAACACCCGTCTCATATTTTGCCGATCGAACAAATACCACAACCAACCCAATGAGTCAAACAAAACCAAGTACAAAAACCGGGTGCTGGTCAAACATTGACTCGCACCTGATCTGGAAGACCGTCTGGAACGCGGTCGAATACGGTTTGTCGCTCAACTTTCCGTCATTTCCCGTGTATCCCGCTTTCCCGCCGAGCCTAGCGACGGCTTGTCGATACACCGACCCGACTTGGTTTCACTCGTCTCACAATAGCGGCGAGACTCACTTAGCCGACCAAAGAGACACAAGTGGGACTAGTCTGTATGCATTAATCAGTACACTCATAAGCACGCTGATCGGAAGCATCCTCACATCACTTCAGTCGCTGCTTGTCGACAAGAACTGGTTGTGGGAAAAAAGCGTTCGTCTCATACACAATATAGCCGAACACATGGCCCCACAACCGATACGCACCTCACCCACATCATCGCTAAG
>High_coverage_contig_139
[truncated: 198,407 more chars]
