# Supplementary material for: Genomic survey of the ectoparasitic mite Varroa destructor, a major pest of the honey bee Apis mellifera
Source: BMC Genomics. 2010 Oct 25;11:602. doi: 10.1186/1471-2164-11-602 (PMC3091747; doi:10.1186/1471-2164-11-602)
Supplement: Additional file 3 — BLAST-annotated Varroa contigs. Spreadsheet of Varroa destructor genomic contigs with significant similarity to the GenBank nr database by BLAST search. [file 1471-2164-11-602-S3.XLS]

## Sheet: Sheet1
Contig	Blast type	Match	Overlapping orfs		Strand	Start	End	E-value	Description
VDK00000005-14328	BlastX	ISCW018514-PA			minus	11757	13951	7e-54	Similar to alpha-mannosidase putative|DS749722:357153:358901:-1|gene:ISCW018514
VDK00000005-14328	BlastP	ISCW018514-PA	VDK00000005-14328_7					1e-38	Similar to alpha-mannosidase putative|DS749722:357153:358901:-1|gene:ISCW018514
VDK00000007-13996	BlastP	ISCW021567-PA	VDK00000007-13996_13					2e-09	Similar to stearoyl-CoA desaturase putative|DS868232:431128:442015:1|gene:ISCW021567
VDK00000008-13832	BlastX	ISCW019837-PA			minus	9937	10110	4e-22	Similar to potassium channel kcnq putative|DS808801:142109:172060:-1|gene:ISCW019837
VDK00000008-13832	BlastP	gi|157016165|gb|EAA10809.4|	VDK00000008-13832_6					2e-25	Similar to AGAP006347-PA [Anopheles gambiae str. PEST]
VDK00000011-13322	BlastX	ISCW007592-PA			minus	10414	10545	5e-09	Similar to secreted protein putative|DS772771:5413:15705:1|gene:ISCW007592
VDK00000017-12555	BlastX	ISCW008663-PA			minus	9342	9527	8e-29	Similar to neuroendocrine protein 7b2 putative|DS848815:47269:73022:1|gene:ISCW008663
VDK00000017-12555	BlastP	gi|212518565|gb|EEB20311.1|	VDK00000017-12555_6					1e-13	Similar to conserved hypothetical protein [Pediculus humanus corporis]
VDK00000018-12523	BlastX	ISCW022831-PA			minus	4023	4322	8e-11	Similar to cell adhesion molecule putative|DS922315:2127672:2192128:1|gene:ISCW022831
VDK00000018-12523	BlastP	ISCW022831-PA	VDK00000018-12523_10					5e-13	Similar to cell adhesion molecule putative|DS922315:2127672:2192128:1|gene:ISCW022831
VDK00000019-12517	BlastX	ISCW023717-PA			minus	117	332	2e-13	Similar to suppressor of G2 allele of skp1 putative|DS943661:294259:309604:-1|gene:ISCW023717
VDK00000019-12517	BlastX	ISCW021315-PA			minus	5405	9015	8e-24	Similar to zinc finger C2H2 type putative|DS876757:464241:475529:-1|gene:ISCW021315
VDK00000019-12517	BlastP	ISCW021315-PA	VDK00000019-12517_8,VDK00000019-12517_10					2e-24	Similar to zinc finger C2H2 type putative|DS876757:464241:475529:-1|gene:ISCW021315
VDK00000019-12517	BlastP	ISCW023717-PA	VDK00000019-12517_11					2e-14	Similar to suppressor of G2 allele of skp1 putative|DS943661:294259:309604:-1|gene:ISCW023717
VDK00000021-12267	BlastX	gi|55242066|gb|EAA07689.2|			minus	2128	2253	6e-14	Similar to AGAP002706-PA [Anopheles gambiae str. PEST]
VDK00000021-12267	BlastX	gi|212510142|gb|EEB13367.1|			plus	3612	11424	2e-11	Similar to DNA double-strand break repair Rad50 ATPase putative [Pediculus humanus corporis]
VDK00000021-12267	BlastP	gi|212510142|gb|EEB13367.1|	VDK00000021-12267_2,VDK00000021-12267_1,VDK00000021-12267_11,VDK00000021-12267_10					4e-13	Similar to DNA double-strand break repair Rad50 ATPase putative [Pediculus humanus corporis]
VDK00000023-11949	BlastX	ISCW011118-PA			minus	1078	1239	2e-10	Similar to sodium/solute symporter putative|DS872068:24405:24812:1|gene:ISCW011118
VDK00000025-11916	BlastX	gi|212505819|gb|EEB10188.1|			minus	8643	8897	2e-09	Similar to mariner transposase putative [Pediculus humanus corporis]
VDK00000026-11820	BlastX	ISCW004607-PA			minus	3430	8641	0	Similar to DNA-directed RNA polymerase II largest subunit putative|DS725348:3280:29852:-1|gene:ISCW004607
VDK00000026-11820	BlastP	gi|116123421|gb|EAA12308.3|	VDK00000026-11820_20,VDK00000026-11820_21,VDK00000026-11820_15,VDK00000026-11820_22,VDK00000026-11820_18					0	Similar to AGAP007810-PA [Anopheles gambiae str. PEST]
VDK00000027-11816	BlastX	ISCW009004-PA			minus	1947	2081	4e-09	Similar to DNA-repair protein xrcc1 putative|DS818268:178997:197058:1|gene:ISCW009004
VDK00000027-11816	BlastX	ISCW015139-PA			plus	9965	10120	1e-10	Similar to cytochrome C oxidase subunit VIb/COX12 putative|DS979830:387117:388491:1|gene:ISCW015139
VDK00000027-11816	BlastP	ISCW015139-PA	VDK00000027-11816_4					4e-11	Similar to cytochrome C oxidase subunit VIb/COX12 putative|DS979830:387117:388491:1|gene:ISCW015139
VDK00000035-11417	BlastX	ISCW016480-PA			minus	4261	4464	5e-19	Similar to type II transmembrane protein putative|DS632478:52419:126253:-1|gene:ISCW016480
VDK00000035-11417	BlastP	ISCW016480-PA	VDK00000035-11417_13					1e-22	Similar to type II transmembrane protein putative|DS632478:52419:126253:-1|gene:ISCW016480
VDK00000038-11294	BlastX	ISCW016292-PA			minus	3113	4909	7e-56	Similar to tartan protein putative|DS636613:172813:174360:1|gene:ISCW016292
VDK00000038-11294	BlastP	ISCW016292-PA	VDK00000038-11294_13,VDK00000038-11294_16					2e-55	Similar to tartan protein putative|DS636613:172813:174360:1|gene:ISCW016292
VDK00000041-11220	BlastX	gi|157012754|gb|EAA43185.4|			minus	251	466	2e-23	Similar to AGAP001451-PA [Anopheles gambiae str. PEST]
VDK00000041-11220	BlastX	ISCW016932-PA			minus	5405	10903	1e-25	Similar to mixed-lineage leukemia protein putative|DS689861:174450:187061:-1|gene:ISCW016932
VDK00000041-11220	BlastP	gi|212515959|gb|EEB18024.1|	VDK00000041-11220_16,VDK00000041-11220_12					3e-26	Similar to protein AF-10 putative [Pediculus humanus corporis]
VDK00000045-11146	BlastX	ISCW013337-PA			minus	4255	4798	6e-15	Similar to conserved hypothetical protein|DS925401:108152:112198:1|gene:ISCW013337
VDK00000050-10999	BlastX	gi|212515809|gb|EEB17899.1|			minus	2111	2950	1e-56	Similar to predicted protein [Pediculus humanus corporis]
VDK00000050-10999	BlastP	gi|212515809|gb|EEB17899.1|	VDK00000050-10999_10					5e-56	Similar to predicted protein [Pediculus humanus corporis]
VDK00000056-10882	BlastX	gi|212511228|gb|EEB14261.1|			minus	8506	10732	4e-34	Similar to ankyrin repeat-containing protein putative [Pediculus humanus corporis]
VDK00000056-10882	BlastP	ISCW018512-PA	VDK00000056-10882_8,VDK00000056-10882_5					2e-31	Similar to ankyrin repeat containing protein|DS749722:268048:286680:-1|gene:ISCW018512
VDK00000058-10857	BlastX	ISCW020075-PA			plus	8614	9534	5e-78	Similar to woc protein putative|DS821669:21522:108335:1|gene:ISCW020075
VDK00000058-10857	BlastP	ISCW020075-PA	VDK00000058-10857_7,VDK00000058-10857_5					2e-72	Similar to woc protein putative|DS821669:21522:108335:1|gene:ISCW020075
VDK00000060-10831	BlastX	ISCW020093-PA			plus	1848	2906	1e-21	Similar to homeobox protein dbx putative|DS813081:48379:73504:-1|gene:ISCW020093
VDK00000060-10831	BlastP	ISCW020093-PA	VDK00000060-10831_2					2e-21	Similar to homeobox protein dbx putative|DS813081:48379:73504:-1|gene:ISCW020093
VDK00000061-10783	BlastX	gi|157012553|gb|EAA01126.4|			plus	1076	10071	3e-25	Similar to AGAP001791-PA [Anopheles gambiae str. PEST]
VDK00000061-10783	BlastX	ISCW007020-PA			plus	10406	10541	1e-09	Similar to endothelin-converting enzyme putative|DS795027:687:19782:1|gene:ISCW007020
VDK00000061-10783	BlastP	gi|212517623|gb|EEB19488.1|	VDK00000061-10783_5,VDK00000061-10783_1					3e-21	Similar to endothelin-converting enzyme putative [Pediculus humanus corporis]
VDK00000063-10767	BlastX	ISCW018062-PA			minus	257	752	3e-26	Similar to zinc finger protein putative|DS715462:114363:116271:-1|gene:ISCW018062
VDK00000063-10767	BlastP	gi|212517052|gb|EEB18999.1|	VDK00000063-10767_8,VDK00000063-10767_7					3e-26	Similar to protein krueppel putative [Pediculus humanus corporis]
VDK00000064-10750	BlastX	ISCW023177-PA			minus	1275	3661	3e-38	Similar to nuclear pore complex protein nup107 putative|DS932186:226665:229367:-1|gene:ISCW023177
VDK00000064-10750	BlastP	ISCW023177-PA	VDK00000064-10750_17,VDK00000064-10750_18					1e-36	Similar to nuclear pore complex protein nup107 putative|DS932186:226665:229367:-1|gene:ISCW023177
VDK00000067-10715	BlastX	gi|212518748|gb|EEB20469.1|			plus	425	631	9e-21	Similar to conserved hypothetical protein [Pediculus humanus corporis]
VDK00000067-10715	BlastX	gi|157012794|gb|EAA01097.4|			minus	2386	8675	3e-15	Similar to AGAP001399-PA [Anopheles gambiae str. PEST]
VDK00000067-10715	BlastP	gi|157012794|gb|EAA01097.4|	VDK00000067-10715_10					3e-17	Similar to AGAP001399-PA [Anopheles gambiae str. PEST]
VDK00000072-10589	BlastX	gi|55234758|gb|EAA00287.2|			minus	9556	10374	9e-42	Similar to AGAP011925-PA [Anopheles gambiae str. PEST]
VDK00000072-10589	BlastP	gi|212515006|gb|EEB17217.1|	VDK00000072-10589_5					1e-42	Similar to ipla2-eta putative [Pediculus humanus corporis]
VDK00000073-10582	BlastX	ISCW019508-PA			minus	3559	8313	3e-42	Similar to midasin putative|DS784171:98989:161379:1|gene:ISCW019508
VDK00000073-10582	BlastX	ISCW019504-PA			minus	9839	10096	5e-09	Similar to midasin putative|DS784171:45297:83875:1|gene:ISCW019504
VDK00000073-10582	BlastP	ISCW019508-PA	VDK00000073-10582_8,VDK00000073-10582_11					2e-38	Similar to midasin putative|DS784171:98989:161379:1|gene:ISCW019508
VDK00000073-10582	BlastP	ISCW019504-PA	VDK00000073-10582_7					5e-11	Similar to midasin putative|DS784171:45297:83875:1|gene:ISCW019504
VDK00000074-10557	BlastX	ISCW018360-PA			minus	2477	2704	2e-32	Similar to adenosine A3 receptor putative|DS708537:221842:297739:1|gene:ISCW018360
VDK00000076-10554	BlastX	ISCW017786-PA			minus	416	4727	2e-36	Similar to chitin synthase putative|DS719348:45715:63497:1|gene:ISCW017786
VDK00000076-10554	BlastP	gi|157012586|gb|EAA01253.5|	VDK00000076-10554_5					1e-29	Similar to AGAP001748-PA [Anopheles gambiae str. PEST]
VDK00000077-10553	BlastX	ISCW012866-PA			minus	2727	3089	3e-28	Similar to hypothetical protein|DS909506:135702:152469:1|gene:ISCW012866
VDK00000077-10553	BlastP	ISCW012866-PA	VDK00000077-10553_6,VDK00000077-10553_5					6e-30	Similar to hypothetical protein|DS909506:135702:152469:1|gene:ISCW012866
VDK00000078-10541	BlastX	ISCW021668-PA			minus	2928	3589	1e-18	Similar to calcium activated chlorine channel putative|DS853347:450579:475137:1|gene:ISCW021668
VDK00000078-10541	BlastP	ISCW021668-PA	VDK00000078-10541_11					5e-20	Similar to calcium activated chlorine channel putative|DS853347:450579:475137:1|gene:ISCW021668
VDK00000080-10498	BlastX	gi|157015836|gb|EAA11935.4|			minus	6147	8559	2e-12	Similar to AGAP005929-PA [Anopheles gambiae str. PEST]
VDK00000080-10498	BlastP	gi|157015836|gb|EAA11935.4|	VDK00000080-10498_4					1e-13	Similar to AGAP005929-PA [Anopheles gambiae str. PEST]
VDK00000084-10471	BlastP	ISCW002019-PA	VDK00000084-10471_1					3e-09	Similar to reverse transcriptase putative|DS668720:53809:55267:1|gene:ISCW002019
VDK00000085-10450	BlastX	ISCW002690-PA			plus	701	1422	2e-21	Similar to serine/threonine protein kinase putative|DS681285:4438:29453:1|gene:ISCW002690
VDK00000085-10450	BlastX	ISCW018948-PA			minus	4675	10361	1e-24	Similar to protein kinase C and casein kinase substrate in neurons protein putative|DS754808:119870:147297:1|gene:ISCW018948
VDK00000085-10450	BlastP	ISCW018948-PA	VDK00000085-10450_6					9e-29	Similar to protein kinase C and casein kinase substrate in neurons protein putative|DS754808:119870:147297:1|gene:ISCW018948
VDK00000085-10450	BlastP	ISCW002690-PA	VDK00000085-10450_1,VDK00000085-10450_2					8e-25	Similar to serine/threonine protein kinase putative|DS681285:4438:29453:1|gene:ISCW002690
VDK00000088-10396	BlastX	ISCW012932-PA			minus	1380	4127	4e-111	Similar to threonyl-tRNA synthetase putative|DS896058:41594:76591:1|gene:ISCW012932
VDK00000088-10396	BlastX	gi|212512478|gb|EEB15241.1|			plus	8413	9303	9e-29	Similar to conserved hypothetical protein [Pediculus humanus corporis]
VDK00000088-10396	BlastP	ISCW012932-PA	VDK00000088-10396_13,VDK00000088-10396_17,VDK00000088-10396_16,VDK00000088-10396_14					1e-116	Similar to threonyl-tRNA synthetase putative|DS896058:41594:76591:1|gene:ISCW012932
VDK00000088-10396	BlastP	gi|212512478|gb|EEB15241.1|	VDK00000088-10396_7					3e-28	Similar to conserved hypothetical protein [Pediculus humanus corporis]
VDK00000089-10389	BlastX	gi|157012834|gb|EAA01125.4|			plus	971	3301	1e-24	Similar to AGAP001338-PA [Anopheles gambiae str. PEST]
VDK00000089-10389	BlastP	gi|157012834|gb|EAA01125.4|	VDK00000089-10389_2					1e-09	Similar to AGAP001338-PA [Anopheles gambiae str. PEST]
VDK00000093-10331	BlastX	gi|212513287|gb|EEB15886.1|			plus	4879	10329	8e-20	Similar to glycerol kinase testis specific putative [Pediculus humanus corporis]
VDK00000093-10331	BlastP	gi|212513287|gb|EEB15886.1|	VDK00000093-10331_1,VDK00000093-10331_2					1e-21	Similar to glycerol kinase testis specific putative [Pediculus humanus corporis]
VDK00000095-10300	BlastX	gi|212515782|gb|EEB17872.1|			plus	1654	2216	9e-13	Similar to conserved hypothetical protein [Pediculus humanus corporis]
VDK00000095-10300	BlastX	ISCW005772-PA			minus	8780	10283	1e-89	Similar to 3-5 exonuclease putative|DS753583:128901:130664:-1|gene:ISCW005772
VDK00000095-10300	BlastP	ISCW005772-PA	VDK00000095-10300_8,VDK00000095-10300_10					4e-79	Similar to 3-5 exonuclease putative|DS753583:128901:130664:-1|gene:ISCW005772
VDK00000096-10297	BlastX	ISCW010837-PA			minus	1046	1210	4e-16	Similar to hypothetical protein|DS880706:17609:20737:1|gene:ISCW010837
VDK00000105-10168	BlastX	ISCW001340-PA			minus	3054	3224	8e-11	Similar to myosin heavy chain skeletal muscle or cardiac muscle putative|DS617744:37908:99815:-1|gene:ISCW001340
VDK00000111-10053	BlastX	ISCW019003-PA			minus	7844	9311	1e-132	Similar to kinesin heavy chain putative|DS752087:616451:632378:-1|gene:ISCW019003
VDK00000111-10053	BlastP	ISCW019003-PA	VDK00000111-10053_8					2e-132	Similar to kinesin heavy chain putative|DS752087:616451:632378:-1|gene:ISCW019003
VDK00000118-10015	BlastX	ISCW008180-PA			plus	150	2741	1e-14	Similar to conserved hypothetical protein|DS777384:214688:220222:-1|gene:ISCW008180
VDK00000118-10015	BlastP	ISCW008180-PA	VDK00000118-10015_4					3e-18	Similar to conserved hypothetical protein|DS777384:214688:220222:-1|gene:ISCW008180
VDK00000119-10013	BlastP	gi|157019230|gb|EAA05744.4|	VDK00000119-10013_1					2e-09	Similar to AGAP009314-PA [Anopheles gambiae str. PEST]
VDK00000122-9975	BlastX	ISCW015864-PA			plus	2427	5529	7e-31	Similar to translation initiation factor 4F helicase subunit putative|DS640098:384228:404523:-1|gene:ISCW015864
VDK00000122-9975	BlastP	ISCW015864-PA	VDK00000122-9975_2					1e-11	Similar to translation initiation factor 4F helicase subunit putative|DS640098:384228:404523:-1|gene:ISCW015864
VDK00000125-9927	BlastX	ISCW019107-PA			plus	6378	7706	8e-22	Similar to ubiquitin specific protease putative|DS762454:456317:497020:1|gene:ISCW019107
VDK00000125-9927	BlastP	ISCW019107-PA	VDK00000125-9927_4,VDK00000125-9927_3					1e-25	Similar to ubiquitin specific protease putative|DS762454:456317:497020:1|gene:ISCW019107
VDK00000128-9919	BlastX	gi|212514912|gb|EEB17140.1|			plus	4389	4532	4e-12	Similar to conserved hypothetical protein [Pediculus humanus corporis]
VDK00000128-9919	BlastP	gi|157020117|gb|EAA04134.4|	VDK00000128-9919_1					3e-12	Similar to AGAP007416-PA [Anopheles gambiae str. PEST]
VDK00000129-9910	BlastX	gi|157018935|gb|EAA45146.4|			minus	8274	8871	1e-14	Similar to AGAP000188-PA [Anopheles gambiae str. PEST]
VDK00000130-9909	BlastX	ISCW010858-PA			plus	6525	7185	2e-26	Similar to fatty acyl-CoA elongase putative|DS870541:140482:141282:-1|gene:ISCW010858
VDK00000132-9905	BlastX	ISCW006212-PA			minus	6160	6324	1e-11	Similar to corazonin receptor putative|DS753205:99573:100052:1|gene:ISCW006212
VDK00000132-9905	BlastP	ISCW006212-PA	VDK00000132-9905_3					6e-14	Similar to corazonin receptor putative|DS753205:99573:100052:1|gene:ISCW006212
VDK00000133-9892	BlastX	ISCW000655-PA			plus	5559	5726	3e-19	Similar to transcription factor IIF-alpha (TFIIF-alpha) putative|DS612308:584:1890:-1|gene:ISCW000655
VDK00000136-9871	BlastX	ISCW015571-PA			plus	5497	7726	6e-28	Similar to katanin putative|DS616928:518196:533877:-1|gene:ISCW015571
VDK00000136-9871	BlastP	ISCW015571-PA	VDK00000136-9871_2					2e-31	Similar to katanin putative|DS616928:518196:533877:-1|gene:ISCW015571
VDK00000139-9843	BlastX	gi|55235415|gb|EAA14736.2|			minus	139	1161	1e-97	Similar to AGAP009082-PA [Anopheles gambiae str. PEST]
VDK00000139-9843	BlastX	ISCW005474-PA			minus	1772	1969	3e-14	Similar to hypothetical protein|DS740086:6841:11163:-1|gene:ISCW005474
VDK00000139-9843	BlastP	gi|212508544|gb|EEB12192.1|	VDK00000139-9843_8,VDK00000139-9843_7,VDK00000139-9843_5					2e-93	Similar to 26S proteasome regulatory subunit S3 putative [Pediculus humanus corporis]
VDK00000143-9799	BlastX	ISCW004704-PA			plus	1634	3084	1e-64	Similar to 17 beta-hydroxysteroid dehydrogenase putative|DS707422:25415:47662:-1|gene:ISCW004704
VDK00000143-9799	BlastP	ISCW004704-PA	VDK00000143-9799_2					2e-67	Similar to 17 beta-hydroxysteroid dehydrogenase putative|DS707422:25415:47662:-1|gene:ISCW004704
VDK00000146-9746	BlastX	ISCW019831-PA			plus	2649	2768	1e-09	Similar to tetraspanin putative|DS796655:773854:784361:-1|gene:ISCW019831
VDK00000154-9643	BlastX	ISCW020010-PA			minus	7148	7303	2e-14	Similar to secreted protein putative|DS825131:376708:382649:-1|gene:ISCW020010
VDK00000154-9643	BlastP	ISCW020010-PA	VDK00000154-9643_7					4e-14	Similar to secreted protein putative|DS825131:376708:382649:-1|gene:ISCW020010
VDK00000155-9641	BlastX	ISCW020525-PA			plus	379	555	2e-11	Similar to 28S ribosomal protein S9 putative|DS837710:273733:282436:1|gene:ISCW020525
VDK00000155-9641	BlastX	ISCW020522-PA			minus	6613	6858	6e-11	Similar to methylmalonyl coenzyme A mutase putative|DS837710:251201:253441:1|gene:ISCW020522
VDK00000156-9631	BlastX	gi|212509735|gb|EEB13064.1|			plus	4680	8080	3e-28	Similar to Type II inositol-1 4 5-trisphosphate 5-phosphatase precursor putative [Pediculus humanus corporis]
VDK00000156-9631	BlastP	gi|212509735|gb|EEB13064.1|	VDK00000156-9631_5,VDK00000156-9631_6,VDK00000156-9631_7,VDK00000156-9631_8					4e-29	Similar to Type II inositol-1 4 5-trisphosphate 5-phosphatase precursor putative [Pediculus humanus corporis]
VDK00000159-9625	BlastX	gi|157013853|gb|EAA43449.4|			minus	2719	3414	3e-10	Similar to AGAP003311-PA [Anopheles gambiae str. PEST]
VDK00000159-9625	BlastP	gi|157013853|gb|EAA43449.4|	VDK00000159-9625_8					7e-12	Similar to AGAP003311-PA [Anopheles gambiae str. PEST]
VDK00000169-9525	BlastX	ISCW000567-PA			plus	8264	8413	2e-11	Similar to Na+/dicarboxylate Na+/tricarboxylate and phosphate transporter putative|DS646067:36914:64494:-1|gene:ISCW000567
VDK00000173-9491	BlastX	ISCW008407-PA			minus	5231	5781	2e-20	Similar to zinc finger protein putative|DS808324:22333:37638:-1|gene:ISCW008407
VDK00000173-9491	BlastP	ISCW008407-PA	VDK00000173-9491_12					1e-23	Similar to zinc finger protein putative|DS808324:22333:37638:-1|gene:ISCW008407
VDK00000179-9472	BlastX	ISCW018315-PA			minus	2	785	1e-15	Similar to ubiquitin protein ligase putative|DS709658:527505:535135:1|gene:ISCW018315
VDK00000179-9472	BlastP	gi|30174976|gb|EAA43707.1|	VDK00000179-9472_16					1e-18	Similar to AGAP001068-PA [Anopheles gambiae str. PEST]
VDK00000186-9409	BlastX	ISCW012493-PA			minus	2925	3727	4e-17	Similar to peroxinectin putative|DS895771:37936:205424:-1|gene:ISCW012493
VDK00000189-9398	BlastX	ISCW023775-PA			plus	8073	8366	4e-09	Similar to titin putative|DS970697:184416:241858:-1|gene:ISCW023775
VDK00000189-9398	BlastP	gi|212509846|gb|EEB13142.1|	VDK00000189-9398_3					2e-09	Similar to titin putative [Pediculus humanus corporis]
VDK00000190-9389	BlastX	gi|212512466|gb|EEB15229.1|			minus	2847	3867	3e-37	Similar to conserved hypothetical protein [Pediculus humanus corporis]
VDK00000190-9389	BlastP	gi|212512466|gb|EEB15229.1|	VDK00000190-9389_6,VDK00000190-9389_5					1e-39	Similar to conserved hypothetical protein [Pediculus humanus corporis]
VDK00000196-9351	BlastX	ISCW001997-PA			minus	1607	1873	5e-24	Similar to ubiquitin domain-containing protein putative|DS673289:175078:191145:1|gene:ISCW001997
VDK00000196-9351	BlastP	ISCW001997-PA	VDK00000196-9351_8					3e-26	Similar to ubiquitin domain-containing protein putative|DS673289:175078:191145:1|gene:ISCW001997
VDK00000200-9322	BlastX	gi|116131605|gb|EAA05154.4|			minus	648	2340	7e-38	Similar to AGAP011284-PA [Anopheles gambiae str. PEST]
VDK00000200-9322	BlastX	ISCW001948-PA			plus	4742	7452	2e-20	Similar to rRNA processing protein putative|DS652454:247551:259437:-1|gene:ISCW001948
VDK00000200-9322	BlastP	gi|116131605|gb|EAA05154.4|	VDK00000200-9322_10					1e-40	Similar to AGAP011284-PA [Anopheles gambiae str. PEST]
VDK00000200-9322	BlastP	ISCW001948-PA	VDK00000200-9322_5					5e-23	Similar to rRNA processing protein putative|DS652454:247551:259437:-1|gene:ISCW001948
VDK00000201-9321	BlastX	ISCW018144-PA			plus	1283	1450	8e-19	Similar to vacuolar assembly/sorting protein DID4 putative|DS693739:230692:237199:-1|gene:ISCW018144
VDK00000208-9264	BlastX	ISCW003043-PA			minus	2909	3166	8e-32	Similar to conserved hypothetical protein|DS665165:1218:18646:1|gene:ISCW003043
VDK00000208-9264	BlastP	ISCW003043-PA	VDK00000208-9264_6					1e-30	Similar to conserved hypothetical protein|DS665165:1218:18646:1|gene:ISCW003043
VDK00000210-9253	BlastX	ISCW006457-PA			plus	2181	5764	6e-29	Similar to phosphatidylinositol-binding clathrin assembly protein putative|DS746509:152262:190913:1|gene:ISCW006457
VDK00000210-9253	BlastP	ISCW006457-PA	VDK00000210-9253_2					8e-33	Similar to phosphatidylinositol-binding clathrin assembly protein putative|DS746509:152262:190913:1|gene:ISCW006457
VDK00000217-9217	BlastX	gi|212512407|gb|EEB15185.1|			plus	8267	8677	5e-09	Similar to Rho-GTPase-activating protein putative [Pediculus humanus corporis]
VDK00000221-9207	BlastX	ISCW006877-PA			plus	3267	3541	1e-16	Similar to cGMP-inhibited 3 5-cyclic phosphodiesterase putative|DS737546:296875:325403:-1|gene:ISCW006877
VDK00000222-9206	BlastX	ISCW015013-PA			plus	1089	4790	1e-35	Similar to Ser/Thr protein phosphatase putative|DS941498:50112:97586:1|gene:ISCW015013
VDK00000222-9206	BlastX	gi|212510261|gb|EEB13472.1|			minus	6753	9151	9e-41	Similar to Proliferating-cell nucleolar antigen p120 putative [Pediculus humanus corporis]
VDK00000222-9206	BlastP	ISCW015013-PA	VDK00000222-9206_1					4e-40	Similar to Ser/Thr protein phosphatase putative|DS941498:50112:97586:1|gene:ISCW015013
VDK00000222-9206	BlastP	gi|157017164|gb|EAA44543.4|	VDK00000222-9206_6,VDK00000222-9206_4,VDK00000222-9206_7					2e-40	Similar to AGAP005221-PA [Anopheles gambiae str. PEST]
VDK00000227-9186	BlastX	ISCW022117-PA			plus	1642	3018	4e-141	Similar to ATP-dependent RNA helicase putative|DS906440:171143:175701:-1|gene:ISCW022117
VDK00000227-9186	BlastX	ISCW011304-PA			minus	3823	6796	2e-157	Similar to crooked neck protein putative|DS880154:130915:146206:1|gene:ISCW011304
VDK00000227-9186	BlastP	ISCW011304-PA	VDK00000227-9186_6,VDK00000227-9186_8					9e-135	Similar to crooked neck protein putative|DS880154:130915:146206:1|gene:ISCW011304
VDK00000227-9186	BlastP	ISCW022117-PA	VDK00000227-9186_1					4e-145	Similar to ATP-dependent RNA helicase putative|DS906440:171143:175701:-1|gene:ISCW022117
VDK00000229-9176	BlastX	ISCW019037-PA			plus	6868	7553	4e-11	Similar to sodium-dependent glucose transporter putative|DS733946:41635:88652:1|gene:ISCW019037
VDK00000229-9176	BlastP	ISCW017068-PA	VDK00000229-9176_5					8e-13	Similar to conserved hypothetical protein|DS654280:110462:134016:-1|gene:ISCW017068
VDK00000231-9160	BlastX	gi|157013510|gb|EAA15175.4|			minus	1208	2833	4e-17	Similar to AGAP010313-PA [Anopheles gambiae str. PEST]
VDK00000231-9160	BlastP	gi|157013510|gb|EAA15175.4|	VDK00000231-9160_17					2e-16	Similar to AGAP010313-PA [Anopheles gambiae str. PEST]
VDK00000239-9105	BlastX	ISCW009051-PA			minus	5027	5218	2e-10	Similar to serine protease putative|DS845750:12895:20022:1|gene:ISCW009051
VDK00000239-9105	BlastP	ISCW009051-PA	VDK00000239-9105_4					5e-13	Similar to serine protease putative|DS845750:12895:20022:1|gene:ISCW009051
VDK00000249-9060	BlastX	gi|157013238|gb|EAA00454.5|			minus	385	4723	5e-108	Similar to AGAP012048-PA [Anopheles gambiae str. PEST]
VDK00000249-9060	BlastP	gi|157013238|gb|EAA00454.5|	VDK00000249-9060_6,VDK00000249-9060_5					3e-111	Similar to AGAP012048-PA [Anopheles gambiae str. PEST]
VDK00000257-9017	BlastX	ISCW022609-PA			minus	5550	5855	3e-13	Similar to carnitine-acylcarnitine carrier protein putative|DS912025:155769:180724:1|gene:ISCW022609
VDK00000257-9017	BlastP	ISCW022609-PA	VDK00000257-9017_8					9e-15	Similar to carnitine-acylcarnitine carrier protein putative|DS912025:155769:180724:1|gene:ISCW022609
VDK00000262-9002	BlastX	ISCW019892-PA			plus	6813	6905	4e-10	Similar to aryl hydrocarbon receptor putative|DS775391:104092:210840:1|gene:ISCW019892
VDK00000269-8950	BlastX	ISCW019837-PA			minus	1103	1446	6e-30	Similar to potassium channel kcnq putative|DS808801:142109:172060:-1|gene:ISCW019837
VDK00000272-8937	BlastX	ISCW008807-PA			plus	2850	5521	4e-30	Similar to kinesin putative|DS840634:33360:45349:-1|gene:ISCW008807
VDK00000272-8937	BlastX	ISCW011757-PA			plus	7880	8092	9e-17	Similar to Fas apoptotic inhibitory molecule putative|DS860161:16800:18651:-1|gene:ISCW011757
VDK00000272-8937	BlastP	ISCW011757-PA	VDK00000272-8937_10					6e-19	Similar to Fas apoptotic inhibitory molecule putative|DS860161:16800:18651:-1|gene:ISCW011757
VDK00000272-8937	BlastP	ISCW008807-PA	VDK00000272-8937_9,VDK00000272-8937_6					3e-31	Similar to kinesin putative|DS840634:33360:45349:-1|gene:ISCW008807
VDK00000274-8903	BlastX	ISCW021118-PA			minus	5929	6228	4e-22	Similar to hypothetical protein|DS887784:273263:292921:1|gene:ISCW021118
VDK00000274-8903	BlastP	ISCW021118-PA	VDK00000274-8903_6					9e-24	Similar to hypothetical protein|DS887784:273263:292921:1|gene:ISCW021118
VDK00000275-8898	BlastX	gi|212511941|gb|EEB14801.1|			plus	3	464	6e-53	Similar to Forkhead box protein N3 putative [Pediculus humanus corporis]
VDK00000275-8898	BlastP	gi|212511941|gb|EEB14801.1|	VDK00000275-8898_1					3e-50	Similar to Forkhead box protein N3 putative [Pediculus humanus corporis]
VDK00000278-8880	BlastX	gi|212507614|gb|EEB11507.1|			plus	74	406	4e-47	Similar to ubiquitin carboxyl-terminal hydrolase putative [Pediculus humanus corporis]
VDK00000278-8880	BlastX	gi|157017465|gb|EAA08954.3|			minus	6004	6646	4e-26	Similar to AGAP003589-PA [Anopheles gambiae str. PEST]
VDK00000278-8880	BlastP	gi|157013182|gb|EAA00200.3|	VDK00000278-8880_1					2e-49	Similar to AGAP012139-PA [Anopheles gambiae str. PEST]
VDK00000278-8880	BlastP	gi|157017465|gb|EAA08954.3|	VDK00000278-8880_7,VDK00000278-8880_6					1e-18	Similar to AGAP003589-PA [Anopheles gambiae str. PEST]
VDK00000281-8855	BlastX	ISCW003184-PA			plus	8503	8634	4e-13	Similar to glutamyl-tRNA(Gln) amidotransferase subunit A putative|DS689337:55000:56517:1|gene:ISCW003184
VDK00000289-8800	BlastX	gi|212509718|gb|EEB13047.1|			minus	1588	4487	1e-17	Similar to Diacylglycerol kinase delta putative [Pediculus humanus corporis]
VDK00000300-8768	BlastX	ISCW001977-PA			minus	690	5666	4e-161	Similar to NADP-dependent isocitrate dehydrogenase putative|DS683101:86706:120639:1|gene:ISCW001977
VDK00000300-8768	BlastP	ISCW001977-PA	VDK00000300-8768_7,VDK00000300-8768_9					6e-113	Similar to NADP-dependent isocitrate dehydrogenase putative|DS683101:86706:120639:1|gene:ISCW001977
VDK00000303-8758	BlastX	ISCW011583-PA			plus	1345	2688	6e-127	Similar to Semaphorin-1A putative|DS867138:122306:170234:-1|gene:ISCW011583
VDK00000303-8758	BlastP	ISCW011583-PA	VDK00000303-8758_1					3e-133	Similar to Semaphorin-1A putative|DS867138:122306:170234:-1|gene:ISCW011583
VDK00000310-8725	BlastX	ISCW001382-PA			plus	1074	3485	0	Similar to leucine-rich transmembrane protein putative|DS642947:35843:38299:1|gene:ISCW001382
VDK00000310-8725	BlastP	ISCW001382-PA	VDK00000310-8725_3					0	Similar to leucine-rich transmembrane protein putative|DS642947:35843:38299:1|gene:ISCW001382
VDK00000311-8722	BlastX	gi|157017586|gb|EAA08543.4|			minus	6824	7620	4e-12	Similar to AGAP004143-PA [Anopheles gambiae str. PEST]
VDK00000311-8722	BlastP	gi|157017586|gb|EAA08543.4|	VDK00000311-8722_4					1e-14	Similar to AGAP004143-PA [Anopheles gambiae str. PEST]
VDK00000312-8718	BlastX	ISCW002863-PA			minus	2342	3007	4e-15	Similar to medium-chain acyl-CoA dehydrogenase putative|DS652836:138793:162962:-1|gene:ISCW002863
VDK00000312-8718	BlastP	ISCW002863-PA	VDK00000312-8718_1					1e-16	Similar to medium-chain acyl-CoA dehydrogenase putative|DS652836:138793:162962:-1|gene:ISCW002863
VDK00000315-8685	BlastX	ISCW012435-PA			minus	4675	4923	7e-30	Similar to E3 ubiquitin protein ligase NRDP1 putative|DS892983:12733:66789:1|gene:ISCW012435
VDK00000315-8685	BlastP	ISCW012435-PA	VDK00000315-8685_3					1e-31	Similar to E3 ubiquitin protein ligase NRDP1 putative|DS892983:12733:66789:1|gene:ISCW012435
VDK00000316-8675	BlastX	gi|212513025|gb|EEB15675.1|			minus	4212	6488	0	Similar to membrane-bound transcription factor site 1 protease precursor putative [Pediculus humanus corporis]
VDK00000316-8675	BlastP	gi|212513025|gb|EEB15675.1|	VDK00000316-8675_7,VDK00000316-8675_6,VDK00000316-8675_8					3e-120	Similar to membrane-bound transcription factor site 1 protease precursor putative [Pediculus humanus corporis]
VDK00000321-8660	BlastX	ISCW002449-PA			plus	675	5358	2e-27	Similar to cyclophilin type peptidyl-prolyl cis-trans isomerase putative|DS668983:8087:8965:-1|gene:ISCW002449
VDK00000321-8660	BlastP	ISCW002449-PA	VDK00000321-8660_1					5e-30	Similar to cyclophilin type peptidyl-prolyl cis-trans isomerase putative|DS668983:8087:8965:-1|gene:ISCW002449
VDK00000328-8651	BlastX	gi|212514760|gb|EEB17010.1|			minus	214	2959	1e-18	Similar to isocitrate dehydrogenase NADP putative [Pediculus humanus corporis]
VDK00000330-8642	BlastX	gi|212518423|gb|EEB20176.1|			minus	3154	3417	2e-10	Similar to hypothetical protein Phum_PHUM604570 [Pediculus humanus corporis]
VDK00000330-8642	BlastP	gi|157012952|gb|EAL38646.3|	VDK00000330-8642_6					4e-11	Similar to AGAP001168-PA [Anopheles gambiae str. PEST]
VDK00000334-8633	BlastX	ISCW018553-PA			minus	3866	4525	2e-34	Similar to cytoplasmic dynein 2 light intermediate chain putative|DS734834:80076:89885:1|gene:ISCW018553
VDK00000334-8633	BlastP	ISCW018553-PA	VDK00000334-8633_5					9e-36	Similar to cytoplasmic dynein 2 light intermediate chain putative|DS734834:80076:89885:1|gene:ISCW018553
VDK00000336-8619	BlastX	ISCW017289-PA			plus	907	1203	2e-16	Similar to cuticular protein putative|DS669109:8015:11070:1|gene:ISCW017289
VDK00000336-8619	BlastP	ISCW008454-PA	VDK00000336-8619_2					4e-16	Similar to cuticular protein putative|DS772189:22027:76599:-1|gene:ISCW008454
VDK00000342-8606	BlastX	ISCW016119-PA			plus	8288	8407	8e-10	Similar to partner of ralbp-1 putative|DS624476:365654:424127:1|gene:ISCW016119
VDK00000342-8606	BlastP	gi|212514549|gb|EEB16844.1|	VDK00000342-8606_7					6e-11	Similar to RalBP1-associated Eps domain-containing protein putative [Pediculus humanus corporis]
VDK00000352-8588	BlastX	gi|55235575|gb|EAA15037.3|			plus	373	555	2e-10	Similar to AGAP009236-PA [Anopheles gambiae str. PEST]
VDK00000353-8585	BlastX	ISCW022003-PA			minus	1623	5699	5e-36	Similar to transforming growth factor-beta receptor type I putative|DS896920:42248:89851:1|gene:ISCW022003
VDK00000353-8585	BlastP	gi|116123066|gb|EAA12350.3|	VDK00000353-8585_6					5e-27	Similar to AGAP008247-PA [Anopheles gambiae str. PEST]
VDK00000360-8531	BlastX	gi|116130880|gb|EAA06524.2|			minus	375	2729	3e-34	Similar to AGAP000038-PA [Anopheles gambiae str. PEST]
VDK00000360-8531	BlastP	gi|116130880|gb|EAA06524.2|	VDK00000360-8531_11					6e-34	Similar to AGAP000038-PA [Anopheles gambiae str. PEST]
VDK00000362-8526	BlastX	gi|157016833|gb|EAA09871.3|			minus	993	1831	8e-26	Similar to AGAP010544-PA [Anopheles gambiae str. PEST]
VDK00000362-8526	BlastX	gi|212509444|gb|EEB12827.1|			minus	6385	6994	1e-24	Similar to nitrogen fixation protein nifu putative [Pediculus humanus corporis]
VDK00000362-8526	BlastP	gi|157016833|gb|EAA09871.3|	VDK00000362-8526_7,VDK00000362-8526_6					9e-14	Similar to AGAP010544-PA [Anopheles gambiae str. PEST]
VDK00000363-8514	BlastX	gi|21301688|gb|EAA13833.1|			minus	6641	6937	1e-11	Similar to AGAP009652-PA [Anopheles gambiae str. PEST]
VDK00000363-8514	BlastP	gi|21301688|gb|EAA13833.1|	VDK00000363-8514_5					6e-13	Similar to AGAP009652-PA [Anopheles gambiae str. PEST]
VDK00000365-8508	BlastX	ISCW007151-PA			plus	7836	8333	9e-80	Similar to plexin A putative|DS787602:352830:440069:1|gene:ISCW007151
VDK00000365-8508	BlastP	ISCW007151-PA	VDK00000365-8508_7					3e-82	Similar to plexin A putative|DS787602:352830:440069:1|gene:ISCW007151
VDK00000366-8507	BlastX	ISCW016587-PA			minus	2533	3243	4e-61	Similar to ataxia telangiectasia mutated putative|DS626389:86357:113708:-1|gene:ISCW016587
VDK00000366-8507	BlastP	ISCW016587-PA	VDK00000366-8507_9					1e-64	Similar to ataxia telangiectasia mutated putative|DS626389:86357:113708:-1|gene:ISCW016587
VDK00000371-8495	BlastX	ISCW007480-PA			minus	1982	3169	2e-105	Similar to histone acetyltransferase type B catalytic subunit putative|DS778096:98783:119316:1|gene:ISCW007480
VDK00000371-8495	BlastX	ISCW012082-PA			plus	7250	7561	2e-20	Similar to aldehyde dehydrogenase putative|DS895812:146674:175049:1|gene:ISCW012082
VDK00000371-8495	BlastX	ISCW022607-PA			plus	7707	8224	3e-37	Similar to aldehyde dehydrogenase putative|DS912025:130449:155024:-1|gene:ISCW022607
VDK00000371-8495	BlastP	ISCW007480-PA	VDK00000371-8495_12					1e-105	Similar to histone acetyltransferase type B catalytic subunit putative|DS778096:98783:119316:1|gene:ISCW007480
VDK00000371-8495	BlastP	gi|212509779|gb|EEB13108.1|	VDK00000371-8495_4					2e-22	Similar to restnal dehydrogenase putative [Pediculus humanus corporis]
VDK00000372-8493	BlastX	gi|157020077|gb|EAA04619.4|			plus	6149	7545	2e-11	Similar to AGAP007475-PA [Anopheles gambiae str. PEST]
VDK00000372-8493	BlastP	ISCW011478-PA	VDK00000372-8493_3					2e-13	Similar to reductase putative|DS865787:71598:85267:1|gene:ISCW011478
VDK00000382-8458	BlastX	gi|212508345|gb|EEB12069.1|			minus	964	5925	0	Similar to hect E3 ubiquitin ligase putative [Pediculus humanus corporis]
VDK00000382-8458	BlastP	gi|212508345|gb|EEB12069.1|	VDK00000382-8458_13,VDK00000382-8458_7,VDK00000382-8458_11					0	Similar to hect E3 ubiquitin ligase putative [Pediculus humanus corporis]
VDK00000389-8443	BlastX	gi|212515884|gb|EEB17956.1|			plus	4197	6206	8e-39	Similar to CDK5 regulatory subunit-associated protein putative [Pediculus humanus corporis]
VDK00000389-8443	BlastP	gi|212515884|gb|EEB17956.1|	VDK00000389-8443_3,VDK00000389-8443_2					1e-42	Similar to CDK5 regulatory subunit-associated protein putative [Pediculus humanus corporis]
VDK00000399-8413	BlastX	ISCW013112-PA			plus	4591	4752	5e-14	Similar to proclotting enzyme precursor putative|DS914186:135588:144131:1|gene:ISCW013112
VDK00000410-8392	BlastX	gi|212509372|gb|EEB12779.1|			plus	7	762	1e-17	Similar to Sarcosine dehydrogenase putative [Pediculus humanus corporis]
VDK00000410-8392	BlastP	gi|157014607|gb|EAA13207.3|	VDK00000410-8392_1					1e-17	Similar to AGAP004715-PA [Anopheles gambiae str. PEST]
VDK00000411-8388	BlastX	ISCW015996-PA			minus	4647	5322	1e-16	Similar to protein-tyrosine phosphotase putative|DS618074:114999:122874:-1|gene:ISCW015996
VDK00000411-8388	BlastP	ISCW015996-PA	VDK00000411-8388_8					4e-18	Similar to protein-tyrosine phosphotase putative|DS618074:114999:122874:-1|gene:ISCW015996
VDK00000412-8386	BlastX	gi|157018053|gb|EAA07652.4|			plus	5199	5360	2e-09	Similar to AGAP002605-PA [Anopheles gambiae str. PEST]
VDK00000412-8386	BlastP	gi|157018053|gb|EAA07652.4|	VDK00000412-8386_3					8e-13	Similar to AGAP002605-PA [Anopheles gambiae str. PEST]
VDK00000419-8375	BlastX	gi|212517371|gb|EEB19282.1|			minus	3734	3934	1e-24	Similar to transformer-2 sex-determining protein putative [Pediculus humanus corporis]
VDK00000419-8375	BlastP	gi|116132260|gb|EAA04307.3|	VDK00000419-8375_6					2e-27	Similar to AGAP007325-PA [Anopheles gambiae str. PEST]
VDK00000426-8356	BlastX	ISCW009355-PA			plus	3691	8176	7e-19	Similar to tRNA synthetase putative|DS827877:8263:46346:-1|gene:ISCW009355
VDK00000426-8356	BlastP	ISCW009355-PA	VDK00000426-8356_3,VDK00000426-8356_1					2e-22	Similar to tRNA synthetase putative|DS827877:8263:46346:-1|gene:ISCW009355
VDK00000428-8349	BlastX	ISCW017507-PA			plus	708	1005	1e-24	Similar to glutamate transporter putative|DS666210:209957:232390:1|gene:ISCW017507
VDK00000428-8349	BlastP	ISCW017507-PA	VDK00000428-8349_2					8e-27	Similar to glutamate transporter putative|DS666210:209957:232390:1|gene:ISCW017507
VDK00000429-8346	BlastX	gi|157012913|gb|EAA01787.4|			plus	3323	3577	1e-09	Similar to AGAP001235-PA [Anopheles gambiae str. PEST]
VDK00000429-8346	BlastX	ISCW020734-PA			minus	4823	8128	3e-59	Similar to DEP domain containing protein|DS845271:46562:95741:-1|gene:ISCW020734
VDK00000429-8346	BlastP	ISCW020734-PA	VDK00000429-8346_7,VDK00000429-8346_5					6e-63	Similar to DEP domain containing protein|DS845271:46562:95741:-1|gene:ISCW020734
VDK00000429-8346	BlastP	gi|157012913|gb|EAA01787.4|	VDK00000429-8346_1					3e-12	Similar to AGAP001235-PA [Anopheles gambiae str. PEST]
VDK00000434-8339	BlastX	ISCW010043-PA			plus	3320	6406	3e-27	Similar to glucose 6-phosphate dehydrogenase putative|DS847920:68716:81150:-1|gene:ISCW010043
VDK00000434-8339	BlastP	ISCW010043-PA	VDK00000434-8339_6,VDK00000434-8339_3,VDK00000434-8339_5,VDK00000434-8339_4					9e-30	Similar to glucose 6-phosphate dehydrogenase putative|DS847920:68716:81150:-1|gene:ISCW010043
VDK00000440-8317	BlastX	gi|212516767|gb|EEB18741.1|			minus	3532	8271	5e-29	Similar to Endoplasmic reticulum mannosyl-oligosaccharide 1 2-alpha-mannosidase putative [Pediculus humanus corporis]
VDK00000440-8317	BlastP	gi|212516767|gb|EEB18741.1|	VDK00000440-8317_7,VDK00000440-8317_6,VDK00000440-8317_4,VDK00000440-8317_8,VDK00000440-8317_3					1e-30	Similar to Endoplasmic reticulum mannosyl-oligosaccharide 1 2-alpha-mannosidase putative [Pediculus humanus corporis]
VDK00000441-8316	BlastX	ISCW009278-PA			plus	7366	8313	3e-56	Similar to anion exchange protein putative|DS834911:179441:202505:-1|gene:ISCW009278
VDK00000441-8316	BlastP	ISCW009278-PA	VDK00000441-8316_4					2e-59	Similar to anion exchange protein putative|DS834911:179441:202505:-1|gene:ISCW009278
VDK00000445-8313	BlastX	ISCW005490-PA			minus	2842	3006	2e-17	Similar to zinc finger protein putative|DS760041:81949:112475:1|gene:ISCW005490
VDK00000445-8313	BlastP	ISCW005490-PA	VDK00000445-8313_12					1e-13	Similar to zinc finger protein putative|DS760041:81949:112475:1|gene:ISCW005490
VDK00000446-8310	BlastX	ISCW018586-PA			minus	3747	4013	3e-26	Similar to conserved hypothetical protein|DS746366:174986:176073:-1|gene:ISCW018586
VDK00000446-8310	BlastP	ISCW018586-PA	VDK00000446-8310_2					9e-29	Similar to conserved hypothetical protein|DS746366:174986:176073:-1|gene:ISCW018586
VDK00000447-8309	BlastX	gi|157013117|gb|EAA00228.5|			minus	2459	7448	2e-23	Similar to AGAP012244-PA [Anopheles gambiae str. PEST]
VDK00000452-8294	BlastX	ISCW020118-PA			minus	6	634	4e-23	Similar to kekkon1 (kek1) putative|DS832330:16522:22716:-1|gene:ISCW020118
VDK00000452-8294	BlastP	ISCW020118-PA	VDK00000452-8294_9,VDK00000452-8294_8					6e-26	Similar to kekkon1 (kek1) putative|DS832330:16522:22716:-1|gene:ISCW020118
VDK00000457-8262	BlastX	gi|157012910|gb|EAA01782.4|			plus	1448	2358	1e-16	Similar to AGAP001239-PA [Anopheles gambiae str. PEST]
VDK00000457-8262	BlastP	ISCW021113-PA	VDK00000457-8262_3					4e-17	Similar to conserved hypothetical protein|DS890247:110499:123732:-1|gene:ISCW021113
VDK00000459-8261	BlastX	ISCW003413-PA			plus	5970	6824	2e-19	Similar to hypothetical protein|DS689119:240862:286582:1|gene:ISCW003413
VDK00000459-8261	BlastP	ISCW003413-PA	VDK00000459-8261_6					3e-20	Similar to hypothetical protein|DS689119:240862:286582:1|gene:ISCW003413
VDK00000461-8251	BlastX	gi|212517503|gb|EEB19391.1|			minus	7570	8043	2e-58	Similar to ankyrin repeat domain-containing protein putative [Pediculus humanus corporis]
VDK00000461-8251	BlastP	gi|212517503|gb|EEB19391.1|	VDK00000461-8251_2					2e-55	Similar to ankyrin repeat domain-containing protein putative [Pediculus humanus corporis]
VDK00000466-8234	BlastX	gi|212507450|gb|EEB11395.1|			plus	6892	7020	1e-13	Similar to Puff-specific protein Bx42 putative [Pediculus humanus corporis]
VDK00000468-8228	BlastX	ISCW010764-PA			minus	669	1988	3e-49	Similar to positive cofactor 2 subunit of a RNA polymerase II multiprotein coactivator putative|DS858703:6463:28572:-1|gene:ISCW010764
VDK00000468-8228	BlastP	ISCW010764-PA	VDK00000468-8228_11,VDK00000468-8228_10					4e-48	Similar to positive cofactor 2 subunit of a RNA polymerase II multiprotein coactivator putative|DS858703:6463:28572:-1|gene:ISCW010764
VDK00000472-8217	BlastX	gi|212509736|gb|EEB13065.1|			plus	5565	5750	4e-15	Similar to dynactin subunit putative [Pediculus humanus corporis]
VDK00000472-8217	BlastX	gi|212513844|gb|EEB16260.1|			minus	7385	8071	6e-31	Similar to conserved hypothetical protein [Pediculus humanus corporis]
VDK00000472-8217	BlastP	gi|212509736|gb|EEB13065.1|	VDK00000472-8217_3					6e-17	Similar to dynactin subunit putative [Pediculus humanus corporis]
VDK00000472-8217	BlastP	gi|212513844|gb|EEB16260.1|	VDK00000472-8217_4					6e-32	Similar to conserved hypothetical protein [Pediculus humanus corporis]
VDK00000473-8216	BlastX	ISCW017057-PA			minus	14	1535	6e-34	Similar to ryanodine receptor putative|DS668850:109200:340214:-1|gene:ISCW017057
VDK00000473-8216	BlastX	ISCW005500-PA			minus	6116	6253	3e-15	Similar to ryanodine receptor putative|DS753951:2793:11539:-1|gene:ISCW005500
VDK00000473-8216	BlastP	ISCW017057-PA	VDK00000473-8216_12					3e-38	Similar to ryanodine receptor putative|DS668850:109200:340214:-1|gene:ISCW017057
VDK00000476-8202	BlastX	ISCW019072-PA			plus	4659	4850	8e-20	Similar to dopamine D1/beta receptor putative|DS756593:240283:253629:-1|gene:ISCW019072
VDK00000484-8186	BlastX	gi|212512871|gb|EEB15549.1|			plus	1161	2191	9e-120	Similar to alpha-1 3-mannosyl-glycoprotein 2-beta-N-acetylglucosaminyltransferase putative [Pediculus humanus corporis]
VDK00000484-8186	BlastP	ISCW009302-PA	VDK00000484-8186_2,VDK00000484-8186_3					7e-74	Similar to N-acetylglucosaminyltransferase I putative|DS823929:131354:178601:1|gene:ISCW009302
VDK00000487-8178	BlastX	ISCW020963-PA			minus	5728	6709	3e-41	Similar to transcriptional coactivator putative|DS886620:132770:133417:-1|gene:ISCW020963
VDK00000487-8178	BlastP	ISCW020963-PA	VDK00000487-8178_3					1e-37	Similar to transcriptional coactivator putative|DS886620:132770:133417:-1|gene:ISCW020963
VDK00000490-8171	BlastX	ISCW003409-PA			minus	4692	4880	9e-26	Similar to GTP-binding protein di-Ras2 putative|DS689119:22337:34435:-1|gene:ISCW003409
VDK00000490-8171	BlastP	gi|212507965|gb|EEB11794.1|	VDK00000490-8171_8					4e-28	Similar to GTP-binding protein Di-Ras2 putative [Pediculus humanus corporis]
VDK00000493-8167	BlastX	gi|212518104|gb|EEB19896.1|			plus	6907	7116	3e-23	Similar to cAMP-dependent protein kinase catalytic subunit putative [Pediculus humanus corporis]
VDK00000493-8167	BlastP	gi|212518104|gb|EEB19896.1|	VDK00000493-8167_5					1e-25	Similar to cAMP-dependent protein kinase catalytic subunit putative [Pediculus humanus corporis]
VDK00000494-8163	BlastX	ISCW000464-PA			minus	326	2538	1e-43	Similar to G-protein coupled receptor protein putative|DS646990:289490:338266:1|gene:ISCW000464
VDK00000494-8163	BlastP	ISCW000464-PA	VDK00000494-8163_11,VDK00000494-8163_14,VDK00000494-8163_12					6e-45	Similar to G-protein coupled receptor protein putative|DS646990:289490:338266:1|gene:ISCW000464
VDK00000503-8146	BlastX	ISCW002088-PA			minus	1279	4629	9e-24	Similar to alpha-parvin putative|DS673425:18512:43034:1|gene:ISCW002088
VDK00000503-8146	BlastP	ISCW002088-PA	VDK00000503-8146_3,VDK00000503-8146_4					1e-23	Similar to alpha-parvin putative|DS673425:18512:43034:1|gene:ISCW002088
VDK00000507-8139	BlastX	ISCW021771-PA			minus	3919	4766	6e-17	Similar to carrier protein putative|DS857340:954165:955082:-1|gene:ISCW021771
VDK00000507-8139	BlastP	ISCW021771-PA	VDK00000507-8139_6,VDK00000507-8139_5,VDK00000507-8139_8					2e-19	Similar to carrier protein putative|DS857340:954165:955082:-1|gene:ISCW021771
VDK00000511-8136	BlastX	gi|212513052|gb|EEB15702.1|			plus	14	895	5e-21	Similar to Leukotriene A-4 hydrolase putative [Pediculus humanus corporis]
VDK00000511-8136	BlastX	ISCW021677-PA			minus	5500	7058	3e-32	Similar to hypothetical protein|DS853347:634315:651585:-1|gene:ISCW021677
VDK00000511-8136	BlastP	gi|212513052|gb|EEB15702.1|	VDK00000511-8136_1					2e-22	Similar to Leukotriene A-4 hydrolase putative [Pediculus humanus corporis]
VDK00000511-8136	BlastP	ISCW021677-PA	VDK00000511-8136_2					4e-14	Similar to hypothetical protein|DS853347:634315:651585:-1|gene:ISCW021677
VDK00000511-8136	BlastP	ref|XP_001371138.1|	VDK00000511-8136_1					3e-26	Similar to PREDICTED: similar to Leukotriene A-4 hydrolase (LTA-4 hydrolase) (Leukotriene A(4) hydrolase) [Monodelphis domestica]
VDK00000518-8116	BlastX	ISCW017374-PA			minus	1913	2101	2e-11	Similar to protein tyrosine kinase 9/actin monomer-binding protein putative|DS688322:628637:671528:1|gene:ISCW017374
VDK00000523-8101	BlastX	gi|157020050|gb|EAA04656.4|			plus	7299	7632	7e-09	Similar to AGAP007504-PA [Anopheles gambiae str. PEST]
VDK00000525-8101	BlastX	gi|212512580|gb|EEB15323.1|			minus	5974	6186	8e-09	Similar to protein arginine N-methyltransferase putative [Pediculus humanus corporis]
VDK00000529-8085	BlastX	gi|157019885|gb|EAU77591.2|			plus	2494	2811	4e-30	Similar to AGAP007682-PA [Anopheles gambiae str. PEST]
VDK00000529-8085	BlastP	gi|157019885|gb|EAU77591.2|	VDK00000529-8085_3					8e-33	Similar to AGAP007682-PA [Anopheles gambiae str. PEST]
VDK00000531-8076	BlastX	ISCW007176-PA			plus	6999	7361	2e-30	Similar to notum putative|DS801393:188479:215295:-1|gene:ISCW007176
VDK00000531-8076	BlastP	ISCW007176-PA	VDK00000531-8076_12,VDK00000531-8076_6					3e-33	Similar to notum putative|DS801393:188479:215295:-1|gene:ISCW007176
VDK00000535-8067	BlastX	gi|157017743|gb|EAA08384.3|			plus	4195	4350	6e-09	Similar to AGAP003185-PA [Anopheles gambiae str. PEST]
VDK00000535-8067	BlastX	gi|212511437|gb|EEB14416.1|			plus	6386	6556	5e-21	Similar to conserved hypothetical protein [Pediculus humanus corporis]
VDK00000535-8067	BlastP	gi|212511437|gb|EEB14416.1|	VDK00000535-8067_5					4e-23	Similar to conserved hypothetical protein [Pediculus humanus corporis]
VDK00000539-8058	BlastX	ISCW003334-PA			minus	3252	3419	2e-22	Similar to beta-1 subunit of nicotinic acetylcholine receptor putative|DS680203:4119:9198:-1|gene:ISCW003334
VDK00000539-8058	BlastP	ISCW003334-PA	VDK00000539-8058_8					4e-25	Similar to beta-1 subunit of nicotinic acetylcholine receptor putative|DS680203:4119:9198:-1|gene:ISCW003334
VDK00000541-8056	BlastX	gi|157014388|gb|EAA13648.4|			minus	1100	1454	1e-14	Similar to AGAP003911-PA [Anopheles gambiae str. PEST]
VDK00000541-8056	BlastX	ISCW019496-PA			plus	1891	2145	5e-19	Similar to histone H2B putative|DS778961:370308:370682:-1|gene:ISCW019496
VDK00000541-8056	BlastP	gi|212505430|gb|EEB09891.1|	VDK00000541-8056_2					2e-18	Similar to histone H2B.3 putative [Pediculus humanus corporis]
VDK00000545-8046	BlastX	ISCW008679-PA			plus	1479	7950	4e-25	Similar to phosphatidylinositol 3-kinase class putative|DS838808:167546:197201:1|gene:ISCW008679
VDK00000545-8046	BlastP	gi|212512820|gb|EEB15521.1|	VDK00000545-8046_1,VDK00000545-8046_8,VDK00000545-8046_2					1e-27	Similar to Phosphatidylinositol 3-kinase catalytic subunit type putative [Pediculus humanus corporis]
VDK00000559-8006	BlastX	gi|212506380|gb|EEB10612.1|			minus	31	783	2e-56	Similar to Rho-associated protein kinase putative [Pediculus humanus corporis]
VDK00000559-8006	BlastP	gi|212506380|gb|EEB10612.1|	VDK00000559-8006_4					1e-55	Similar to Rho-associated protein kinase putative [Pediculus humanus corporis]
VDK00000560-8004	BlastX	gi|212515749|gb|EEB17839.1|			minus	401	1117	4e-52	Similar to conserved hypothetical protein [Pediculus humanus corporis]
VDK00000560-8004	BlastP	gi|212515749|gb|EEB17839.1|	VDK00000560-8004_3					2e-53	Similar to conserved hypothetical protein [Pediculus humanus corporis]
VDK00000562-7992	BlastX	ISCW004615-PA			plus	339	5010	4e-70	Similar to voltage-gated ion channel putative|DS725348:208884:252001:1|gene:ISCW004615
VDK00000562-7992	BlastP	ISCW004615-PA	VDK00000562-7992_6,VDK00000562-7992_5,VDK00000562-7992_3,VDK00000562-7992_10,VDK00000562-7992_4,VDK00000562-7992_1					4e-59	Similar to voltage-gated ion channel putative|DS725348:208884:252001:1|gene:ISCW004615
VDK00000572-7968	BlastX	ISCW017853-PA			plus	691	3362	7e-84	Similar to mRNA export protein putative|DS717671:84107:110783:1|gene:ISCW017853
VDK00000572-7968	BlastX	ISCW004116-PA			minus	5997	7503	2e-80	Similar to isocitrate dehydrogenase putative|DS714338:96625:105548:1|gene:ISCW004116
VDK00000572-7968	BlastP	ISCW004116-PA	VDK00000572-7968_7,VDK00000572-7968_6					7e-84	Similar to isocitrate dehydrogenase putative|DS714338:96625:105548:1|gene:ISCW004116
VDK00000572-7968	BlastP	ISCW017853-PA	VDK00000572-7968_3,VDK00000572-7968_2,VDK00000572-7968_1					7e-86	Similar to mRNA export protein putative|DS717671:84107:110783:1|gene:ISCW017853
VDK00000578-7948	BlastX	ISCW017292-PA			plus	308	6581	5e-21	Similar to cuticular protein putative|DS669109:56563:57003:-1|gene:ISCW017292
VDK00000578-7948	BlastP	ISCW017292-PA	VDK00000578-7948_5,VDK00000578-7948_1					4e-21	Similar to cuticular protein putative|DS669109:56563:57003:-1|gene:ISCW017292
VDK00000590-7927	BlastX	ISCW010334-PA			minus	763	4130	3e-17	Similar to hypothetical protein|DS861350:14447:64992:-1|gene:ISCW010334
VDK00000590-7927	BlastP	ISCW010334-PA	VDK00000590-7927_6,VDK00000590-7927_8					2e-15	Similar to hypothetical protein|DS861350:14447:64992:-1|gene:ISCW010334
VDK00000591-7926	BlastX	ISCW003865-PA			plus	4028	4258	3e-28	Similar to tyrosine/tryptophan monooxygenase putative|DS716576:127:1334:1|gene:ISCW003865
VDK00000591-7926	BlastP	gi|212516042|gb|EEB18101.1|	VDK00000591-7926_2					1e-17	Similar to tyrosine 3-monooxygenase putative [Pediculus humanus corporis]
VDK00000606-7905	BlastX	gi|116128341|gb|EAA09344.3|			plus	495	1963	6e-39	Similar to AGAP005220-PA [Anopheles gambiae str. PEST]
VDK00000606-7905	BlastP	gi|212517240|gb|EEB19161.1|	VDK00000606-7905_3					3e-31	Similar to cancer-associated gene protein putative [Pediculus humanus corporis]
VDK00000614-7889	BlastX	ISCW017653-PA			plus	7256	7363	1e-10	Similar to zyxin/trip6 putative|DS727610:85434:106023:1|gene:ISCW017653
VDK00000614-7889	BlastP	ISCW017653-PA	VDK00000614-7889_6					1e-12	Similar to zyxin/trip6 putative|DS727610:85434:106023:1|gene:ISCW017653
VDK00000615-7885	BlastX	ISCW000679-PA			plus	5808	6824	2e-67	Similar to protein Dom3Z putative|DS624783:96350:107883:1|gene:ISCW000679
VDK00000615-7885	BlastP	ISCW000679-PA	VDK00000615-7885_3					5e-70	Similar to protein Dom3Z putative|DS624783:96350:107883:1|gene:ISCW000679
VDK00000621-7879	BlastX	ISCW023010-PA			minus	1796	2281	5e-34	Similar to conserved hypothetical protein|DS953432:652886:746366:1|gene:ISCW023010
VDK00000621-7879	BlastP	ISCW023010-PA	VDK00000621-7879_6					4e-15	Similar to conserved hypothetical protein|DS953432:652886:746366:1|gene:ISCW023010
VDK00000625-7872	BlastX	gi|212518357|gb|EEB20110.1|			minus	4735	5265	1e-15	Similar to Ribonuclease Oy putative [Pediculus humanus corporis]
VDK00000625-7872	BlastX	gi|116118188|gb|EAA14253.3|			minus	7080	7586	3e-09	Similar to AGAP009842-PA [Anopheles gambiae str. PEST]
VDK00000625-7872	BlastP	gi|116118188|gb|EAA14253.3|	VDK00000625-7872_6					1e-09	Similar to AGAP009842-PA [Anopheles gambiae str. PEST]
VDK00000625-7872	BlastP	gi|212518357|gb|EEB20110.1|	VDK00000625-7872_7					5e-16	Similar to Ribonuclease Oy putative [Pediculus humanus corporis]
VDK00000629-7860	BlastX	gi|212512016|gb|EEB14863.1|			plus	4600	4988	5e-11	Similar to hypothetical protein Phum_PHUM332700 [Pediculus humanus corporis]
VDK00000635-7840	BlastX	ISCW008668-PA			plus	4479	4622	1e-11	Similar to inositol hexaphosphate kinase putative|DS850588:49631:60545:1|gene:ISCW008668
VDK00000639-7830	BlastX	gi|157019029|gb|EAA06523.4|			minus	1338	1613	3e-18	Similar to AGAP000037-PA [Anopheles gambiae str. PEST]
VDK00000639-7830	BlastX	ISCW015886-PA			plus	4302	7614	1e-36	Similar to conserved hypothetical protein|DS621823:165323:167753:1|gene:ISCW015886
VDK00000639-7830	BlastP	ISCW015886-PA	VDK00000639-7830_1					6e-37	Similar to conserved hypothetical protein|DS621823:165323:167753:1|gene:ISCW015886
VDK00000639-7830	BlastP	gi|157019029|gb|EAA06523.4|	VDK00000639-7830_6,VDK00000639-7830_5					9e-21	Similar to AGAP000037-PA [Anopheles gambiae str. PEST]
VDK00000649-7814	BlastX	ISCW023517-PA			plus	5498	5785	3e-18	Similar to hypothetical protein|DS950791:47132:49455:-1|gene:ISCW023517
VDK00000649-7814	BlastP	ISCW023517-PA	VDK00000649-7814_1					5e-18	Similar to hypothetical protein|DS950791:47132:49455:-1|gene:ISCW023517
VDK00000652-7811	BlastX	ISCW006586-PA			plus	568	1830	3e-17	Similar to membrane protein putative|DS747011:10955:18898:1|gene:ISCW006586
VDK00000652-7811	BlastX	ISCW014877-PA			minus	3506	3772	3e-22	Similar to paramyosin putative|DS933643:515:41314:-1|gene:ISCW014877
VDK00000652-7811	BlastP	ISCW014877-PA	VDK00000652-7811_9					2e-25	Similar to paramyosin putative|DS933643:515:41314:-1|gene:ISCW014877
VDK00000653-7811	BlastX	ISCW009190-PA			minus	1513	1677	8e-11	Similar to conserved hypothetical protein|DS851720:60173:81663:-1|gene:ISCW009190
VDK00000653-7811	BlastP	ISCW009190-PA	VDK00000653-7811_6					2e-12	Similar to conserved hypothetical protein|DS851720:60173:81663:-1|gene:ISCW009190
VDK00000659-7802	BlastX	ISCW013727-PA			minus	843	6294	2e-75	Similar to vitellogenin putative|DS950603:16225:44518:1|gene:ISCW013727
VDK00000659-7802	BlastP	ISCW013727-PA	VDK00000659-7802_11,VDK00000659-7802_14,VDK00000659-7802_12,VDK00000659-7802_10,VDK00000659-7802_15					1e-75	Similar to vitellogenin putative|DS950603:16225:44518:1|gene:ISCW013727
VDK00000660-7801	BlastX	gi|157015523|gb|EAA11421.5|			minus	7587	7799	3e-12	Similar to AGAP005545-PA [Anopheles gambiae str. PEST]
VDK00000661-7799	BlastX	ISCW000348-PA			minus	5397	5594	8e-09	Similar to secreted mucin MUC17 putative|DS634813:417134:458239:-1|gene:ISCW000348
VDK00000661-7799	BlastP	ISCW000348-PA	VDK00000661-7799_2					6e-11	Similar to secreted mucin MUC17 putative|DS634813:417134:458239:-1|gene:ISCW000348
VDK00000664-7791	BlastX	ISCW007479-PA			plus	4929	6656	3e-22	Similar to aspartate/glutamate carrier protein putative|DS778096:71123:95458:-1|gene:ISCW007479
VDK00000664-7791	BlastP	ISCW007479-PA	VDK00000664-7791_4					2e-25	Similar to aspartate/glutamate carrier protein putative|DS778096:71123:95458:-1|gene:ISCW007479
VDK00000665-7789	BlastX	gi|212517425|gb|EEB19325.1|			plus	3836	4307	3e-34	Similar to Importin alpha-2 subunit putative [Pediculus humanus corporis]
VDK00000665-7789	BlastP	ISCW014739-PA	VDK00000665-7789_3					7e-22	Similar to beta-catenin-like repeats containing protein putative|DS961725:3440:11220:-1|gene:ISCW014739
VDK00000678-7756	BlastX	gi|212513553|gb|EEB16088.1|			plus	4657	5271	2e-27	Similar to endonuclease/reverse transcriptase putative [Pediculus humanus corporis]
VDK00000678-7756	BlastP	gi|212513553|gb|EEB16088.1|	VDK00000678-7756_7					8e-23	Similar to endonuclease/reverse transcriptase putative [Pediculus humanus corporis]
VDK00000682-7745	BlastX	ISCW006797-PA			plus	5994	7744	2e-32	Similar to glycerophosphoryl diester phosphodiesterase putative|DS754671:58952:101077:1|gene:ISCW006797
VDK00000682-7745	BlastP	ISCW006797-PA	VDK00000682-7745_6,VDK00000682-7745_2,VDK00000682-7745_7,VDK00000682-7745_8					6e-36	Similar to glycerophosphoryl diester phosphodiesterase putative|DS754671:58952:101077:1|gene:ISCW006797
VDK00000685-7738	BlastX	ISCW007297-PA			minus	7152	7685	1e-50	Similar to WD-repeat protein putative|DS772378:46937:60734:1|gene:ISCW007297
VDK00000685-7738	BlastP	ISCW007297-PA	VDK00000685-7738_4					2e-50	Similar to WD-repeat protein putative|DS772378:46937:60734:1|gene:ISCW007297
VDK00000689-7730	BlastX	gi|157018760|gb|EAA06773.4|			minus	2573	2727	2e-15	Similar to AGAP000431-PA [Anopheles gambiae str. PEST]
VDK00000690-7725	BlastX	ISCW001503-PA			minus	768	1481	1e-18	Similar to goodpasture antigen-binding protein putative|DS635797:19290:39845:-1|gene:ISCW001503
VDK00000690-7725	BlastX	gi|212505839|gb|EEB10202.1|			minus	6217	6480	8e-09	Similar to phosphoinositol 4-phosphate adaptor protein putative [Pediculus humanus corporis]
VDK00000690-7725	BlastP	ISCW001503-PA	VDK00000690-7725_11,VDK00000690-7725_10,VDK00000690-7725_8					7e-21	Similar to goodpasture antigen-binding protein putative|DS635797:19290:39845:-1|gene:ISCW001503
VDK00000693-7724	BlastX	gi|157014558|gb|EDO63506.1|			minus	5838	5996	2e-09	Similar to AGAP004758-PA [Anopheles gambiae str. PEST]
VDK00000695-7723	BlastX	gi|157016565|gb|EAA10350.4|			minus	2600	3199	4e-19	Similar to AGAP004938-PA [Anopheles gambiae str. PEST]
VDK00000695-7723	BlastX	gi|212507895|gb|EEB11739.1|			minus	5741	6019	6e-41	Similar to Surfeit locus protein putative [Pediculus humanus corporis]
VDK00000695-7723	BlastP	gi|212507895|gb|EEB11739.1|	VDK00000695-7723_3					7e-44	Similar to Surfeit locus protein putative [Pediculus humanus corporis]
VDK00000695-7723	BlastP	ISCW021863-PA	VDK00000695-7723_5					5e-19	Similar to zinc finger protein putative|DS868942:122524:143244:1|gene:ISCW021863
VDK00000697-7721	BlastX	gi|55236781|gb|EAA13387.2|			plus	2474	2683	1e-16	Similar to AGAP010322-PA [Anopheles gambiae str. PEST]
VDK00000697-7721	BlastP	ISCW005635-PA	VDK00000697-7721_2					6e-19	Similar to class 2 transcription repressor NC2 beta subunit putative|DS761514:18834:40073:1|gene:ISCW005635
VDK00000699-7712	BlastX	gi|212506729|gb|EEB10843.1|			minus	3	239	3e-15	Similar to protein big brother putative [Pediculus humanus corporis]
VDK00000699-7712	BlastP	gi|212506729|gb|EEB10843.1|	VDK00000699-7712_8					5e-18	Similar to protein big brother putative [Pediculus humanus corporis]
VDK00000702-7708	BlastX	ISCW021339-PA			minus	7123	7701	5e-63	Similar to plexin B putative|DS857834:377896:386540:-1|gene:ISCW021339
VDK00000702-7708	BlastP	ISCW021339-PA	VDK00000702-7708_6					2e-64	Similar to plexin B putative|DS857834:377896:386540:-1|gene:ISCW021339
VDK00000706-7706	BlastX	gi|116116874|gb|EAA00555.3|			minus	1163	1432	3e-20	Similar to AGAP012250-PA [Anopheles gambiae str. PEST]
VDK00000706-7706	BlastX	ISCW000544-PA			plus	4448	5230	7e-20	Similar to anterior pharynx defective putative|DS630348:75055:78834:1|gene:ISCW000544
VDK00000706-7706	BlastP	ISCW000544-PA	VDK00000706-7706_2					2e-15	Similar to anterior pharynx defective putative|DS630348:75055:78834:1|gene:ISCW000544
VDK00000706-7706	BlastP	ISCW021696-PA	VDK00000706-7706_8					1e-18	Similar to U1 small nuclear ribonucleoprotein putative|DS853155:348457:352789:-1|gene:ISCW021696
VDK00000710-7688	BlastX	ISCW012060-PA			plus	889	2564	6e-19	Similar to ATP synthase B chain putative|DS897019:200777:202130:1|gene:ISCW012060
VDK00000710-7688	BlastP	ISCW012060-PA	VDK00000710-7688_2					5e-12	Similar to ATP synthase B chain putative|DS897019:200777:202130:1|gene:ISCW012060
VDK00000715-7678	BlastX	ISCW021787-PA			plus	4660	5828	2e-16	Similar to conserved hypothetical protein|DS852260:43002:52856:1|gene:ISCW021787
VDK00000715-7678	BlastP	ISCW021787-PA	VDK00000715-7678_2					5e-16	Similar to conserved hypothetical protein|DS852260:43002:52856:1|gene:ISCW021787
VDK00000719-7673	BlastX	gi|116132617|gb|EAA04772.3|			plus	1067	3902	7e-31	Similar to AGAP006783-PA [Anopheles gambiae str. PEST]
VDK00000719-7673	BlastN	rDNA (AY626620.1)			plus	6444	6590	2e-28
VDK00000719-7673	BlastX	gi|157020550|gb|EDO64752.1|			minus	7449	7637	5e-10	Similar to AGAP006924-PA [Anopheles gambiae str. PEST]
VDK00000719-7673	BlastP	gi|116132617|gb|EAA04772.3|	VDK00000719-7673_4,VDK00000719-7673_5,VDK00000719-7673_2					9e-35	Similar to AGAP006783-PA [Anopheles gambiae str. PEST]
VDK00000721-7671	BlastP	gi|212514914|gb|EEB17142.1|	VDK00000721-7671_4					1e-09	Similar to NADPH:adrenodoxin oxidoreductase putative [Pediculus humanus corporis]
VDK00000722-7671	BlastX	ISCW003297-PA			plus	4565	4816	6e-12	Similar to gamma-glutamyltransferase putative|DS672443:53833:84822:1|gene:ISCW003297
VDK00000722-7671	BlastP	ISCW005288-PA	VDK00000722-7671_2					1e-09	Similar to gamma-glutamyltransferase putative|DS757111:11456:32204:-1|gene:ISCW005288
VDK00000729-7667	BlastX	gi|212513182|gb|EEB15810.1|			minus	7402	7566	5e-14	Similar to conserved hypothetical protein [Pediculus humanus corporis]
VDK00000731-7662	BlastX	ISCW015975-PA			minus	2886	3683	1e-08	Similar to ran-binding protein (RanBP) putative|DS629642:257869:323190:1|gene:ISCW015975
VDK00000731-7662	BlastP	ISCW015975-PA	VDK00000731-7662_7					2e-09	Similar to ran-binding protein (RanBP) putative|DS629642:257869:323190:1|gene:ISCW015975
VDK00000732-7662	BlastX	ISCW022620-PA			minus	120	512	1e-43	Similar to secreted protein putative|DS891953:203764:209244:-1|gene:ISCW022620
VDK00000732-7662	BlastP	ISCW022620-PA	VDK00000732-7662_12					7e-42	Similar to secreted protein putative|DS891953:203764:209244:-1|gene:ISCW022620
VDK00000735-7655	BlastX	ISCW005125-PA			plus	777	1403	5e-15	Similar to hypothetical protein|DS703412:130946:131626:-1|gene:ISCW005125
VDK00000735-7655	BlastP	ISCW005125-PA	VDK00000735-7655_1,VDK00000735-7655_3					3e-18	Similar to hypothetical protein|DS703412:130946:131626:-1|gene:ISCW005125
VDK00000739-7648	BlastX	ISCW019781-PA			minus	4169	4375	3e-22	Similar to cuticular protein putative|DS810236:451615:456241:1|gene:ISCW019781
VDK00000739-7648	BlastP	ISCW019781-PA	VDK00000739-7648_5					4e-21	Similar to cuticular protein putative|DS810236:451615:456241:1|gene:ISCW019781
VDK00000746-7639	BlastX	ISCW022242-PA			minus	2379	4517	7e-21	Similar to conserved hypothetical protein|DS921995:629460:631559:-1|gene:ISCW022242
VDK00000746-7639	BlastP	ISCW022242-PA	VDK00000746-7639_6,VDK00000746-7639_4					2e-24	Similar to conserved hypothetical protein|DS921995:629460:631559:-1|gene:ISCW022242
VDK00000747-7635	BlastX	gi|212508773|gb|EEB12370.1|			minus	5651	6343	2e-13	Similar to paramyosin putative [Pediculus humanus corporis]
VDK00000747-7635	BlastP	gi|212508773|gb|EEB12370.1|	VDK00000747-7635_8					2e-11	Similar to paramyosin putative [Pediculus humanus corporis]
VDK00000748-7631	BlastX	gi|212505701|gb|EEB10093.1|			plus	1604	6682	2e-13	Similar to vacuolar proton translocating ATPase 116 kDa subunit A isoform putative [Pediculus humanus corporis]
VDK00000748-7631	BlastP	gi|212505701|gb|EEB10093.1|	VDK00000748-7631_4					4e-16	Similar to vacuolar proton translocating ATPase 116 kDa subunit A isoform putative [Pediculus humanus corporis]
VDK00000749-7629	BlastX	ISCW018753-PA			plus	4097	7385	2e-36	Similar to hypothetical protein|DS739614:279258:301402:-1|gene:ISCW018753
VDK00000749-7629	BlastP	gi|212514611|gb|EEB16894.1|	VDK00000749-7629_6,VDK00000749-7629_8,VDK00000749-7629_7,VDK00000749-7629_3					3e-39	Similar to Regulatory-associated protein of mTOR putative [Pediculus humanus corporis]
VDK00000750-7628	BlastX	gi|212516788|gb|EEB18756.1|			minus	631	813	2e-25	Similar to anaphase-promoting complex subunit putative [Pediculus humanus corporis]
VDK00000751-7624	BlastX	ISCW018699-PA			plus	4902	5748	5e-40	Similar to spermidine synthase putative|DS735207:41382:46539:1|gene:ISCW018699
VDK00000751-7624	BlastP	ISCW018699-PA	VDK00000751-7624_3,VDK00000751-7624_4					5e-42	Similar to spermidine synthase putative|DS735207:41382:46539:1|gene:ISCW018699
VDK00000762-7609	BlastX	gi|212509846|gb|EEB13142.1|			minus	9	7606	2e-50	Similar to titin putative [Pediculus humanus corporis]
VDK00000762-7609	BlastP	gi|212509846|gb|EEB13142.1|	VDK00000762-7609_24,VDK00000762-7609_14,VDK00000762-7609_13,VDK00000762-7609_11					7e-38	Similar to titin putative [Pediculus humanus corporis]
VDK00000765-7606	BlastX	gi|212506822|gb|EEB10924.1|			plus	831	3786	1e-103	Similar to FERM RhoGEF and pleckstrin domain-containing protein putative [Pediculus humanus corporis]
VDK00000765-7606	BlastP	gi|212506822|gb|EEB10924.1|	VDK00000765-7606_4,VDK00000765-7606_2					9e-103	Similar to FERM RhoGEF and pleckstrin domain-containing protein putative [Pediculus humanus corporis]
VDK00000769-7596	BlastX	ISCW000608-PA			minus	5169	6047	2e-14	Similar to conserved hypothetical protein|DS616539:70320:101276:-1|gene:ISCW000608
VDK00000769-7596	BlastP	ISCW000608-PA	VDK00000769-7596_6,VDK00000769-7596_10					4e-14	Similar to conserved hypothetical protein|DS616539:70320:101276:-1|gene:ISCW000608
VDK00000779-7579	BlastX	gi|157015470|gb|EAA11731.4|			minus	5608	6810	2e-10	Similar to AGAP005471-PA [Anopheles gambiae str. PEST]
VDK00000782-7578	BlastX	ISCW023024-PA			plus	3009	3429	2e-21	Similar to multidrug resistance protein putative|DS948778:136693:186887:-1|gene:ISCW023024
VDK00000784-7575	BlastX	gi|212508405|gb|EEB12117.1|			minus	5072	5308	2e-09	Similar to thioredoxin-2 putative [Pediculus humanus corporis]
VDK00000784-7575	BlastP	gi|212508405|gb|EEB12117.1|	VDK00000784-7575_6					2e-11	Similar to thioredoxin-2 putative [Pediculus humanus corporis]
VDK00000787-7571	BlastX	gi|212508484|gb|EEB12166.1|			plus	1833	2468	1e-33	Similar to zinc finger protein putative [Pediculus humanus corporis]
VDK00000787-7571	BlastP	gi|212508484|gb|EEB12166.1|	VDK00000787-7571_4					4e-29	Similar to zinc finger protein putative [Pediculus humanus corporis]
VDK00000793-7563	BlastX	ISCW019625-PA			plus	993	7172	1e-14	Similar to hypothetical protein|DS792129:80904:111784:-1|gene:ISCW019625
VDK00000793-7563	BlastP	ISCW019625-PA	VDK00000793-7563_3					1e-17	Similar to hypothetical protein|DS792129:80904:111784:-1|gene:ISCW019625
VDK00000794-7562	BlastX	ISCW019201-PA			minus	6394	6696	1e-20	Similar to origin recognition complex second largest subunit ORC2 putative|DS749101:77180:110879:-1|gene:ISCW019201
VDK00000794-7562	BlastP	ISCW019201-PA	VDK00000794-7562_4					5e-24	Similar to origin recognition complex second largest subunit ORC2 putative|DS749101:77180:110879:-1|gene:ISCW019201
VDK00000805-7549	BlastX	ISCW008670-PA			minus	5925	6886	1e-22	Similar to ubiquitin ligase E3 putative|DS850588:70690:108440:-1|gene:ISCW008670
VDK00000805-7549	BlastP	ISCW008670-PA	VDK00000805-7549_10,VDK00000805-7549_9					2e-25	Similar to ubiquitin ligase E3 putative|DS850588:70690:108440:-1|gene:ISCW008670
VDK00000807-7543	BlastX	ISCW016279-PA			minus	1044	1199	8e-16	Similar to conserved hypothetical protein|DS619893:145070:164930:1|gene:ISCW016279
VDK00000807-7543	BlastP	ISCW016279-PA	VDK00000807-7543_7					6e-15	Similar to conserved hypothetical protein|DS619893:145070:164930:1|gene:ISCW016279
VDK00000824-7507	BlastX	ISCW001820-PA			plus	353	630	2e-12	Similar to solute carrier putative|DS617675:17623:19200:1|gene:ISCW001820
VDK00000824-7507	BlastX	ISCW016251-PA			minus	5183	6608	1e-31	Similar to zinc finger protein putative|DS612847:1484461:1485648:1|gene:ISCW016251
VDK00000824-7507	BlastP	ISCW016251-PA	VDK00000824-7507_4,VDK00000824-7507_7					3e-22	Similar to zinc finger protein putative|DS612847:1484461:1485648:1|gene:ISCW016251
VDK00000827-7500	BlastX	ISCW004810-PA			plus	6773	7372	3e-31	Similar to group II PLP decarboxylase putative|DS696908:2490:47838:-1|gene:ISCW004810
VDK00000830-7498	BlastX	gi|212518142|gb|EEB19934.1|			plus	2874	3053	1e-20	Similar to carboxypeptidase E precursor putative [Pediculus humanus corporis]
VDK00000830-7498	BlastP	gi|212518142|gb|EEB19934.1|	VDK00000830-7498_3					6e-23	Similar to carboxypeptidase E precursor putative [Pediculus humanus corporis]
VDK00000831-7497	BlastX	gi|212508297|gb|EEB12036.1|			plus	4122	7447	4e-14	Similar to DNA polymerase theta putative [Pediculus humanus corporis]
VDK00000831-7497	BlastP	gi|157020027|gb|EAL41770.3|	VDK00000831-7497_1					5e-14	Similar to AGAP007533-PA [Anopheles gambiae str. PEST]
VDK00000841-7480	BlastX	ISCW003417-PA			plus	3341	7329	5e-29	Similar to hypothetical protein|DS672159:33885:89903:-1|gene:ISCW003417
VDK00000841-7480	BlastP	ISCW003417-PA	VDK00000841-7480_2,VDK00000841-7480_5,VDK00000841-7480_3					4e-31	Similar to hypothetical protein|DS672159:33885:89903:-1|gene:ISCW003417
VDK00000843-7478	BlastX	ISCW015144-PA			minus	4309	7368	1e-21	Similar to conserved hypothetical protein|DS979830:531292:546818:-1|gene:ISCW015144
VDK00000843-7478	BlastP	ISCW015144-PA	VDK00000843-7478_7,VDK00000843-7478_5,VDK00000843-7478_8					2e-24	Similar to conserved hypothetical protein|DS979830:531292:546818:-1|gene:ISCW015144
VDK00000845-7473	BlastX	gi|212510878|gb|EEB13969.1|			minus	21	7472	4e-42	Similar to Phosphatidylinositol 3-kinase tor2 putative [Pediculus humanus corporis]
VDK00000845-7473	BlastP	gi|212510878|gb|EEB13969.1|	VDK00000845-7473_4,VDK00000845-7473_16,VDK00000845-7473_13,VDK00000845-7473_11,VDK00000845-7473_15,VDK00000845-7473_10,VDK00000845-7473_9,VDK00000845-7473_14					1e-40	Similar to Phosphatidylinositol 3-kinase tor2 putative [Pediculus humanus corporis]
VDK00000846-7473	BlastX	ISCW016257-PA			plus	654	2182	8e-88	Similar to adenylosuccinate lyase putative|DS612847:1576850:1589322:-1|gene:ISCW016257
VDK00000846-7473	BlastP	ISCW016257-PA	VDK00000846-7473_2,VDK00000846-7473_1,VDK00000846-7473_3					4e-75	Similar to adenylosuccinate lyase putative|DS612847:1576850:1589322:-1|gene:ISCW016257
VDK00000849-7465	BlastX	ISCW013413-PA			minus	5859	6101	9e-12	Similar to low-density lipoprotein receptor putative|DS912556:469112:486123:1|gene:ISCW013413
VDK00000849-7465	BlastP	ISCW013413-PA	VDK00000849-7465_6					2e-12	Similar to low-density lipoprotein receptor putative|DS912556:469112:486123:1|gene:ISCW013413
VDK00000849-7465	BlastP	gi|212506681|gb|EEB10814.1|	VDK00000849-7465_11					6e-10	Similar to predicted protein [Pediculus humanus corporis]
VDK00000851-7465	BlastX	gi|212515175|gb|EEB17356.1|			minus	526	735	2e-18	Similar to WD repeat and FYVE domain-containing protein putative [Pediculus humanus corporis]
VDK00000851-7465	BlastP	gi|212515175|gb|EEB17356.1|	VDK00000851-7465_8					5e-22	Similar to WD repeat and FYVE domain-containing protein putative [Pediculus humanus corporis]
VDK00000854-7463	BlastX	gi|212510574|gb|EEB13724.1|			minus	3126	5470	6e-81	Similar to Coronin-6 putative [Pediculus humanus corporis]
VDK00000854-7463	BlastP	gi|157015800|gb|EDO63752.1|	VDK00000854-7463_6,VDK00000854-7463_7,VDK00000854-7463_5					4e-85	Similar to AGAP005891-PA [Anopheles gambiae str. PEST]
VDK00000855-7461	BlastX	gi|157019948|gb|EAA03940.4|			plus	862	1116	4e-14	Similar to AGAP007616-PA [Anopheles gambiae str. PEST]
VDK00000855-7461	BlastP	gi|157019948|gb|EAA03940.4|	VDK00000855-7461_2					9e-12	Similar to AGAP007616-PA [Anopheles gambiae str. PEST]
VDK00000867-7436	BlastX	ISCW013498-PA			plus	4459	4689	4e-10	Similar to hypothetical protein|DS925348:10457:10805:-1|gene:ISCW013498
VDK00000867-7436	BlastX	gi|212509453|gb|EEB12836.1|			plus	6979	7434	6e-11	Similar to zinc finger protein putative [Pediculus humanus corporis]
VDK00000867-7436	BlastP	gi|212509453|gb|EEB12836.1|	VDK00000867-7436_7					1e-09	Similar to zinc finger protein putative [Pediculus humanus corporis]
VDK00000872-7426	BlastX	gi|157015079|gb|EAL39677.3|			minus	3165	3455	9e-12	Similar to AGAP007994-PA [Anopheles gambiae str. PEST]
VDK00000872-7426	BlastP	gi|157015079|gb|EAL39677.3|	VDK00000872-7426_5					5e-11	Similar to AGAP007994-PA [Anopheles gambiae str. PEST]
VDK00000874-7425	BlastX	gi|157016618|gb|EAA10468.4|			minus	6319	6492	2e-23	Similar to AGAP005011-PA [Anopheles gambiae str. PEST]
VDK00000875-7425	BlastX	gi|212511663|gb|EEB14580.1|			plus	3	1948	2e-119	Similar to conserved hypothetical protein [Pediculus humanus corporis]
VDK00000875-7425	BlastP	gi|212511663|gb|EEB14580.1|	VDK00000875-7425_3,VDK00000875-7425_2					7e-121	Similar to conserved hypothetical protein [Pediculus humanus corporis]
VDK00000878-7419	BlastX	ISCW017306-PA			plus	31	273	1e-17	Similar to cytochrome P450 putative|DS668046:228933:233130:1|gene:ISCW017306
VDK00000878-7419	BlastX	ISCW014782-PA			plus	638	892	4e-15	Similar to cytochrome P450 putative|DS967860:97410:115576:1|gene:ISCW014782
VDK00000878-7419	BlastX	gi|212508967|gb|EEB12495.1|			minus	5599	6283	2e-42	Similar to protein G10 putative [Pediculus humanus corporis]
VDK00000878-7419	BlastP	gi|212508967|gb|EEB12495.1|	VDK00000878-7419_5					3e-39	Similar to protein G10 putative [Pediculus humanus corporis]
VDK00000878-7419	BlastP	ISCW017305-PA	VDK00000878-7419_1					6e-20	Similar to cytochrome P450 putative|DS668046:157649:163570:1|gene:ISCW017305
VDK00000879-7419	BlastX	gi|157015547|gb|EAA11855.4|			plus	5609	5950	1e-09	Similar to AGAP005569-PA [Anopheles gambiae str. PEST]
VDK00000882-7415	BlastX	ISCW005482-PA			minus	2928	3365	3e-15	Similar to adenylate cyclase putative|DS746157:50466:52091:-1|gene:ISCW005482
VDK00000882-7415	BlastP	ISCW005482-PA	VDK00000882-7415_4					7e-17	Similar to adenylate cyclase putative|DS746157:50466:52091:-1|gene:ISCW005482
VDK00000891-7403	BlastX	ISCW016210-PA			minus	1886	2335	1e-25	Similar to conserved hypothetical protein|DS612847:367141:369410:1|gene:ISCW016210
VDK00000891-7403	BlastP	ISCW016210-PA	VDK00000891-7403_5					1e-20	Similar to conserved hypothetical protein|DS612847:367141:369410:1|gene:ISCW016210
VDK00000892-7401	BlastX	ISCW011513-PA			minus	2231	2431	4e-33	Similar to conserved hypothetical protein|DS859503:25351:27296:-1|gene:ISCW011513
VDK00000892-7401	BlastX	gi|212511276|gb|EEB14293.1|			minus	2727	2924	3e-10	Similar to chitin binding peritrophin-A putative [Pediculus humanus corporis]
VDK00000892-7401	BlastX	gi|157019757|gb|EAA04851.4|			minus	4098	4289	1e-12	Similar to AGAP000988-PA [Anopheles gambiae str. PEST]
VDK00000892-7401	BlastP	gi|157013852|gb|EAA43448.4|	VDK00000892-7401_5					4e-16	Similar to AGAP003308-PA [Anopheles gambiae str. PEST]
VDK00000893-7401	BlastX	ISCW012863-PA			plus	3931	4110	1e-10	Similar to beta-1 3-galactosyltransferase-6 putative|DS909506:68740:69699:1|gene:ISCW012863
VDK00000902-7380	BlastX	gi|212507542|gb|EEB11463.1|			plus	4664	4789	7e-09	Similar to predicted protein [Pediculus humanus corporis]
VDK00000909-7374	BlastX	gi|212518654|gb|EEB20375.1|			plus	2239	3366	2e-66	Similar to hypothetical protein Phum_PHUM614070 [Pediculus humanus corporis]
VDK00000909-7374	BlastP	gi|212518654|gb|EEB20375.1|	VDK00000909-7374_3,VDK00000909-7374_2					1e-63	Similar to hypothetical protein Phum_PHUM614070 [Pediculus humanus corporis]
VDK00000911-7370	BlastX	gi|157016029|gb|EDO63801.1|			plus	1171	1449	1e-17	Similar to AGAP006142-PA [Anopheles gambiae str. PEST]
VDK00000911-7370	BlastX	ISCW018515-PA			minus	4843	6925	3e-20	Similar to conserved hypothetical protein|DS749722:360895:370947:-1|gene:ISCW018515
VDK00000911-7370	BlastP	gi|157016029|gb|EDO63801.1|	VDK00000911-7370_3					2e-19	Similar to AGAP006142-PA [Anopheles gambiae str. PEST]
VDK00000911-7370	BlastP	ISCW024792-PA	VDK00000911-7370_1					8e-11	Similar to secreted protein putative|DS923942:1521:1904:1|gene:ISCW024792
VDK00000922-7353	BlastX	ISCW017314-PA			plus	1495	1656	2e-14	Similar to calcitonin receptor putative|DS668046:721274:777173:-1|gene:ISCW017314
VDK00000932-7336	BlastX	gi|212511055|gb|EEB14104.1|			minus	1165	1362	3e-28	Similar to protein phosphatase 1 regulatory subunit 16A putative [Pediculus humanus corporis]
VDK00000932-7336	BlastP	gi|212511055|gb|EEB14104.1|	VDK00000932-7336_6					4e-29	Similar to protein phosphatase 1 regulatory subunit 16A putative [Pediculus humanus corporis]
VDK00000943-7327	BlastX	gi|157015707|gb|EAA10727.4|			minus	1958	5722	3e-155	Similar to AGAP005771-PA [Anopheles gambiae str. PEST]
VDK00000943-7327	BlastP	gi|212512986|gb|EEB15636.1|	VDK00000943-7327_6,VDK00000943-7327_11,VDK00000943-7327_7,VDK00000943-7327_9,VDK00000943-7327_10,VDK00000943-7327_5					3e-152	Similar to conserved hypothetical protein [Pediculus humanus corporis]
VDK00000953-7314	BlastX	gi|212513276|gb|EEB15875.1|			plus	4405	5633	4e-113	Similar to RNA-binding region-containing protein putative [Pediculus humanus corporis]
VDK00000953-7314	BlastP	gi|212513276|gb|EEB15875.1|	VDK00000953-7314_3,VDK00000953-7314_2					7e-63	Similar to RNA-binding region-containing protein putative [Pediculus humanus corporis]
VDK00000956-7312	BlastX	ISCW020642-PA			minus	1082	1297	9e-10	Similar to phospholipase C delta putative|DS844967:468569:504356:1|gene:ISCW020642
VDK00000956-7312	BlastP	ISCW020642-PA	VDK00000956-7312_4					1e-12	Similar to phospholipase C delta putative|DS844967:468569:504356:1|gene:ISCW020642
VDK00000957-7311	BlastX	gi|212515483|gb|EEB17621.1|			minus	1610	2524	6e-29	Similar to CRSP complex subunit putative [Pediculus humanus corporis]
VDK00000957-7311	BlastP	gi|212515483|gb|EEB17621.1|	VDK00000957-7311_6,VDK00000957-7311_5					5e-31	Similar to CRSP complex subunit putative [Pediculus humanus corporis]
VDK00000960-7307	BlastX	gi|212511217|gb|EEB14250.1|			minus	1784	2525	4e-39	Similar to PHD finger protein putative [Pediculus humanus corporis]
VDK00000960-7307	BlastP	gi|212511217|gb|EEB14250.1|	VDK00000960-7307_4,VDK00000960-7307_5					5e-43	Similar to PHD finger protein putative [Pediculus humanus corporis]
VDK00000964-7306	BlastX	ISCW005274-PA			plus	1214	5383	2e-14	Similar to dynamin putative|DS744731:51550:83704:-1|gene:ISCW005274
VDK00000965-7304	BlastX	gi|21296419|gb|EAA08564.1|			plus	2243	2557	6e-27	Similar to putative serotonin 5HT-7 receptor (AGAP004223-PA) [Anopheles gambiae str. PEST]
VDK00000965-7304	BlastP	gi|21296419|gb|EAA08564.1|	VDK00000965-7304_1					2e-30	Similar to putative serotonin 5HT-7 receptor (AGAP004223-PA) [Anopheles gambiae str. PEST]
VDK00000971-7296	BlastX	gi|212512284|gb|EEB15077.1|			minus	3357	4957	3e-49	Similar to conserved hypothetical protein [Pediculus humanus corporis]
VDK00000971-7296	BlastP	ISCW024786-PA	VDK00000971-7296_12					6e-36	Similar to hypothetical protein|DS918136:1300:4148:1|gene:ISCW024786
VDK00000972-7295	BlastX	gi|212509717|gb|EEB13046.1|			plus	6232	6363	2e-14	Similar to GATA binding factor-1B putative [Pediculus humanus corporis]
VDK00000973-7291	BlastX	ISCW011863-PA			minus	3877	6080	2e-59	Similar to vh5 dual specificity phosphatase putative|DS918983:17628:58211:1|gene:ISCW011863
VDK00000973-7291	BlastP	ISCW011863-PA	VDK00000973-7291_6,VDK00000973-7291_5					5e-63	Similar to vh5 dual specificity phosphatase putative|DS918983:17628:58211:1|gene:ISCW011863
VDK00000981-7284	BlastX	gi|157014154|gb|EAA13923.4|			minus	4633	5741	5e-20	Similar to AGAP009980-PA [Anopheles gambiae str. PEST]
VDK00000981-7284	BlastP	gi|157014154|gb|EAA13923.4|	VDK00000981-7284_3					3e-23	Similar to AGAP009980-PA [Anopheles gambiae str. PEST]
VDK00000985-7278	BlastX	ISCW001191-PA			minus	67	1480	8e-77	Similar to conserved hypothetical protein|DS637203:269956:291546:1|gene:ISCW001191
VDK00000985-7278	BlastP	ISCW001191-PA	VDK00000985-7278_11					1e-76	Similar to conserved hypothetical protein|DS637203:269956:291546:1|gene:ISCW001191
VDK00000988-7270	BlastX	ISCW008555-PA			minus	2039	2263	9e-15	Similar to lysophosphatidic acid acyltransferase endophilin putative|DS829941:26307:52101:1|gene:ISCW008555
VDK00000988-7270	BlastP	ISCW008555-PA	VDK00000988-7270_4					5e-18	Similar to lysophosphatidic acid acyltransferase endophilin putative|DS829941:26307:52101:1|gene:ISCW008555
VDK00000990-7267	BlastX	ISCW019087-PA			minus	5799	6350	5e-48	Similar to carboxypeptidase m putative|DS744786:191990:222390:-1|gene:ISCW019087
VDK00000990-7267	BlastP	ISCW001311-PA	VDK00000990-7267_5					1e-30	Similar to carboxypeptidase putative|DS628877:275463:298801:-1|gene:ISCW001311
VDK00000993-7263	BlastX	ISCW015785-PA			plus	2401	2706	7e-25	Similar to pdzk7 putative|DS641526:51178:152943:-1|gene:ISCW015785
VDK00000993-7263	BlastP	ISCW015785-PA	VDK00000993-7263_4					1e-23	Similar to pdzk7 putative|DS641526:51178:152943:-1|gene:ISCW015785
VDK00000998-7255	BlastX	gi|212506345|gb|EEB10588.1|			plus	2738	3421	7e-20	Similar to Nuclear polyadenylated RNA-binding protein putative [Pediculus humanus corporis]
VDK00001003-7247	BlastX	gi|212517360|gb|EEB19271.1|			plus	738	7046	1e-62	Similar to dedicator of cytokinesis protein putative [Pediculus humanus corporis]
VDK00001003-7247	BlastP	gi|212517360|gb|EEB19271.1|	VDK00001003-7247_4,VDK00001003-7247_6,VDK00001003-7247_8,VDK00001003-7247_5,VDK00001003-7247_7					6e-64	Similar to dedicator of cytokinesis protein putative [Pediculus humanus corporis]
VDK00001004-7247	BlastX	ISCW006533-PA			minus	33	1032	1e-26	Similar to Niemann-Pick type C1 domain-containing protein putative|DS757830:10632:66099:-1|gene:ISCW006533
VDK00001004-7247	BlastX	ISCW005622-PA			plus	5663	5833	4e-11	Similar to conserved hypothetical protein|DS749327:124635:124820:1|gene:ISCW005622
VDK00001004-7247	BlastP	ISCW019093-PA	VDK00001004-7247_13					5e-09	Similar to Niemann-Pick type C1 domain-containing protein putative|DS762454:131356:132216:1|gene:ISCW019093
VDK00001004-7247	BlastP	ISCW005622-PA	VDK00001004-7247_7					3e-11	Similar to conserved hypothetical protein|DS749327:124635:124820:1|gene:ISCW005622
VDK00001004-7247	BlastP	ISCW006533-PA	VDK00001004-7247_14					8e-24	Similar to Niemann-Pick type C1 domain-containing protein putative|DS757830:10632:66099:-1|gene:ISCW006533
VDK00001009-7242	BlastX	ISCW023232-PA			plus	7	690	4e-55	Similar to DNA polymerase gamma putative|DS949314:113886:117053:1|gene:ISCW023232
VDK00001009-7242	BlastX	ISCW010638-PA			plus	3547	3930	2e-23	Similar to 39S ribosomal protein L54 putative|DS856158:15165:22508:1|gene:ISCW010638
VDK00001009-7242	BlastP	ISCW023232-PA	VDK00001009-7242_1					8e-60	Similar to DNA polymerase gamma putative|DS949314:113886:117053:1|gene:ISCW023232
VDK00001009-7242	BlastP	ISCW010638-PA	VDK00001009-7242_3,VDK00001009-7242_4					7e-20	Similar to 39S ribosomal protein L54 putative|DS856158:15165:22508:1|gene:ISCW010638
VDK00001014-7235	BlastX	ISCW017057-PA			plus	529	6988	2e-131	Similar to ryanodine receptor putative|DS668850:109200:340214:-1|gene:ISCW017057
VDK00001014-7235	BlastP	ISCW017057-PA	VDK00001014-7235_10,VDK00001014-7235_2,VDK00001014-7235_5,VDK00001014-7235_11,VDK00001014-7235_8,VDK00001014-7235_3					8e-126	Similar to ryanodine receptor putative|DS668850:109200:340214:-1|gene:ISCW017057
VDK00001026-7211	BlastX	gi|212513123|gb|EEB15751.1|			plus	3971	4171	7e-12	Similar to peptidyl-glycine alpha-amidating monooxygenase putative [Pediculus humanus corporis]
VDK00001026-7211	BlastP	gi|212513123|gb|EEB15751.1|	VDK00001026-7211_3					4e-14	Similar to peptidyl-glycine alpha-amidating monooxygenase putative [Pediculus humanus corporis]
VDK00001031-7204	BlastX	ISCW015223-PA			minus	310	827	4e-36	Similar to fatty acyl-CoA elongase putative|DS976708:42944:54973:1|gene:ISCW015223
VDK00001033-7204	BlastX	ISCW023781-PA			minus	3	6550	3e-86	Similar to ELK channel putative|DS954789:147611:173828:1|gene:ISCW023781
VDK00001033-7204	BlastP	ISCW023781-PA	VDK00001033-7204_7,VDK00001033-7204_8,VDK00001033-7204_3,VDK00001033-7204_5					1e-92	Similar to ELK channel putative|DS954789:147611:173828:1|gene:ISCW023781
VDK00001044-7192	BlastX	ISCW021094-PA			minus	67	174	9e-12	Similar to RNA-binding protein putative|DS870672:108837:123049:-1|gene:ISCW021094
VDK00001046-7191	BlastX	gi|212514948|gb|EEB17164.1|			minus	6240	6416	8e-11	Similar to Selenoprotein I putative [Pediculus humanus corporis]
VDK00001046-7191	BlastP	ISCW019797-PA	VDK00001046-7191_5					2e-11	Similar to sn-1 2-diacylglycerol ethanolamine- and cholinephosphotranferase putative|DS785108:124680:150748:-1|gene:ISCW019797
VDK00001057-7181	BlastX	gi|212511628|gb|EEB14549.1|			minus	222	2090	0	Similar to peroxisomal membrane protein 70 abcd3 putative [Pediculus humanus corporis]
VDK00001057-7181	BlastX	ISCW016265-PA			plus	5368	6114	5e-102	Similar to zinc finger protein putative|DS613933:230095:261868:1|gene:ISCW016265
VDK00001057-7181	BlastP	ISCW016265-PA	VDK00001057-7181_4					4e-98	Similar to zinc finger protein putative|DS613933:230095:261868:1|gene:ISCW016265
VDK00001057-7181	BlastP	gi|212511628|gb|EEB14549.1|	VDK00001057-7181_6					0	Similar to peroxisomal membrane protein 70 abcd3 putative [Pediculus humanus corporis]
VDK00001060-7173	BlastX	ISCW001466-PA			plus	3653	3904	4e-11	Similar to reverse transcriptase putative|DS621179:14177:14758:-1|gene:ISCW001466
VDK00001060-7173	BlastP	ISCW001466-PA	VDK00001060-7173_4					6e-11	Similar to reverse transcriptase putative|DS621179:14177:14758:-1|gene:ISCW001466
VDK00001063-7172	BlastX	ISCW001124-PA			minus	2853	3316	4e-15	Similar to nonmuscle myosin essential light chain|DS639501:73792:79331:-1|gene:ISCW001124
VDK00001063-7172	BlastX	ISCW000864-PA			plus	6501	6689	2e-09	Similar to sun-cor steroid hormone receptor co-repressor putative|DS622764:198151:211368:1|gene:ISCW000864
VDK00001067-7167	BlastX	gi|116129939|gb|EAA07376.3|			plus	3020	4047	2e-42	Similar to AGAP003478-PA [Anopheles gambiae str. PEST]
VDK00001067-7167	BlastP	gi|116129939|gb|EAA07376.3|	VDK00001067-7167_4,VDK00001067-7167_3					3e-43	Similar to AGAP003478-PA [Anopheles gambiae str. PEST]
VDK00001071-7159	BlastX	gi|157013447|gb|EAA43330.4|			minus	6049	6279	2e-16	Similar to AGAP011702-PA [Anopheles gambiae str. PEST]
VDK00001071-7159	BlastP	gi|157013447|gb|EAA43330.4|	VDK00001071-7159_3					1e-19	Similar to AGAP011702-PA [Anopheles gambiae str. PEST]
VDK00001077-7147	BlastX	ISCW015168-PA			minus	368	625	1e-11	Similar to pyroglutamyl-peptidase I putative|DS973419:119729:135123:-1|gene:ISCW015168
VDK00001077-7147	BlastP	ISCW015168-PA	VDK00001077-7147_4					4e-13	Similar to pyroglutamyl-peptidase I putative|DS973419:119729:135123:-1|gene:ISCW015168
VDK00001078-7146	BlastX	gi|212508923|gb|EEB12464.1|			minus	756	2631	2e-48	Similar to PRKCA-binding protein putative [Pediculus humanus corporis]
VDK00001078-7146	BlastP	gi|212508923|gb|EEB12464.1|	VDK00001078-7146_5,VDK00001078-7146_7,VDK00001078-7146_6,VDK00001078-7146_8					2e-43	Similar to PRKCA-binding protein putative [Pediculus humanus corporis]
VDK00001080-7144	BlastX	ISCW012775-PA			plus	6301	7074	1e-25	Similar to neurotransmitter gated ion channel putative|DS903634:96268:114695:-1|gene:ISCW012775
VDK00001080-7144	BlastP	ISCW012775-PA	VDK00001080-7144_2					8e-21	Similar to neurotransmitter gated ion channel putative|DS903634:96268:114695:-1|gene:ISCW012775
VDK00001084-7141	BlastX	ISCW015439-PA			plus	242	6696	8e-16	Similar to glutamate transporter putative|DS979924:43292:59334:1|gene:ISCW015439
VDK00001084-7141	BlastP	ISCW015439-PA	VDK00001084-7141_6,VDK00001084-7141_4,VDK00001084-7141_1					5e-17	Similar to glutamate transporter putative|DS979924:43292:59334:1|gene:ISCW015439
VDK00001086-7139	BlastX	gi|212517641|gb|EEB19501.1|			plus	4784	5695	7e-28	Similar to conserved hypothetical protein [Pediculus humanus corporis]
VDK00001086-7139	BlastP	gi|212517641|gb|EEB19501.1|	VDK00001086-7139_3					4e-31	Similar to conserved hypothetical protein [Pediculus humanus corporis]
VDK00001089-7135	BlastX	ISCW001475-PA			minus	4377	4553	2e-11	Similar to cytochrome P450 putative|DS621285:194835:202682:-1|gene:ISCW001475
VDK00001089-7135	BlastX	ISCW006560-PA			minus	4720	5866	6e-68	Similar to cytochrome P450 putative|DS760342:54845:74009:1|gene:ISCW006560
VDK00001089-7135	BlastP	ISCW006560-PA	VDK00001089-7135_5,VDK00001089-7135_6,VDK00001089-7135_4					6e-52	Similar to cytochrome P450 putative|DS760342:54845:74009:1|gene:ISCW006560
VDK00001092-7133	BlastX	ISCW015634-PA			plus	3924	4127	2e-13	Similar to phosphatidate phosphatase putative|DS635599:453799:457591:1|gene:ISCW015634
VDK00001092-7133	BlastP	ISCW015634-PA	VDK00001092-7133_3					5e-09	Similar to phosphatidate phosphatase putative|DS635599:453799:457591:1|gene:ISCW015634
VDK00001093-7131	BlastX	gi|212508484|gb|EEB12166.1|			plus	3763	4996	8e-16	Similar to zinc finger protein putative [Pediculus humanus corporis]
VDK00001093-7131	BlastP	gi|212513319|gb|EEB15918.1|	VDK00001093-7131_6					9e-14	Similar to zinc finger protein Kr18 putative [Pediculus humanus corporis]
VDK00001094-7131	BlastX	gi|212516673|gb|EEB18659.1|			minus	871	2431	2e-84	Similar to ribonuclease III putative [Pediculus humanus corporis]
VDK00001094-7131	BlastP	gi|212516673|gb|EEB18659.1|	VDK00001094-7131_11,VDK00001094-7131_12					9e-64	Similar to ribonuclease III putative [Pediculus humanus corporis]
VDK00001098-7127	BlastX	ISCW023555-PA			minus	1575	7118	1e-63	Similar to conserved hypothetical protein|DS942119:103696:160431:-1|gene:ISCW023555
VDK00001098-7127	BlastP	ISCW023555-PA	VDK00001098-7127_14,VDK00001098-7127_16,VDK00001098-7127_8,VDK00001098-7127_10,VDK00001098-7127_17					9e-57	Similar to conserved hypothetical protein|DS942119:103696:160431:-1|gene:ISCW023555
VDK00001099-7125	BlastX	ISCW010504-PA			plus	1256	5206	1e-120	Similar to conserved hypothetical protein|DS867560:87664:133382:1|gene:ISCW010504
VDK00001099-7125	BlastP	ISCW010504-PA	VDK00001099-7125_4,VDK00001099-7125_3					2e-111	Similar to conserved hypothetical protein|DS867560:87664:133382:1|gene:ISCW010504
VDK00001105-7117	BlastX	ISCW003018-PA			minus	1285	1491	4e-10	Similar to hemicentin putative|DS689338:167513:167821:-1|gene:ISCW003018
VDK00001105-7117	BlastP	ISCW003018-PA	VDK00001105-7117_8					1e-11	Similar to hemicentin putative|DS689338:167513:167821:-1|gene:ISCW003018
VDK00001110-7114	BlastX	gi|157016653|gb|EAL40242.3|			plus	5816	5971	4e-11	Similar to AGAP008584-PA [Anopheles gambiae str. PEST]
VDK00001110-7114	BlastP	gi|157016653|gb|EAL40242.3|	VDK00001110-7114_2					4e-14	Similar to AGAP008584-PA [Anopheles gambiae str. PEST]
VDK00001119-7101	BlastX	ISCW002505-PA			minus	45	1863	2e-15	Similar to regulator of chromosome condensation putative|DS660604:9042:37797:1|gene:ISCW002505
VDK00001119-7101	BlastX	gi|212513605|gb|EEB16124.1|			minus	5030	5260	1e-17	Similar to X-linked retinitis pigmentosa GTPase regulator putative [Pediculus humanus corporis]
VDK00001119-7101	BlastP	ISCW002505-PA	VDK00001119-7101_3					8e-17	Similar to regulator of chromosome condensation putative|DS660604:9042:37797:1|gene:ISCW002505
VDK00001119-7101	BlastP	gi|212513605|gb|EEB16124.1|	VDK00001119-7101_2					3e-19	Similar to X-linked retinitis pigmentosa GTPase regulator putative [Pediculus humanus corporis]
VDK00001126-7098	BlastX	ISCW012034-PA			plus	5579	6589	1e-73	Similar to zinc finger protein putative|DS909773:40845:52512:-1|gene:ISCW012034
VDK00001126-7098	BlastP	ISCW012034-PA	VDK00001126-7098_3,VDK00001126-7098_6					6e-77	Similar to zinc finger protein putative|DS909773:40845:52512:-1|gene:ISCW012034
VDK00001127-7098	BlastX	gi|157012737|gb|EAA00813.3|			minus	882	1709	4e-45	Similar to AGAP001481-PA [Anopheles gambiae str. PEST]
VDK00001127-7098	BlastP	gi|157012737|gb|EAA00813.3|	VDK00001127-7098_5					7e-47	Similar to AGAP001481-PA [Anopheles gambiae str. PEST]
VDK00001130-7094	BlastX	gi|212510871|gb|EEB13962.1|			plus	4303	4428	3e-16	Similar to clathrin coat assembly protein ap19 putative [Pediculus humanus corporis]
VDK00001130-7094	BlastP	gi|157017212|gb|EAA44555.2|	VDK00001130-7094_3					7e-17	Similar to AGAP004283-PA [Anopheles gambiae str. PEST]
VDK00001132-7094	BlastX	ISCW000642-PA			minus	110	265	1e-13	Similar to ubiquitin-conjugating enzyme putative|DS617630:7248:30764:-1|gene:ISCW000642
VDK00001134-7093	BlastX	gi|212514417|gb|EEB16745.1|			plus	3050	5016	4e-54	Similar to kinesin eg-5 putative [Pediculus humanus corporis]
VDK00001134-7093	BlastP	gi|212514417|gb|EEB16745.1|	VDK00001134-7093_4,VDK00001134-7093_3,VDK00001134-7093_2					1e-54	Similar to kinesin eg-5 putative [Pediculus humanus corporis]
VDK00001138-7089	BlastX	ISCW020695-PA			plus	2953	3132	3e-16	Similar to turtle protein isoform putative|DS816394:131097:159638:-1|gene:ISCW020695
VDK00001141-7083	BlastX	ISCW016308-PA			minus	2906	3124	2e-17	Similar to conserved hypothetical protein|DS642248:477091:497173:1|gene:ISCW016308
VDK00001141-7083	BlastP	ISCW020941-PA	VDK00001141-7083_5					3e-18	Similar to cuticle protein putative|DS862434:92481:95722:1|gene:ISCW020941
VDK00001142-7080	BlastX	ISCW008454-PA			minus	5612	5737	1e-12	Similar to cuticular protein putative|DS772189:22027:76599:-1|gene:ISCW008454
VDK00001154-7071	BlastX	gi|212507227|gb|EEB11219.1|			minus	1	7066	0	Similar to myosin-9 putative [Pediculus humanus corporis]
VDK00001154-7071	BlastP	ISCW001340-PA	VDK00001154-7071_12,VDK00001154-7071_19,VDK00001154-7071_14,VDK00001154-7071_15,VDK00001154-7071_18					0	Similar to myosin heavy chain skeletal muscle or cardiac muscle putative|DS617744:37908:99815:-1|gene:ISCW001340
VDK00001157-7065	BlastX	ISCW015959-PA			minus	165	413	5e-15	Similar to conserved hypothetical protein|DS622547:89459:109155:-1|gene:ISCW015959
VDK00001157-7065	BlastP	gi|157019524|gb|EAA05369.4|	VDK00001157-7065_11					5e-15	Similar to AGAP004080-PA [Anopheles gambiae str. PEST]
VDK00001159-7063	BlastX	ISCW014874-PA			minus	13	141	7e-09	Similar to protein phosphatase 2C putative|DS965314:279780:281057:-1|gene:ISCW014874
VDK00001162-7055	BlastX	ISCW002262-PA			minus	5561	6964	2e-46	Similar to GPI mannosyltransferase putative|DS679744:3215:6318:1|gene:ISCW002262
VDK00001162-7055	BlastP	ISCW002262-PA	VDK00001162-7055_4,VDK00001162-7055_3					7e-31	Similar to GPI mannosyltransferase putative|DS679744:3215:6318:1|gene:ISCW002262
VDK00001181-7025	BlastX	ISCW018351-PA			minus	2119	2244	3e-12	Similar to CUB domain-containing protein putative|DS706506:116645:152276:-1|gene:ISCW018351
VDK00001185-7022	BlastX	ISCW018080-PA			minus	3827	4123	5e-12	Similar to ABC transporter putative|DS695319:406159:414935:1|gene:ISCW018080
VDK00001185-7022	BlastP	ISCW018080-PA	VDK00001185-7022_2					4e-14	Similar to ABC transporter putative|DS695319:406159:414935:1|gene:ISCW018080
VDK00001187-7019	BlastX	gi|212505433|gb|EEB09894.1|			minus	1805	2119	1e-09	Similar to histone H3 putative [Pediculus humanus corporis]
VDK00001189-7014	BlastX	ISCW002233-PA			minus	1300	2325	8e-31	Similar to ribosomal protein L13 putative|DS679167:5204:5749:1|gene:ISCW002233
VDK00001189-7014	BlastP	ISCW002233-PA	VDK00001189-7014_2,VDK00001189-7014_4					3e-32	Similar to ribosomal protein L13 putative|DS679167:5204:5749:1|gene:ISCW002233
VDK00001195-7007	BlastX	ISCW002039-PA			minus	1344	1828	4e-12	Similar to cuticle protein putative|DS657074:8595:9739:1|gene:ISCW002039
VDK00001195-7007	BlastP	ISCW020944-PA	VDK00001195-7007_6					3e-11	Similar to cuticle protein putative|DS862434:160499:161889:1|gene:ISCW020944
VDK00001198-7004	BlastX	gi|212508484|gb|EEB12166.1|			minus	192	1654	1e-30	Similar to zinc finger protein putative [Pediculus humanus corporis]
VDK00001198-7004	BlastP	ISCW000201-PA	VDK00001198-7004_9,VDK00001198-7004_10					7e-19	Similar to zinc finger protein putative|DS647752:87382:90167:-1|gene:ISCW000201
VDK00001199-7004	BlastX	ISCW021418-PA			plus	236	615	1e-09	Similar to dehydrogenase putative|DS866317:902301:911990:-1|gene:ISCW021418
VDK00001202-7002	BlastX	gi|55243157|gb|EAA06918.3|			minus	771	995	6e-21	Similar to AGAP000812-PA [Anopheles gambiae str. PEST]
VDK00001202-7002	BlastP	gi|55243157|gb|EAA06918.3|	VDK00001202-7002_13					2e-21	Similar to AGAP000812-PA [Anopheles gambiae str. PEST]
VDK00001203-7002	BlastX	ISCW012095-PA			plus	5628	5850	1e-11	Similar to hypothetical protein|DS910026:4242:13314:-1|gene:ISCW012095
VDK00001204-7002	BlastX	gi|55245639|gb|EAA04200.3|			plus	2927	4314	3e-149	Similar to AGAP007243-PA [Anopheles gambiae str. PEST]
VDK00001204-7002	BlastP	gi|55245639|gb|EAA04200.3|	VDK00001204-7002_2,VDK00001204-7002_1					2e-152	Similar to AGAP007243-PA [Anopheles gambiae str. PEST]
VDK00001212-6995	BlastX	ISCW022551-PA			minus	4698	6718	3e-38	Similar to UDP-glucose 4-epimerase/UDP-sulfoquinovose synthase putative|DS896168:138614:149814:-1|gene:ISCW022551
VDK00001212-6995	BlastP	ISCW022551-PA	VDK00001212-6995_1					4e-42	Similar to UDP-glucose 4-epimerase/UDP-sulfoquinovose synthase putative|DS896168:138614:149814:-1|gene:ISCW022551
VDK00001218-6986	BlastX	gi|212510437|gb|EEB13622.1|			plus	2274	3218	9e-51	Similar to conserved hypothetical protein [Pediculus humanus corporis]
VDK00001218-6986	BlastP	gi|212510437|gb|EEB13622.1|	VDK00001218-6986_3					9e-54	Similar to conserved hypothetical protein [Pediculus humanus corporis]
VDK00001220-6981	BlastX	ISCW007981-PA			minus	1459	2813	1e-30	Similar to ubiquitin protein ligase putative|DS793438:103664:114957:-1|gene:ISCW007981
VDK00001228-6973	BlastX	ISCW004222-PA			plus	5310	6123	4e-44	Similar to conserved hypothetical protein|DS708659:30191:32982:-1|gene:ISCW004222
VDK00001228-6973	BlastP	ISCW004222-PA	VDK00001228-6973_4,VDK00001228-6973_3					2e-28	Similar to conserved hypothetical protein|DS708659:30191:32982:-1|gene:ISCW004222
VDK00001229-6972	BlastX	ISCW018541-PA			plus	5821	6864	3e-12	Similar to secreted salivary gland peptide putative|DS762074:286034:314004:1|gene:ISCW018541
VDK00001229-6972	BlastP	ISCW018541-PA	VDK00001229-6972_5,VDK00001229-6972_6					3e-14	Similar to secreted salivary gland peptide putative|DS762074:286034:314004:1|gene:ISCW018541
VDK00001237-6966	BlastX	gi|212510893|gb|EEB13984.1|			minus	102	4230	7e-68	Similar to bromodomain adjacent to zinc finger protein domain 1 baz1 putative [Pediculus humanus corporis]
VDK00001237-6966	BlastP	gi|212510893|gb|EEB13984.1|	VDK00001237-6966_12,VDK00001237-6966_8,VDK00001237-6966_11					7e-40	Similar to bromodomain adjacent to zinc finger protein domain 1 baz1 putative [Pediculus humanus corporis]
VDK00001239-6963	BlastX	ISCW023863-PA			plus	5164	5694	3e-36	Similar to chromatin assembly factor I P60 subunit putative|DS974685:42694:59684:-1|gene:ISCW023863
VDK00001239-6963	BlastP	ISCW023863-PA	VDK00001239-6963_4,VDK00001239-6963_2					4e-39	Similar to chromatin assembly factor I P60 subunit putative|DS974685:42694:59684:-1|gene:ISCW023863
VDK00001246-6944	BlastX	ISCW021350-PA			minus	2977	6943	1e-28	Similar to DNA replication factor/protein phosphatase inhibitor SET/SPR-2 putative|DS860059:34335:41528:-1|gene:ISCW021350
VDK00001246-6944	BlastP	ISCW021350-PA	VDK00001246-6944_12,VDK00001246-6944_9					2e-29	Similar to DNA replication factor/protein phosphatase inhibitor SET/SPR-2 putative|DS860059:34335:41528:-1|gene:ISCW021350
VDK00001248-6943	BlastX	ISCW007282-PA			plus	1397	2588	3e-19	Similar to sidestep protein putative|DS792316:82473:160178:-1|gene:ISCW007282
VDK00001248-6943	BlastP	ISCW007282-PA	VDK00001248-6943_2,VDK00001248-6943_1					1e-19	Similar to sidestep protein putative|DS792316:82473:160178:-1|gene:ISCW007282
VDK00001250-6942	BlastX	ISCW000890-PA			minus	16	4549	0	Similar to dicer-1 putative|DS643033:192796:226069:-1|gene:ISCW000890
VDK00001250-6942	BlastP	ISCW000890-PA	VDK00001250-6942_12,VDK00001250-6942_11,VDK00001250-6942_14,VDK00001250-6942_9,VDK00001250-6942_15					2e-110	Similar to dicer-1 putative|DS643033:192796:226069:-1|gene:ISCW000890
VDK00001255-6937	BlastX	ISCW010905-PA			plus	750	1151	3e-18	Similar to sidestep protein putative|DS879724:10600:31069:-1|gene:ISCW010905
VDK00001255-6937	BlastP	ISCW010905-PA	VDK00001255-6937_1					1e-19	Similar to sidestep protein putative|DS879724:10600:31069:-1|gene:ISCW010905
VDK00001261-6929	BlastX	ISCW020188-PA			minus	2773	6272	8e-14	Similar to kinesin putative|DS825893:393996:403850:1|gene:ISCW020188
VDK00001262-6929	BlastX	ISCW019640-PA			minus	5571	5864	6e-26	Similar to transmembrane protein putative|DS792129:372602:379206:1|gene:ISCW019640
VDK00001262-6929	BlastP	ISCW019640-PA	VDK00001262-6929_2					1e-27	Similar to transmembrane protein putative|DS792129:372602:379206:1|gene:ISCW019640
VDK00001264-6928	BlastX	gi|212512006|gb|EEB14853.1|			plus	2551	6250	3e-18	Similar to conserved hypothetical protein [Pediculus humanus corporis]
VDK00001264-6928	BlastP	gi|212512006|gb|EEB14853.1|	VDK00001264-6928_2,VDK00001264-6928_1					9e-21	Similar to conserved hypothetical protein [Pediculus humanus corporis]
VDK00001268-6926	BlastX	ISCW005791-PA			minus	6008	6593	1e-29	Similar to serine/threonine protein phosphatase putative|DS740244:50510:94077:1|gene:ISCW005791
VDK00001268-6926	BlastP	ISCW005791-PA	VDK00001268-6926_6					2e-33	Similar to serine/threonine protein phosphatase putative|DS740244:50510:94077:1|gene:ISCW005791
VDK00001273-6924	BlastX	gi|157013372|gb|EDO63348.1|			plus	4238	5440	7e-33	Similar to AGAP011828-PA [Anopheles gambiae str. PEST]
VDK00001273-6924	BlastP	gi|157013372|gb|EDO63348.1|	VDK00001273-6924_4,VDK00001273-6924_7,VDK00001273-6924_5					1e-35	Similar to AGAP011828-PA [Anopheles gambiae str. PEST]
VDK00001274-6922	BlastX	ISCW005983-PA			minus	2729	5471	2e-28	Similar to condensin complex subunit putative|DS754946:89865:92783:-1|gene:ISCW005983
VDK00001274-6922	BlastP	ISCW005983-PA	VDK00001274-6922_7,VDK00001274-6922_8					1e-25	Similar to condensin complex subunit putative|DS754946:89865:92783:-1|gene:ISCW005983
VDK00001277-6918	BlastX	ISCW022000-PA			plus	3816	3980	5e-09	Similar to glutamate receptor putative|DS917723:290608:301919:1|gene:ISCW022000
VDK00001277-6918	BlastX	ISCW010196-PA			plus	5694	5906	2e-11	Similar to ionotropic glutamate receptor putative|DS829427:63163:77409:1|gene:ISCW010196
VDK00001277-6918	BlastP	ISCW010196-PA	VDK00001277-6918_5					3e-13	Similar to ionotropic glutamate receptor putative|DS829427:63163:77409:1|gene:ISCW010196
VDK00001277-6918	BlastP	ISCW022000-PA	VDK00001277-6918_4					2e-10	Similar to glutamate receptor putative|DS917723:290608:301919:1|gene:ISCW022000
VDK00001281-6916	BlastX	ISCW017342-PA			minus	5650	6726	3e-43	Similar to conserved hypothetical protein|DS661587:601488:623518:1|gene:ISCW017342
VDK00001281-6916	BlastP	ISCW017342-PA	VDK00001281-6916_15					2e-39	Similar to conserved hypothetical protein|DS661587:601488:623518:1|gene:ISCW017342
VDK00001288-6905	BlastX	gi|157012784|gb|EAA01079.4|			plus	774	1061	3e-13	Similar to AGAP001412-PA [Anopheles gambiae str. PEST]
VDK00001288-6905	BlastP	ISCW007044-PA	VDK00001288-6905_1					6e-13	Similar to desert hedgehog putative|DS807137:30938:32058:1|gene:ISCW007044
VDK00001297-6893	BlastX	ISCW012923-PA			plus	3084	6582	2e-24	Similar to calcium-dependent cysteine protease putative|DS906326:303185:357025:1|gene:ISCW012923
VDK00001297-6893	BlastP	gi|157013225|gb|EAU75819.2|	VDK00001297-6893_5,VDK00001297-6893_1,VDK00001297-6893_6,VDK00001297-6893_3					7e-23	Similar to AGAP012068-PA [Anopheles gambiae str. PEST]
VDK00001300-6891	BlastX	ISCW010150-PA			minus	2193	2405	3e-16	Similar to alpha/beta hydrolase putative|DS833022:172949:174952:-1|gene:ISCW010150
VDK00001300-6891	BlastP	ISCW010150-PA	VDK00001300-6891_6					5e-18	Similar to alpha/beta hydrolase putative|DS833022:172949:174952:-1|gene:ISCW010150
VDK00001301-6887	BlastX	ISCW021547-PA			minus	792	1004	4e-28	Similar to cyclin-dependent kinase regulatory subunit putative|DS883946:124861:130340:-1|gene:ISCW021547
VDK00001301-6887	BlastP	gi|116132904|gb|EAA03636.4|	VDK00001301-6887_14					2e-27	Similar to AGAP009442-PA [Anopheles gambiae str. PEST]
VDK00001304-6885	BlastX	ISCW009278-PA			plus	6362	6484	2e-15	Similar to anion exchange protein putative|DS834911:179441:202505:-1|gene:ISCW009278
VDK00001316-6878	BlastX	ISCW023707-PA			minus	381	4061	8e-36	Similar to glycerol-3-phosphate dehydrogenase putative|DS959134:746296:751395:-1|gene:ISCW023707
VDK00001316-6878	BlastP	ISCW023707-PA	VDK00001316-6878_6,VDK00001316-6878_4,VDK00001316-6878_5,VDK00001316-6878_8					3e-39	Similar to glycerol-3-phosphate dehydrogenase putative|DS959134:746296:751395:-1|gene:ISCW023707
VDK00001317-6878	BlastX	gi|212513237|gb|EEB15855.1|			minus	685	5900	0	Similar to ferredoxin-dependent glutamate synthase 2 putative [Pediculus humanus corporis]
VDK00001317-6878	BlastP	gi|157016176|gb|EAA10819.4|	VDK00001317-6878_6,VDK00001317-6878_12,VDK00001317-6878_10,VDK00001317-6878_7,VDK00001317-6878_9,VDK00001317-6878_11					0	Similar to AGAP006360-PA [Anopheles gambiae str. PEST]
VDK00001324-6870	BlastX	gi|212512266|gb|EEB15059.1|			minus	1440	6161	4e-171	Similar to conserved hypothetical protein [Pediculus humanus corporis]
VDK00001324-6870	BlastP	ISCW022405-PA	VDK00001324-6870_6,VDK00001324-6870_9,VDK00001324-6870_7,VDK00001324-6870_10,VDK00001324-6870_4					2e-118	Similar to conserved hypothetical protein|DS931786:549824:623065:1|gene:ISCW022405
VDK00001325-6869	BlastX	ISCW013160-PA			minus	3633	4278	3e-16	Similar to glycogen synthase kinase putative|DS930826:53151:59762:-1|gene:ISCW013160
VDK00001325-6869	BlastP	gi|157017311|gb|EAA09210.4|	VDK00001325-6869_5					2e-17	Similar to AGAP004443-PA [Anopheles gambiae str. PEST]
VDK00001334-6859	BlastX	ISCW006186-PA			plus	2260	3291	8e-103	Similar to signal peptide peptidase putative|DS737435:35262:49134:1|gene:ISCW006186
VDK00001334-6859	BlastP	ISCW006186-PA	VDK00001334-6859_2					2e-104	Similar to signal peptide peptidase putative|DS737435:35262:49134:1|gene:ISCW006186
VDK00001338-6857	BlastX	ISCW000327-PA			minus	1832	3281	1e-41	Similar to neutral sphingomyelinase (N-smase) activation associated factor FAN putative|DS616898:247931:297936:-1|gene:ISCW000327
VDK00001338-6857	BlastP	ISCW000327-PA	VDK00001338-6857_10,VDK00001338-6857_8,VDK00001338-6857_9					4e-44	Similar to neutral sphingomyelinase (N-smase) activation associated factor FAN putative|DS616898:247931:297936:-1|gene:ISCW000327
VDK00001341-6856	BlastX	ISCW017237-PA			minus	208	555	2e-12	Similar to glutathione S-transferase putative|DS674687:694596:701615:1|gene:ISCW017237
VDK00001341-6856	BlastP	ISCW017237-PA	VDK00001341-6856_7					3e-14	Similar to glutathione S-transferase putative|DS674687:694596:701615:1|gene:ISCW017237
VDK00001346-6853	BlastX	ISCW020326-PA			minus	1183	1641	7e-49	Similar to E3 ubiquitin ligase putative|DS828244:318273:362800:-1|gene:ISCW020326
VDK00001346-6853	BlastP	ISCW020326-PA	VDK00001346-6853_9					9e-49	Similar to E3 ubiquitin ligase putative|DS828244:318273:362800:-1|gene:ISCW020326
VDK00001348-6851	BlastX	gi|212507906|gb|EEB11750.1|			plus	3729	4564	5e-60	Similar to Rho-GTPase-activating protein putative [Pediculus humanus corporis]
VDK00001348-6851	BlastP	gi|212507906|gb|EEB11750.1|	VDK00001348-6851_2,VDK00001348-6851_3					9e-47	Similar to Rho-GTPase-activating protein putative [Pediculus humanus corporis]
VDK00001349-6850	BlastX	ISCW001951-PA			plus	2500	2802	8e-10	Similar to ATPase inhibitor putative|DS652454:278652:284259:-1|gene:ISCW001951
VDK00001349-6850	BlastP	ISCW001951-PA	VDK00001349-6850_1					3e-09	Similar to ATPase inhibitor putative|DS652454:278652:284259:-1|gene:ISCW001951
VDK00001355-6847	BlastX	ISCW023687-PA			minus	4306	4428	5e-10	Similar to conserved hypothetical protein|DS945808:196728:202407:1|gene:ISCW023687
VDK00001355-6847	BlastP	ISCW023687-PA	VDK00001355-6847_3					3e-12	Similar to conserved hypothetical protein|DS945808:196728:202407:1|gene:ISCW023687
VDK00001358-6838	BlastX	ISCW012836-PA			minus	1698	1859	4e-10	Similar to secreted salivary gland peptide putative|DS929083:22311:26084:1|gene:ISCW012836
VDK00001358-6838	BlastP	ISCW012836-PA	VDK00001358-6838_7,VDK00001358-6838_6					4e-12	Similar to secreted salivary gland peptide putative|DS929083:22311:26084:1|gene:ISCW012836
VDK00001364-6832	BlastX	ISCW002132-PA			plus	1198	3006	2e-163	Similar to ubiquitin ligase Cop1 putative|DS684865:98743:114684:1|gene:ISCW002132
VDK00001364-6832	BlastX	ISCW017387-PA			plus	6017	6520	4e-26	Similar to ubiquitin-transferase putative|DS666743:99430:147453:1|gene:ISCW017387
VDK00001364-6832	BlastP	ISCW017387-PA	VDK00001364-6832_8					6e-28	Similar to ubiquitin-transferase putative|DS666743:99430:147453:1|gene:ISCW017387
VDK00001364-6832	BlastP	ISCW002132-PA	VDK00001364-6832_3					5e-168	Similar to ubiquitin ligase Cop1 putative|DS684865:98743:114684:1|gene:ISCW002132
VDK00001368-6827	BlastX	gi|212509289|gb|EEB12715.1|			minus	108	593	1e-14	Similar to conserved hypothetical protein [Pediculus humanus corporis]
VDK00001368-6827	BlastP	gi|212509289|gb|EEB12715.1|	VDK00001368-6827_8					6e-16	Similar to conserved hypothetical protein [Pediculus humanus corporis]
VDK00001370-6825	BlastX	gi|212509749|gb|EEB13078.1|			minus	109	3711	4e-22	Similar to WD repeat and FYVE domain-containing protein putative [Pediculus humanus corporis]
VDK00001370-6825	BlastP	gi|212509749|gb|EEB13078.1|	VDK00001370-6825_9,VDK00001370-6825_11					3e-25	Similar to WD repeat and FYVE domain-containing protein putative [Pediculus humanus corporis]
VDK00001372-6823	BlastX	ISCW002818-PA			plus	5938	6261	4e-13	Similar to fasciclin putative|DS658440:1283:23841:-1|gene:ISCW002818
VDK00001372-6823	BlastP	ISCW002818-PA	VDK00001372-6823_5,VDK00001372-6823_4					5e-15	Similar to fasciclin putative|DS658440:1283:23841:-1|gene:ISCW002818
VDK00001373-6821	BlastX	gi|212517506|gb|EEB19394.1|			minus	4542	6373	1e-38	Similar to serine/threonine-protein phosphatase PP-V putative [Pediculus humanus corporis]
VDK00001373-6821	BlastP	gi|212517506|gb|EEB19394.1|	VDK00001373-6821_9,VDK00001373-6821_8,VDK00001373-6821_10					3e-41	Similar to serine/threonine-protein phosphatase PP-V putative [Pediculus humanus corporis]
VDK00001380-6812	BlastX	gi|157016008|gb|EAA10892.4|			minus	2444	3721	1e-63	Similar to AGAP006120-PA [Anopheles gambiae str. PEST]
VDK00001380-6812	BlastP	ISCW001322-PA	VDK00001380-6812_10,VDK00001380-6812_9					4e-53	Similar to proclotting enzyme precursor putative|DS638984:296831:299199:-1|gene:ISCW001322
VDK00001381-6810	BlastX	ISCW019972-PA			minus	2691	4499	4e-29	Similar to zinc finger C2H2 type putative|DS787900:37904:38929:-1|gene:ISCW019972
VDK00001381-6810	BlastP	ISCW019972-PA	VDK00001381-6810_3					4e-21	Similar to zinc finger C2H2 type putative|DS787900:37904:38929:-1|gene:ISCW019972
VDK00001383-6809	BlastX	ISCW020583-PA			plus	3034	4232	7e-101	Similar to presenilin putative|DS846142:70190:86926:-1|gene:ISCW020583
VDK00001383-6809	BlastP	ISCW020583-PA	VDK00001383-6809_3					8e-96	Similar to presenilin putative|DS846142:70190:86926:-1|gene:ISCW020583
VDK00001389-6805	BlastX	gi|157016822|gb|EAA44439.3|			minus	165	2529	9e-89	Similar to AGAP010519-PA [Anopheles gambiae str. PEST]
VDK00001389-6805	BlastP	gi|212512374|gb|EEB15163.1|	VDK00001389-6805_4,VDK00001389-6805_6,VDK00001389-6805_5					1e-73	Similar to kif1 putative [Pediculus humanus corporis]
VDK00001396-6797	BlastX	gi|212505611|gb|EEB10030.1|			plus	3807	4967	1e-63	Similar to conserved hypothetical protein [Pediculus humanus corporis]
VDK00001396-6797	BlastX	ISCW022766-PA			minus	5778	6788	5e-103	Similar to tumor rejection antigen (gp96) putative|DS905614:240705:255912:-1|gene:ISCW022766
VDK00001396-6797	BlastP	gi|212505611|gb|EEB10030.1|	VDK00001396-6797_3					2e-59	Similar to conserved hypothetical protein [Pediculus humanus corporis]
VDK00001396-6797	BlastP	ISCW022766-PA	VDK00001396-6797_8					3e-94	Similar to tumor rejection antigen (gp96) putative|DS905614:240705:255912:-1|gene:ISCW022766
VDK00001399-6795	BlastX	ISCW022096-PA			plus	3293	4799	5e-12	Similar to cell adhesion molecule putative|DS928724:132484:153891:1|gene:ISCW022096
VDK00001399-6795	BlastP	ISCW022096-PA	VDK00001399-6795_3,VDK00001399-6795_2					3e-13	Similar to cell adhesion molecule putative|DS928724:132484:153891:1|gene:ISCW022096
VDK00001401-6793	BlastX	gi|157017206|gb|EAA09578.4|			minus	3748	3930	4e-11	Similar to AGAP005257-PA [Anopheles gambiae str. PEST]
VDK00001410-6776	BlastX	ISCW001830-PA			minus	2389	2593	1e-13	Similar to RAB GTPase-activating protein putative|DS669396:4412:30053:-1|gene:ISCW001830
VDK00001420-6770	BlastX	ISCW016474-PA			minus	2	3899	7e-118	Similar to FYVE finger-containing phosphoinositide kinase fyv1 putative|DS614862:87191:93199:1|gene:ISCW016474
VDK00001420-6770	BlastX	ISCW012528-PA			plus	4996	6463	4e-56	Similar to histone deacetylase 1 2 3 putative|DS926328:137092:146169:1|gene:ISCW012528
VDK00001420-6770	BlastP	ISCW012528-PA	VDK00001420-6770_7,VDK00001420-6770_6					4e-58	Similar to histone deacetylase 1 2 3 putative|DS926328:137092:146169:1|gene:ISCW012528
VDK00001420-6770	BlastP	ISCW016474-PA	VDK00001420-6770_9					5e-120	Similar to FYVE finger-containing phosphoinositide kinase fyv1 putative|DS614862:87191:93199:1|gene:ISCW016474
VDK00001424-6767	BlastX	ISCW011654-PA			plus	1542	1727	4e-18	Similar to dentin phosphoryn putative|DS875887:63919:65397:-1|gene:ISCW011654
VDK00001424-6767	BlastP	ISCW011654-PA	VDK00001424-6767_3					4e-13	Similar to dentin phosphoryn putative|DS875887:63919:65397:-1|gene:ISCW011654
VDK00001428-6763	BlastX	gi|116118209|gb|EAA14441.3|			plus	61	258	4e-18	Similar to AGAP009865-PA [Anopheles gambiae str. PEST]
VDK00001431-6762	BlastX	gi|157014055|gb|EAA14313.3|			plus	6196	6759	5e-49	Similar to AGAP009838-PA [Anopheles gambiae str. PEST]
VDK00001431-6762	BlastP	gi|157014055|gb|EAA14313.3|	VDK00001431-6762_8					3e-42	Similar to AGAP009838-PA [Anopheles gambiae str. PEST]
VDK00001436-6760	BlastX	ISCW016406-PA			plus	1329	1538	5e-09	Similar to secreted protein putative|DS618385:188810:194851:1|gene:ISCW016406
VDK00001436-6760	BlastX	gi|212506991|gb|EEB11037.1|			plus	4146	4655	1e-31	Similar to Pyridoxal phosphate phosphatase putative [Pediculus humanus corporis]
VDK00001436-6760	BlastP	ISCW016406-PA	VDK00001436-6760_1					4e-11	Similar to secreted protein putative|DS618385:188810:194851:1|gene:ISCW016406
VDK00001436-6760	BlastP	gi|212506991|gb|EEB11037.1|	VDK00001436-6760_4					8e-34	Similar to Pyridoxal phosphate phosphatase putative [Pediculus humanus corporis]
VDK00001437-6760	BlastX	ISCW003385-PA			plus	5758	5961	1e-10	Similar to cyclin-dependent kinase 5 activator putative|DS664098:2008:7757:1|gene:ISCW003385
VDK00001437-6760	BlastP	ISCW003385-PA	VDK00001437-6760_9					8e-09	Similar to cyclin-dependent kinase 5 activator putative|DS664098:2008:7757:1|gene:ISCW003385
VDK00001441-6757	BlastX	gi|212508546|gb|EEB12194.1|			minus	5099	5605	4e-17	Similar to hypothetical protein Phum_PHUM163860 [Pediculus humanus corporis]
VDK00001441-6757	BlastP	gi|116117673|gb|EAU75939.1|	VDK00001441-6757_6					3e-18	Similar to AGAP009083-PA [Anopheles gambiae str. PEST]
VDK00001447-6754	BlastX	gi|157014537|gb|EAA13162.4|			plus	4393	5586	9e-155	Similar to AGAP004780-PA [Anopheles gambiae str. PEST]
VDK00001447-6754	BlastP	gi|212515303|gb|EEB17469.1|	VDK00001447-6754_6					9e-153	Similar to mitogen-activated protein kinase ERK-A putative [Pediculus humanus corporis]
VDK00001456-6748	BlastX	gi|157015205|gb|EAA12442.5|			plus	1826	4987	2e-37	Similar to AGAP007815-PA [Anopheles gambiae str. PEST]
VDK00001456-6748	BlastP	gi|212513007|gb|EEB15657.1|	VDK00001456-6748_3,VDK00001456-6748_2					6e-39	Similar to kif21 putative [Pediculus humanus corporis]
VDK00001464-6744	BlastX	gi|212518641|gb|EEB20362.1|			plus	1515	1655	6e-13	Similar to 65 kDa Yes-associated protein putative [Pediculus humanus corporis]
VDK00001464-6744	BlastP	gi|212518641|gb|EEB20362.1|	VDK00001464-6744_1					2e-14	Similar to 65 kDa Yes-associated protein putative [Pediculus humanus corporis]
VDK00001472-6736	BlastX	ISCW020841-PA			minus	1372	1860	1e-44	Similar to zinc finger protein putative|DS842727:107385:107873:-1|gene:ISCW020841
VDK00001472-6736	BlastX	gi|212506866|gb|EEB10952.1|			plus	3419	4275	7e-24	Similar to mixed-lineage leukemia protein mll putative [Pediculus humanus corporis]
VDK00001472-6736	BlastP	gi|212506866|gb|EEB10952.1|	VDK00001472-6736_2					3e-27	Similar to mixed-lineage leukemia protein mll putative [Pediculus humanus corporis]
VDK00001472-6736	BlastP	ISCW020841-PA	VDK00001472-6736_4					8e-42	Similar to zinc finger protein putative|DS842727:107385:107873:-1|gene:ISCW020841
VDK00001475-6735	BlastX	gi|116126479|gb|EAA44056.3|			plus	1457	4019	2e-45	Similar to AGAP005627-PB [Anopheles gambiae str. PEST]
VDK00001475-6735	BlastP	gi|116126479|gb|EAA44056.3|	VDK00001475-6735_3,VDK00001475-6735_1,VDK00001475-6735_4					1e-30	Similar to AGAP005627-PB [Anopheles gambiae str. PEST]
VDK00001485-6719	BlastX	ISCW023443-PA			minus	1082	1364	6e-10	Similar to troponin I protein putative|DS961919:311889:326720:-1|gene:ISCW023443
VDK00001492-6714	BlastX	ISCW013403-PA			minus	4645	5043	1e-26	Similar to E1A-binding protein p400 putative|DS914516:15466:101764:1|gene:ISCW013403
VDK00001492-6714	BlastP	ISCW013403-PA	VDK00001492-6714_9					7e-29	Similar to E1A-binding protein p400 putative|DS914516:15466:101764:1|gene:ISCW013403
VDK00001497-6709	BlastX	gi|157019910|gb|EAA04128.4|			minus	286	435	4e-09	Similar to AGAP007648-PA [Anopheles gambiae str. PEST]
VDK00001497-6709	BlastP	ISCW000274-PA	VDK00001497-6709_6					3e-14	Similar to prickle putative|DS615439:137293:147996:1|gene:ISCW000274
VDK00001498-6709	BlastX	ISCW009866-PA			plus	3381	5623	6e-24	Similar to glutamine: fructose-6-phosphate aminotransferase putative|DS851842:279700:302683:-1|gene:ISCW009866
VDK00001498-6709	BlastP	ISCW009866-PA	VDK00001498-6709_1					2e-14	Similar to glutamine: fructose-6-phosphate aminotransferase putative|DS851842:279700:302683:-1|gene:ISCW009866
VDK00001503-6705	BlastX	ISCW001860-PA			minus	352	501	2e-18	Similar to THO complex subunit putative|DS671188:285577:297639:-1|gene:ISCW001860
VDK00001506-6702	BlastX	ISCW004662-PA			plus	6036	6224	3e-13	Similar to Snurportin-1 putative|DS730006:126533:143956:-1|gene:ISCW004662
VDK00001506-6702	BlastP	ISCW004662-PA	VDK00001506-6702_4					2e-16	Similar to Snurportin-1 putative|DS730006:126533:143956:-1|gene:ISCW004662
VDK00001510-6701	BlastX	gi|212513972|gb|EEB16370.1|			minus	2403	3302	3e-69	Similar to inositol monophosphatase family domain containing protein [Pediculus humanus corporis]
VDK00001510-6701	BlastP	gi|212513972|gb|EEB16370.1|	VDK00001510-6701_7					2e-70	Similar to inositol monophosphatase family domain containing protein [Pediculus humanus corporis]
VDK00001511-6700	BlastX	ISCW006877-PA			minus	4981	6074	3e-15	Similar to cGMP-inhibited 3 5-cyclic phosphodiesterase putative|DS737546:296875:325403:-1|gene:ISCW006877
VDK00001521-6692	BlastX	ISCW005075-PA			minus	3980	4237	8e-13	Similar to hypothetical protein|DS719743:49557:70855:1|gene:ISCW005075
VDK00001521-6692	BlastP	ISCW005075-PA	VDK00001521-6692_10					2e-10	Similar to hypothetical protein|DS719743:49557:70855:1|gene:ISCW005075
VDK00001525-6691	BlastX	ISCW000790-PA			minus	4033	4260	2e-12	Similar to vacuolar protein-sorting protein putative|DS636476:41912:64180:-1|gene:ISCW000790
VDK00001525-6691	BlastP	ISCW000790-PA	VDK00001525-6691_3					2e-15	Similar to vacuolar protein-sorting protein putative|DS636476:41912:64180:-1|gene:ISCW000790
VDK00001526-6691	BlastX	ISCW008027-PA			minus	1121	3614	7e-25	Similar to zinc finger protein putative|DS808492:58048:67003:-1|gene:ISCW008027
VDK00001526-6691	BlastP	ISCW008027-PA	VDK00001526-6691_21,VDK00001526-6691_14,VDK00001526-6691_19					7e-25	Similar to zinc finger protein putative|DS808492:58048:67003:-1|gene:ISCW008027
VDK00001529-6686	BlastX	ISCW012836-PA			minus	1149	1334	1e-16	Similar to secreted salivary gland peptide putative|DS929083:22311:26084:1|gene:ISCW012836
VDK00001534-6677	BlastX	ISCW015370-PA			minus	329	547	7e-11	Similar to tyrosine kinase receptor putative|DS976271:22297:29799:-1|gene:ISCW015370
VDK00001534-6677	BlastP	ISCW015370-PA	VDK00001534-6677_8					9e-14	Similar to tyrosine kinase receptor putative|DS976271:22297:29799:-1|gene:ISCW015370
VDK00001535-6677	BlastX	gi|21287892|gb|EAA00213.1|			minus	2371	2979	8e-12	Similar to putative neuropeptide Y receptor 3 (AGAP012378-PA) [Anopheles gambiae str. PEST]
VDK00001535-6677	BlastP	ISCW000923-PA	VDK00001535-6677_6					6e-10	Similar to neuropeptide FF receptor putative|DS646881:88703:90025:1|gene:ISCW000923
VDK00001541-6673	BlastX	ISCW007741-PA			minus	1	474	2e-12	Similar to conserved hypothetical protein|DS775456:54642:63629:-1|gene:ISCW007741
VDK00001541-6673	BlastP	gi|212513203|gb|EEB15831.1|	VDK00001541-6673_7					4e-14	Similar to conserved hypothetical protein [Pediculus humanus corporis]
VDK00001545-6666	BlastX	ISCW001820-PA			plus	5444	5682	1e-12	Similar to solute carrier putative|DS617675:17623:19200:1|gene:ISCW001820
VDK00001546-6666	BlastX	ISCW019986-PA			minus	1170	1409	1e-20	Similar to monocarboxylate transporter putative|DS786059:596:17469:-1|gene:ISCW019986
VDK00001547-6665	BlastX	ISCW010467-PA			minus	2578	2766	3e-21	Similar to C-type lectin putative|DS885556:96497:97453:1|gene:ISCW010467
VDK00001552-6660	BlastX	gi|212507523|gb|EEB11444.1|			minus	6	6374	0	Similar to protocadherin fat 2 precursor putative [Pediculus humanus corporis]
VDK00001552-6660	BlastP	ISCW016765-PA	VDK00001552-6660_12,VDK00001552-6660_10,VDK00001552-6660_14,VDK00001552-6660_11,VDK00001552-6660_8					0	Similar to protocadherin fat putative|DS660824:3743:121092:1|gene:ISCW016765
VDK00001553-6659	BlastX	gi|212507681|gb|EEB11543.1|			minus	5842	6547	8e-14	Similar to conserved hypothetical protein [Pediculus humanus corporis]
VDK00001553-6659	BlastP	ISCW019642-PA	VDK00001553-6659_3					4e-13	Similar to hypothetical protein|DS792129:383669:394247:1|gene:ISCW019642
VDK00001555-6658	BlastX	ISCW004899-PA			plus	4673	4840	2e-09	Similar to quinone oxidoreductase putative|DS718245:19969:34685:-1|gene:ISCW004899
VDK00001555-6658	BlastP	ISCW004899-PA	VDK00001555-6658_1					8e-12	Similar to quinone oxidoreductase putative|DS718245:19969:34685:-1|gene:ISCW004899
VDK00001556-6657	BlastX	ISCW011695-PA			plus	1852	2001	6e-12	Similar to cell adhesion molecule putative|DS880792:13930:49179:-1|gene:ISCW011695
VDK00001556-6657	BlastX	ISCW011694-PA			plus	6344	6646	6e-26	Similar to hypothetical protein|DS880792:4968:12462:-1|gene:ISCW011694
VDK00001556-6657	BlastP	ISCW011694-PA	VDK00001556-6657_7,VDK00001556-6657_6					4e-26	Similar to hypothetical protein|DS880792:4968:12462:-1|gene:ISCW011694
VDK00001556-6657	BlastP	ISCW011695-PA	VDK00001556-6657_1					1e-13	Similar to cell adhesion molecule putative|DS880792:13930:49179:-1|gene:ISCW011695
VDK00001557-6655	BlastX	gi|55246046|gb|EAA04717.2|			minus	3	344	2e-48	Similar to AGAP006782-PA [Anopheles gambiae str. PEST]
VDK00001557-6655	BlastX	gi|212505819|gb|EEB10188.1|			minus	2255	2716	1e-17	Similar to mariner transposase putative [Pediculus humanus corporis]
VDK00001557-6655	BlastP	gi|55246046|gb|EAA04717.2|	VDK00001557-6655_8					4e-50	Similar to AGAP006782-PA [Anopheles gambiae str. PEST]
VDK00001568-6645	BlastX	ISCW005692-PA			minus	3	1982	1e-148	Similar to Stat3 putative|DS736534:85785:110372:-1|gene:ISCW005692
VDK00001568-6645	BlastP	ISCW005692-PA	VDK00001568-6645_4,VDK00001568-6645_5					3e-150	Similar to Stat3 putative|DS736534:85785:110372:-1|gene:ISCW005692
VDK00001575-6640	BlastX	gi|212514858|gb|EEB17102.1|			minus	5506	6419	1e-27	Similar to Dipeptidyl peptidase putative [Pediculus humanus corporis]
VDK00001576-6640	BlastX	ISCW005388-PA			plus	4515	4907	3e-14	Similar to cytochrome B561 putative|DS744632:64856:92741:-1|gene:ISCW005388
VDK00001576-6640	BlastP	ISCW005388-PA	VDK00001576-6640_2					3e-15	Similar to cytochrome B561 putative|DS744632:64856:92741:-1|gene:ISCW005388
VDK00001577-6640	BlastX	ISCW023688-PA			minus	4114	6623	2e-70	Similar to armadillo putative|DS935003:9904:40189:-1|gene:ISCW023688
VDK00001577-6640	BlastP	ISCW023688-PA	VDK00001577-6640_1,VDK00001577-6640_2					4e-74	Similar to armadillo putative|DS935003:9904:40189:-1|gene:ISCW023688
VDK00001580-6638	BlastX	ISCW001124-PA			minus	703	825	3e-09	Similar to nonmuscle myosin essential light chain|DS639501:73792:79331:-1|gene:ISCW001124
VDK00001585-6630	BlastX	ISCW018541-PA			plus	5313	5594	8e-18	Similar to secreted salivary gland peptide putative|DS762074:286034:314004:1|gene:ISCW018541
VDK00001585-6630	BlastP	ISCW018541-PA	VDK00001585-6630_5					1e-20	Similar to secreted salivary gland peptide putative|DS762074:286034:314004:1|gene:ISCW018541
VDK00001589-6628	BlastX	ISCW008572-PA			plus	4494	4682	2e-18	Similar to cytochrome P450 putative|DS832121:5164:36403:1|gene:ISCW008572
VDK00001589-6628	BlastP	ISCW008572-PA	VDK00001589-6628_1					2e-20	Similar to cytochrome P450 putative|DS832121:5164:36403:1|gene:ISCW008572
VDK00001595-6625	BlastX	ISCW023593-PA			minus	1679	4192	2e-48	Similar to acetyl-coenzyme A transporter putative|DS952600:240107:261975:-1|gene:ISCW023593
VDK00001595-6625	BlastP	ISCW023593-PA	VDK00001595-6625_7,VDK00001595-6625_8,VDK00001595-6625_6					5e-33	Similar to acetyl-coenzyme A transporter putative|DS952600:240107:261975:-1|gene:ISCW023593
VDK00001597-6624	BlastX	gi|116126479|gb|EAA44056.3|			plus	1939	3006	1e-133	Similar to AGAP005627-PB [Anopheles gambiae str. PEST]
VDK00001597-6624	BlastP	gi|157015590|gb|EDO63702.1|	VDK00001597-6624_1					5e-138	Similar to AGAP005627-PD [Anopheles gambiae str. PEST]
VDK00001599-6622	BlastX	ISCW023598-PA			plus	1110	5547	3e-10	Similar to numb-associated kinase putative|DS967510:15493:56788:-1|gene:ISCW023598
VDK00001607-6616	BlastX	ISCW010343-PA			minus	976	1423	1e-26	Similar to oxodicarboxylate carrier protein putative|DS868045:25767:29274:1|gene:ISCW010343
VDK00001611-6611	BlastX	ISCW004493-PA			plus	3885	4148	4e-30	Similar to conserved hypothetical protein|DS722357:199669:239991:-1|gene:ISCW004493
VDK00001611-6611	BlastP	ISCW004493-PA	VDK00001611-6611_4					1e-31	Similar to conserved hypothetical protein|DS722357:199669:239991:-1|gene:ISCW004493
VDK00001612-6609	BlastX	ISCW010440-PA			plus	4033	4176	3e-10	Similar to beat protein putative|DS890809:251862:277073:-1|gene:ISCW010440
VDK00001616-6604	BlastP	ISCW016935-PA	VDK00001616-6604_6					2e-10	Similar to hypothetical protein|DS689861:290698:297736:1|gene:ISCW016935
VDK00001625-6597	BlastX	ISCW006422-PA			minus	2269	2613	1e-39	Similar to cuticular protein putative|DS739825:1183:21728:1|gene:ISCW006422
VDK00001625-6597	BlastP	ISCW006423-PA	VDK00001625-6597_3					2e-41	Similar to cuticular protein putative|DS739825:49669:59527:1|gene:ISCW006423
VDK00001627-6595	BlastX	ISCW023865-PA			minus	1403	5518	1e-36	Similar to cullin putative|DS974685:63325:82354:-1|gene:ISCW023865
VDK00001627-6595	BlastP	gi|212507380|gb|EEB11336.1|	VDK00001627-6595_2,VDK00001627-6595_4,VDK00001627-6595_5,VDK00001627-6595_3					6e-25	Similar to Cullin-5 putative [Pediculus humanus corporis]
VDK00001632-6593	BlastX	ISCW001178-PA			minus	2171	2356	9e-22	Similar to phospholipase C putative|DS647203:127233:141682:-1|gene:ISCW001178
VDK00001640-6585	BlastX	ISCW016861-PA			plus	2865	3023	8e-10	Similar to nerve growth factor receptor TRKA putative|DS670566:64101:79174:-1|gene:ISCW016861
VDK00001648-6580	BlastX	ISCW006297-PA			plus	92	526	3e-34	Similar to T-cell immunomodulatory protein putative|DS766552:73423:85782:-1|gene:ISCW006297
VDK00001648-6580	BlastP	ISCW006297-PA	VDK00001648-6580_1					5e-38	Similar to T-cell immunomodulatory protein putative|DS766552:73423:85782:-1|gene:ISCW006297
VDK00001650-6579	BlastX	ISCW022216-PA			plus	194	833	2e-73	Similar to fatty acyl-CoA elongase putative|DS907465:37304:38149:1|gene:ISCW022216
VDK00001650-6579	BlastP	ISCW022216-PA	VDK00001650-6579_2,VDK00001650-6579_1					6e-56	Similar to fatty acyl-CoA elongase putative|DS907465:37304:38149:1|gene:ISCW022216
VDK00001657-6573	BlastX	ISCW015718-PA			plus	3053	3652	2e-87	Similar to serine protease putative|DS618472:24986:44134:-1|gene:ISCW015718
VDK00001657-6573	BlastP	ISCW015718-PA	VDK00001657-6573_6					6e-89	Similar to serine protease putative|DS618472:24986:44134:-1|gene:ISCW015718
VDK00001658-6573	BlastX	ISCW012522-PA			minus	1354	3507	4e-30	Similar to transmembrane protein C2orf18 putative|DS903990:140242:150628:-1|gene:ISCW012522
VDK00001658-6573	BlastP	ISCW012522-PA	VDK00001658-6573_3,VDK00001658-6573_5					1e-30	Similar to transmembrane protein C2orf18 putative|DS903990:140242:150628:-1|gene:ISCW012522
VDK00001662-6567	BlastX	gi|157020582|gb|EAA03964.3|			plus	5079	6566	6e-26	Similar to AGAP006894-PA [Anopheles gambiae str. PEST]
VDK00001662-6567	BlastP	gi|157020582|gb|EAA03964.3|	VDK00001662-6567_1					3e-29	Similar to AGAP006894-PA [Anopheles gambiae str. PEST]
VDK00001667-6565	BlastX	ISCW016178-PA			minus	1175	2903	1e-32	Similar to Ufm1-conjugating enzyme putative|DS626813:127335:136850:1|gene:ISCW016178
VDK00001667-6565	BlastX	ISCW007139-PA			plus	3464	5848	3e-37	Similar to 20S proteasome regulatory subunit alpha type PSMA7/PRE6 putative|DS779097:6304:12730:1|gene:ISCW007139
VDK00001667-6565	BlastP	ISCW007139-PA	VDK00001667-6565_4					7e-42	Similar to 20S proteasome regulatory subunit alpha type PSMA7/PRE6 putative|DS779097:6304:12730:1|gene:ISCW007139
VDK00001667-6565	BlastP	ISCW016178-PA	VDK00001667-6565_6,VDK00001667-6565_5					2e-33	Similar to Ufm1-conjugating enzyme putative|DS626813:127335:136850:1|gene:ISCW016178
VDK00001670-6562	BlastX	gi|212506812|gb|EEB10914.1|			plus	4210	6475	0	Similar to ubiquitin specific protease 9/faf putative [Pediculus humanus corporis]
VDK00001670-6562	BlastP	gi|212506812|gb|EEB10914.1|	VDK00001670-6562_5,VDK00001670-6562_4					0	Similar to ubiquitin specific protease 9/faf putative [Pediculus humanus corporis]
VDK00001672-6561	BlastX	ISCW004778-PA			minus	1006	1330	1e-15	Similar to hypothetical protein|DS699184:7704:34813:1|gene:ISCW004778
VDK00001672-6561	BlastP	ISCW004778-PA	VDK00001672-6561_10					3e-14	Similar to hypothetical protein|DS699184:7704:34813:1|gene:ISCW004778
VDK00001677-6560	BlastX	ISCW017456-PA			minus	68	1907	0	Similar to heat shock protein putative|DS672493:185679:188337:1|gene:ISCW017456
VDK00001677-6560	BlastP	gi|116127667|gb|EAA10375.3|	VDK00001677-6560_6					0	Similar to AGAP004944-PA [Anopheles gambiae str. PEST]
VDK00001677-6560	BlastP	gi|157012380|gb|EDO63213.1|	VDK00001677-6560_1					1e-16	Similar to AGAP002076-PA [Anopheles gambiae str. PEST]
VDK00001678-6559	BlastX	gi|212512279|gb|EEB15072.1|			plus	3901	5978	6e-23	Similar to Nesprin-1 putative [Pediculus humanus corporis]
VDK00001678-6559	BlastP	gi|212512279|gb|EEB15072.1|	VDK00001678-6559_4,VDK00001678-6559_7					4e-18	Similar to Nesprin-1 putative [Pediculus humanus corporis]
VDK00001685-6554	BlastX	ISCW022157-PA			minus	215	907	1e-53	Similar to glutathione S-transferase putative|DS931589:184815:196857:-1|gene:ISCW022157
VDK00001685-6554	BlastP	ISCW022157-PA	VDK00001685-6554_3					1e-56	Similar to glutathione S-transferase putative|DS931589:184815:196857:-1|gene:ISCW022157
VDK00001695-6547	BlastX	ISCW003835-PA			minus	3385	3510	4e-15	Similar to octopamine receptor oamb putative|DS729026:32100:33527:1|gene:ISCW003835
VDK00001695-6547	BlastP	ISCW003835-PA	VDK00001695-6547_4					2e-17	Similar to octopamine receptor oamb putative|DS729026:32100:33527:1|gene:ISCW003835
VDK00001697-6545	BlastX	gi|212516757|gb|EEB18731.1|			plus	3714	4467	2e-18	Similar to protein glass putative [Pediculus humanus corporis]
VDK00001697-6545	BlastP	gi|157017246|gb|EAA09224.5|	VDK00001697-6545_3					2e-17	Similar to AGAP004331-PA [Anopheles gambiae str. PEST]
VDK00001700-6543	BlastX	ISCW001620-PA			minus	5372	5690	3e-16	Similar to serine protease putative|DS637221:211032:225037:-1|gene:ISCW001620
VDK00001701-6543	BlastX	gi|157016171|gb|EAA10808.4|			plus	6004	6141	4e-11	Similar to AGAP006354-PA [Anopheles gambiae str. PEST]
VDK00001706-6540	BlastX	ISCW013948-PA			plus	1544	3385	1e-30	Similar to vacuolar H+-ATPase V1 sector subunit H putative|DS960737:3699:14001:-1|gene:ISCW013948
VDK00001706-6540	BlastP	ISCW013948-PA	VDK00001706-6540_3					1e-32	Similar to vacuolar H+-ATPase V1 sector subunit H putative|DS960737:3699:14001:-1|gene:ISCW013948
VDK00001710-6539	BlastX	ISCW008053-PA			minus	373	855	7e-58	Similar to dachshund putative|DS799054:503102:515568:1|gene:ISCW008053
VDK00001710-6539	BlastP	ISCW008053-PA	VDK00001710-6539_14					1e-58	Similar to dachshund putative|DS799054:503102:515568:1|gene:ISCW008053
VDK00001711-6538	BlastX	ISCW017602-PA			plus	7	6462	1e-27	Similar to conserved hypothetical protein|DS704057:1250516:1321678:-1|gene:ISCW017602
VDK00001711-6538	BlastP	ISCW017602-PA	VDK00001711-6538_1,VDK00001711-6538_5					1e-29	Similar to conserved hypothetical protein|DS704057:1250516:1321678:-1|gene:ISCW017602
VDK00001712-6537	BlastX	gi|212515622|gb|EEB17738.1|			plus	3608	4364	3e-23	Similar to conserved hypothetical protein [Pediculus humanus corporis]
VDK00001720-6532	BlastX	ISCW010634-PA			plus	1999	4661	8e-17	Similar to short chain alcohol dehydrogenase putative|DS875828:51899:61297:-1|gene:ISCW010634
VDK00001720-6532	BlastP	ISCW010634-PA	VDK00001720-6532_3					1e-19	Similar to short chain alcohol dehydrogenase putative|DS875828:51899:61297:-1|gene:ISCW010634
VDK00001729-6523	BlastX	gi|157018494|gb|EAA07057.4|			minus	2178	2342	5e-09	Similar to AGAP010721-PA [Anopheles gambiae str. PEST]
VDK00001729-6523	BlastX	gi|212510870|gb|EEB13961.1|			plus	4404	5407	3e-11	Similar to conserved hypothetical protein [Pediculus humanus corporis]
VDK00001730-6523	BlastX	ISCW018410-PA			plus	5265	6254	8e-20	Similar to conserved hypothetical protein|DS698532:18194:19390:-1|gene:ISCW018410
VDK00001730-6523	BlastP	ISCW018410-PA	VDK00001730-6523_3					1e-19	Similar to conserved hypothetical protein|DS698532:18194:19390:-1|gene:ISCW018410
VDK00001733-6522	BlastX	ISCW005601-PA			minus	3269	3866	1e-33	Similar to G protein-coupled receptor putative|DS743283:73952:74512:-1|gene:ISCW005601
VDK00001733-6522	BlastP	ISCW010571-PA	VDK00001733-6522_3					7e-24	Similar to corazonin receptor putative|DS862522:337666:338286:-1|gene:ISCW010571
VDK00001739-6518	BlastX	ISCW006136-PA			minus	96	4129	1e-15	Similar to matrix metalloproteinase putative|DS749127:249583:269251:1|gene:ISCW006136
VDK00001740-6517	BlastX	ISCW012781-PA			minus	2671	2958	4e-24	Similar to high affinity choline transporter putative|DS910954:201903:216044:-1|gene:ISCW012781
VDK00001740-6517	BlastX	gi|212509733|gb|EEB13062.1|			minus	4714	4854	8e-10	Similar to High-affinity choline transporter putative [Pediculus humanus corporis]
VDK00001740-6517	BlastP	ISCW017788-PA	VDK00001740-6517_2					3e-24	Similar to high affinity choline transporter putative|DS719348:83664:103935:1|gene:ISCW017788
VDK00001744-6514	BlastX	ISCW016507-PA			plus	4020	4743	4e-20	Similar to RAB-18 putative|DS644582:76399:85326:1|gene:ISCW016507
VDK00001744-6514	BlastP	ISCW016507-PA	VDK00001744-6514_3,VDK00001744-6514_2					5e-22	Similar to RAB-18 putative|DS644582:76399:85326:1|gene:ISCW016507
VDK00001754-6506	BlastX	gi|212505819|gb|EEB10188.1|			minus	5071	5445	2e-10	Similar to mariner transposase putative [Pediculus humanus corporis]
VDK00001755-6506	BlastX	gi|212507476|gb|EEB11413.1|			minus	5577	5729	4e-17	Similar to acetylcholine receptor protein alpha 1 2 3 4 invertebrate putative [Pediculus humanus corporis]
VDK00001755-6506	BlastP	gi|212507476|gb|EEB11413.1|	VDK00001755-6506_2					2e-20	Similar to acetylcholine receptor protein alpha 1 2 3 4 invertebrate putative [Pediculus humanus corporis]
VDK00001757-6505	BlastX	ISCW011180-PA			plus	4388	6060	3e-18	Similar to hypothetical protein|DS863301:64431:66443:1|gene:ISCW011180
VDK00001757-6505	BlastP	ISCW011180-PA	VDK00001757-6505_5,VDK00001757-6505_4,VDK00001757-6505_6					6e-21	Similar to hypothetical protein|DS863301:64431:66443:1|gene:ISCW011180
VDK00001760-6503	BlastX	gi|55235433|gb|EAA14718.2|			plus	2378	3913	4e-10	Similar to AGAP009100-PA [Anopheles gambiae str. PEST]
VDK00001760-6503	BlastP	ISCW013869-PA	VDK00001760-6503_3					5e-12	Similar to protein-glutamine gamma-glutamyltransferase putative|DS952059:28641:59657:1|gene:ISCW013869
VDK00001761-6503	BlastX	gi|157012594|gb|EAA01635.4|			plus	1279	3564	4e-37	Similar to AGAP001737-PA [Anopheles gambiae str. PEST]
VDK00001761-6503	BlastP	gi|157012594|gb|EAA01635.4|	VDK00001761-6503_3,VDK00001761-6503_2					3e-39	Similar to AGAP001737-PA [Anopheles gambiae str. PEST]
VDK00001763-6502	BlastX	ISCW023074-PA			plus	332	589	1e-32	Similar to nucleoside diphosphate kinase putative|DS968596:326879:327337:1|gene:ISCW023074
VDK00001763-6502	BlastX	gi|212511029|gb|EEB14084.1|			plus	1330	1455	3e-11	Similar to nucleoside diphosphate kinase putative [Pediculus humanus corporis]
VDK00001763-6502	BlastP	ISCW023074-PA	VDK00001763-6502_3					5e-37	Similar to nucleoside diphosphate kinase putative|DS968596:326879:327337:1|gene:ISCW023074
VDK00001764-6501	BlastX	gi|55242576|gb|EAA07405.2|			plus	406	531	6e-13	Similar to AGAP003412-PA [Anopheles gambiae str. PEST]
VDK00001765-6500	BlastX	ISCW005088-PA			minus	1895	3016	6e-74	Similar to serine protease inhibitor putative|DS710681:4406:25873:1|gene:ISCW005088
VDK00001765-6500	BlastP	ISCW005088-PA	VDK00001765-6500_8					1e-76	Similar to serine protease inhibitor putative|DS710681:4406:25873:1|gene:ISCW005088
VDK00001775-6494	BlastX	gi|212516926|gb|EEB18880.1|			plus	5144	5386	3e-13	Similar to conserved hypothetical protein [Pediculus humanus corporis]
VDK00001779-6491	BlastX	ISCW018326-PA			minus	3099	3884	6e-36	Similar to conserved hypothetical protein|DS709658:701227:711143:-1|gene:ISCW018326
VDK00001779-6491	BlastP	ISCW018326-PA	VDK00001779-6491_7					5e-33	Similar to conserved hypothetical protein|DS709658:701227:711143:-1|gene:ISCW018326
VDK00001784-6490	BlastX	ISCW006406-PA			plus	1812	1940	6e-09	Similar to hypothetical protein|DS747744:79446:82422:-1|gene:ISCW006406
VDK00001784-6490	BlastP	ISCW006406-PA	VDK00001784-6490_2					3e-10	Similar to hypothetical protein|DS747744:79446:82422:-1|gene:ISCW006406
VDK00001786-6489	BlastX	gi|157017844|gb|EAA08127.5|			minus	1982	2809	2e-23	Similar to AGAP002952-PA [Anopheles gambiae str. PEST]
VDK00001787-6486	BlastX	ISCW001556-PA			plus	75	434	3e-20	Similar to phosphatidylinositol N-acetylglucosaminyltransferase subunit P putative|DS634635:12267:12653:-1|gene:ISCW001556
VDK00001787-6486	BlastP	ISCW001556-PA	VDK00001787-6486_1					3e-20	Similar to phosphatidylinositol N-acetylglucosaminyltransferase subunit P putative|DS634635:12267:12653:-1|gene:ISCW001556
VDK00001792-6483	BlastX	gi|212509540|gb|EEB12909.1|			minus	4989	5966	7e-34	Similar to smg-7 putative [Pediculus humanus corporis]
VDK00001792-6483	BlastP	gi|212509540|gb|EEB12909.1|	VDK00001792-6483_9					5e-34	Similar to smg-7 putative [Pediculus humanus corporis]
VDK00001797-6480	BlastX	ISCW021121-PA			minus	1464	2494	1e-30	Similar to cmp-N-acetylneuraminic acid synthase putative|DS887784:322006:326553:-1|gene:ISCW021121
VDK00001797-6480	BlastP	ISCW021121-PA	VDK00001797-6480_7,VDK00001797-6480_8					2e-32	Similar to cmp-N-acetylneuraminic acid synthase putative|DS887784:322006:326553:-1|gene:ISCW021121
VDK00001798-6479	BlastX	ISCW007746-PA			minus	1053	3827	1e-68	Similar to ubiquitin-activating enzyme E1b putative|DS775456:183159:212704:1|gene:ISCW007746
VDK00001798-6479	BlastP	ISCW007746-PA	VDK00001798-6479_3,VDK00001798-6479_5,VDK00001798-6479_4					7e-26	Similar to ubiquitin-activating enzyme E1b putative|DS775456:183159:212704:1|gene:ISCW007746
VDK00001800-6478	BlastX	ISCW006506-PA			minus	5773	6063	3e-10	Similar to protein kinase putative|DS732683:31875:54185:1|gene:ISCW006506
VDK00001800-6478	BlastP	ISCW006506-PA	VDK00001800-6478_1					3e-13	Similar to protein kinase putative|DS732683:31875:54185:1|gene:ISCW006506
VDK00001803-6474	BlastX	ISCW012830-PA			plus	2181	3043	3e-77	Similar to 60S ribosomal protein L3 putative|DS921196:217373:218545:1|gene:ISCW012830
VDK00001803-6474	BlastX	ISCW017456-PA			minus	5061	5697	7e-24	Similar to heat shock protein putative|DS672493:185679:188337:1|gene:ISCW017456
VDK00001803-6474	BlastP	gi|212505714|gb|EEB10106.1|	VDK00001803-6474_5					2e-13	Similar to Heat shock 70 kDa protein cognate putative [Pediculus humanus corporis]
VDK00001803-6474	BlastP	ISCW012830-PA	VDK00001803-6474_2,VDK00001803-6474_1					6e-40	Similar to 60S ribosomal protein L3 putative|DS921196:217373:218545:1|gene:ISCW012830
VDK00001809-6470	BlastX	ISCW009446-PA			plus	3772	6100	2e-115	Similar to nuclear pore complex protein Nup205 putative|DS824576:70264:80078:-1|gene:ISCW009446
VDK00001809-6470	BlastP	ISCW009446-PA	VDK00001809-6470_4					3e-113	Similar to nuclear pore complex protein Nup205 putative|DS824576:70264:80078:-1|gene:ISCW009446
VDK00001810-6469	BlastX	gi|212514720|gb|EEB16976.1|			minus	197	5056	8e-44	Similar to calcium-transporting ATPase type 2C member putative [Pediculus humanus corporis]
VDK00001810-6469	BlastP	gi|212514720|gb|EEB16976.1|	VDK00001810-6469_1					4e-48	Similar to calcium-transporting ATPase type 2C member putative [Pediculus humanus corporis]
VDK00001813-6467	BlastX	ISCW018629-PA			plus	4420	4572	2e-16	Similar to sodium/hydrogen exchanger putative|DS744030:12786:45034:1|gene:ISCW018629
VDK00001813-6467	BlastP	ISCW018629-PA	VDK00001813-6467_2					3e-19	Similar to sodium/hydrogen exchanger putative|DS744030:12786:45034:1|gene:ISCW018629
VDK00001834-6455	BlastX	ISCW018640-PA			minus	4292	4528	8e-12	Similar to calmodulin-binding transcription activator putative|DS744030:279229:316516:-1|gene:ISCW018640
VDK00001834-6455	BlastP	ISCW018640-PA	VDK00001834-6455_7					5e-14	Similar to calmodulin-binding transcription activator putative|DS744030:279229:316516:-1|gene:ISCW018640
VDK00001841-6449	BlastX	ISCW007718-PA			plus	2255	2347	1e-09	Similar to calcium activated potassium channel putative|DS794812:97756:173960:-1|gene:ISCW007718
VDK00001846-6443	BlastX	ISCW001092-PA			plus	5505	6364	5e-19	Similar to aminomethyl transferase putative|DS648544:244825:258682:-1|gene:ISCW001092
VDK00001846-6443	BlastP	ISCW001092-PA	VDK00001846-6443_2					6e-22	Similar to aminomethyl transferase putative|DS648544:244825:258682:-1|gene:ISCW001092
VDK00001848-6442	BlastX	ISCW007567-PA			minus	2756	2929	2e-17	Similar to conserved hypothetical protein|DS784385:172963:275703:1|gene:ISCW007567
VDK00001851-6442	BlastX	gi|116122336|gb|EAA13225.3|			plus	418	1598	5e-25	Similar to AGAP004812-PA [Anopheles gambiae str. PEST]
VDK00001851-6442	BlastP	gi|116122336|gb|EAA13225.3|	VDK00001851-6442_2					2e-26	Similar to AGAP004812-PA [Anopheles gambiae str. PEST]
VDK00001854-6440	BlastP	gi|212518682|gb|EEB20403.1|	VDK00001854-6440_5					8e-11	Similar to sphingomyelin phosphodiesterase putative [Pediculus humanus corporis]
VDK00001856-6439	BlastX	ISCW008641-PA			minus	1260	1451	9e-16	Similar to Ves G 1 allergen precursor putative|DS812582:8627:14260:1|gene:ISCW008641
VDK00001856-6439	BlastP	ISCW008641-PA	VDK00001856-6439_4					3e-18	Similar to Ves G 1 allergen precursor putative|DS812582:8627:14260:1|gene:ISCW008641
VDK00001862-6436	BlastX	ISCW022262-PA			plus	1029	1175	1e-19	Similar to serine/threonine protein kinase putative|DS921134:269507:276784:-1|gene:ISCW022262
VDK00001868-6427	BlastX	ISCW016542-PA			plus	1258	4828	3e-36	Similar to glutamate receptor putative|DS647564:285750:326210:-1|gene:ISCW016542
VDK00001879-6417	BlastX	gi|212515552|gb|EEB17684.1|			plus	3	362	3e-14	Similar to histone H3 methyltransferase putative [Pediculus humanus corporis]
VDK00001879-6417	BlastP	gi|212515552|gb|EEB17684.1|	VDK00001879-6417_1					3e-16	Similar to histone H3 methyltransferase putative [Pediculus humanus corporis]
VDK00001884-6415	BlastX	gi|212515835|gb|EEB17922.1|			minus	3408	5180	8e-44	Similar to histone H3.3 [Pediculus humanus corporis]
VDK00001884-6415	BlastP	gi|212515835|gb|EEB17922.1|	VDK00001884-6415_10					2e-42	Similar to histone H3.3 [Pediculus humanus corporis]
VDK00001887-6414	BlastX	ISCW015181-PA			plus	2	2540	8e-125	Similar to DNA-directed RNA polymerase II putative|DS979207:130132:166358:1|gene:ISCW015181
VDK00001887-6414	BlastX	gi|157012368|gb|EAA01006.3|			minus	4764	5009	6e-09	Similar to AGAP002093-PA [Anopheles gambiae str. PEST]
VDK00001887-6414	BlastP	ISCW015181-PA	VDK00001887-6414_4,VDK00001887-6414_2,VDK00001887-6414_1,VDK00001887-6414_5,VDK00001887-6414_3					5e-86	Similar to DNA-directed RNA polymerase II putative|DS979207:130132:166358:1|gene:ISCW015181
VDK00001887-6414	BlastP	gi|157012368|gb|EAA01006.3|	VDK00001887-6414_7					2e-11	Similar to AGAP002093-PA [Anopheles gambiae str. PEST]
VDK00001896-6406	BlastX	ISCW015357-PA			plus	843	4142	1e-27	Similar to GDP-mannose pyrophosphorylase putative|DS977046:26823:28187:-1|gene:ISCW015357
VDK00001896-6406	BlastP	ISCW015357-PA	VDK00001896-6406_2,VDK00001896-6406_1					3e-20	Similar to GDP-mannose pyrophosphorylase putative|DS977046:26823:28187:-1|gene:ISCW015357
VDK00001899-6404	BlastX	ISCW021967-PA			minus	1342	4503	1e-13	Similar to transmembrane protein 194A putative|DS928434:92599:93822:1|gene:ISCW021967
VDK00001899-6404	BlastP	ISCW021967-PA	VDK00001899-6404_3					4e-14	Similar to transmembrane protein 194A putative|DS928434:92599:93822:1|gene:ISCW021967
VDK00001901-6403	BlastX	ISCW015851-PA			minus	593	921	2e-25	Similar to Rho GTPase activating protein putative|DS640098:14924:34351:-1|gene:ISCW015851
VDK00001901-6403	BlastP	ISCW015851-PA	VDK00001901-6403_7					2e-25	Similar to Rho GTPase activating protein putative|DS640098:14924:34351:-1|gene:ISCW015851
VDK00001902-6403	BlastX	ISCW001583-PA			plus	5678	5878	1e-14	Similar to disco-interacting protein putative|DS620596:20904:117365:1|gene:ISCW001583
VDK00001902-6403	BlastP	ISCW001583-PA	VDK00001902-6403_3					5e-16	Similar to disco-interacting protein putative|DS620596:20904:117365:1|gene:ISCW001583
VDK00001904-6400	BlastX	ISCW023722-PA			plus	6	743	2e-39	Similar to hypothetical protein|DS944088:183536:270135:1|gene:ISCW023722
VDK00001904-6400	BlastX	ISCW023724-PA			plus	1059	2160	1e-74	Similar to collybistin II putative|DS944088:323243:330377:1|gene:ISCW023724
VDK00001904-6400	BlastP	ISCW023724-PA	VDK00001904-6400_2					1e-55	Similar to collybistin II putative|DS944088:323243:330377:1|gene:ISCW023724
VDK00001905-6399	BlastX	gi|157015128|gb|EAA12848.4|			plus	2718	6397	0	Similar to AGAP007924-PA [Anopheles gambiae str. PEST]
VDK00001905-6399	BlastP	gi|157015128|gb|EAA12848.4|	VDK00001905-6399_7,VDK00001905-6399_8					0	Similar to AGAP007924-PA [Anopheles gambiae str. PEST]
VDK00001906-6393	BlastX	ISCW023928-PA			plus	3348	3599	4e-13	Similar to cell adhesion molecule putative|DS979349:1896635:1948572:1|gene:ISCW023928
VDK00001906-6393	BlastP	ISCW023928-PA	VDK00001906-6393_2					8e-16	Similar to cell adhesion molecule putative|DS979349:1896635:1948572:1|gene:ISCW023928
VDK00001912-6389	BlastX	ISCW017898-PA			plus	2953	4346	8e-41	Similar to glucose dehydrogenase putative|DS722680:511542:532643:-1|gene:ISCW017898
VDK00001912-6389	BlastP	ISCW017898-PA	VDK00001912-6389_2,VDK00001912-6389_3					2e-44	Similar to glucose dehydrogenase putative|DS722680:511542:532643:-1|gene:ISCW017898
VDK00001914-6388	BlastX	gi|212512572|gb|EEB15315.1|			plus	2823	4457	3e-23	Similar to interleukin enhancer binding factor putative [Pediculus humanus corporis]
VDK00001914-6388	BlastP	gi|212512572|gb|EEB15315.1|	VDK00001914-6388_3					8e-21	Similar to interleukin enhancer binding factor putative [Pediculus humanus corporis]
VDK00001919-6383	BlastX	ISCW017497-PA			minus	3361	3522	1e-10	Similar to liprin-alpha putative|DS654639:166363:226539:-1|gene:ISCW017497
VDK00001919-6383	BlastP	ISCW017497-PA	VDK00001919-6383_3					5e-12	Similar to liprin-alpha putative|DS654639:166363:226539:-1|gene:ISCW017497
VDK00001923-6381	BlastX	ISCW008744-PA			minus	6148	6354	7e-19	Similar to ribosomal protein S28 putative|DS847454:12314:19080:-1|gene:ISCW008744
VDK00001927-6380	BlastX	ISCW015079-PA			minus	3152	3349	3e-10	Similar to ferritin putative|DS954460:75812:79651:-1|gene:ISCW015079
VDK00001935-6373	BlastX	gi|212509445|gb|EEB12828.1|			minus	687	2361	3e-14	Similar to conserved hypothetical protein [Pediculus humanus corporis]
VDK00001935-6373	BlastP	gi|212509445|gb|EEB12828.1|	VDK00001935-6373_6					2e-16	Similar to conserved hypothetical protein [Pediculus humanus corporis]
VDK00001937-6370	BlastX	ISCW008047-PA			plus	1050	5739	1e-45	Similar to LMBR1 domain-containing protein 2-B putative|DS789153:57919:80819:-1|gene:ISCW008047
VDK00001937-6370	BlastP	ISCW008047-PA	VDK00001937-6370_8,VDK00001937-6370_6,VDK00001937-6370_2					5e-45	Similar to LMBR1 domain-containing protein 2-B putative|DS789153:57919:80819:-1|gene:ISCW008047
VDK00001939-6369	BlastX	ISCW002490-PA			minus	6166	6324	2e-13	Similar to protein slowmo putative|DS688408:79894:107157:-1|gene:ISCW002490
VDK00001949-6362	BlastX	ISCW017658-PA			plus	427	558	2e-11	Similar to dolichyl-di-phosphooligosaccharide protein glycotransferase putative|DS727610:174278:177558:-1|gene:ISCW017658
VDK00001957-6356	BlastX	ISCW000059-PA			plus	1891	3006	7e-34	Similar to snf2 histone linker PHD ring helicase putative|DS646107:6838:26619:-1|gene:ISCW000059
VDK00001957-6356	BlastP	ISCW000059-PA	VDK00001957-6356_4					8e-36	Similar to snf2 histone linker PHD ring helicase putative|DS646107:6838:26619:-1|gene:ISCW000059
VDK00001963-6354	BlastX	ISCW016114-PA			plus	1736	1888	8e-12	Similar to DNA helicase putative|DS615069:212455:215400:-1|gene:ISCW016114
VDK00001966-6353	BlastX	gi|55234664|gb|EAA00461.2|			minus	2769	3658	9e-29	Similar to AGAP012014-PA [Anopheles gambiae str. PEST]
VDK00001966-6353	BlastP	gi|55234664|gb|EAA00461.2|	VDK00001966-6353_4					3e-32	Similar to AGAP012014-PA [Anopheles gambiae str. PEST]
VDK00001974-6343	BlastX	ISCW005444-PA			plus	2498	2698	5e-12	Similar to coiled-coil domain-containing protein putative|DS751745:4296:5198:-1|gene:ISCW005444
VDK00001974-6343	BlastP	ISCW005444-PA	VDK00001974-6343_3					3e-14	Similar to coiled-coil domain-containing protein putative|DS751745:4296:5198:-1|gene:ISCW005444
VDK00001979-6338	BlastX	ISCW016916-PA			plus	2593	3315	4e-22	Similar to conserved hypothetical protein|DS679709:154660:171829:1|gene:ISCW016916
VDK00001979-6338	BlastP	ISCW016916-PA	VDK00001979-6338_4,VDK00001979-6338_5					6e-12	Similar to conserved hypothetical protein|DS679709:154660:171829:1|gene:ISCW016916
VDK00001983-6335	BlastX	ISCW008198-PA			minus	6159	6329	1e-13	Similar to transmembrane protein 55B putative|DS799570:158115:177436:-1|gene:ISCW008198
VDK00002001-6324	BlastX	gi|212507345|gb|EEB11301.1|			plus	4283	6080	2e-36	Similar to conserved hypothetical protein [Pediculus humanus corporis]
VDK00002001-6324	BlastP	gi|116127094|gb|EAA11209.3|	VDK00002001-6324_7,VDK00002001-6324_8					2e-24	Similar to AGAP006431-PA [Anopheles gambiae str. PEST]
VDK00002002-6324	BlastX	gi|212513950|gb|EEB16348.1|			minus	2817	3915	2e-30	Similar to DNA excision repair protein ERCC-8 putative [Pediculus humanus corporis]
VDK00002002-6324	BlastP	ISCW008162-PA	VDK00002002-6324_3					1e-27	Similar to WD-repeat protein putative|DS777384:118589:121020:1|gene:ISCW008162
VDK00002003-6322	BlastX	ISCW003148-PA			minus	2181	2429	1e-12	Similar to secreted NADH-ubiquinone oxireductase putative|DS667471:122934:155379:-1|gene:ISCW003148
VDK00002003-6322	BlastP	ISCW003148-PA	VDK00002003-6322_4					9e-15	Similar to secreted NADH-ubiquinone oxireductase putative|DS667471:122934:155379:-1|gene:ISCW003148
VDK00002005-6321	BlastX	ISCW015534-PA			minus	2409	3017	5e-73	Similar to ATP-binding domain-containing protein putative|DS980314:98689:105937:1|gene:ISCW015534
VDK00002005-6321	BlastX	gi|212510712|gb|EEB13837.1|			plus	4923	5297	5e-09	Similar to conserved hypothetical protein [Pediculus humanus corporis]
VDK00002005-6321	BlastP	ISCW015534-PA	VDK00002005-6321_6					1e-75	Similar to ATP-binding domain-containing protein putative|DS980314:98689:105937:1|gene:ISCW015534
VDK00002005-6321	BlastP	gi|212510712|gb|EEB13837.1|	VDK00002005-6321_2					1e-11	Similar to conserved hypothetical protein [Pediculus humanus corporis]
VDK00002021-6309	BlastX	ISCW005873-PA			plus	750	6271	3e-40	Similar to ferredoxin-glutamate synthase putative|DS754518:33230:141913:-1|gene:ISCW005873
VDK00002021-6309	BlastP	ISCW005873-PA	VDK00002021-6309_3,VDK00002021-6309_1,VDK00002021-6309_2					9e-43	Similar to ferredoxin-glutamate synthase putative|DS754518:33230:141913:-1|gene:ISCW005873
VDK00002025-6306	BlastX	ISCW008453-PA			plus	5250	5829	3e-15	Similar to cuticular protein putative|DS772189:10213:14235:-1|gene:ISCW008453
VDK00002025-6306	BlastP	ISCW008453-PA	VDK00002025-6306_1					1e-13	Similar to cuticular protein putative|DS772189:10213:14235:-1|gene:ISCW008453
VDK00002031-6300	BlastX	ISCW017707-PA			plus	224	5033	7e-152	Similar to serine/threonine protein kinase putative|DS720013:111082:119538:1|gene:ISCW017707
VDK00002031-6300	BlastP	ISCW017707-PA	VDK00002031-6300_1,VDK00002031-6300_3,VDK00002031-6300_2					4e-118	Similar to serine/threonine protein kinase putative|DS720013:111082:119538:1|gene:ISCW017707
VDK00002032-6300	BlastX	gi|157015972|gb|EAA11684.4|			minus	2643	2885	6e-09	Similar to AGAP006085-PA [Anopheles gambiae str. PEST]
VDK00002032-6300	BlastX	ISCW010959-PA			minus	3336	4569	7e-18	Similar to Trpm4 protein putative|DS876498:106913:130848:1|gene:ISCW010959
VDK00002032-6300	BlastX	ISCW010958-PA			minus	6058	6288	3e-17	Similar to hypothetical protein|DS876498:68234:91113:1|gene:ISCW010958
VDK00002032-6300	BlastP	ISCW010959-PA	VDK00002032-6300_6,VDK00002032-6300_4					3e-18	Similar to Trpm4 protein putative|DS876498:106913:130848:1|gene:ISCW010959
VDK00002032-6300	BlastP	gi|157015972|gb|EAA11684.4|	VDK00002032-6300_7					6e-11	Similar to AGAP006085-PA [Anopheles gambiae str. PEST]
VDK00002036-6296	BlastX	gi|212505739|gb|EEB10119.1|			minus	5408	5686	2e-21	Similar to 1-phosphatidylinositol-4 5-bisphosphate phosphodiesterase putative [Pediculus humanus corporis]
VDK00002036-6296	BlastP	gi|212505739|gb|EEB10119.1|	VDK00002036-6296_4					3e-23	Similar to 1-phosphatidylinositol-4 5-bisphosphate phosphodiesterase putative [Pediculus humanus corporis]
VDK00002041-6291	BlastX	gi|212516199|gb|EEB18237.1|			plus	4214	5313	7e-120	Similar to protein tumorous imaginal discs putative [Pediculus humanus corporis]
VDK00002041-6291	BlastP	gi|212516199|gb|EEB18237.1|	VDK00002041-6291_6,VDK00002041-6291_3					1e-85	Similar to protein tumorous imaginal discs putative [Pediculus humanus corporis]
VDK00002042-6290	BlastX	gi|116131706|gb|EAA05128.4|			plus	252	371	4e-09	Similar to AGAP011159-PA [Anopheles gambiae str. PEST]
VDK00002050-6284	BlastX	ISCW003399-PA			minus	5534	6283	2e-37	Similar to conserved hypothetical protein|DS684503:183771:197486:1|gene:ISCW003399
VDK00002050-6284	BlastP	ISCW003399-PA	VDK00002050-6284_5					6e-40	Similar to conserved hypothetical protein|DS684503:183771:197486:1|gene:ISCW003399
VDK00002053-6284	BlastX	ISCW019605-PA			minus	5717	5827	3e-09	Similar to RAB-23 putative|DS810858:219965:228810:1|gene:ISCW019605
VDK00002054-6283	BlastX	ISCW000464-PA			plus	3	573	2e-63	Similar to G-protein coupled receptor protein putative|DS646990:289490:338266:1|gene:ISCW000464
VDK00002054-6283	BlastP	ISCW000464-PA	VDK00002054-6283_3,VDK00002054-6283_2					7e-34	Similar to G-protein coupled receptor protein putative|DS646990:289490:338266:1|gene:ISCW000464
VDK00002057-6282	BlastX	ISCW007942-PA			minus	3237	4737	8e-110	Similar to conserved hypothetical protein|DS774121:53050:54642:1|gene:ISCW007942
VDK00002057-6282	BlastP	ISCW007942-PA	VDK00002057-6282_12,VDK00002057-6282_10					1e-105	Similar to conserved hypothetical protein|DS774121:53050:54642:1|gene:ISCW007942
VDK00002060-6281	BlastX	ISCW004036-PA			minus	2753	5740	4e-38	Similar to glutamine-dependent NAD synthetase putative|DS726271:1493:20038:1|gene:ISCW004036
VDK00002060-6281	BlastP	ISCW004036-PA	VDK00002060-6281_7,VDK00002060-6281_9,VDK00002060-6281_8,VDK00002060-6281_5					8e-43	Similar to glutamine-dependent NAD synthetase putative|DS726271:1493:20038:1|gene:ISCW004036
VDK00002063-6279	BlastX	ISCW024431-PA			minus	510	845	5e-36	Similar to 26S proteasome regulatory complex subunit RPN10/PSMD4 putative|DS777267:353:4227:-1|gene:ISCW024431
VDK00002063-6279	BlastX	ISCW009265-PA			minus	4555	4941	3e-33	Similar to ubiquitin protein ligase putative|DS834911:63145:67272:-1|gene:ISCW009265
VDK00002063-6279	BlastP	ISCW024431-PA	VDK00002063-6279_5					1e-38	Similar to 26S proteasome regulatory complex subunit RPN10/PSMD4 putative|DS777267:353:4227:-1|gene:ISCW024431
VDK00002063-6279	BlastP	gi|212506186|gb|EEB10477.1|	VDK00002063-6279_3					2e-29	Similar to ubiquitin-conjugating enzyme E2 T putative [Pediculus humanus corporis]
VDK00002082-6264	BlastX	ISCW008893-PA			minus	500	4982	1e-16	Similar to extended synaptotagmin-2 putative|DS831558:69601:107332:-1|gene:ISCW008893
VDK00002082-6264	BlastP	ISCW008893-PA	VDK00002082-6264_4					8e-16	Similar to extended synaptotagmin-2 putative|DS831558:69601:107332:-1|gene:ISCW008893
VDK00002085-6263	BlastX	ISCW018707-PA			minus	372	575	2e-23	Similar to cell division protein putative|DS735207:177818:188081:1|gene:ISCW018707
VDK00002087-6262	BlastX	gi|157015370|gb|EAA11847.5|			minus	2936	3139	1e-10	Similar to AGAP005339-PA [Anopheles gambiae str. PEST]
VDK00002087-6262	BlastX	ISCW003950-PA			minus	5237	5485	3e-18	Similar to chitinase putative|DS692803:80352:101959:-1|gene:ISCW003950
VDK00002087-6262	BlastP	ISCW003950-PA	VDK00002087-6262_2					2e-20	Similar to chitinase putative|DS692803:80352:101959:-1|gene:ISCW003950
VDK00002088-6262	BlastX	gi|212513232|gb|EEB15850.1|			minus	3	634	9e-16	Similar to U3 small nucleolar RNA-interacting protein putative [Pediculus humanus corporis]
VDK00002088-6262	BlastP	gi|212513232|gb|EEB15850.1|	VDK00002088-6262_7					8e-18	Similar to U3 small nucleolar RNA-interacting protein putative [Pediculus humanus corporis]
VDK00002091-6261	BlastX	ISCW000805-PA			plus	4789	6256	2e-36	Similar to conserved hypothetical protein|DS637847:356095:386552:1|gene:ISCW000805
VDK00002091-6261	BlastP	ISCW000805-PA	VDK00002091-6261_4,VDK00002091-6261_3					4e-36	Similar to conserved hypothetical protein|DS637847:356095:386552:1|gene:ISCW000805
VDK00002093-6260	BlastX	gi|212505441|gb|EEB09902.1|			minus	4	1650	7e-98	Similar to Insulin-degRading enzyme putative [Pediculus humanus corporis]
VDK00002093-6260	BlastP	gi|212505441|gb|EEB09902.1|	VDK00002093-6260_7					2e-97	Similar to Insulin-degRading enzyme putative [Pediculus humanus corporis]
VDK00002096-6258	BlastX	gi|212511939|gb|EEB14799.1|			plus	4919	5828	4e-115	Similar to Casein kinase I isoform delta putative [Pediculus humanus corporis]
VDK00002096-6258	BlastP	gi|212514970|gb|EEB17186.1|	VDK00002096-6258_7,VDK00002096-6258_4,VDK00002096-6258_5					1e-70	Similar to cAMP-dependent protein kinase catalytic subunit putative [Pediculus humanus corporis]
VDK00002105-6249	BlastN	rDNA (AY620940.1)			minus	1686	1753	1e-10
VDK00002106-6249	BlastX	gi|212516425|gb|EEB18438.1|			plus	3721	5754	9e-98	Similar to Dihydrolipoyllysine-residue succinyltransferase component of 2-oxoglutarate dehydrogenase putative [Pediculus humanus corporis]
VDK00002106-6249	BlastP	gi|212516425|gb|EEB18438.1|	VDK00002106-6249_5,VDK00002106-6249_2					5e-101	Similar to Dihydrolipoyllysine-residue succinyltransferase component of 2-oxoglutarate dehydrogenase putative [Pediculus humanus corporis]
VDK00002107-6248	BlastX	gi|212509673|gb|EEB13021.1|			plus	894	2225	2e-25	Similar to zinc finger protein CCCH domain-containing protein putative [Pediculus humanus corporis]
VDK00002107-6248	BlastP	ISCW021949-PA	VDK00002107-6248_1					1e-24	Similar to unkempt protein putative|DS929120:79428:88005:-1|gene:ISCW021949
VDK00002115-6243	BlastX	gi|212506355|gb|EEB10598.1|			plus	3434	3847	1e-43	Similar to Proliferation-associated protein 2G4 putative [Pediculus humanus corporis]
VDK00002115-6243	BlastP	gi|212506355|gb|EEB10598.1|	VDK00002115-6243_1					2e-44	Similar to Proliferation-associated protein 2G4 putative [Pediculus humanus corporis]
VDK00002118-6242	BlastX	ISCW015387-PA			plus	337	1819	1e-27	Similar to secreted protein putative|DS972972:89664:90665:-1|gene:ISCW015387
VDK00002118-6242	BlastP	ISCW018755-PA	VDK00002118-6242_1,VDK00002118-6242_2					8e-17	Similar to secreted protein putative|DS739614:325569:326495:1|gene:ISCW018755
VDK00002134-6232	BlastX	ISCW006692-PA			plus	5291	6229	1e-55	Similar to metalloprotease putative|DS757587:92550:140900:1|gene:ISCW006692
VDK00002134-6232	BlastP	ISCW006692-PA	VDK00002134-6232_3					5e-57	Similar to metalloprotease putative|DS757587:92550:140900:1|gene:ISCW006692
VDK00002135-6232	BlastX	ISCW003004-PA			plus	32	1207	2e-55	Similar to transmembrane protein cmp44E putative|DS667192:5720:67649:1|gene:ISCW003004
VDK00002135-6232	BlastP	ISCW003004-PA	VDK00002135-6232_1					4e-58	Similar to transmembrane protein cmp44E putative|DS667192:5720:67649:1|gene:ISCW003004
VDK00002137-6230	BlastX	gi|212513285|gb|EEB15884.1|			minus	3623	4219	5e-11	Similar to conserved hypothetical protein [Pediculus humanus corporis]
VDK00002137-6230	BlastP	ISCW019192-PA	VDK00002137-6230_6					6e-11	Similar to ring canal protein putative|DS760728:920819:947774:-1|gene:ISCW019192
VDK00002139-6230	BlastX	ISCW023232-PA			plus	2503	5538	0	Similar to DNA polymerase gamma putative|DS949314:113886:117053:1|gene:ISCW023232
VDK00002139-6230	BlastP	ISCW023232-PA	VDK00002139-6230_1					0	Similar to DNA polymerase gamma putative|DS949314:113886:117053:1|gene:ISCW023232
VDK00002145-6225	BlastX	ISCW016437-PA			plus	3151	4612	6e-12	Similar to conserved hypothetical protein|DS650268:210307:226978:1|gene:ISCW016437
VDK00002145-6225	BlastP	ISCW016437-PA	VDK00002145-6225_2,VDK00002145-6225_4,VDK00002145-6225_1					9e-14	Similar to conserved hypothetical protein|DS650268:210307:226978:1|gene:ISCW016437
VDK00002153-6219	BlastX	ISCW007478-PA			plus	2572	4174	8e-60	Similar to ribosomal protein L4 putative|DS778096:54439:64855:1|gene:ISCW007478
VDK00002153-6219	BlastP	ISCW007478-PA	VDK00002153-6219_8,VDK00002153-6219_9					7e-54	Similar to ribosomal protein L4 putative|DS778096:54439:64855:1|gene:ISCW007478
VDK00002170-6212	BlastX	gi|157013832|gb|EAA14953.3|			plus	2221	2406	4e-21	Similar to AGAP009284-PA [Anopheles gambiae str. PEST]
VDK00002170-6212	BlastP	gi|157013832|gb|EAA14953.3|	VDK00002170-6212_2					4e-24	Similar to AGAP009284-PA [Anopheles gambiae str. PEST]
VDK00002174-6209	BlastX	gi|212511635|gb|EEB14556.1|			plus	2380	5513	4e-14	Similar to zinc finger protein ZPR1 putative [Pediculus humanus corporis]
VDK00002174-6209	BlastP	gi|212511635|gb|EEB14556.1|	VDK00002174-6209_2,VDK00002174-6209_1					4e-10	Similar to zinc finger protein ZPR1 putative [Pediculus humanus corporis]
VDK00002182-6203	BlastX	ISCW019026-PA			plus	3351	3659	4e-10	Similar to neurofilament-H putative|DS766405:224433:231716:-1|gene:ISCW019026
VDK00002184-6201	BlastX	ISCW023768-PA			plus	1422	1637	3e-15	Similar to conserved hypothetical protein|DS940670:67309:86312:1|gene:ISCW023768
VDK00002184-6201	BlastP	ISCW023768-PA	VDK00002184-6201_2					1e-17	Similar to conserved hypothetical protein|DS940670:67309:86312:1|gene:ISCW023768
VDK00002185-6201	BlastX	gi|157012627|gb|EAA00899.4|			plus	917	2171	1e-23	Similar to AGAP001688-PA [Anopheles gambiae str. PEST]
VDK00002185-6201	BlastP	ISCW011872-PA	VDK00002185-6201_1					6e-25	Similar to exostosin-3 putative|DS909536:39854:56136:-1|gene:ISCW011872
VDK00002188-6200	BlastP	ISCW000492-PA	VDK00002188-6200_1					2e-10	Similar to conserved hypothetical protein|DS648879:448893:506312:1|gene:ISCW000492
VDK00002189-6200	BlastX	ISCW015013-PA			minus	545	1477	4e-170	Similar to Ser/Thr protein phosphatase putative|DS941498:50112:97586:1|gene:ISCW015013
VDK00002189-6200	BlastP	ISCW015013-PA	VDK00002189-6200_4					6e-177	Similar to Ser/Thr protein phosphatase putative|DS941498:50112:97586:1|gene:ISCW015013
VDK00002191-6199	BlastX	ISCW021546-PA			minus	1443	2632	3e-99	Similar to conserved hypothetical protein|DS883946:108948:119734:-1|gene:ISCW021546
VDK00002191-6199	BlastP	ISCW021546-PA	VDK00002191-6199_7,VDK00002191-6199_6					7e-75	Similar to conserved hypothetical protein|DS883946:108948:119734:-1|gene:ISCW021546
VDK00002194-6198	BlastX	ISCW019640-PA			minus	5577	5780	3e-10	Similar to transmembrane protein putative|DS792129:372602:379206:1|gene:ISCW019640
VDK00002194-6198	BlastP	ISCW019640-PA	VDK00002194-6198_3					2e-11	Similar to transmembrane protein putative|DS792129:372602:379206:1|gene:ISCW019640
VDK00002196-6196	BlastX	gi|116129451|gb|EAA07748.3|			plus	838	2532	1e-53	Similar to AGAP002802-PA [Anopheles gambiae str. PEST]
VDK00002196-6196	BlastP	ISCW008206-PA	VDK00002196-6196_3					3e-28	Similar to neural cell adhesion molecule putative|DS783703:9182:32650:1|gene:ISCW008206
VDK00002200-6193	BlastX	ISCW007591-PA			minus	1415	1657	4e-20	Similar to doublesex protein putative|DS782065:156208:156705:-1|gene:ISCW007591
VDK00002200-6193	BlastP	ISCW023482-PA	VDK00002200-6193_13					7e-20	Similar to conserved hypothetical protein|DS948692:372122:372538:1|gene:ISCW023482
VDK00002207-6190	BlastP	gi|212507849|gb|EEB11711.1|	VDK00002207-6190_13					8e-10	Similar to protein lin-32 putative [Pediculus humanus corporis]
VDK00002213-6185	BlastX	ISCW007105-PA			plus	4311	4646	2e-31	Similar to hypothetical protein|DS810766:34090:115122:-1|gene:ISCW007105
VDK00002213-6185	BlastP	ISCW007105-PA	VDK00002213-6185_2					4e-29	Similar to hypothetical protein|DS810766:34090:115122:-1|gene:ISCW007105
VDK00002226-6178	BlastX	gi|157013695|gb|EAA14744.5|			minus	853	2088	4e-34	Similar to AGAP009075-PA [Anopheles gambiae str. PEST]
VDK00002226-6178	BlastX	gi|55239733|gb|EAA10073.2|			plus	5525	5701	1e-19	Similar to AGAP008541-PA [Anopheles gambiae str. PEST]
VDK00002226-6178	BlastP	gi|157013695|gb|EAA14744.5|	VDK00002226-6178_4					7e-32	Similar to AGAP009075-PA [Anopheles gambiae str. PEST]
VDK00002241-6170	BlastX	gi|212505692|gb|EEB10084.1|			plus	320	622	5e-10	Similar to mariner transposase putative [Pediculus humanus corporis]
VDK00002245-6169	BlastX	ISCW009697-PA			minus	2002	3170	4e-17	Similar to conserved hypothetical protein|DS833226:160690:167903:1|gene:ISCW009697
VDK00002245-6169	BlastP	ISCW009697-PA	VDK00002245-6169_2					3e-19	Similar to conserved hypothetical protein|DS833226:160690:167903:1|gene:ISCW009697
VDK00002250-6166	BlastX	ISCW000402-PA			plus	3781	3924	3e-10	Similar to ankyrin repeat-containing protein|DS638247:21469:64932:1|gene:ISCW000402
VDK00002250-6166	BlastP	ISCW000402-PA	VDK00002250-6166_2					2e-11	Similar to ankyrin repeat-containing protein|DS638247:21469:64932:1|gene:ISCW000402
VDK00002261-6157	BlastX	gi|55239308|gb|EAA10847.3|			plus	218	4281	4e-137	Similar to AGAP006535-PA [Anopheles gambiae str. PEST]
VDK00002261-6157	BlastX	ISCW021900-PA			minus	5491	5712	2e-22	Similar to multidrug resistance protein putative|DS926118:125322:192255:-1|gene:ISCW021900
VDK00002261-6157	BlastP	gi|55239308|gb|EAA10847.3|	VDK00002261-6157_4,VDK00002261-6157_2,VDK00002261-6157_1					3e-141	Similar to AGAP006535-PA [Anopheles gambiae str. PEST]
VDK00002274-6145	BlastX	ISCW017473-PA			minus	2845	4847	3e-44	Similar to alpha tubulin putative|DS656359:41413:52279:-1|gene:ISCW017473
VDK00002274-6145	BlastP	ISCW017473-PA	VDK00002274-6145_6,VDK00002274-6145_4					1e-48	Similar to alpha tubulin putative|DS656359:41413:52279:-1|gene:ISCW017473
VDK00002278-6144	BlastX	ISCW022740-PA			minus	307	3515	6e-147	Similar to toll putative|DS894332:370864:376681:1|gene:ISCW022740
VDK00002278-6144	BlastP	ISCW022740-PA	VDK00002278-6144_6,VDK00002278-6144_5					1e-34	Similar to toll putative|DS894332:370864:376681:1|gene:ISCW022740
VDK00002279-6144	BlastX	ISCW009998-PA			minus	3667	3849	4e-12	Similar to RNA binding protein putative|DS829542:18927:30948:1|gene:ISCW009998
VDK00002279-6144	BlastP	ISCW009998-PA	VDK00002279-6144_8					1e-12	Similar to RNA binding protein putative|DS829542:18927:30948:1|gene:ISCW009998
VDK00002282-6144	BlastX	gi|212512790|gb|EEB15491.1|			plus	5873	6019	4e-11	Similar to Thrombospondin-3 precursor putative [Pediculus humanus corporis]
VDK00002282-6144	BlastP	gi|212512790|gb|EEB15491.1|	VDK00002282-6144_5					1e-12	Similar to Thrombospondin-3 precursor putative [Pediculus humanus corporis]
VDK00002284-6143	BlastX	ISCW024180-PA			plus	5241	5393	1e-09	Similar to conserved hypothetical protein|DS674167:265:1164:-1|gene:ISCW024180
VDK00002284-6143	BlastX	gi|212514635|gb|EEB16912.1|			plus	5832	5933	5e-09	Similar to protein anon-35F/36A putative [Pediculus humanus corporis]
VDK00002294-6135	BlastX	ISCW011110-PA			minus	1226	1453	3e-09	Similar to zinc finger protein putative|DS870429:172688:196808:1|gene:ISCW011110
VDK00002308-6125	BlastX	gi|212505343|gb|EEB09815.1|			plus	5196	5812	6e-28	Similar to Phosphopantothenoylcysteine decarboxylase putative [Pediculus humanus corporis]
VDK00002308-6125	BlastP	gi|212505343|gb|EEB09815.1|	VDK00002308-6125_1					5e-31	Similar to Phosphopantothenoylcysteine decarboxylase putative [Pediculus humanus corporis]
VDK00002317-6120	BlastX	gi|157012799|gb|EAA01106.5|			plus	4978	5109	5e-10	Similar to AGAP001394-PA [Anopheles gambiae str. PEST]
VDK00002320-6119	BlastX	ISCW002671-PA			plus	3972	6118	1e-114	Similar to DNA2/nam7 helicase putative|DS674535:25236:40504:1|gene:ISCW002671
VDK00002320-6119	BlastP	ISCW002671-PA	VDK00002320-6119_1,VDK00002320-6119_2,VDK00002320-6119_4					8e-120	Similar to DNA2/nam7 helicase putative|DS674535:25236:40504:1|gene:ISCW002671
VDK00002327-6117	BlastX	ISCW015033-PA			minus	1240	1356	3e-09	Similar to ankyrin repeat-containing protein|DS935676:152970:209564:1|gene:ISCW015033
VDK00002328-6116	BlastX	gi|157014720|gb|EAA13037.4|			minus	1561	4187	2e-79	Similar to AGAP011395-PA [Anopheles gambiae str. PEST]
VDK00002328-6116	BlastP	gi|157014720|gb|EAA13037.4|	VDK00002328-6116_3,VDK00002328-6116_4					3e-65	Similar to AGAP011395-PA [Anopheles gambiae str. PEST]
VDK00002330-6116	BlastX	ISCW013061-PA			minus	4063	4292	2e-14	Similar to translation initiation factor 4F cap-binding subunit putative|DS901405:32744:44953:-1|gene:ISCW013061
VDK00002336-6114	BlastX	gi|116129359|gb|EAA08010.3|			plus	1145	1345	2e-14	Similar to AGAP002913-PA [Anopheles gambiae str. PEST]
VDK00002336-6114	BlastX	ISCW002296-PA			plus	3129	3224	3e-10	Similar to Dentin matrix protein putative|DS686886:218363:233231:-1|gene:ISCW002296
VDK00002336-6114	BlastP	gi|116129359|gb|EAA08010.3|	VDK00002336-6114_2					2e-17	Similar to AGAP002913-PA [Anopheles gambiae str. PEST]
VDK00002339-6112	BlastX	ISCW005620-PA			plus	774	1811	2e-150	Similar to LAMMER dual specificity kinase putative|DS749327:97167:109423:-1|gene:ISCW005620
VDK00002339-6112	BlastP	ISCW005620-PA	VDK00002339-6112_2					4e-149	Similar to LAMMER dual specificity kinase putative|DS749327:97167:109423:-1|gene:ISCW005620
VDK00002340-6111	BlastX	ISCW021497-PA			plus	5958	6107	4e-09	Similar to alpha chimerin putative|DS852043:107503:128321:-1|gene:ISCW021497
VDK00002355-6101	BlastX	gi|157014391|gb|EAA13588.4|			minus	3367	4413	4e-43	Similar to AGAP003914-PA [Anopheles gambiae str. PEST]
VDK00002355-6101	BlastP	gi|157014391|gb|EAA13588.4|	VDK00002355-6101_9,VDK00002355-6101_11					1e-45	Similar to AGAP003914-PA [Anopheles gambiae str. PEST]
VDK00002363-6097	BlastX	ISCW015757-PA			plus	4408	5381	1e-19	Similar to zinc finger protein putative|DS620852:277497:302531:1|gene:ISCW015757
VDK00002363-6097	BlastP	ISCW015757-PA	VDK00002363-6097_2					1e-22	Similar to zinc finger protein putative|DS620852:277497:302531:1|gene:ISCW015757
VDK00002372-6092	BlastX	gi|157013818|gb|EAA14677.4|			plus	5857	6063	4e-12	Similar to AGAP009268-PA [Anopheles gambiae str. PEST]
VDK00002373-6091	BlastX	ISCW007523-PA			minus	1290	4651	3e-21	Similar to N-acetylglucosamine kinase putative|DS808827:86987:111315:-1|gene:ISCW007523
VDK00002373-6091	BlastP	ISCW007523-PA	VDK00002373-6091_7,VDK00002373-6091_6					4e-23	Similar to N-acetylglucosamine kinase putative|DS808827:86987:111315:-1|gene:ISCW007523
VDK00002375-6090	BlastX	gi|212516669|gb|EEB18655.1|			minus	3559	3705	4e-09	Similar to ankyrin repeat-containing protein putative [Pediculus humanus corporis]
VDK00002375-6090	BlastP	gi|212516669|gb|EEB18655.1|	VDK00002375-6090_3					7e-10	Similar to ankyrin repeat-containing protein putative [Pediculus humanus corporis]
VDK00002379-6087	BlastX	ISCW002028-PA			plus	810	5569	3e-33	Similar to IMP-GMP specific 5'-nucleotidase putative|DS673580:160889:186668:-1|gene:ISCW002028
VDK00002379-6087	BlastP	ISCW002028-PA	VDK00002379-6087_5,VDK00002379-6087_4,VDK00002379-6087_2,VDK00002379-6087_7					2e-36	Similar to IMP-GMP specific 5'-nucleotidase putative|DS673580:160889:186668:-1|gene:ISCW002028
VDK00002391-6076	BlastX	gi|157014583|gb|EAA13204.5|			plus	2521	5737	5e-16	Similar to AGAP004738-PA [Anopheles gambiae str. PEST]
VDK00002391-6076	BlastP	gi|212510911|gb|EEB14002.1|	VDK00002391-6076_4					2e-13	Similar to axoneme-associated protein mst101 putative [Pediculus humanus corporis]
VDK00002392-6076	BlastX	ISCW017406-PA			minus	3440	4115	3e-13	Similar to serine protease putative|DS682990:191514:212180:-1|gene:ISCW017406
VDK00002392-6076	BlastX	ISCW001119-PA			minus	4397	4696	6e-09	Similar to serine protease putative|DS615299:1212:24286:-1|gene:ISCW001119
VDK00002392-6076	BlastP	ISCW006432-PA	VDK00002392-6076_3					4e-15	Similar to ovochymase putative|DS733205:27431:31935:-1|gene:ISCW006432
VDK00002394-6075	BlastX	gi|212508484|gb|EEB12166.1|			minus	3834	4712	6e-49	Similar to zinc finger protein putative [Pediculus humanus corporis]
VDK00002394-6075	BlastP	gi|212508484|gb|EEB12166.1|	VDK00002394-6075_3					4e-42	Similar to zinc finger protein putative [Pediculus humanus corporis]
VDK00002398-6075	BlastX	ISCW000122-PA			plus	4638	4796	1e-15	Similar to conserved hypothetical protein|DS612897:30530:31096:1|gene:ISCW000122
VDK00002416-6066	BlastX	ISCW012102-PA			minus	4587	5054	3e-11	Similar to sidestep protein putative|DS929041:650:13759:-1|gene:ISCW012102
VDK00002416-6066	BlastX	gi|212510179|gb|EEB13394.1|			minus	5834	6064	9e-15	Similar to sidestep protein putative [Pediculus humanus corporis]
VDK00002416-6066	BlastP	gi|212510179|gb|EEB13394.1|	VDK00002416-6066_6					4e-17	Similar to sidestep protein putative [Pediculus humanus corporis]
VDK00002417-6066	BlastX	ISCW010271-PA			plus	4189	4365	2e-12	Similar to dehydrogenase putative|DS821841:10975:19801:1|gene:ISCW010271
VDK00002418-6066	BlastX	gi|212513896|gb|EEB16303.1|			minus	2141	2350	3e-09	Similar to ADAMTS-3 precursor putative [Pediculus humanus corporis]
VDK00002418-6066	BlastX	ISCW013359-PA			minus	3220	4515	6e-33	Similar to adamts-7 putative|DS930277:20018:54626:1|gene:ISCW013359
VDK00002418-6066	BlastP	ISCW013359-PA	VDK00002418-6066_7					2e-35	Similar to adamts-7 putative|DS930277:20018:54626:1|gene:ISCW013359
VDK00002428-6062	BlastX	ISCW001634-PA			plus	3619	3885	2e-29	Similar to microsomal triglyceride transfer protein putative|DS644093:99965:108350:1|gene:ISCW001634
VDK00002428-6062	BlastP	ISCW001634-PA	VDK00002428-6062_4,VDK00002428-6062_5					5e-31	Similar to microsomal triglyceride transfer protein putative|DS644093:99965:108350:1|gene:ISCW001634
VDK00002429-6061	BlastX	ISCW016224-PA			minus	5479	5628	7e-16	Similar to liquid facets putative|DS612847:885551:898259:1|gene:ISCW016224
VDK00002431-6057	BlastX	gi|157014892|gb|EAA12204.4|			minus	933	1921	2e-17	Similar to AGAP008312-PA [Anopheles gambiae str. PEST]
VDK00002431-6057	BlastP	gi|157014892|gb|EAA12204.4|	VDK00002431-6057_5,VDK00002431-6057_7					1e-19	Similar to AGAP008312-PA [Anopheles gambiae str. PEST]
VDK00002452-6046	BlastX	ISCW022709-PA			minus	2881	2988	6e-09	Similar to conserved hypothetical protein|DS903494:1069513:1184600:1|gene:ISCW022709
VDK00002461-6040	BlastX	ISCW019963-PA			plus	443	4186	8e-17	Similar to glyoxylate/hydroxypyruvate reductase putative|DS796873:49710:62101:-1|gene:ISCW019963
VDK00002461-6040	BlastP	ISCW019963-PA	VDK00002461-6040_1					6e-20	Similar to glyoxylate/hydroxypyruvate reductase putative|DS796873:49710:62101:-1|gene:ISCW019963
VDK00002462-6039	BlastX	gi|212510185|gb|EEB13400.1|			plus	129	2401	1e-18	Similar to conserved hypothetical protein [Pediculus humanus corporis]
VDK00002462-6039	BlastP	gi|212510185|gb|EEB13400.1|	VDK00002462-6039_3					2e-21	Similar to conserved hypothetical protein [Pediculus humanus corporis]
VDK00002477-6033	BlastX	gi|55236884|gb|EAA13216.3|			plus	3866	6030	2e-171	Similar to AGAP004742-PB [Anopheles gambiae str. PEST]
VDK00002477-6033	BlastP	gi|55236884|gb|EAA13216.3|	VDK00002477-6033_5,VDK00002477-6033_6					1e-179	Similar to AGAP004742-PB [Anopheles gambiae str. PEST]
VDK00002481-6029	BlastX	ISCW003526-PA			plus	6	704	1e-45	Similar to glucose inhibited division protein putative|DS711115:10970:39138:1|gene:ISCW003526
VDK00002481-6029	BlastX	ISCW017613-PA			plus	3536	3766	2e-13	Similar to anaphase-promoting complex subunit putative|DS704057:2153370:2159786:1|gene:ISCW017613
VDK00002481-6029	BlastP	ISCW003526-PA	VDK00002481-6029_1					7e-49	Similar to glucose inhibited division protein putative|DS711115:10970:39138:1|gene:ISCW003526
VDK00002481-6029	BlastP	ISCW017613-PA	VDK00002481-6029_2,VDK00002481-6029_5					4e-16	Similar to anaphase-promoting complex subunit putative|DS704057:2153370:2159786:1|gene:ISCW017613
VDK00002484-6028	BlastX	gi|212511477|gb|EEB14452.1|			plus	3	2322	6e-90	Similar to ankyrin repeat-containing protein putative [Pediculus humanus corporis]
VDK00002484-6028	BlastP	gi|212511477|gb|EEB14452.1|	VDK00002484-6028_2,VDK00002484-6028_4,VDK00002484-6028_1					4e-65	Similar to ankyrin repeat-containing protein putative [Pediculus humanus corporis]
VDK00002487-6027	BlastX	gi|212517047|gb|EEB18994.1|			plus	439	975	3e-35	Similar to Hydroxymethylglutaryl-CoA synthase putative [Pediculus humanus corporis]
VDK00002487-6027	BlastP	gi|212517047|gb|EEB18994.1|	VDK00002487-6027_1					2e-38	Similar to Hydroxymethylglutaryl-CoA synthase putative [Pediculus humanus corporis]
VDK00002506-6015	BlastX	gi|212513473|gb|EEB16050.1|			minus	3294	4169	1e-54	Similar to exonuclease putative [Pediculus humanus corporis]
VDK00002506-6015	BlastX	ISCW018975-PA			plus	5620	5877	1e-12	Similar to COP9 signalosome subunit CSN3 putative|DS746464:129514:156129:-1|gene:ISCW018975
VDK00002506-6015	BlastP	ISCW018975-PA	VDK00002506-6015_5					9e-14	Similar to COP9 signalosome subunit CSN3 putative|DS746464:129514:156129:-1|gene:ISCW018975
VDK00002506-6015	BlastP	gi|157017346|gb|EAA09057.5|	VDK00002506-6015_8					3e-54	Similar to AGAP004491-PA [Anopheles gambiae str. PEST]
VDK00002510-6011	BlastX	gi|212517041|gb|EEB18988.1|			plus	3500	5056	2e-62	Similar to FK506-binding protein putative [Pediculus humanus corporis]
VDK00002510-6011	BlastP	gi|212517041|gb|EEB18988.1|	VDK00002510-6011_2,VDK00002510-6011_1					1e-33	Similar to FK506-binding protein putative [Pediculus humanus corporis]
VDK00002514-6010	BlastN	rDNA (AY620940.1)			plus	2324	2592	2e-31
VDK00002522-6008	BlastX	ISCW012479-PA			plus	4617	5555	1e-21	Similar to trimethyllysine dioxygenase putative|DS901690:24236:27196:-1|gene:ISCW012479
VDK00002522-6008	BlastP	ISCW012479-PA	VDK00002522-6008_2,VDK00002522-6008_3					2e-24	Similar to trimethyllysine dioxygenase putative|DS901690:24236:27196:-1|gene:ISCW012479
VDK00002524-6006	BlastX	ISCW000122-PA			minus	621	767	1e-09	Similar to conserved hypothetical protein|DS612897:30530:31096:1|gene:ISCW000122
VDK00002524-6006	BlastP	ISCW000122-PA	VDK00002524-6006_7					2e-12	Similar to conserved hypothetical protein|DS612897:30530:31096:1|gene:ISCW000122
VDK00002529-6003	BlastX	ISCW007816-PA			minus	1380	4123	5e-18	Similar to longevity assurance factor putative|DS783487:146507:201242:1|gene:ISCW007816
VDK00002529-6003	BlastP	ISCW007816-PA	VDK00002529-6003_3,VDK00002529-6003_4					2e-15	Similar to longevity assurance factor putative|DS783487:146507:201242:1|gene:ISCW007816
VDK00002532-6001	BlastX	ISCW020246-PA			minus	62	1132	1e-24	Similar to reductase putative|DS838300:597278:610614:1|gene:ISCW020246
VDK00002532-6001	BlastP	ISCW020246-PA	VDK00002532-6001_10					8e-26	Similar to reductase putative|DS838300:597278:610614:1|gene:ISCW020246
VDK00002537-5997	BlastX	gi|157015763|gb|EAA11941.4|			minus	3890	4132	1e-19	Similar to AGAP005839-PA [Anopheles gambiae str. PEST]
VDK00002537-5997	BlastP	gi|157015763|gb|EAA11941.4|	VDK00002537-5997_4					8e-21	Similar to AGAP005839-PA [Anopheles gambiae str. PEST]
VDK00002543-5996	BlastX	ISCW002474-PA			plus	942	2531	7e-60	Similar to ABC transporter putative|DS664771:16798:28764:-1|gene:ISCW002474
VDK00002543-5996	BlastP	ISCW002474-PA	VDK00002543-5996_2					1e-62	Similar to ABC transporter putative|DS664771:16798:28764:-1|gene:ISCW002474
VDK00002557-5989	BlastX	ISCW011340-PA			plus	3429	3851	1e-37	Similar to conserved hypothetical protein|DS890290:6837:7883:-1|gene:ISCW011340
VDK00002557-5989	BlastP	ISCW011340-PA	VDK00002557-5989_3					2e-39	Similar to conserved hypothetical protein|DS890290:6837:7883:-1|gene:ISCW011340
VDK00002567-5984	BlastX	ISCW015939-PA			plus	4656	5460	2e-22	Similar to conserved hypothetical protein|DS623090:555764:557074:1|gene:ISCW015939
VDK00002567-5984	BlastP	ISCW015939-PA	VDK00002567-5984_2					7e-13	Similar to conserved hypothetical protein|DS623090:555764:557074:1|gene:ISCW015939
VDK00002571-5983	BlastX	ISCW022116-PA			plus	5510	5725	3e-15	Similar to ZC3H3 protein putative|DS906440:157661:164375:1|gene:ISCW022116
VDK00002571-5983	BlastP	ISCW022116-PA	VDK00002571-5983_4					6e-14	Similar to ZC3H3 protein putative|DS906440:157661:164375:1|gene:ISCW022116
VDK00002574-5981	BlastX	ISCW013376-PA			minus	35	846	4e-18	Similar to abhydrolase domain-containing protein putative|DS906490:7475:35629:1|gene:ISCW013376
VDK00002576-5981	BlastX	gi|212505440|gb|EEB09901.1|			minus	4611	5493	1e-23	Similar to DNA polymerase subunit alpha B putative [Pediculus humanus corporis]
VDK00002576-5981	BlastP	gi|157017283|gb|EAA09104.5|	VDK00002576-5981_3					1e-14	Similar to AGAP004392-PA [Anopheles gambiae str. PEST]
VDK00002594-5967	BlastX	ISCW002528-PA			minus	418	2541	9e-31	Similar to oxidase/peroxidase putative|DS677713:8654:48767:-1|gene:ISCW002528
VDK00002594-5967	BlastP	ISCW002528-PA	VDK00002594-5967_3,VDK00002594-5967_5					3e-33	Similar to oxidase/peroxidase putative|DS677713:8654:48767:-1|gene:ISCW002528
VDK00002611-5955	BlastX	ISCW012672-PA			minus	2751	2897	1e-11	Similar to conserved hypothetical protein|DS907929:9806:43522:1|gene:ISCW012672
VDK00002612-5955	BlastX	ISCW005254-PA			minus	2039	4892	2e-32	Similar to glycerol-3-phosphate dehydrogenase putative|DS740929:115630:132816:-1|gene:ISCW005254
VDK00002612-5955	BlastP	ISCW005254-PA	VDK00002612-5955_7					2e-35	Similar to glycerol-3-phosphate dehydrogenase putative|DS740929:115630:132816:-1|gene:ISCW005254
VDK00002618-5954	BlastX	ISCW017519-PA			minus	560	730	4e-19	Similar to tyrosine kinase putative|DS674345:482426:493199:1|gene:ISCW017519
VDK00002618-5954	BlastP	ISCW017519-PA	VDK00002618-5954_4					1e-21	Similar to tyrosine kinase putative|DS674345:482426:493199:1|gene:ISCW017519
VDK00002620-5954	BlastX	gi|212508555|gb|EEB12203.1|			minus	977	1129	5e-16	Similar to protein MLP1 putative [Pediculus humanus corporis]
VDK00002621-5953	BlastX	ISCW000125-PA			minus	3355	3492	6e-14	Similar to 40S ribosomal protein S27A putative|DS612897:76579:79560:-1|gene:ISCW000125
VDK00002621-5953	BlastX	ISCW000126-PA			minus	4738	5520	2e-93	Similar to conserved hypothetical protein|DS612897:79586:80368:-1|gene:ISCW000126
VDK00002621-5953	BlastP	ISCW000126-PA	VDK00002621-5953_5,VDK00002621-5953_4					6e-72	Similar to conserved hypothetical protein|DS612897:79586:80368:-1|gene:ISCW000126
VDK00002623-5951	BlastX	ISCW022740-PA			minus	1232	4763	0	Similar to toll putative|DS894332:370864:376681:1|gene:ISCW022740
VDK00002623-5951	BlastP	gi|116116753|gb|EAL38669.2|	VDK00002623-5951_8,VDK00002623-5951_7					0	Similar to Toll-like receptor (AGAP012385-PA) [Anopheles gambiae str. PEST]
VDK00002624-5951	BlastX	ISCW013140-PA			plus	407	2418	1e-34	Similar to U4/U6 small nuclear ribonucleoprotein Prp31 putative|DS926558:104241:115435:-1|gene:ISCW013140
VDK00002624-5951	BlastP	ISCW013140-PA	VDK00002624-5951_1,VDK00002624-5951_3					6e-36	Similar to U4/U6 small nuclear ribonucleoprotein Prp31 putative|DS926558:104241:115435:-1|gene:ISCW013140
VDK00002625-5949	BlastX	gi|212517891|gb|EEB19720.1|			plus	243	425	3e-17	Similar to serine/threonine-protein kinase MRCK beta putative [Pediculus humanus corporis]
VDK00002631-5947	BlastX	ISCW003974-PA			plus	1881	5617	1e-12	Similar to adenylate cyclase putative|DS702749:21290:25001:1|gene:ISCW003974
VDK00002633-5946	BlastX	ISCW018156-PA			plus	1686	1932	5e-25	Similar to carrier protein MRS3/4 putative|DS727209:153880:163236:1|gene:ISCW018156
VDK00002635-5945	BlastX	ISCW016580-PA			minus	3354	3569	3e-24	Similar to metabotropic glutamate receptor 1 putative|DS614359:383268:425389:-1|gene:ISCW016580
VDK00002635-5945	BlastP	ISCW016580-PA	VDK00002635-5945_10					5e-27	Similar to metabotropic glutamate receptor 1 putative|DS614359:383268:425389:-1|gene:ISCW016580
VDK00002642-5944	BlastX	ISCW016155-PA			minus	7	1141	4e-48	Similar to potassium-dependent sodium-calcium exchanger putative|DS636921:481644:489490:1|gene:ISCW016155
VDK00002642-5944	BlastP	ISCW016155-PA	VDK00002642-5944_10,VDK00002642-5944_11					2e-49	Similar to potassium-dependent sodium-calcium exchanger putative|DS636921:481644:489490:1|gene:ISCW016155
VDK00002644-5942	BlastX	ISCW017309-PA			minus	3643	3849	6e-17	Similar to C1A receptor putative|DS668046:445965:498626:1|gene:ISCW017309
VDK00002647-5939	BlastX	ISCW016130-PA			minus	1158	1787	2e-53	Similar to zinc finger putative|DS616267:138491:139465:-1|gene:ISCW016130
VDK00002647-5939	BlastP	gi|212509413|gb|EEB12800.1|	VDK00002647-5939_8					7e-45	Similar to conserved hypothetical protein [Pediculus humanus corporis]
VDK00002655-5934	BlastX	ISCW020648-PA			minus	2949	3218	4e-14	Similar to salivary secreted ribonuclease putative|DS844967:705374:708485:-1|gene:ISCW020648
VDK00002655-5934	BlastP	gi|116127059|gb|EAA11171.3|	VDK00002655-5934_2					3e-15	Similar to AGAP006389-PA [Anopheles gambiae str. PEST]
VDK00002656-5934	BlastX	gi|157012802|gb|EAA01105.3|			plus	5466	5930	3e-25	Similar to AGAP001391-PA [Anopheles gambiae str. PEST]
VDK00002656-5934	BlastP	gi|157012802|gb|EAA01105.3|	VDK00002656-5934_2					3e-27	Similar to AGAP001391-PA [Anopheles gambiae str. PEST]
VDK00002661-5932	BlastX	gi|212513506|gb|EEB16071.1|			minus	295	486	1e-13	Similar to transportin-3 putative [Pediculus humanus corporis]
VDK00002669-5930	BlastX	ISCW023694-PA			minus	143	5114	5e-13	Similar to conserved hypothetical protein|DS965098:47618:158344:1|gene:ISCW023694
VDK00002669-5930	BlastP	ISCW017764-PA	VDK00002669-5930_10					1e-10	Similar to kettin putative|DS707393:259250:312187:1|gene:ISCW017764
VDK00002669-5930	BlastP	ISCW023694-PA	VDK00002669-5930_6,VDK00002669-5930_5,VDK00002669-5930_4					2e-12	Similar to conserved hypothetical protein|DS965098:47618:158344:1|gene:ISCW023694
VDK00002671-5929	BlastX	ISCW016540-PA			plus	613	1443	1e-38	Similar to transcription factor hes-1 putative|DS645479:100749:102651:1|gene:ISCW016540
VDK00002671-5929	BlastP	ISCW016540-PA	VDK00002671-5929_2					2e-37	Similar to transcription factor hes-1 putative|DS645479:100749:102651:1|gene:ISCW016540
VDK00002675-5927	BlastX	ISCW003405-PA			minus	3602	3826	6e-09	Similar to zfpl1 putative|DS684503:265541:278144:-1|gene:ISCW003405
VDK00002675-5927	BlastP	ISCW003405-PA	VDK00002675-5927_6					1e-09	Similar to zfpl1 putative|DS684503:265541:278144:-1|gene:ISCW003405
VDK00002678-5926	BlastX	gi|116132759|gb|EAA03765.3|			plus	870	1157	9e-10	Similar to AGAP002272-PA [Anopheles gambiae str. PEST]
VDK00002678-5926	BlastX	ISCW018406-PA			plus	3147	3389	2e-17	Similar to ankyrin 2 3/unc44 putative|DS720521:182328:333251:1|gene:ISCW018406
VDK00002678-5926	BlastP	gi|116132759|gb|EAA03765.3|	VDK00002678-5926_1					3e-12	Similar to AGAP002272-PA [Anopheles gambiae str. PEST]
VDK00002684-5923	BlastN	rDNA (AY620940.1)			minus	5436	5572	1e-22
VDK00002685-5922	BlastX	ISCW022561-PA			minus	1930	2076	6e-20	Similar to lim homeobox protein putative|DS928874:337981:374084:1|gene:ISCW022561
VDK00002685-5922	BlastP	gi|212517822|gb|EEB19661.1|	VDK00002685-5922_2					1e-21	Similar to LIM/homeobox protein Lhx2 putative [Pediculus humanus corporis]
VDK00002688-5921	BlastX	ISCW024633-PA			plus	264	575	2e-15	Similar to endocytosis/signaling protein EHD1 putative|DS868093:307:1923:-1|gene:ISCW024633
VDK00002688-5921	BlastP	ISCW024633-PA	VDK00002688-5921_1					8e-18	Similar to endocytosis/signaling protein EHD1 putative|DS868093:307:1923:-1|gene:ISCW024633
VDK00002694-5918	BlastX	gi|157013866|gb|EAA14404.4|			minus	583	1440	3e-30	Similar to AGAP009566-PA [Anopheles gambiae str. PEST]
VDK00002694-5918	BlastP	ISCW023159-PA	VDK00002694-5918_4,VDK00002694-5918_5					2e-20	Similar to zinc finger protein putative|DS941638:254320:257687:1|gene:ISCW023159
VDK00002695-5918	BlastX	ISCW014326-PA			plus	1947	4480	8e-19	Similar to hypothetical protein|DS948411:1815:28525:-1|gene:ISCW014326
VDK00002695-5918	BlastP	ISCW014326-PA	VDK00002695-5918_2					1e-09	Similar to hypothetical protein|DS948411:1815:28525:-1|gene:ISCW014326
VDK00002708-5913	BlastX	gi|212510848|gb|EEB13939.1|			plus	4021	5912	5e-54	Similar to conserved hypothetical protein [Pediculus humanus corporis]
VDK00002708-5913	BlastP	gi|212510848|gb|EEB13939.1|	VDK00002708-5913_5,VDK00002708-5913_6					2e-55	Similar to conserved hypothetical protein [Pediculus humanus corporis]
VDK00002711-5910	BlastX	ISCW023666-PA			minus	1	4982	2e-13	Similar to insulin receptor putative|DS968865:1066486:1102194:-1|gene:ISCW023666
VDK00002711-5910	BlastP	ISCW023666-PA	VDK00002711-5910_2,VDK00002711-5910_6					3e-15	Similar to insulin receptor putative|DS968865:1066486:1102194:-1|gene:ISCW023666
VDK00002715-5909	BlastX	ISCW002092-PA			plus	1452	3017	2e-18	Similar to ovochymase putative|DS664198:25670:60242:-1|gene:ISCW002092
VDK00002715-5909	BlastP	ISCW002092-PA	VDK00002715-5909_2					2e-21	Similar to ovochymase putative|DS664198:25670:60242:-1|gene:ISCW002092
VDK00002722-5903	BlastX	gi|212512795|gb|EEB15496.1|			plus	1052	3276	2e-25	Similar to Guanine nucleotide-binding protein subunit beta putative [Pediculus humanus corporis]
VDK00002722-5903	BlastP	gi|212512795|gb|EEB15496.1|	VDK00002722-5903_1					3e-12	Similar to Guanine nucleotide-binding protein subunit beta putative [Pediculus humanus corporis]
VDK00002724-5901	BlastX	ISCW020702-PA			minus	5104	5900	1e-17	Similar to block of proliferation protein putative|DS816394:288877:311993:-1|gene:ISCW020702
VDK00002724-5901	BlastP	ISCW020702-PA	VDK00002724-5901_6					7e-20	Similar to block of proliferation protein putative|DS816394:288877:311993:-1|gene:ISCW020702
VDK00002727-5901	BlastX	gi|212516205|gb|EEB18243.1|			minus	2425	2636	1e-10	Similar to tyrosine-protein kinase shark putative [Pediculus humanus corporis]
VDK00002738-5893	BlastX	ISCW020158-PA			minus	682	819	2e-14	Similar to ubiquitin protein ligase putative|DS835908:625118:631256:-1|gene:ISCW020158
VDK00002739-5893	BlastX	ISCW015788-PA			minus	2997	4858	5e-15	Similar to leucine-rich repeat-containing G-protein coupled receptor lgr putative|DS641526:219850:250933:-1|gene:ISCW015788
VDK00002739-5893	BlastP	ISCW015788-PA	VDK00002739-5893_6,VDK00002739-5893_3					3e-17	Similar to leucine-rich repeat-containing G-protein coupled receptor lgr putative|DS641526:219850:250933:-1|gene:ISCW015788
VDK00002747-5889	BlastX	gi|157016254|gb|EAA44239.4|			minus	4931	5146	4e-23	Similar to AGAP006471-PB [Anopheles gambiae str. PEST]
VDK00002747-5889	BlastP	gi|157016254|gb|EAA44239.4|	VDK00002747-5889_3					6e-22	Similar to AGAP006471-PB [Anopheles gambiae str. PEST]
VDK00002749-5888	BlastX	ISCW018310-PA			plus	5489	5614	2e-14	Similar to ABC transporter putative|DS709658:393904:429461:1|gene:ISCW018310
VDK00002749-5888	BlastP	ISCW018310-PA	VDK00002749-5888_3					3e-17	Similar to ABC transporter putative|DS709658:393904:429461:1|gene:ISCW018310
VDK00002751-5887	BlastX	ISCW014579-PA			minus	2111	2269	1e-18	Similar to map/microtubule affinity-regulating kinase 2 4 putative|DS962287:74603:133606:-1|gene:ISCW014579
VDK00002752-5887	BlastX	gi|157015852|gb|EAA11700.4|			minus	2748	3708	2e-64	Similar to AGAP005945-PB [Anopheles gambiae str. PEST]
VDK00002752-5887	BlastP	gi|212511558|gb|EEB14498.1|	VDK00002752-5887_6					7e-68	Similar to Purine nucleoside phosphorylase putative [Pediculus humanus corporis]
VDK00002753-5886	BlastX	gi|212516972|gb|EEB18926.1|			minus	3234	4481	4e-70	Similar to BTB/POZ domain-containing protein putative [Pediculus humanus corporis]
VDK00002753-5886	BlastP	gi|212516972|gb|EEB18926.1|	VDK00002753-5886_8,VDK00002753-5886_6					3e-73	Similar to BTB/POZ domain-containing protein putative [Pediculus humanus corporis]
VDK00002754-5885	BlastX	ISCW023181-PA			minus	496	633	4e-09	Similar to tar RNA-binding protein putative|DS932186:416286:438211:1|gene:ISCW023181
VDK00002757-5885	BlastP	ISCW017555-PA	VDK00002757-5885_3					2e-10	Similar to hypothetical protein|DS652265:318794:330703:1|gene:ISCW017555
VDK00002759-5883	BlastX	ISCW016099-PA			plus	5069	5354	3e-27	Similar to hypothetical protein|DS615387:410007:495085:-1|gene:ISCW016099
VDK00002763-5882	BlastX	ISCW012402-PA			minus	312	4348	2e-36	Similar to excitatory amino acid transporter putative|DS907449:324300:367940:1|gene:ISCW012402
VDK00002763-5882	BlastP	ISCW012402-PA	VDK00002763-5882_4,VDK00002763-5882_5					1e-38	Similar to excitatory amino acid transporter putative|DS907449:324300:367940:1|gene:ISCW012402
VDK00002781-5874	BlastX	ISCW022714-PA			minus	2	2753	1e-31	Similar to guanine nucleotide-binding protein putative|DS916876:88909:100082:1|gene:ISCW022714
VDK00002781-5874	BlastX	ISCW003704-PA			plus	5482	5873	2e-30	Similar to carnitine-acylcarnitine carrier protein putative|DS709197:17717:23195:1|gene:ISCW003704
VDK00002781-5874	BlastP	ISCW022714-PA	VDK00002781-5874_12,VDK00002781-5874_11					4e-34	Similar to guanine nucleotide-binding protein putative|DS916876:88909:100082:1|gene:ISCW022714
VDK00002781-5874	BlastP	ISCW003704-PA	VDK00002781-5874_6,VDK00002781-5874_7					1e-16	Similar to carnitine-acylcarnitine carrier protein putative|DS709197:17717:23195:1|gene:ISCW003704
VDK00002784-5871	BlastX	ISCW020142-PA			plus	2480	2623	7e-12	Similar to 2-phosphodiesterase putative|DS835908:19193:34804:1|gene:ISCW020142
VDK00002789-5869	BlastX	ISCW023956-PA			minus	1526	1888	2e-26	Similar to enoyl-CoA isomerase putative|DS979971:338109:358836:-1|gene:ISCW023956
VDK00002789-5869	BlastP	ISCW023956-PA	VDK00002789-5869_10					2e-29	Similar to enoyl-CoA isomerase putative|DS979971:338109:358836:-1|gene:ISCW023956
VDK00002794-5867	BlastX	ISCW007102-PA			minus	1244	2204	5e-22	Similar to Y+LAT1B putative|DS810766:333:25297:1|gene:ISCW007102
VDK00002794-5867	BlastX	gi|212509524|gb|EEB12893.1|			minus	5454	5594	3e-09	Similar to amino acid transporter putative [Pediculus humanus corporis]
VDK00002794-5867	BlastP	ISCW007102-PA	VDK00002794-5867_3,VDK00002794-5867_2					8e-22	Similar to Y+LAT1B putative|DS810766:333:25297:1|gene:ISCW007102
VDK00002795-5867	BlastX	gi|157016528|gb|EAA10576.4|			plus	1745	3873	2e-52	Similar to AGAP004584-PA [Anopheles gambiae str. PEST]
VDK00002795-5867	BlastP	gi|157016528|gb|EAA10576.4|	VDK00002795-5867_2,VDK00002795-5867_5					4e-54	Similar to AGAP004584-PA [Anopheles gambiae str. PEST]
VDK00002797-5866	BlastX	ISCW020941-PA			plus	3035	3259	7e-25	Similar to cuticle protein putative|DS862434:92481:95722:1|gene:ISCW020941
VDK00002797-5866	BlastP	ISCW020941-PA	VDK00002797-5866_5					3e-25	Similar to cuticle protein putative|DS862434:92481:95722:1|gene:ISCW020941
VDK00002799-5865	BlastX	ISCW021329-PA			plus	1285	1824	5e-10	Similar to ribosomal protein L38 putative|DS876757:1105747:1115653:1|gene:ISCW021329
VDK00002810-5860	BlastX	ISCW002967-PA			plus	242	838	6e-19	Similar to monocyte to macrophage differentiation protein putative|DS656977:22652:31359:1|gene:ISCW002967
VDK00002810-5860	BlastP	ISCW002967-PA	VDK00002810-5860_2					1e-16	Similar to monocyte to macrophage differentiation protein putative|DS656977:22652:31359:1|gene:ISCW002967
VDK00002831-5848	BlastX	ISCW000173-PA			plus	2381	2500	2e-10	Similar to conserved hypothetical protein|DS630485:33719:38499:1|gene:ISCW000173
VDK00002833-5848	BlastX	gi|212511686|gb|EEB14595.1|			plus	3551	3667	5e-11	Similar to conserved hypothetical protein [Pediculus humanus corporis]
VDK00002833-5848	BlastP	gi|212511686|gb|EEB14595.1|	VDK00002833-5848_1					2e-13	Similar to conserved hypothetical protein [Pediculus humanus corporis]
VDK00002843-5844	BlastP	ISCW017680-PA	VDK00002843-5844_1					3e-10	Similar to hypothetical protein|DS727609:158016:174037:-1|gene:ISCW017680
VDK00002849-5843	BlastX	ISCW012057-PA			plus	3989	5098	2e-16	Similar to conserved hypothetical protein|DS906776:30788:78548:1|gene:ISCW012057
VDK00002849-5843	BlastP	gi|212511471|gb|EEB14446.1|	VDK00002849-5843_3					2e-16	Similar to class B secretin-like G-protein coupled receptor GPRmth5 putative [Pediculus humanus corporis]
VDK00002850-5842	BlastX	ISCW004128-PA			minus	835	3581	6e-27	Similar to cell adhesion molecule putative|DS730068:145206:238631:-1|gene:ISCW004128
VDK00002850-5842	BlastP	ISCW004128-PA	VDK00002850-5842_7,VDK00002850-5842_9					2e-30	Similar to cell adhesion molecule putative|DS730068:145206:238631:-1|gene:ISCW004128
VDK00002852-5841	BlastX	gi|212514496|gb|EEB16810.1|			plus	2618	5781	2e-23	Similar to beta-glucuronidase precursor putative [Pediculus humanus corporis]
VDK00002852-5841	BlastP	gi|212514496|gb|EEB16810.1|	VDK00002852-5841_2,VDK00002852-5841_5					5e-26	Similar to beta-glucuronidase precursor putative [Pediculus humanus corporis]
VDK00002865-5836	BlastX	ISCW004211-PA			plus	2790	4924	5e-162	Similar to alpha tubulin putative|DS708364:78187:89330:-1|gene:ISCW004211
VDK00002865-5836	BlastP	ISCW015260-PA	VDK00002865-5836_3,VDK00002865-5836_2,VDK00002865-5836_4					2e-130	Similar to alpha tubulin|DS980981:106680:109549:1|gene:ISCW015260
VDK00002867-5835	BlastX	ISCW009437-PA			plus	3250	5792	1e-113	Similar to conserved hypothetical protein|DS841711:111671:166322:-1|gene:ISCW009437
VDK00002867-5835	BlastP	ISCW009437-PA	VDK00002867-5835_5,VDK00002867-5835_4					2e-109	Similar to conserved hypothetical protein|DS841711:111671:166322:-1|gene:ISCW009437
VDK00002868-5835	BlastX	gi|55236170|gb|EAA13974.3|			minus	3836	3946	6e-11	Similar to AGAP009953-PA [Anopheles gambiae str. PEST]
VDK00002870-5835	BlastX	ISCW018477-PA			plus	5571	5834	5e-14	Similar to adiponectin receptor putative|DS759934:50487:70724:1|gene:ISCW018477
VDK00002870-5835	BlastP	gi|157017341|gb|EAA09141.5|	VDK00002870-5835_2					1e-16	Similar to AGAP004486-PA [Anopheles gambiae str. PEST]
VDK00002871-5834	BlastX	gi|212505692|gb|EEB10084.1|			plus	2040	2270	1e-10	Similar to mariner transposase putative [Pediculus humanus corporis]
VDK00002871-5834	BlastX	gi|157018577|gb|EAA06916.4|			minus	2841	4403	3e-25	Similar to AGAP000723-PA [Anopheles gambiae str. PEST]
VDK00002871-5834	BlastP	ISCW016470-PA	VDK00002871-5834_4					3e-24	Similar to dynein light intermediate chain putative|DS614862:47018:57085:1|gene:ISCW016470
VDK00002875-5831	BlastX	ISCW016907-PA			minus	3594	5042	7e-17	Similar to calmodulin putative|DS682322:83009:93857:-1|gene:ISCW016907
VDK00002883-5826	BlastX	gi|212507987|gb|EEB11806.1|			minus	244	405	6e-16	Similar to protein transport protein Sec61 subunit beta putative [Pediculus humanus corporis]
VDK00002883-5826	BlastX	ISCW013756-PA			minus	4134	5755	2e-45	Similar to ubiquitin fusion-degradation protein putative|DS940115:37948:47111:-1|gene:ISCW013756
VDK00002883-5826	BlastP	ISCW013756-PA	VDK00002883-5826_1					9e-40	Similar to ubiquitin fusion-degradation protein putative|DS940115:37948:47111:-1|gene:ISCW013756
VDK00002884-5825	BlastX	ISCW022113-PA			minus	1751	2663	9e-44	Similar to 26S proteasome regulatory subunit 7 psd7 putative|DS906440:91931:97277:-1|gene:ISCW022113
VDK00002884-5825	BlastP	ISCW022113-PA	VDK00002884-5825_4					2e-44	Similar to 26S proteasome regulatory subunit 7 psd7 putative|DS906440:91931:97277:-1|gene:ISCW022113
VDK00002900-5819	BlastX	gi|212515159|gb|EEB17340.1|			plus	306	3836	2e-58	Similar to glutaminyl-tRNA synthetase putative [Pediculus humanus corporis]
VDK00002900-5819	BlastP	gi|212515159|gb|EEB17340.1|	VDK00002900-5819_3,VDK00002900-5819_2,VDK00002900-5819_5,VDK00002900-5819_1					3e-63	Similar to glutaminyl-tRNA synthetase putative [Pediculus humanus corporis]
VDK00002901-5819	BlastX	ISCW006815-PA			plus	3652	4533	8e-53	Similar to hypothetical protein|DS771666:846:8570:-1|gene:ISCW006815
VDK00002901-5819	BlastP	ISCW006815-PA	VDK00002901-5819_5					2e-51	Similar to hypothetical protein|DS771666:846:8570:-1|gene:ISCW006815
VDK00002908-5815	BlastX	ISCW023745-PA			minus	938	3833	2e-13	Similar to conserved hypothetical protein|DS934994:449319:480555:1|gene:ISCW023745
VDK00002908-5815	BlastP	ISCW023745-PA	VDK00002908-5815_3					4e-16	Similar to conserved hypothetical protein|DS934994:449319:480555:1|gene:ISCW023745
VDK00002909-5815	BlastX	gi|212513945|gb|EEB16343.1|			minus	622	1717	8e-30	Similar to conserved hypothetical protein [Pediculus humanus corporis]
VDK00002909-5815	BlastX	gi|157013844|gb|EAL39095.3|			plus	5518	5805	6e-32	Similar to AGAP009305-PA [Anopheles gambiae str. PEST]
VDK00002909-5815	BlastP	gi|157013844|gb|EAL39095.3|	VDK00002909-5815_1					2e-34	Similar to AGAP009305-PA [Anopheles gambiae str. PEST]
VDK00002909-5815	BlastP	gi|212513945|gb|EEB16343.1|	VDK00002909-5815_2,VDK00002909-5815_3					2e-32	Similar to conserved hypothetical protein [Pediculus humanus corporis]
VDK00002913-5814	BlastX	ISCW016219-PA			minus	2205	4915	2e-30	Similar to Inward rectifier K+ channel putative|DS612847:759926:779575:-1|gene:ISCW016219
VDK00002913-5814	BlastP	ISCW016219-PA	VDK00002913-5814_3					3e-24	Similar to Inward rectifier K+ channel putative|DS612847:759926:779575:-1|gene:ISCW016219
VDK00002919-5811	BlastX	ISCW001364-PA			plus	4492	4584	7e-09	Similar to glutamate carboxypeptidase putative|DS633434:79544:125284:-1|gene:ISCW001364
VDK00002921-5810	BlastX	ISCW012989-PA			plus	4638	4868	3e-36	Similar to potassium channel tetramerisation domain-containing protein putative|DS930280:43789:44517:-1|gene:ISCW012989
VDK00002921-5810	BlastP	ISCW012989-PA	VDK00002921-5810_1					2e-38	Similar to potassium channel tetramerisation domain-containing protein putative|DS930280:43789:44517:-1|gene:ISCW012989
VDK00002926-5809	BlastX	ISCW005463-PA			plus	3411	4883	2e-17	Similar to proteasome alpha subunit putative|DS753779:60881:61642:-1|gene:ISCW005463
VDK00002928-5808	BlastX	ISCW009561-PA			plus	3250	5214	2e-25	Similar to lachesin putative|DS835781:333214:355298:-1|gene:ISCW009561
VDK00002930-5808	BlastX	ISCW007045-PA			plus	3861	4326	6e-14	Similar to desert hedgehog protein putative|DS807137:139669:140032:1|gene:ISCW007045
VDK00002932-5808	BlastX	ISCW018944-PA			minus	10	975	2e-15	Similar to hypothetical protein|DS755062:65254:69288:1|gene:ISCW018944
VDK00002932-5808	BlastP	ISCW018944-PA	VDK00002932-5808_10					1e-14	Similar to hypothetical protein|DS755062:65254:69288:1|gene:ISCW018944
VDK00002938-5803	BlastX	ISCW020313-PA			plus	625	5394	3e-22	Similar to conserved hypothetical protein|DS813296:220418:265057:1|gene:ISCW020313
VDK00002938-5803	BlastP	ISCW020313-PA	VDK00002938-5803_6					6e-17	Similar to conserved hypothetical protein|DS813296:220418:265057:1|gene:ISCW020313
VDK00002941-5801	BlastX	gi|212517586|gb|EEB19451.1|			plus	5365	5583	4e-20	Similar to cAMP-dependent protein kinase catalytic subunit putative [Pediculus humanus corporis]
VDK00002941-5801	BlastP	gi|212517586|gb|EEB19451.1|	VDK00002941-5801_4					8e-28	Similar to cAMP-dependent protein kinase catalytic subunit putative [Pediculus humanus corporis]
VDK00002942-5801	BlastX	gi|157018137|gb|EAA08192.4|			plus	3	1951	5e-20	Similar to AGAP002474-PA [Anopheles gambiae str. PEST]
VDK00002942-5801	BlastP	gi|212516598|gb|EEB18592.1|	VDK00002942-5801_1					1e-20	Similar to Cleavage and polyadenylation specificity factor 100 kDa subunit putative [Pediculus humanus corporis]
VDK00002943-5800	BlastX	ISCW016169-PA			plus	1296	1841	1e-54	Similar to importin putative|DS650884:2325:39948:-1|gene:ISCW016169
VDK00002943-5800	BlastP	ISCW016169-PA	VDK00002943-5800_3,VDK00002943-5800_1,VDK00002943-5800_2					2e-57	Similar to importin putative|DS650884:2325:39948:-1|gene:ISCW016169
VDK00002945-5799	BlastX	ISCW008558-PA			plus	499	5762	0	Similar to HEAT repeat-containing protein|DS829941:77273:134848:1|gene:ISCW008558
VDK00002945-5799	BlastP	ISCW008558-PA	VDK00002945-5799_3,VDK00002945-5799_4,VDK00002945-5799_1,VDK00002945-5799_6					0	Similar to HEAT repeat-containing protein|DS829941:77273:134848:1|gene:ISCW008558
VDK00002967-5789	BlastX	ISCW016158-PA			minus	3014	3820	4e-88	Similar to tyrosine protein kinase putative|DS636921:613020:649592:-1|gene:ISCW016158
VDK00002967-5789	BlastP	ISCW016158-PA	VDK00002967-5789_7					8e-93	Similar to tyrosine protein kinase putative|DS636921:613020:649592:-1|gene:ISCW016158
VDK00002972-5787	BlastX	ISCW011972-PA			minus	685	831	4e-13	Similar to histidine triad (hit) protein putative|DS901668:50535:78154:-1|gene:ISCW011972
VDK00002986-5783	BlastX	gi|212510680|gb|EEB13805.1|			plus	1403	1582	2e-16	Similar to hypothetical protein Phum_PHUM259320 [Pediculus humanus corporis]
VDK00002986-5783	BlastX	ISCW000889-PA			minus	4041	5075	2e-45	Similar to dicer-1 putative|DS643033:158877:187719:-1|gene:ISCW000889
VDK00002986-5783	BlastP	gi|157013088|gb|EAA00264.4|	VDK00002986-5783_2					4e-45	Similar to AGAP012289-PA [Anopheles gambiae str. PEST]
VDK00002992-5780	BlastX	ISCW017824-PA			minus	38	241	2e-23	Similar to chaperonin subunit putative|DS698177:549118:551598:1|gene:ISCW017824
VDK00002992-5780	BlastP	ISCW017824-PA	VDK00002992-5780_5					3e-24	Similar to chaperonin subunit putative|DS698177:549118:551598:1|gene:ISCW017824
VDK00003000-5777	BlastX	gi|212507598|gb|EEB11491.1|			plus	2907	5442	1e-28	Similar to N-acetyltransferase putative [Pediculus humanus corporis]
VDK00003000-5777	BlastP	gi|212507598|gb|EEB11491.1|	VDK00003000-5777_2,VDK00003000-5777_3					8e-32	Similar to N-acetyltransferase putative [Pediculus humanus corporis]
VDK00003001-5777	BlastX	gi|212508726|gb|EEB12323.1|			plus	4206	4343	9e-12	Similar to Pantothenate kinase putative [Pediculus humanus corporis]
VDK00003008-5773	BlastX	ISCW006506-PA			plus	3652	3903	7e-17	Similar to protein kinase putative|DS732683:31875:54185:1|gene:ISCW006506
VDK00003008-5773	BlastP	ISCW006506-PA	VDK00003008-5773_5					7e-20	Similar to protein kinase putative|DS732683:31875:54185:1|gene:ISCW006506
VDK00003014-5770	BlastX	ISCW007213-PA			plus	2539	5739	0	Similar to LIN-12 protein putative|DS782609:91221:122388:1|gene:ISCW007213
VDK00003014-5770	BlastP	gi|212509499|gb|EEB12868.1|	VDK00003014-5770_5					0	Similar to notch putative [Pediculus humanus corporis]
VDK00003019-5767	BlastX	ISCW013238-PA			plus	3805	4717	1e-44	Similar to sodium/calcium exchanger putative|DS894052:510801:538498:1|gene:ISCW013238
VDK00003019-5767	BlastP	ISCW013238-PA	VDK00003019-5767_1					9e-45	Similar to sodium/calcium exchanger putative|DS894052:510801:538498:1|gene:ISCW013238
VDK00003020-5767	BlastX	ISCW023887-PA			minus	1048	5765	3e-39	Similar to mannose-6-phosphate/insulin receptor type II putative|DS976400:43724:88146:-1|gene:ISCW023887
VDK00003020-5767	BlastP	ISCW023887-PA	VDK00003020-5767_5,VDK00003020-5767_7,VDK00003020-5767_4					9e-34	Similar to mannose-6-phosphate/insulin receptor type II putative|DS976400:43724:88146:-1|gene:ISCW023887
VDK00003039-5758	BlastX	ISCW015092-PA			plus	1674	1793	6e-13	Similar to sodium/solute symporter putative|DS940071:40402:56354:-1|gene:ISCW015092
VDK00003041-5757	BlastX	gi|212507093|gb|EEB11121.1|			minus	378	770	3e-46	Similar to Ephrin-B1 precursor putative [Pediculus humanus corporis]
VDK00003041-5757	BlastP	gi|212507093|gb|EEB11121.1|	VDK00003041-5757_14					2e-44	Similar to Ephrin-B1 precursor putative [Pediculus humanus corporis]
VDK00003044-5756	BlastP	gi|116116239|gb|EAA43132.3|	VDK00003044-5756_5					1e-10	Similar to AGAP001670-PA [Anopheles gambiae str. PEST]
VDK00003047-5756	BlastX	ISCW020046-PA			plus	2	262	5e-40	Similar to Ca2+-dependent activator protein for secretion 2 isoform A putative|DS840466:400394:491536:-1|gene:ISCW020046
VDK00003047-5756	BlastP	ISCW020046-PA	VDK00003047-5756_1					9e-45	Similar to Ca2+-dependent activator protein for secretion 2 isoform A putative|DS840466:400394:491536:-1|gene:ISCW020046
VDK00003054-5754	BlastX	ISCW004612-PA			plus	1298	4763	1e-69	Similar to long chain fatty acid CoA ligase putative|DS725348:59832:73042:-1|gene:ISCW004612
VDK00003054-5754	BlastP	ISCW004612-PA	VDK00003054-5754_1,VDK00003054-5754_4,VDK00003054-5754_2					5e-55	Similar to long chain fatty acid CoA ligase putative|DS725348:59832:73042:-1|gene:ISCW004612
VDK00003057-5752	BlastX	ISCW001116-PA			plus	2733	2888	7e-09	Similar to hypothetical protein|DS626580:291715:341796:1|gene:ISCW001116
VDK00003059-5751	BlastX	ISCW003068-PA			minus	2	346	7e-20	Similar to fatty acyl-CoA elongase putative|DS655061:158727:159491:1|gene:ISCW003068
VDK00003059-5751	BlastP	ISCW003063-PA	VDK00003059-5751_7					1e-17	Similar to fatty acyl-CoA elongase putative|DS655061:121729:122556:1|gene:ISCW003063
VDK00003064-5749	BlastX	ISCW007193-PA			plus	2181	3430	1e-31	Similar to phytanoyl-CoA alpha-hydroxylase putative|DS772031:28489:45906:1|gene:ISCW007193
VDK00003064-5749	BlastP	ISCW007193-PA	VDK00003064-5749_1,VDK00003064-5749_2					2e-35	Similar to phytanoyl-CoA alpha-hydroxylase putative|DS772031:28489:45906:1|gene:ISCW007193
VDK00003066-5749	BlastX	gi|212508484|gb|EEB12166.1|			minus	3217	3987	3e-39	Similar to zinc finger protein putative [Pediculus humanus corporis]
VDK00003066-5749	BlastP	gi|212508484|gb|EEB12166.1|	VDK00003066-5749_7					2e-35	Similar to zinc finger protein putative [Pediculus humanus corporis]
VDK00003074-5744	BlastP	ISCW017693-PA	VDK00003074-5744_3					1e-10	Similar to hypothetical protein|DS711778:10372:62830:1|gene:ISCW017693
VDK00003076-5743	BlastX	ISCW006506-PA			minus	5078	5227	4e-09	Similar to protein kinase putative|DS732683:31875:54185:1|gene:ISCW006506
VDK00003076-5743	BlastP	ISCW009661-PA	VDK00003076-5743_2					6e-09	Similar to serine/threonine protein kinase putative|DS838048:18210:31277:-1|gene:ISCW009661
VDK00003082-5742	BlastX	gi|157013113|gb|EAA00265.4|			plus	2565	5739	6e-64	Similar to AGAP012249-PA [Anopheles gambiae str. PEST]
VDK00003082-5742	BlastP	gi|157013113|gb|EAA00265.4|	VDK00003082-5742_2,VDK00003082-5742_1,VDK00003082-5742_3					2e-66	Similar to AGAP012249-PA [Anopheles gambiae str. PEST]
VDK00003083-5741	BlastX	ISCW005039-PA			minus	838	1218	1e-21	Similar to (S)-2-hydroxy-acid oxidase putative|DS698965:35664:37378:1|gene:ISCW005039
VDK00003083-5741	BlastX	ISCW006000-PA			minus	1870	2794	6e-11	Similar to glycolate oxidase putative|DS746845:111067:143307:1|gene:ISCW006000
VDK00003083-5741	BlastP	ISCW013122-PA	VDK00003083-5741_7					2e-16	Similar to glycolate oxidase putative|DS921506:51764:58508:1|gene:ISCW013122
VDK00003083-5741	BlastP	ISCW006000-PA	VDK00003083-5741_6					3e-13	Similar to glycolate oxidase putative|DS746845:111067:143307:1|gene:ISCW006000
VDK00003102-5730	BlastX	ISCW006093-PA			minus	657	839	1e-12	Similar to hypothetical protein|DS756244:8254:15242:1|gene:ISCW006093
VDK00003105-5728	BlastX	gi|157017639|gb|EAA08618.3|			minus	138	2223	8e-51	Similar to AGAP004232-PA [Anopheles gambiae str. PEST]
VDK00003105-5728	BlastP	gi|157017639|gb|EAA08618.3|	VDK00003105-5728_6,VDK00003105-5728_11,VDK00003105-5728_10					1e-53	Similar to AGAP004232-PA [Anopheles gambiae str. PEST]
VDK00003122-5720	BlastX	gi|157019007|gb|EAA06222.5|			plus	4661	4849	2e-13	Similar to AGAP000070-PA [Anopheles gambiae str. PEST]
VDK00003122-5720	BlastP	gi|157019007|gb|EAA06222.5|	VDK00003122-5720_2					6e-16	Similar to AGAP000070-PA [Anopheles gambiae str. PEST]
VDK00003124-5719	BlastX	ISCW001125-PA			plus	5	1002	2e-13	Similar to D-ribulose-5-phosphate 3-epimerase putative|DS639501:87092:107395:-1|gene:ISCW001125
VDK00003124-5719	BlastX	ISCW018246-PA			minus	2999	4455	2e-33	Similar to G-protein coupled receptor putative|DS714433:547697:550000:-1|gene:ISCW018246
VDK00003124-5719	BlastP	ISCW018246-PA	VDK00003124-5719_6,VDK00003124-5719_5					2e-19	Similar to G-protein coupled receptor putative|DS714433:547697:550000:-1|gene:ISCW018246
VDK00003136-5715	BlastX	ISCW016434-PA			minus	994	1833	3e-28	Similar to cell adhesion molecule putative|DS650268:96083:115887:1|gene:ISCW016434
VDK00003136-5715	BlastP	ISCW016434-PA	VDK00003136-5715_3,VDK00003136-5715_2					3e-27	Similar to cell adhesion molecule putative|DS650268:96083:115887:1|gene:ISCW016434
VDK00003139-5712	BlastX	ISCW014657-PA			plus	2334	2453	4e-12	Similar to Sjoegren syndrome/scleroderma autoantigen putative|DS953045:55172:57734:1|gene:ISCW014657
VDK00003155-5706	BlastX	ISCW017078-PA			plus	1022	2127	6e-67	Similar to Contactin-5 putative|DS654280:420595:447594:1|gene:ISCW017078
VDK00003155-5706	BlastP	ISCW017078-PA	VDK00003155-5706_2,VDK00003155-5706_3					2e-35	Similar to Contactin-5 putative|DS654280:420595:447594:1|gene:ISCW017078
VDK00003159-5705	BlastX	ISCW021970-PA			minus	262	420	3e-11	Similar to conserved hypothetical protein|DS928434:180847:195857:-1|gene:ISCW021970
VDK00003160-5705	BlastX	ISCW023066-PA			plus	3178	4488	2e-77	Similar to polycomb protein suz12 putative|DS968596:197950:217589:1|gene:ISCW023066
VDK00003160-5705	BlastP	ISCW023066-PA	VDK00003160-5705_3					2e-71	Similar to polycomb protein suz12 putative|DS968596:197950:217589:1|gene:ISCW023066
VDK00003169-5701	BlastX	gi|212505585|gb|EEB10014.1|			minus	542	5699	3e-25	Similar to Receptor-type tyrosine-protein phosphatase F precursor putative [Pediculus humanus corporis]
VDK00003169-5701	BlastP	ISCW020666-PA	VDK00003169-5701_10					2e-25	Similar to receptor tyrosine phosphatase type r2a putative|DS844967:1232805:1302312:1|gene:ISCW020666
VDK00003172-5698	BlastX	ISCW012393-PA			minus	2289	3266	3e-24	Similar to adenomatous polyposis coli protein putative|DS904368:171857:178989:-1|gene:ISCW012393
VDK00003172-5698	BlastP	ISCW012393-PA	VDK00003172-5698_6,VDK00003172-5698_7					1e-24	Similar to adenomatous polyposis coli protein putative|DS904368:171857:178989:-1|gene:ISCW012393
VDK00003178-5697	BlastX	ISCW013741-PA			plus	325	5182	3e-88	Similar to cadherin-repeats domain-containing protein|DS938745:401738:487399:1|gene:ISCW013741
VDK00003178-5697	BlastP	ISCW013741-PA	VDK00003178-5697_1,VDK00003178-5697_4,VDK00003178-5697_5					1e-90	Similar to cadherin-repeats domain-containing protein|DS938745:401738:487399:1|gene:ISCW013741
VDK00003182-5696	BlastX	ISCW021323-PA			minus	2084	2314	6e-35	Similar to transcription factor MafB putative|DS876757:817226:818991:-1|gene:ISCW021323
VDK00003182-5696	BlastP	ISCW021323-PA	VDK00003182-5696_13					4e-31	Similar to transcription factor MafB putative|DS876757:817226:818991:-1|gene:ISCW021323
VDK00003184-5695	BlastX	ISCW004617-PA			minus	5339	5464	4e-12	Similar to bursicon [Source:Ixodes_ManualAnnotation]|DS725348:326918:329362:-1|gene:BURS
VDK00003188-5693	BlastX	gi|212508794|gb|EEB12382.1|			plus	1540	4049	5e-18	Similar to conserved hypothetical protein [Pediculus humanus corporis]
VDK00003188-5693	BlastP	gi|212508794|gb|EEB12382.1|	VDK00003188-5693_6,VDK00003188-5693_3,VDK00003188-5693_5					5e-21	Similar to conserved hypothetical protein [Pediculus humanus corporis]
VDK00003191-5692	BlastX	ISCW022258-PA			minus	268	2290	5e-40	Similar to amino acid transporter putative|DS921134:145832:177052:1|gene:ISCW022258
VDK00003191-5692	BlastP	ISCW022258-PA	VDK00003191-5692_5,VDK00003191-5692_6,VDK00003191-5692_4					3e-38	Similar to amino acid transporter putative|DS921134:145832:177052:1|gene:ISCW022258
VDK00003203-5688	BlastX	gi|212506204|gb|EEB10487.1|			plus	1872	2063	2e-11	Similar to ribonuclease p/mrp subunit putative [Pediculus humanus corporis]
VDK00003205-5688	BlastX	ISCW022258-PA			minus	223	1665	8e-37	Similar to amino acid transporter putative|DS921134:145832:177052:1|gene:ISCW022258
VDK00003205-5688	BlastP	ISCW022258-PA	VDK00003205-5688_5,VDK00003205-5688_6,VDK00003205-5688_4					1e-36	Similar to amino acid transporter putative|DS921134:145832:177052:1|gene:ISCW022258
VDK00003208-5686	BlastX	ISCW015731-PA			minus	4144	5232	3e-31	Similar to 40S ribosomal protein S7 putative|DS633234:70957:76303:-1|gene:ISCW015731
VDK00003208-5686	BlastP	ISCW015731-PA	VDK00003208-5686_5					4e-30	Similar to 40S ribosomal protein S7 putative|DS633234:70957:76303:-1|gene:ISCW015731
VDK00003211-5686	BlastX	ISCW010458-PA			plus	290	1753	5e-15	Similar to Density-regulated protein putative|DS863153:48637:51587:-1|gene:ISCW010458
VDK00003222-5679	BlastX	ISCW010864-PA			plus	642	2471	5e-35	Similar to transferrin putative|DS855484:22723:40128:1|gene:ISCW010864
VDK00003222-5679	BlastP	ISCW010864-PA	VDK00003222-5679_1					8e-37	Similar to transferrin putative|DS855484:22723:40128:1|gene:ISCW010864
VDK00003224-5679	BlastX	ISCW022826-PA			minus	758	1048	6e-14	Similar to cell adhesion molecule putative|DS922315:1685146:1761992:1|gene:ISCW022826
VDK00003224-5679	BlastX	ISCW017407-PA			minus	2680	4396	5e-11	Similar to neural cell adhesion molecule L1 putative|DS682990:268361:305688:-1|gene:ISCW017407
VDK00003224-5679	BlastP	ISCW022826-PA	VDK00003224-5679_7					3e-15	Similar to cell adhesion molecule putative|DS922315:1685146:1761992:1|gene:ISCW022826
VDK00003224-5679	BlastP	ISCW017407-PA	VDK00003224-5679_5					8e-12	Similar to neural cell adhesion molecule L1 putative|DS682990:268361:305688:-1|gene:ISCW017407
VDK00003226-5678	BlastX	ISCW018959-PA			plus	170	2443	6e-14	Similar to amino acid transporter putative|DS736644:95707:107464:1|gene:ISCW018959
VDK00003230-5677	BlastX	gi|157012678|gb|EAA01351.5|			minus	328	444	5e-12	Similar to AGAP001595-PA [Anopheles gambiae str. PEST]
VDK00003230-5677	BlastX	gi|212517640|gb|EEB19500.1|			minus	3821	5169	2e-18	Similar to 26S protease regulatory subunit putative [Pediculus humanus corporis]
VDK00003237-5675	BlastX	ISCW005691-PA			plus	1180	3016	9e-26	Similar to conserved hypothetical protein|DS736534:27944:46830:1|gene:ISCW005691
VDK00003237-5675	BlastP	ISCW005691-PA	VDK00003237-5675_1					1e-18	Similar to conserved hypothetical protein|DS736534:27944:46830:1|gene:ISCW005691
VDK00003238-5675	BlastX	ISCW013403-PA			minus	1112	5270	0	Similar to E1A-binding protein p400 putative|DS914516:15466:101764:1|gene:ISCW013403
VDK00003238-5675	BlastP	ISCW013403-PA	VDK00003238-5675_7,VDK00003238-5675_5,VDK00003238-5675_12					3e-122	Similar to E1A-binding protein p400 putative|DS914516:15466:101764:1|gene:ISCW013403
VDK00003240-5674	BlastX	gi|157014511|gb|EAL39426.3|			plus	1141	3377	1e-37	Similar to AGAP004805-PA [Anopheles gambiae str. PEST]
VDK00003240-5674	BlastP	ISCW017809-PA	VDK00003240-5674_4,VDK00003240-5674_2,VDK00003240-5674_6,VDK00003240-5674_3					7e-30	Similar to conserved hypothetical protein|DS698177:80385:109826:1|gene:ISCW017809
VDK00003244-5673	BlastX	gi|55242893|gb|EAA07035.3|			plus	9	4249	3e-23	Similar to AGAP010687-PA [Anopheles gambiae str. PEST]
VDK00003244-5673	BlastP	gi|55242893|gb|EAA07035.3|	VDK00003244-5673_2,VDK00003244-5673_1					4e-26	Similar to AGAP010687-PA [Anopheles gambiae str. PEST]
VDK00003246-5673	BlastX	gi|212505771|gb|EEB10151.1|			plus	4306	4425	4e-10	Similar to Calpain C putative [Pediculus humanus corporis]
VDK00003249-5671	BlastX	ISCW003751-PA			minus	2687	2860	3e-19	Similar to conserved hypothetical protein|DS692323:50239:69945:-1|gene:ISCW003751
VDK00003249-5671	BlastP	ISCW003751-PA	VDK00003249-5671_9					1e-16	Similar to conserved hypothetical protein|DS692323:50239:69945:-1|gene:ISCW003751
VDK00003260-5669	BlastX	gi|157019247|gb|EAA05751.4|			minus	1599	1949	2e-09	Similar to AGAP009344-PA [Anopheles gambiae str. PEST]
VDK00003260-5669	BlastP	gi|157019247|gb|EAA05751.4|	VDK00003260-5669_8					4e-11	Similar to AGAP009344-PA [Anopheles gambiae str. PEST]
VDK00003265-5666	BlastX	ISCW012057-PA			plus	1404	3273	9e-43	Similar to conserved hypothetical protein|DS906776:30788:78548:1|gene:ISCW012057
VDK00003265-5666	BlastP	ISCW012057-PA	VDK00003265-5666_3,VDK00003265-5666_2					8e-21	Similar to conserved hypothetical protein|DS906776:30788:78548:1|gene:ISCW012057
VDK00003266-5665	BlastX	ISCW012402-PA			minus	855	3553	5e-44	Similar to excitatory amino acid transporter putative|DS907449:324300:367940:1|gene:ISCW012402
VDK00003266-5665	BlastP	ISCW012402-PA	VDK00003266-5665_2,VDK00003266-5665_4,VDK00003266-5665_5					1e-45	Similar to excitatory amino acid transporter putative|DS907449:324300:367940:1|gene:ISCW012402
VDK00003289-5656	BlastX	ISCW023706-PA			plus	5010	5267	2e-17	Similar to lipophorin receptor putative|DS959134:685583:743030:1|gene:ISCW023706
VDK00003289-5656	BlastP	ISCW023706-PA	VDK00003289-5656_4					1e-19	Similar to lipophorin receptor putative|DS959134:685583:743030:1|gene:ISCW023706
VDK00003304-5651	BlastX	ISCW017322-PA			minus	662	3799	3e-62	Similar to protocadherin-16 putative|DS668046:1130794:1169644:1|gene:ISCW017322
VDK00003304-5651	BlastP	ISCW017322-PA	VDK00003304-5651_5,VDK00003304-5651_3,VDK00003304-5651_4,VDK00003304-5651_2					1e-60	Similar to protocadherin-16 putative|DS668046:1130794:1169644:1|gene:ISCW017322
VDK00003306-5650	BlastX	ISCW000333-PA			plus	349	1142	7e-12	Similar to UDP-galactose transporter putative|DS616898:381625:393884:-1|gene:ISCW000333
VDK00003306-5650	BlastX	ISCW009513-PA			minus	5257	5649	4e-35	Similar to myosin X putative|DS822941:494113:558586:-1|gene:ISCW009513
VDK00003306-5650	BlastP	ISCW000333-PA	VDK00003306-5650_1					5e-12	Similar to UDP-galactose transporter putative|DS616898:381625:393884:-1|gene:ISCW000333
VDK00003306-5650	BlastP	ISCW009513-PA	VDK00003306-5650_3					1e-29	Similar to myosin X putative|DS822941:494113:558586:-1|gene:ISCW009513
VDK00003306-5650	BlastP	gi|212518533|gb|EEB20286.1|	VDK00003306-5650_2					2e-10	Similar to cmp-sialic acid transporter putative [Pediculus humanus corporis]
VDK00003312-5648	BlastP	ISCW002093-PA	VDK00003312-5648_3					9e-11	Similar to serine protease putative|DS664198:72110:103163:-1|gene:ISCW002093
VDK00003333-5637	BlastX	gi|212505692|gb|EEB10084.1|			plus	2173	2637	6e-13	Similar to mariner transposase putative [Pediculus humanus corporis]
VDK00003338-5634	BlastX	gi|212515297|gb|EEB17463.1|			plus	108	2024	8e-80	Similar to ubiquitin ligase E3 putative [Pediculus humanus corporis]
VDK00003338-5634	BlastX	gi|157018794|gb|EAA06283.5|			plus	2100	2726	2e-30	Similar to AGAP000384-PA [Anopheles gambiae str. PEST]
VDK00003338-5634	BlastP	gi|212515297|gb|EEB17463.1|	VDK00003338-5634_1,VDK00003338-5634_3					3e-78	Similar to ubiquitin ligase E3 putative [Pediculus humanus corporis]
VDK00003342-5631	BlastX	ISCW010328-PA			minus	434	1024	3e-44	Similar to Na+/Ca2+ K+ independent exchanger putative|DS867714:7085:8989:-1|gene:ISCW010328
VDK00003342-5631	BlastP	ISCW010328-PA	VDK00003342-5631_7					4e-45	Similar to Na+/Ca2+ K+ independent exchanger putative|DS867714:7085:8989:-1|gene:ISCW010328
VDK00003344-5631	BlastX	gi|212516253|gb|EEB18286.1|			minus	1293	4577	3e-92	Similar to Ribosomal protein S6 kinase alpha-5 putative [Pediculus humanus corporis]
VDK00003344-5631	BlastP	gi|212516253|gb|EEB18286.1|	VDK00003344-5631_8,VDK00003344-5631_6,VDK00003344-5631_7					3e-92	Similar to Ribosomal protein S6 kinase alpha-5 putative [Pediculus humanus corporis]
VDK00003350-5630	BlastX	ISCW010601-PA			minus	2448	3874	9e-39	Similar to spliceosome associated protein putative|DS869772:56020:65189:-1|gene:ISCW010601
VDK00003350-5630	BlastP	ISCW010601-PA	VDK00003350-5630_7					1e-29	Similar to spliceosome associated protein putative|DS869772:56020:65189:-1|gene:ISCW010601
VDK00003351-5629	BlastX	ISCW004823-PA			minus	5321	5626	3e-24	Similar to conserved hypothetical protein|DS712062:30704:37863:-1|gene:ISCW004823
VDK00003351-5629	BlastP	ISCW004823-PA	VDK00003351-5629_6					7e-26	Similar to conserved hypothetical protein|DS712062:30704:37863:-1|gene:ISCW004823
VDK00003353-5629	BlastP	ISCW018837-PA	VDK00003353-5629_6					4e-10	Similar to type I inositol-1 4 5-trisphosphate 5-phosphatase putative|DS740966:180953:189465:1|gene:ISCW018837
VDK00003359-5626	BlastX	gi|157016970|gb|EAA44497.4|			plus	29	5497	3e-50	Similar to AGAP003372-PA [Anopheles gambiae str. PEST]
VDK00003359-5626	BlastP	gi|212506798|gb|EEB10900.1|	VDK00003359-5626_4					2e-51	Similar to 2-deoxyglucose-6-phosphate phosphatase putative [Pediculus humanus corporis]
VDK00003369-5623	BlastX	ISCW018006-PA			minus	2557	2832	2e-14	Similar to kekkon1 (kek1) putative|DS705151:1212485:1215175:-1|gene:ISCW018006
VDK00003369-5623	BlastP	ISCW018006-PA	VDK00003369-5623_6					4e-17	Similar to kekkon1 (kek1) putative|DS705151:1212485:1215175:-1|gene:ISCW018006
VDK00003374-5621	BlastX	gi|157013964|gb|EAU76025.2|			minus	3385	3713	8e-35	Similar to AGAP009725-PA [Anopheles gambiae str. PEST]
VDK00003374-5621	BlastP	gi|157013964|gb|EAU76025.2|	VDK00003374-5621_5					5e-30	Similar to AGAP009725-PA [Anopheles gambiae str. PEST]
VDK00003375-5621	BlastX	ISCW015864-PA			minus	1081	2750	1e-50	Similar to translation initiation factor 4F helicase subunit putative|DS640098:384228:404523:-1|gene:ISCW015864
VDK00003375-5621	BlastP	ISCW015864-PA	VDK00003375-5621_10,VDK00003375-5621_12,VDK00003375-5621_11,VDK00003375-5621_13,VDK00003375-5621_14					2e-50	Similar to translation initiation factor 4F helicase subunit putative|DS640098:384228:404523:-1|gene:ISCW015864
VDK00003376-5620	BlastX	gi|116115854|gb|EAA00938.4|			minus	2999	4351	6e-29	Similar to AGAP002129-PA [Anopheles gambiae str. PEST]
VDK00003376-5620	BlastP	gi|116115854|gb|EAA00938.4|	VDK00003376-5620_7,VDK00003376-5620_5,VDK00003376-5620_4					5e-21	Similar to AGAP002129-PA [Anopheles gambiae str. PEST]
VDK00003377-5620	BlastX	ISCW007621-PA			minus	1624	1791	5e-18	Similar to RNA polymerase II subunit putative|DS772419:3869:10542:1|gene:ISCW007621
VDK00003379-5620	BlastX	ISCW009256-PA			minus	1341	1562	2e-33	Similar to nuclear receptor putative|DS840034:36897:37199:-1|gene:ISCW009256
VDK00003384-5619	BlastX	ISCW013744-PA			minus	1996	2271	1e-27	Similar to synaptobrevin putative|DS934752:69:8561:1|gene:ISCW013744
VDK00003384-5619	BlastX	ISCW002020-PA			minus	2700	2804	4e-09	Similar to synaptobrevin putative|DS661370:3460:4088:-1|gene:ISCW002020
VDK00003384-5619	BlastP	ISCW013744-PA	VDK00003384-5619_5					9e-28	Similar to synaptobrevin putative|DS934752:69:8561:1|gene:ISCW013744
VDK00003391-5616	BlastX	gi|157016290|gb|EAA11411.4|			plus	647	2272	9e-15	Similar to AGAP006516-PA [Anopheles gambiae str. PEST]
VDK00003391-5616	BlastP	gi|157016290|gb|EAA11411.4|	VDK00003391-5616_3,VDK00003391-5616_1					2e-17	Similar to AGAP006516-PA [Anopheles gambiae str. PEST]
VDK00003399-5612	BlastX	ISCW013099-PA			plus	1211	1462	4e-14	Similar to dipeptidyl peptidase III putative|DS902286:3318:60620:-1|gene:ISCW013099
VDK00003399-5612	BlastP	ISCW013099-PA	VDK00003399-5612_1					8e-17	Similar to dipeptidyl peptidase III putative|DS902286:3318:60620:-1|gene:ISCW013099
VDK00003402-5612	BlastX	ISCW018635-PA			minus	147	820	2e-13	Similar to cGMP-phosphodiesterase putative|DS744030:203009:208376:-1|gene:ISCW018635
VDK00003408-5610	BlastX	ISCW009065-PA			plus	3228	3395	1e-09	Similar to 39S ribosomal protein L21 putative|DS834684:11077:17206:1|gene:ISCW009065
VDK00003412-5609	BlastX	ISCW017431-PA			plus	5342	5608	2e-16	Similar to conserved hypothetical protein|DS682300:107729:112999:-1|gene:ISCW017431
VDK00003413-5609	BlastX	ISCW004583-PA			minus	4389	4643	2e-13	Similar to sugar transporter putative|DS692832:248525:281822:1|gene:ISCW004583
VDK00003413-5609	BlastP	ISCW004583-PA	VDK00003413-5609_7					4e-13	Similar to sugar transporter putative|DS692832:248525:281822:1|gene:ISCW004583
VDK00003414-5608	BlastX	gi|212505441|gb|EEB09902.1|			plus	1535	3511	2e-139	Similar to Insulin-degRading enzyme putative [Pediculus humanus corporis]
VDK00003414-5608	BlastP	gi|212505441|gb|EEB09902.1|	VDK00003414-5608_3,VDK00003414-5608_2,VDK00003414-5608_1					7e-73	Similar to Insulin-degRading enzyme putative [Pediculus humanus corporis]
VDK00003417-5606	BlastX	ISCW022405-PA			minus	3054	4327	1e-10	Similar to conserved hypothetical protein|DS931786:549824:623065:1|gene:ISCW022405
VDK00003417-5606	BlastP	gi|212512266|gb|EEB15059.1|	VDK00003417-5606_3,VDK00003417-5606_2					3e-13	Similar to conserved hypothetical protein [Pediculus humanus corporis]
VDK00003437-5599	BlastX	gi|212509889|gb|EEB13175.1|			minus	5179	5355	9e-15	Similar to grpe protein putative [Pediculus humanus corporis]
VDK00003439-5599	BlastX	ISCW019800-PA			plus	3476	3664	6e-19	Similar to transmembrane protein putative|DS785108:246370:266437:-1|gene:ISCW019800
VDK00003439-5599	BlastP	gi|157012763|gb|EAA01748.4|	VDK00003439-5599_3					3e-20	Similar to AGAP001441-PA [Anopheles gambiae str. PEST]
VDK00003444-5597	BlastX	ISCW015101-PA			minus	4604	5226	1e-28	Similar to exosomal 3'-5' exoribonuclease complex subunit Rrp42 putative|DS979414:88507:115174:-1|gene:ISCW015101
VDK00003444-5597	BlastP	ISCW015101-PA	VDK00003444-5597_4					4e-30	Similar to exosomal 3'-5' exoribonuclease complex subunit Rrp42 putative|DS979414:88507:115174:-1|gene:ISCW015101
VDK00003451-5594	BlastX	ISCW015193-PA			plus	454	4708	4e-18	Similar to conserved hypothetical protein|DS980186:102374:122559:1|gene:ISCW015193
VDK00003451-5594	BlastP	ISCW015193-PA	VDK00003451-5594_4,VDK00003451-5594_2					4e-21	Similar to conserved hypothetical protein|DS980186:102374:122559:1|gene:ISCW015193
VDK00003457-5590	BlastX	ISCW023149-PA			minus	2992	5081	5e-26	Similar to DNA helicase recq1 putative|DS941638:22545:24401:1|gene:ISCW023149
VDK00003457-5590	BlastP	ISCW023149-PA	VDK00003457-5590_3,VDK00003457-5590_4					7e-30	Similar to DNA helicase recq1 putative|DS941638:22545:24401:1|gene:ISCW023149
VDK00003459-5589	BlastX	ISCW019018-PA			minus	962	1078	6e-13	Similar to conserved hypothetical protein|DS760679:102414:134905:1|gene:ISCW019018
VDK00003463-5588	BlastP	ISCW022380-PA	VDK00003463-5588_2					7e-11	Similar to secreted protein putative|DS925671:109278:117135:1|gene:ISCW022380
VDK00003465-5588	BlastX	ISCW004234-PA			minus	2244	5321	0	Similar to FACT complex subunit spt16 putative|DS717658:60675:89224:-1|gene:ISCW004234
VDK00003465-5588	BlastP	gi|157020638|gb|EAA04225.5|	VDK00003465-5588_9,VDK00003465-5588_6,VDK00003465-5588_7					0	Similar to AGAP006817-PA [Anopheles gambiae str. PEST]
VDK00003467-5587	BlastX	ISCW010436-PA			minus	15	425	1e-37	Similar to secreted salivary gland peptide putative|DS890809:125849:130310:1|gene:ISCW010436
VDK00003467-5587	BlastP	ISCW010436-PA	VDK00003467-5587_6					2e-36	Similar to secreted salivary gland peptide putative|DS890809:125849:130310:1|gene:ISCW010436
VDK00003483-5581	BlastX	ISCW012285-PA			minus	1821	3007	3e-43	Similar to conserved hypothetical protein|DS924735:36136:63624:-1|gene:ISCW012285
VDK00003483-5581	BlastP	gi|212513007|gb|EEB15657.1|	VDK00003483-5581_9,VDK00003483-5581_6,VDK00003483-5581_7					8e-45	Similar to kif21 putative [Pediculus humanus corporis]
VDK00003485-5580	BlastX	ISCW017826-PA			plus	654	1882	2e-11	Similar to conserved hypothetical protein|DS698177:605519:610073:1|gene:ISCW017826
VDK00003485-5580	BlastP	ISCW017826-PA	VDK00003485-5580_2,VDK00003485-5580_1					4e-13	Similar to conserved hypothetical protein|DS698177:605519:610073:1|gene:ISCW017826
VDK00003490-5577	BlastX	ISCW014613-PA			plus	329	1856	1e-26	Similar to aldehyde dehydrogenase putative|DS947568:123726:162059:1|gene:ISCW014613
VDK00003490-5577	BlastP	ISCW014613-PA	VDK00003490-5577_2,VDK00003490-5577_1					3e-30	Similar to aldehyde dehydrogenase putative|DS947568:123726:162059:1|gene:ISCW014613
VDK00003499-5574	BlastX	ISCW019831-PA			plus	3628	4155	2e-16	Similar to tetraspanin putative|DS796655:773854:784361:-1|gene:ISCW019831
VDK00003508-5568	BlastP	ISCW020302-PA	VDK00003508-5568_9					2e-11	Similar to pyrroline-5-carboxylate reductase putative|DS847962:436101:448826:-1|gene:ISCW020302
VDK00003509-5568	BlastX	ISCW023039-PA			minus	603	4566	7e-25	Similar to irregular chiasm C-roughest protein putative|DS971334:1075949:1128746:-1|gene:ISCW023039
VDK00003509-5568	BlastP	ISCW023039-PA	VDK00003509-5568_7,VDK00003509-5568_5					2e-26	Similar to irregular chiasm C-roughest protein putative|DS971334:1075949:1128746:-1|gene:ISCW023039
VDK00003512-5567	BlastX	ISCW022676-PA			minus	646	810	3e-10	Similar to programmed cell death protein putative|DS918780:99378:113428:1|gene:ISCW022676
VDK00003514-5566	BlastX	ISCW015567-PA			minus	4207	4747	4e-72	Similar to ADP ribosylation factor 79F putative|DS616928:438248:438817:1|gene:ISCW015567
VDK00003514-5566	BlastP	ISCW015567-PA	VDK00003514-5566_2					9e-54	Similar to ADP ribosylation factor 79F putative|DS616928:438248:438817:1|gene:ISCW015567
VDK00003521-5564	BlastX	ISCW016329-PA			plus	2601	3826	6e-91	Similar to netrin putative|DS642248:1025324:1026418:1|gene:ISCW016329
VDK00003521-5564	BlastP	ISCW016329-PA	VDK00003521-5564_1					1e-84	Similar to netrin putative|DS642248:1025324:1026418:1|gene:ISCW016329
VDK00003524-5562	BlastX	gi|157018976|gb|EAA45160.4|			minus	4819	4995	1e-14	Similar to C-type lectin selectin-like (AGAP000123-PA) [Anopheles gambiae str. PEST]
VDK00003525-5561	BlastX	ISCW002133-PA			minus	948	1058	1e-09	Similar to PTB/PID domain-containing protein|DS684865:116852:129658:1|gene:ISCW002133
VDK00003532-5559	BlastX	ISCW002248-PA			minus	29	169	2e-09	Similar to conserved hypothetical protein|DS690786:43469:66277:1|gene:ISCW002248
VDK00003532-5559	BlastX	gi|212514167|gb|EEB16533.1|			minus	1725	2663	4e-41	Similar to ubiquinone biosynthesis protein putative [Pediculus humanus corporis]
VDK00003532-5559	BlastP	gi|212514167|gb|EEB16533.1|	VDK00003532-5559_3					5e-27	Similar to ubiquinone biosynthesis protein putative [Pediculus humanus corporis]
VDK00003532-5559	BlastP	ISCW005616-PA	VDK00003532-5559_6					1e-09	Similar to zinc finger protein putative|DS749327:56085:56366:-1|gene:ISCW005616
VDK00003544-5555	BlastX	ISCW002555-PA			plus	3399	5159	8e-23	Similar to RNA helicase putative|DS671760:36296:68109:-1|gene:ISCW002555
VDK00003544-5555	BlastP	ISCW002555-PA	VDK00003544-5555_4,VDK00003544-5555_6					2e-18	Similar to RNA helicase putative|DS671760:36296:68109:-1|gene:ISCW002555
VDK00003545-5555	BlastX	ISCW005690-PA			plus	5149	5418	5e-18	Similar to hfb2 protein putative|DS736534:10771:26130:-1|gene:ISCW005690
VDK00003545-5555	BlastP	ISCW005690-PA	VDK00003545-5555_3					1e-20	Similar to hfb2 protein putative|DS736534:10771:26130:-1|gene:ISCW005690
VDK00003547-5554	BlastX	ISCW005090-PA			minus	4360	4566	2e-11	Similar to calcium-binding protein putative|DS710681:48297:61579:-1|gene:ISCW005090
VDK00003547-5554	BlastP	ISCW005090-PA	VDK00003547-5554_3,VDK00003547-5554_4					4e-16	Similar to calcium-binding protein putative|DS710681:48297:61579:-1|gene:ISCW005090
VDK00003553-5552	BlastX	ISCW003183-PA			minus	60	1330	4e-19	Similar to ATP-dependent RNA helicase putative|DS689337:14339:49877:1|gene:ISCW003183
VDK00003553-5552	BlastP	ISCW003183-PA	VDK00003553-5552_10					1e-22	Similar to ATP-dependent RNA helicase putative|DS689337:14339:49877:1|gene:ISCW003183
VDK00003560-5548	BlastX	ISCW012474-PA			minus	3087	4263	8e-19	Similar to 2-hydroxyphytanoyl-CoA lyase putative|DS906513:3688:19137:1|gene:ISCW012474
VDK00003560-5548	BlastX	ISCW013248-PA			minus	5437	5544	3e-11	Similar to 2-hydroxyphytanoyl-CoA lyase putative|DS925072:392:13440:-1|gene:ISCW013248
VDK00003560-5548	BlastP	ISCW012474-PA	VDK00003560-5548_5,VDK00003560-5548_4					7e-22	Similar to 2-hydroxyphytanoyl-CoA lyase putative|DS906513:3688:19137:1|gene:ISCW012474
VDK00003563-5547	BlastX	ISCW009003-PA			plus	3655	3978	2e-17	Similar to rRNA processing protein RRP7 putative|DS818268:177773:178582:-1|gene:ISCW009003
VDK00003563-5547	BlastP	ISCW009003-PA	VDK00003563-5547_1,VDK00003563-5547_2					2e-17	Similar to rRNA processing protein RRP7 putative|DS818268:177773:178582:-1|gene:ISCW009003
VDK00003565-5547	BlastX	ISCW015574-PA			plus	1613	2747	2e-14	Similar to conserved hypothetical protein|DS616928:552446:555796:1|gene:ISCW015574
VDK00003565-5547	BlastP	ISCW015574-PA	VDK00003565-5547_2,VDK00003565-5547_3					3e-16	Similar to conserved hypothetical protein|DS616928:552446:555796:1|gene:ISCW015574
VDK00003571-5544	BlastX	gi|212508955|gb|EEB12489.1|			minus	988	1255	2e-09	Similar to conserved hypothetical protein [Pediculus humanus corporis]
VDK00003571-5544	BlastX	ISCW000777-PA			plus	4710	5543	1e-15	Similar to tRNA synthetases class I putative|DS643021:151447:175437:-1|gene:ISCW000777
VDK00003579-5542	BlastX	gi|212518359|gb|EEB20112.1|			plus	5299	5463	7e-17	Similar to protein lin-32 putative [Pediculus humanus corporis]
VDK00003584-5541	BlastX	gi|212509408|gb|EEB12795.1|			plus	1928	2602	2e-11	Similar to lim and sh3 domain protein 1 lasp-1 putative [Pediculus humanus corporis]
VDK00003586-5541	BlastX	gi|157019202|gb|EAA05906.4|			plus	2823	3125	2e-12	Similar to AGAP009483-PA [Anopheles gambiae str. PEST]
VDK00003586-5541	BlastP	gi|157019202|gb|EAA05906.4|	VDK00003586-5541_3					2e-15	Similar to AGAP009483-PA [Anopheles gambiae str. PEST]
VDK00003587-5540	BlastX	gi|212508683|gb|EEB12296.1|			plus	1005	1220	8e-13	Similar to Cationic amino acid transporter putative [Pediculus humanus corporis]
VDK00003595-5539	BlastX	ISCW022590-PA			plus	2323	4843	6e-14	Similar to tyrosine protein kinase putative|DS897039:38306:96191:1|gene:ISCW022590
VDK00003599-5537	BlastX	ISCW005147-PA			plus	1062	2810	3e-35	Similar to cuticlin putative|DS716197:95125:116425:-1|gene:ISCW005147
VDK00003599-5537	BlastP	ISCW005147-PA	VDK00003599-5537_1					1e-29	Similar to cuticlin putative|DS716197:95125:116425:-1|gene:ISCW005147
VDK00003600-5536	BlastX	gi|212507201|gb|EEB11193.1|			plus	2269	2454	2e-13	Similar to WD-repeat protein YNL006W putative [Pediculus humanus corporis]
VDK00003600-5536	BlastP	gi|212507201|gb|EEB11193.1|	VDK00003600-5536_1					6e-16	Similar to WD-repeat protein YNL006W putative [Pediculus humanus corporis]
VDK00003609-5531	BlastX	ISCW002448-PA			plus	3025	3234	6e-13	Similar to monocarboxylate transporter putative|DS674308:34004:45371:1|gene:ISCW002448
VDK00003609-5531	BlastP	ISCW013519-PA	VDK00003609-5531_2,VDK00003609-5531_1					2e-13	Similar to monocarboxylate transporter putative|DS948061:121786:146418:1|gene:ISCW013519
VDK00003610-5530	BlastX	ISCW018636-PA			minus	4	1121	2e-41	Similar to TPR repeat-containing protein|DS744030:209452:232056:1|gene:ISCW018636
VDK00003610-5530	BlastP	ISCW018636-PA	VDK00003610-5530_9,VDK00003610-5530_8					2e-40	Similar to TPR repeat-containing protein|DS744030:209452:232056:1|gene:ISCW018636
VDK00003615-5528	BlastX	gi|212507758|gb|EEB11620.1|			minus	2653	5521	1e-14	Similar to leucine-rich repeat-containing protein 1 lrrc1/lap4 putative [Pediculus humanus corporis]
VDK00003616-5528	BlastX	ISCW005193-PA			minus	4638	4904	3e-13	Similar to hypothetical protein|DS702368:38428:44616:1|gene:ISCW005193
VDK00003616-5528	BlastP	ISCW005193-PA	VDK00003616-5528_4					3e-13	Similar to hypothetical protein|DS702368:38428:44616:1|gene:ISCW005193
VDK00003620-5526	BlastX	gi|157013170|gb|EAL38745.3|			minus	219	1019	3e-69	Similar to AGAP012156-PA [Anopheles gambiae str. PEST]
VDK00003620-5526	BlastP	gi|157013170|gb|EAL38745.3|	VDK00003620-5526_4					3e-73	Similar to AGAP012156-PA [Anopheles gambiae str. PEST]
VDK00003621-5526	BlastX	gi|55245639|gb|EAA04200.3|			minus	1797	3026	5e-148	Similar to AGAP007243-PA [Anopheles gambiae str. PEST]
VDK00003621-5526	BlastP	gi|55245639|gb|EAA04200.3|	VDK00003621-5526_3,VDK00003621-5526_4					2e-134	Similar to AGAP007243-PA [Anopheles gambiae str. PEST]
VDK00003628-5524	BlastX	ISCW004397-PA			minus	11	364	3e-16	Similar to tetraspanin putative|DS695836:2166:23944:-1|gene:ISCW004397
VDK00003628-5524	BlastP	ISCW004397-PA	VDK00003628-5524_3					7e-14	Similar to tetraspanin putative|DS695836:2166:23944:-1|gene:ISCW004397
VDK00003629-5523	BlastX	ISCW020514-PA			minus	4648	5378	2e-25	Similar to zinc finger protein putative|DS837710:137753:160391:-1|gene:ISCW020514
VDK00003629-5523	BlastP	ISCW020514-PA	VDK00003629-5523_5					2e-24	Similar to zinc finger protein putative|DS837710:137753:160391:-1|gene:ISCW020514
VDK00003630-5523	BlastX	gi|212505692|gb|EEB10084.1|			plus	2598	2930	9e-12	Similar to mariner transposase putative [Pediculus humanus corporis]
VDK00003632-5522	BlastX	gi|212507522|gb|EEB11443.1|			plus	1626	5204	8e-60	Similar to THO complex subunit putative [Pediculus humanus corporis]
VDK00003632-5522	BlastP	gi|157014935|gb|EAA12368.4|	VDK00003632-5522_6,VDK00003632-5522_5,VDK00003632-5522_2,VDK00003632-5522_1,VDK00003632-5522_4					7e-41	Similar to AGAP008236-PA [Anopheles gambiae str. PEST]
VDK00003641-5519	BlastX	ISCW019519-PA			minus	3122	4899	6e-75	Similar to poly [ADP-ribose] polymerase putative|DS807313:23492:74749:-1|gene:ISCW019519
VDK00003641-5519	BlastP	ISCW019519-PA	VDK00003641-5519_2,VDK00003641-5519_3					2e-82	Similar to poly [ADP-ribose] polymerase putative|DS807313:23492:74749:-1|gene:ISCW019519
VDK00003643-5519	BlastX	gi|212509841|gb|EEB13137.1|			plus	3	859	9e-17	Similar to methylcrotonoyl-CoA carboxylase subunit beta putative [Pediculus humanus corporis]
VDK00003643-5519	BlastX	gi|212515717|gb|EEB17815.1|			plus	4178	4954	8e-18	Similar to conserved hypothetical protein [Pediculus humanus corporis]
VDK00003658-5514	BlastX	gi|212515376|gb|EEB17531.1|			plus	540	695	1e-13	Similar to COP9 signalosome complex subunit putative [Pediculus humanus corporis]
VDK00003659-5514	BlastX	ISCW010527-PA			minus	2275	3099	1e-66	Similar to transcription factor putative|DS889664:224265:225314:1|gene:ISCW010527
VDK00003659-5514	BlastP	ISCW010527-PA	VDK00003659-5514_10					3e-59	Similar to transcription factor putative|DS889664:224265:225314:1|gene:ISCW010527
VDK00003663-5513	BlastX	gi|212514817|gb|EEB17067.1|			minus	1731	2700	4e-125	Similar to Alcohol dehydrogenase putative [Pediculus humanus corporis]
VDK00003663-5513	BlastP	gi|212514817|gb|EEB17067.1|	VDK00003663-5513_3,VDK00003663-5513_4					2e-90	Similar to Alcohol dehydrogenase putative [Pediculus humanus corporis]
VDK00003664-5513	BlastX	ISCW005790-PA			plus	3554	4921	4e-14	Similar to leucine zipper containing transcription factor putative|DS740244:36859:50092:-1|gene:ISCW005790
VDK00003664-5513	BlastP	ISCW005790-PA	VDK00003664-5513_2					4e-15	Similar to leucine zipper containing transcription factor putative|DS740244:36859:50092:-1|gene:ISCW005790
VDK00003665-5512	BlastX	gi|212507434|gb|EEB11379.1|			minus	5345	5491	6e-11	Similar to serine/threonine-protein phosphatase 2A regulatory subunit B' putative [Pediculus humanus corporis]
VDK00003669-5510	BlastX	ISCW007738-PA			minus	4321	5508	6e-14	Similar to conserved hypothetical protein|DS775456:9342:12782:-1|gene:ISCW007738
VDK00003679-5507	BlastX	gi|157020590|gb|EAA03954.4|			plus	1886	3354	1e-25	Similar to AGAP006888-PA [Anopheles gambiae str. PEST]
VDK00003679-5507	BlastP	gi|157020590|gb|EAA03954.4|	VDK00003679-5507_3,VDK00003679-5507_2					1e-26	Similar to AGAP006888-PA [Anopheles gambiae str. PEST]
VDK00003692-5504	BlastX	ISCW023263-PA			minus	1426	1995	7e-14	Similar to hypothetical protein|DS957018:313900:331296:-1|gene:ISCW023263
VDK00003692-5504	BlastP	ISCW023263-PA	VDK00003692-5504_10					4e-14	Similar to hypothetical protein|DS957018:313900:331296:-1|gene:ISCW023263
VDK00003694-5502	BlastX	ISCW016958-PA			plus	2591	2923	4e-13	Similar to structural constituent of cuticle putative|DS678998:292104:304646:-1|gene:ISCW016958
VDK00003694-5502	BlastP	ISCW016958-PA	VDK00003694-5502_1					2e-12	Similar to structural constituent of cuticle putative|DS678998:292104:304646:-1|gene:ISCW016958
VDK00003711-5494	BlastX	gi|212516762|gb|EEB18736.1|			minus	3708	4067	2e-19	Similar to RUN and FYVE domain-containing protein putative [Pediculus humanus corporis]
VDK00003711-5494	BlastP	gi|212516762|gb|EEB18736.1|	VDK00003711-5494_4					9e-20	Similar to RUN and FYVE domain-containing protein putative [Pediculus humanus corporis]
VDK00003712-5494	BlastX	gi|212516251|gb|EEB18284.1|			plus	176	912	1e-12	Similar to conserved hypothetical protein [Pediculus humanus corporis]
VDK00003712-5494	BlastX	ISCW003627-PA			plus	1451	1585	7e-11	Similar to hypothetical protein|DS713911:44762:46915:-1|gene:ISCW003627
VDK00003715-5493	BlastX	ISCW018145-PA			minus	2047	4007	1e-37	Similar to SAPS domain-containing protein putative|DS693739:242211:280841:1|gene:ISCW018145
VDK00003715-5493	BlastP	ISCW018145-PA	VDK00003715-5493_3,VDK00003715-5493_5					4e-29	Similar to SAPS domain-containing protein putative|DS693739:242211:280841:1|gene:ISCW018145
VDK00003717-5493	BlastX	ISCW008269-PA			plus	4183	5491	6e-38	Similar to synaptic vesicle amine transporter putative|DS791608:62636:64503:1|gene:ISCW008269
VDK00003717-5493	BlastP	ISCW008269-PA	VDK00003717-5493_1					4e-39	Similar to synaptic vesicle amine transporter putative|DS791608:62636:64503:1|gene:ISCW008269
VDK00003723-5491	BlastX	gi|212507860|gb|EEB11722.1|			plus	3290	3645	2e-24	Similar to conserved hypothetical protein [Pediculus humanus corporis]
VDK00003723-5491	BlastX	ISCW012907-PA			plus	4238	5179	1e-104	Similar to carbon catabolite repressor protein putative|DS902191:116871:128352:1|gene:ISCW012907
VDK00003723-5491	BlastP	ISCW012907-PA	VDK00003723-5491_8					5e-88	Similar to carbon catabolite repressor protein putative|DS902191:116871:128352:1|gene:ISCW012907
VDK00003723-5491	BlastP	gi|212507860|gb|EEB11722.1|	VDK00003723-5491_6,VDK00003723-5491_7					1e-22	Similar to conserved hypothetical protein [Pediculus humanus corporis]
VDK00003725-5491	BlastX	ISCW022661-PA			plus	3522	4721	0	Similar to 3-keto-acyl-CoA thiolase putative|DS923918:201075:204045:1|gene:ISCW022661
VDK00003725-5491	BlastP	ISCW022661-PA	VDK00003725-5491_2					0	Similar to 3-keto-acyl-CoA thiolase putative|DS923918:201075:204045:1|gene:ISCW022661
VDK00003729-5490	BlastX	gi|55234110|gb|EAA01790.2|			minus	407	3384	2e-35	Similar to AGAP001232-PA [Anopheles gambiae str. PEST]
VDK00003729-5490	BlastX	ISCW012746-PA			plus	5280	5489	4e-10	Similar to conserved hypothetical protein|DS923024:42242:42619:1|gene:ISCW012746
VDK00003729-5490	BlastP	ISCW008177-PA	VDK00003729-5490_6,VDK00003729-5490_7					7e-33	Similar to AHPC/TSA protein putative|DS777384:194882:200354:1|gene:ISCW008177
VDK00003738-5487	BlastX	gi|212507175|gb|EEB11174.1|			minus	951	1148	4e-18	Similar to syntaxin-1A putative [Pediculus humanus corporis]
VDK00003738-5487	BlastP	gi|212507175|gb|EEB11174.1|	VDK00003738-5487_2					1e-17	Similar to syntaxin-1A putative [Pediculus humanus corporis]
VDK00003741-5487	BlastX	gi|212505428|gb|EEB09889.1|			minus	1097	4155	2e-11	Similar to zfpl1 putative [Pediculus humanus corporis]
VDK00003743-5486	BlastX	gi|212516837|gb|EEB18796.1|			plus	1268	1733	7e-16	Similar to synaptic vesicular amine transporter putative [Pediculus humanus corporis]
VDK00003743-5486	BlastP	gi|212516837|gb|EEB18796.1|	VDK00003743-5486_1					4e-10	Similar to synaptic vesicular amine transporter putative [Pediculus humanus corporis]
VDK00003746-5484	BlastX	ISCW008629-PA			minus	1341	4925	2e-17	Similar to aminopeptidase putative|DS826936:66120:122040:1|gene:ISCW008629
VDK00003746-5484	BlastP	gi|212516365|gb|EEB18378.1|	VDK00003746-5484_3					3e-10	Similar to Aminopeptidase N precursor putative [Pediculus humanus corporis]
VDK00003746-5484	BlastP	gi|157015670|gb|EAL39899.3|	VDK00003746-5484_6,VDK00003746-5484_5					2e-14	Similar to AGAP005728-PA [Anopheles gambiae str. PEST]
VDK00003747-5483	BlastX	ISCW001972-PA			plus	407	2233	3e-46	Similar to conserved hypothetical protein|DS664475:104736:132977:-1|gene:ISCW001972
VDK00003747-5483	BlastP	ISCW001972-PA	VDK00003747-5483_1					1e-40	Similar to conserved hypothetical protein|DS664475:104736:132977:-1|gene:ISCW001972
VDK00003756-5479	BlastX	gi|157015194|gb|EAA12246.3|			plus	300	1336	3e-23	Similar to AGAP007834-PA [Anopheles gambiae str. PEST]
VDK00003756-5479	BlastP	gi|157015194|gb|EAA12246.3|	VDK00003756-5479_1,VDK00003756-5479_3					3e-27	Similar to AGAP007834-PA [Anopheles gambiae str. PEST]
VDK00003757-5479	BlastX	ISCW000393-PA			plus	174	1574	3e-51	Similar to glutamate dehydrogenase putative|DS635245:59110:77957:-1|gene:ISCW000393
VDK00003757-5479	BlastP	gi|157017265|gb|EAA44573.3|	VDK00003757-5479_1,VDK00003757-5479_3					9e-48	Similar to AGAP004362-PA [Anopheles gambiae str. PEST]
VDK00003758-5478	BlastX	gi|212515878|gb|EEB17950.1|			minus	329	5197	2e-56	Similar to golgi-specific brefeldin A-resistance guanine nucleotide exchange factor putative [Pediculus humanus corporis]
VDK00003758-5478	BlastP	gi|212515878|gb|EEB17950.1|	VDK00003758-5478_4,VDK00003758-5478_8,VDK00003758-5478_3					8e-51	Similar to golgi-specific brefeldin A-resistance guanine nucleotide exchange factor putative [Pediculus humanus corporis]
VDK00003771-5472	BlastX	ISCW009087-PA			plus	797	2895	5e-98	Similar to heat shock protein putative|DS821277:39319:42680:-1|gene:ISCW009087
VDK00003771-5472	BlastX	gi|157014146|gb|EAA13916.4|			plus	4643	4992	1e-23	Similar to AGAP009971-PA [Anopheles gambiae str. PEST]
VDK00003771-5472	BlastP	ISCW009087-PA	VDK00003771-5472_3,VDK00003771-5472_1					3e-98	Similar to heat shock protein putative|DS821277:39319:42680:-1|gene:ISCW009087
VDK00003778-5470	BlastX	ISCW004893-PA			minus	1160	1477	3e-11	Similar to conserved hypothetical protein|DS717428:53218:59558:-1|gene:ISCW004893
VDK00003778-5470	BlastX	gi|157013791|gb|EAA14750.5|			minus	3382	3615	5e-10	Similar to AGAP009234-PA [Anopheles gambiae str. PEST]
VDK00003778-5470	BlastP	gi|157013791|gb|EAA14750.5|	VDK00003778-5470_5					1e-11	Similar to AGAP009234-PA [Anopheles gambiae str. PEST]
VDK00003784-5468	BlastX	ISCW012144-PA			plus	1506	1691	1e-24	Similar to emx homeobox protein putative|DS922396:90830:98042:1|gene:ISCW012144
VDK00003787-5467	BlastX	ISCW006834-PA			minus	4752	4910	7e-17	Similar to reticulocalbin putative|DS762283:5645:17260:1|gene:ISCW006834
VDK00003787-5467	BlastP	ISCW006834-PA	VDK00003787-5467_2					1e-15	Similar to reticulocalbin putative|DS762283:5645:17260:1|gene:ISCW006834
VDK00003790-5465	BlastX	gi|212507255|gb|EEB11235.1|			plus	302	432	6e-09	Similar to class A rhodopsin-like G-protein coupled receptor GPRsms putative [Pediculus humanus corporis]
VDK00003790-5465	BlastX	ISCW007666-PA			plus	644	772	5e-12	Similar to 7 transmembrane receptor putative|DS789528:6027:12848:1|gene:ISCW007666
VDK00003797-5463	BlastX	ISCW020918-PA			minus	2756	2923	1e-27	Similar to zinc finger protein putative|DS889418:100768:102591:1|gene:ISCW020918
VDK00003797-5463	BlastP	gi|212510402|gb|EEB13587.1|	VDK00003797-5463_4					1e-25	Similar to growth factor independence putative [Pediculus humanus corporis]
VDK00003800-5462	BlastX	ISCW023060-PA			plus	3679	5249	1e-33	Similar to fetal alzheimer antigen putative|DS968596:61447:150365:1|gene:ISCW023060
VDK00003800-5462	BlastP	ISCW023060-PA	VDK00003800-5462_4					7e-38	Similar to fetal alzheimer antigen putative|DS968596:61447:150365:1|gene:ISCW023060
VDK00003807-5460	BlastX	ISCW015975-PA			plus	1811	2367	7e-15	Similar to ran-binding protein (RanBP) putative|DS629642:257869:323190:1|gene:ISCW015975
VDK00003807-5460	BlastP	ISCW015975-PA	VDK00003807-5460_2					8e-12	Similar to ran-binding protein (RanBP) putative|DS629642:257869:323190:1|gene:ISCW015975
VDK00003814-5456	BlastX	gi|212509846|gb|EEB13142.1|			minus	1	5267	3e-145	Similar to titin putative [Pediculus humanus corporis]
VDK00003814-5456	BlastP	gi|212509846|gb|EEB13142.1|	VDK00003814-5456_16,VDK00003814-5456_19,VDK00003814-5456_14,VDK00003814-5456_21,VDK00003814-5456_18,VDK00003814-5456_20					1e-114	Similar to titin putative [Pediculus humanus corporis]
VDK00003815-5456	BlastX	ISCW004911-PA			minus	5324	5455	2e-11	Similar to conserved hypothetical protein|DS728629:155082:199912:-1|gene:ISCW004911
VDK00003815-5456	BlastP	ISCW004911-PA	VDK00003815-5456_5					7e-14	Similar to conserved hypothetical protein|DS728629:155082:199912:-1|gene:ISCW004911
VDK00003816-5454	BlastX	gi|212515876|gb|EEB17948.1|			plus	2758	2871	7e-09	Similar to SH2 domain-containing protein 4A putative [Pediculus humanus corporis]
VDK00003817-5454	BlastX	ISCW018035-PA			plus	2	2355	6e-154	Similar to AP-2 complex subunit alpha-1 putative|DS698527:47151:49973:1|gene:ISCW018035
VDK00003817-5454	BlastP	ISCW018035-PA	VDK00003817-5454_1,VDK00003817-5454_3,VDK00003817-5454_2					5e-89	Similar to AP-2 complex subunit alpha-1 putative|DS698527:47151:49973:1|gene:ISCW018035
VDK00003822-5453	BlastX	ISCW017473-PA			minus	119	370	7e-27	Similar to alpha tubulin putative|DS656359:41413:52279:-1|gene:ISCW017473
VDK00003823-5452	BlastX	gi|55239338|gb|EAA11344.2|			plus	598	3965	2e-17	Similar to AGAP006580-PA [Anopheles gambiae str. PEST]
VDK00003823-5452	BlastP	ISCW013634-PA	VDK00003823-5452_2					2e-11	Similar to hypothetical protein|DS939353:1013:23136:1|gene:ISCW013634
VDK00003830-5449	BlastX	ISCW023145-PA			plus	527	790	7e-09	Similar to serine/threonine protein kinase putative|DS935393:271830:295760:-1|gene:ISCW023145
VDK00003830-5449	BlastP	ISCW023145-PA	VDK00003830-5449_2					3e-11	Similar to serine/threonine protein kinase putative|DS935393:271830:295760:-1|gene:ISCW023145
VDK00003839-5446	BlastX	ISCW007992-PA			plus	2603	2773	5e-12	Similar to equilibrative nucleoside transporter putative|DS797897:4017:45434:-1|gene:ISCW007992
VDK00003839-5446	BlastX	ISCW021493-PA			plus	4104	4289	3e-09	Similar to equilibrative nucleoside transporter putative|DS856665:3709:5583:1|gene:ISCW021493
VDK00003843-5445	BlastX	ISCW001952-PA			plus	2863	3072	3e-16	Similar to oxysterol-binding protein 1A putative|DS652454:284839:347510:1|gene:ISCW001952
VDK00003843-5445	BlastP	ISCW001952-PA	VDK00003843-5445_1					5e-19	Similar to oxysterol-binding protein 1A putative|DS652454:284839:347510:1|gene:ISCW001952
VDK00003844-5445	BlastX	ISCW015271-PA			minus	56	2530	5e-76	Similar to armadillo repeat protein putative|DS979611:138245:184033:-1|gene:ISCW015271
VDK00003844-5445	BlastP	ISCW015271-PA	VDK00003844-5445_15,VDK00003844-5445_11,VDK00003844-5445_14					7e-73	Similar to armadillo repeat protein putative|DS979611:138245:184033:-1|gene:ISCW015271
VDK00003848-5442	BlastX	gi|157015150|gb|EAA12772.4|			plus	1608	3737	1e-131	Similar to AGAP007894-PA [Anopheles gambiae str. PEST]
VDK00003848-5442	BlastP	gi|212511785|gb|EEB14670.1|	VDK00003848-5442_2					6e-105	Similar to elongation factor G 2 putative [Pediculus humanus corporis]
VDK00003855-5440	BlastX	ISCW021582-PA			minus	2907	4139	1e-34	Similar to hypothetical protein|DS861322:167117:167839:1|gene:ISCW021582
VDK00003855-5440	BlastX	ISCW021581-PA			minus	5273	5437	4e-20	Similar to endocytosis/signaling protein EHD1 putative|DS861322:130841:131815:1|gene:ISCW021581
VDK00003855-5440	BlastP	gi|212515742|gb|EEB17832.1|	VDK00003855-5440_6,VDK00003855-5440_7					1e-21	Similar to EH-domain-containing protein putative [Pediculus humanus corporis]
VDK00003856-5440	BlastX	gi|212511264|gb|EEB14281.1|			minus	2381	3710	2e-35	Similar to serine/threonine-protein phosphatase PP-V putative [Pediculus humanus corporis]
VDK00003856-5440	BlastP	gi|212511264|gb|EEB14281.1|	VDK00003856-5440_4					3e-19	Similar to serine/threonine-protein phosphatase PP-V putative [Pediculus humanus corporis]
VDK00003868-5434	BlastX	gi|157019628|gb|EAA05284.3|			plus	4338	4759	3e-17	Similar to AGAP011211-PA [Anopheles gambiae str. PEST]
VDK00003869-5434	BlastX	ISCW010265-PA			minus	407	1309	1e-30	Similar to tRNA (adenine-N(1)-)-methyltransferase putative|DS822268:196582:199866:1|gene:ISCW010265
VDK00003869-5434	BlastP	ISCW010265-PA	VDK00003869-5434_6,VDK00003869-5434_7					4e-34	Similar to tRNA (adenine-N(1)-)-methyltransferase putative|DS822268:196582:199866:1|gene:ISCW010265
VDK00003873-5433	BlastX	ISCW000071-PA			plus	4454	4648	5e-09	Similar to conserved hypothetical protein|DS624596:43349:98209:-1|gene:ISCW000071
VDK00003878-5431	BlastX	ISCW024407-PA			minus	3354	3563	2e-12	Similar to cuticular protein putative|DS758288:5113:5466:-1|gene:ISCW024407
VDK00003878-5431	BlastP	ISCW017292-PA	VDK00003878-5431_7					7e-14	Similar to cuticular protein putative|DS669109:56563:57003:-1|gene:ISCW017292
VDK00003880-5430	BlastX	ISCW020577-PA			minus	4647	5427	1e-43	Similar to Jun-N-terminal kinase putative|DS835548:119793:135350:-1|gene:ISCW020577
VDK00003880-5430	BlastP	ISCW020577-PA	VDK00003880-5430_3,VDK00003880-5430_2					1e-37	Similar to Jun-N-terminal kinase putative|DS835548:119793:135350:-1|gene:ISCW020577
VDK00003889-5428	BlastX	gi|157018400|gb|EAA07199.5|			minus	145	785	7e-44	Similar to AGAP010394-PA [Anopheles gambiae str. PEST]
VDK00003889-5428	BlastP	ISCW018857-PA	VDK00003889-5428_8,VDK00003889-5428_6					4e-27	Similar to patched domain-containing protein (Ptchd) putative|DS769159:97411:105794:1|gene:ISCW018857
VDK00003895-5426	BlastX	ISCW018893-PA			minus	180	5155	3e-18	Similar to rap GTPase-activating protein putative|DS763086:29963:65609:-1|gene:ISCW018893
VDK00003895-5426	BlastP	ISCW018893-PA	VDK00003895-5426_4					3e-21	Similar to rap GTPase-activating protein putative|DS763086:29963:65609:-1|gene:ISCW018893
VDK00003896-5425	BlastX	gi|212510416|gb|EEB13601.1|			minus	3305	4738	2e-29	Similar to Aromatic-L-amino-acid decarboxylase putative [Pediculus humanus corporis]
VDK00003896-5425	BlastP	gi|212510416|gb|EEB13601.1|	VDK00003896-5425_3					1e-32	Similar to Aromatic-L-amino-acid decarboxylase putative [Pediculus humanus corporis]
VDK00003905-5421	BlastX	ISCW016978-PA			minus	5161	5400	1e-23	Similar to esterase putative|DS654645:97242:121428:-1|gene:ISCW016978
VDK00003905-5421	BlastP	ISCW016978-PA	VDK00003905-5421_3					5e-25	Similar to esterase putative|DS654645:97242:121428:-1|gene:ISCW016978
VDK00003918-5417	BlastX	ISCW007971-PA			plus	2100	5237	2e-23	Similar to vacuole membrane protein putative|DS785766:275982:307854:1|gene:ISCW007971
VDK00003918-5417	BlastP	ISCW007971-PA	VDK00003918-5417_3					6e-26	Similar to vacuole membrane protein putative|DS785766:275982:307854:1|gene:ISCW007971
VDK00003923-5414	BlastX	gi|157017037|gb|EAL40459.3|			minus	1495	5250	9e-32	Similar to AGAP005082-PA [Anopheles gambiae str. PEST]
VDK00003923-5414	BlastP	gi|157017037|gb|EAL40459.3|	VDK00003923-5414_8,VDK00003923-5414_6,VDK00003923-5414_4					5e-29	Similar to AGAP005082-PA [Anopheles gambiae str. PEST]
VDK00003928-5413	BlastX	ISCW006884-PA			plus	3631	4239	2e-09	Similar to beta-glucocerebrosidase putative|DS754831:5247:6824:-1|gene:ISCW006884
VDK00003936-5411	BlastX	gi|157012757|gb|EAA01729.3|			minus	3383	4297	4e-65	Similar to AGAP001447-PA [Anopheles gambiae str. PEST]
VDK00003936-5411	BlastP	gi|212506687|gb|EEB10820.1|	VDK00003936-5411_5					4e-58	Similar to UDP-galactose transporter putative [Pediculus humanus corporis]
VDK00003944-5407	BlastX	gi|212507494|gb|EEB11426.1|			minus	1	126	2e-09	Similar to 60S ribosomal protein L22 putative [Pediculus humanus corporis]
VDK00003944-5407	BlastX	gi|55245721|gb|EAA04151.2|			plus	4149	5350	1e-160	Similar to AGAP007131-PA [Anopheles gambiae str. PEST]
VDK00003944-5407	BlastP	gi|55245721|gb|EAA04151.2|	VDK00003944-5407_2,VDK00003944-5407_1					7e-166	Similar to AGAP007131-PA [Anopheles gambiae str. PEST]
VDK00003948-5405	BlastX	gi|116130217|gb|EAA06857.3|			minus	4898	5275	1e-22	Similar to AGAP000688-PA [Anopheles gambiae str. PEST]
VDK00003948-5405	BlastP	gi|116130217|gb|EAA06857.3|	VDK00003948-5405_4,VDK00003948-5405_3					3e-25	Similar to AGAP000688-PA [Anopheles gambiae str. PEST]
VDK00003954-5403	BlastX	ISCW021806-PA			plus	353	1036	3e-28	Similar to cell adhesion complex protein bystin putative|DS885859:138399:148356:1|gene:ISCW021806
VDK00003954-5403	BlastP	ISCW021806-PA	VDK00003954-5403_1					3e-20	Similar to cell adhesion complex protein bystin putative|DS885859:138399:148356:1|gene:ISCW021806
VDK00003956-5401	BlastX	ISCW019802-PA			plus	4191	5303	8e-101	Similar to afadin putative|DS785108:309158:381179:1|gene:ISCW019802
VDK00003956-5401	BlastP	ISCW019802-PA	VDK00003956-5401_3					1e-101	Similar to afadin putative|DS785108:309158:381179:1|gene:ISCW019802
VDK00003960-5400	BlastX	ISCW006169-PA			minus	4800	5399	4e-58	Similar to conserved hypothetical protein|DS763759:178025:196264:-1|gene:ISCW006169
VDK00003960-5400	BlastP	ISCW006169-PA	VDK00003960-5400_2					4e-43	Similar to conserved hypothetical protein|DS763759:178025:196264:-1|gene:ISCW006169
VDK00003986-5391	BlastX	ISCW006812-PA			minus	2178	2306	9e-17	Similar to topoisomerase TOP1-interacting protein BTBD1 putative|DS760623:178403:183940:-1|gene:ISCW006812
VDK00003987-5391	BlastX	ISCW018078-PA			plus	11	2857	2e-38	Similar to ABC transporter putative|DS695319:202227:231216:-1|gene:ISCW018078
VDK00003987-5391	BlastP	ISCW018078-PA	VDK00003987-5391_1					2e-40	Similar to ABC transporter putative|DS695319:202227:231216:-1|gene:ISCW018078
VDK00004005-5383	BlastP	gi|212510930|gb|EEB14016.1|	VDK00004005-5383_5					7e-10	Similar to netrin receptor unc5 putative [Pediculus humanus corporis]
VDK00004010-5382	BlastX	gi|212514678|gb|EEB16942.1|			plus	1456	4298	2e-83	Similar to histone-lysine N-methyltransferase H3 lysine-9 specific putative [Pediculus humanus corporis]
VDK00004010-5382	BlastP	gi|212514678|gb|EEB16942.1|	VDK00004010-5382_6,VDK00004010-5382_5,VDK00004010-5382_4,VDK00004010-5382_2					1e-53	Similar to histone-lysine N-methyltransferase H3 lysine-9 specific putative [Pediculus humanus corporis]
VDK00004012-5381	BlastX	gi|212505692|gb|EEB10084.1|			minus	4605	4897	3e-10	Similar to mariner transposase putative [Pediculus humanus corporis]
VDK00004013-5381	BlastX	ISCW009293-PA			plus	766	3993	8e-32	Similar to hypothetical protein|DS831270:30284:51579:-1|gene:ISCW009293
VDK00004013-5381	BlastP	ISCW009293-PA	VDK00004013-5381_1,VDK00004013-5381_8					1e-33	Similar to hypothetical protein|DS831270:30284:51579:-1|gene:ISCW009293
VDK00004034-5374	BlastX	gi|157015615|gb|EAA11755.3|			plus	4422	4658	4e-22	Similar to AGAP005654-PA [Anopheles gambiae str. PEST]
VDK00004034-5374	BlastP	gi|157015615|gb|EAA11755.3|	VDK00004034-5374_2					3e-22	Similar to AGAP005654-PA [Anopheles gambiae str. PEST]
VDK00004039-5373	BlastX	gi|212516217|gb|EEB18255.1|			minus	1728	1976	7e-09	Similar to immunodeficiency virus type I enhancer binding protein putative [Pediculus humanus corporis]
VDK00004042-5371	BlastX	ISCW003387-PA			plus	2919	3188	2e-26	Similar to conserved hypothetical protein|DS680071:21582:33793:1|gene:ISCW003387
VDK00004042-5371	BlastP	ISCW003387-PA	VDK00004042-5371_1					7e-28	Similar to conserved hypothetical protein|DS680071:21582:33793:1|gene:ISCW003387
VDK00004045-5371	BlastX	gi|212505692|gb|EEB10084.1|			minus	4332	4724	7e-14	Similar to mariner transposase putative [Pediculus humanus corporis]
VDK00004045-5371	BlastP	gi|212505692|gb|EEB10084.1|	VDK00004045-5371_4					7e-14	Similar to mariner transposase putative [Pediculus humanus corporis]
VDK00004048-5369	BlastX	gi|116116233|gb|EAA00916.3|			minus	1467	2973	4e-25	Similar to AGAP001677-PA [Anopheles gambiae str. PEST]
VDK00004048-5369	BlastP	gi|157012633|gb|EDO63236.1|	VDK00004048-5369_3					2e-28	Similar to AGAP001677-PB [Anopheles gambiae str. PEST]
VDK00004050-5369	BlastX	gi|157017037|gb|EAL40459.3|			plus	532	1739	2e-10	Similar to AGAP005082-PA [Anopheles gambiae str. PEST]
VDK00004050-5369	BlastP	gi|157017037|gb|EAL40459.3|	VDK00004050-5369_3,VDK00004050-5369_2					2e-11	Similar to AGAP005082-PA [Anopheles gambiae str. PEST]
VDK00004052-5368	BlastX	ISCW023533-PA			plus	2	2619	2e-176	Similar to cytoplasmic dynein heavy chain putative|DS935743:105085:160111:-1|gene:ISCW023533
VDK00004052-5368	BlastP	ISCW023533-PA	VDK00004052-5368_5,VDK00004052-5368_1,VDK00004052-5368_3					4e-83	Similar to cytoplasmic dynein heavy chain putative|DS935743:105085:160111:-1|gene:ISCW023533
VDK00004053-5368	BlastX	ISCW001223-PA			minus	3741	3944	2e-09	Similar to Mid1-interacting protein putative|DS649308:12439:13209:-1|gene:ISCW001223
VDK00004053-5368	BlastP	ISCW001223-PA	VDK00004053-5368_5					1e-10	Similar to Mid1-interacting protein putative|DS649308:12439:13209:-1|gene:ISCW001223
VDK00004057-5366	BlastX	gi|157012938|gb|EAA01817.4|			minus	3972	5362	1e-25	Similar to AGAP001195-PA [Anopheles gambiae str. PEST]
VDK00004057-5366	BlastP	gi|157012938|gb|EAA01817.4|	VDK00004057-5366_3,VDK00004057-5366_2					7e-27	Similar to AGAP001195-PA [Anopheles gambiae str. PEST]
VDK00004058-5366	BlastX	gi|212508405|gb|EEB12117.1|			minus	3821	4012	3e-11	Similar to thioredoxin-2 putative [Pediculus humanus corporis]
VDK00004071-5361	BlastX	gi|157020372|gb|EAA04109.4|			plus	2318	2572	9e-12	Similar to AGAP007123-PA [Anopheles gambiae str. PEST]
VDK00004071-5361	BlastP	gi|157020372|gb|EAA04109.4|	VDK00004071-5361_1					6e-14	Similar to AGAP007123-PA [Anopheles gambiae str. PEST]
VDK00004074-5360	BlastX	ISCW017093-PA			minus	780	2595	2e-35	Similar to Codanin-1 putative|DS668357:285587:288991:-1|gene:ISCW017093
VDK00004074-5360	BlastP	ISCW017093-PA	VDK00004074-5360_6,VDK00004074-5360_5					9e-33	Similar to Codanin-1 putative|DS668357:285587:288991:-1|gene:ISCW017093
VDK00004076-5360	BlastX	ISCW023090-PA			plus	54	224	2e-13	Similar to RAD50-interacting protein putative|DS968596:631579:645180:-1|gene:ISCW023090
VDK00004082-5358	BlastX	ISCW000588-PA			minus	3642	3869	1e-10	Similar to hypothetical protein|DS626857:25127:25603:1|gene:ISCW000588
VDK00004082-5358	BlastP	ISCW000588-PA	VDK00004082-5358_2					2e-12	Similar to hypothetical protein|DS626857:25127:25603:1|gene:ISCW000588
VDK00004084-5358	BlastX	gi|157019923|gb|EAA04099.4|			plus	2017	2763	2e-23	Similar to AGAP007638-PA [Anopheles gambiae str. PEST]
VDK00004084-5358	BlastX	ISCW018437-PA			minus	5045	5356	7e-41	Similar to meiotic recombination protein Dmc1 putative|DS764962:433576:434601:-1|gene:ISCW018437
VDK00004084-5358	BlastP	gi|212506212|gb|EEB10495.1|	VDK00004084-5358_3					1e-42	Similar to conserved hypothetical protein [Pediculus humanus corporis]
VDK00004084-5358	BlastP	gi|157019923|gb|EAA04099.4|	VDK00004084-5358_1					1e-24	Similar to AGAP007638-PA [Anopheles gambiae str. PEST]
VDK00004086-5358	BlastX	gi|212514867|gb|EEB17111.1|			plus	2997	5336	2e-134	Similar to conserved hypothetical protein [Pediculus humanus corporis]
VDK00004086-5358	BlastP	gi|212514867|gb|EEB17111.1|	VDK00004086-5358_3					2e-131	Similar to conserved hypothetical protein [Pediculus humanus corporis]
VDK00004091-5356	BlastX	gi|212514551|gb|EEB16846.1|			minus	2531	3717	1e-14	Similar to conserved hypothetical protein [Pediculus humanus corporis]
VDK00004091-5356	BlastP	gi|212514551|gb|EEB16846.1|	VDK00004091-5356_2					1e-17	Similar to conserved hypothetical protein [Pediculus humanus corporis]
VDK00004097-5355	BlastX	ISCW022761-PA			minus	4573	5193	2e-55	Similar to ornithine decarboxylase putative|DS905614:2243:16366:1|gene:ISCW022761
VDK00004097-5355	BlastP	ISCW022761-PA	VDK00004097-5355_4					4e-59	Similar to ornithine decarboxylase putative|DS905614:2243:16366:1|gene:ISCW022761
VDK00004098-5354	BlastP	ISCW009590-PA	VDK00004098-5354_5					1e-09	Similar to conserved hypothetical protein|DS849684:152919:180091:1|gene:ISCW009590
VDK00004101-5354	BlastX	ISCW002873-PA			minus	1038	1307	2e-10	Similar to membrane glycoprotein LIG-1 putative|DS688540:15617:93823:1|gene:ISCW002873
VDK00004101-5354	BlastP	ISCW002873-PA	VDK00004101-5354_5					6e-12	Similar to membrane glycoprotein LIG-1 putative|DS688540:15617:93823:1|gene:ISCW002873
VDK00004102-5354	BlastX	ISCW020048-PA			minus	1657	3430	1e-23	Similar to mixed-lineage leukemia 5 mll5 putative|DS840466:501302:530981:1|gene:ISCW020048
VDK00004102-5354	BlastP	ISCW020048-PA	VDK00004102-5354_19,VDK00004102-5354_16					1e-24	Similar to mixed-lineage leukemia 5 mll5 putative|DS840466:501302:530981:1|gene:ISCW020048
VDK00004103-5353	BlastX	ISCW015311-PA			plus	4920	5054	1e-10	Similar to RNA binding protein putative|DS978738:6:26376:-1|gene:ISCW015311
VDK00004103-5353	BlastP	ISCW015311-PA	VDK00004103-5353_4					5e-13	Similar to RNA binding protein putative|DS978738:6:26376:-1|gene:ISCW015311
VDK00004108-5351	BlastX	ISCW024516-PA			plus	327	1759	3e-21	Similar to abhydrolase domain-containing protein putative|DS813902:1093:1989:-1|gene:ISCW024516
VDK00004108-5351	BlastP	ISCW024516-PA	VDK00004108-5351_1					5e-16	Similar to abhydrolase domain-containing protein putative|DS813902:1093:1989:-1|gene:ISCW024516
VDK00004109-5350	BlastX	gi|157017453|gb|EAA08868.4|			minus	1564	1898	1e-30	Similar to AGAP003569-PA [Anopheles gambiae str. PEST]
VDK00004109-5350	BlastP	gi|212509728|gb|EEB13057.1|	VDK00004109-5350_7					2e-25	Similar to predicted protein [Pediculus humanus corporis]
VDK00004112-5348	BlastX	ISCW002975-PA			plus	3773	4060	3e-24	Similar to cell division protein putative|DS656977:240223:248739:1|gene:ISCW002975
VDK00004112-5348	BlastP	ISCW002975-PA	VDK00004112-5348_4					1e-26	Similar to cell division protein putative|DS656977:240223:248739:1|gene:ISCW002975
VDK00004113-5348	BlastX	ISCW018156-PA			minus	2023	2247	1e-14	Similar to carrier protein MRS3/4 putative|DS727209:153880:163236:1|gene:ISCW018156
VDK00004116-5346	BlastX	gi|157014186|gb|EAA13910.3|			plus	4979	5179	7e-17	Similar to AGAP010028-PA [Anopheles gambiae str. PEST]
VDK00004116-5346	BlastP	gi|157014186|gb|EAA13910.3|	VDK00004116-5346_3					5e-20	Similar to AGAP010028-PA [Anopheles gambiae str. PEST]
VDK00004127-5343	BlastX	gi|212507227|gb|EEB11219.1|			plus	443	5137	0	Similar to myosin-9 putative [Pediculus humanus corporis]
VDK00004127-5343	BlastP	gi|212507227|gb|EEB11219.1|	VDK00004127-5343_1,VDK00004127-5343_6,VDK00004127-5343_4,VDK00004127-5343_3					4e-178	Similar to myosin-9 putative [Pediculus humanus corporis]
VDK00004130-5342	BlastX	ISCW015277-PA			minus	4865	5326	3e-14	Similar to conserved hypothetical protein|DS972404:49349:152812:-1|gene:ISCW015277
VDK00004130-5342	BlastP	ISCW015277-PA	VDK00004130-5342_7					3e-16	Similar to conserved hypothetical protein|DS972404:49349:152812:-1|gene:ISCW015277
VDK00004132-5341	BlastX	ISCW017133-PA			plus	4782	5339	1e-91	Similar to beta tubulin|DS670557:150303:155830:1|gene:ISCW017133
VDK00004132-5341	BlastP	ISCW017133-PA	VDK00004132-5341_1					3e-96	Similar to beta tubulin|DS670557:150303:155830:1|gene:ISCW017133
VDK00004136-5339	BlastX	ISCW002670-PA			plus	2404	4209	6e-39	Similar to bat5 hla-B-associated transcript putative|DS674535:2717:11138:-1|gene:ISCW002670
VDK00004136-5339	BlastP	ISCW002670-PA	VDK00004136-5339_1,VDK00004136-5339_2					2e-28	Similar to bat5 hla-B-associated transcript putative|DS674535:2717:11138:-1|gene:ISCW002670
VDK00004137-5339	BlastX	ISCW024553-PA			minus	4927	5325	3e-27	Similar to transporter putative|DS845531:1571:2950:-1|gene:ISCW024553
VDK00004137-5339	BlastP	gi|157015538|gb|EAA44045.3|	VDK00004137-5339_4					3e-27	Similar to AGAP005563-PA [Anopheles gambiae str. PEST]
VDK00004146-5337	BlastX	ISCW019894-PA			plus	906	1103	1e-11	Similar to vacuolar assembly/sorting protein DID4 putative|DS775391:258088:263810:1|gene:ISCW019894
VDK00004146-5337	BlastP	ISCW019894-PA	VDK00004146-5337_1					1e-12	Similar to vacuolar assembly/sorting protein DID4 putative|DS775391:258088:263810:1|gene:ISCW019894
VDK00004147-5335	BlastX	ISCW016579-PA			minus	3124	4280	6e-76	Similar to metabotropic glutamate receptor 1 putative|DS614359:190697:267345:-1|gene:ISCW016579
VDK00004147-5335	BlastP	ISCW016579-PA	VDK00004147-5335_5,VDK00004147-5335_6					4e-82	Similar to metabotropic glutamate receptor 1 putative|DS614359:190697:267345:-1|gene:ISCW016579
VDK00004149-5335	BlastX	ISCW022280-PA			plus	3204	4781	0	Similar to conserved hypothetical protein|DS921134:738597:753356:-1|gene:ISCW022280
VDK00004149-5335	BlastP	ISCW022280-PA	VDK00004149-5335_2					0	Similar to conserved hypothetical protein|DS921134:738597:753356:-1|gene:ISCW022280
VDK00004156-5333	BlastP	gi|212506070|gb|EEB10386.1|	VDK00004156-5333_1					4e-09	Similar to protein Wnt-5B precursor putative [Pediculus humanus corporis]
VDK00004172-5328	BlastX	gi|116126411|gb|EAA11853.3|			plus	3257	3661	7e-25	Similar to AGAP005531-PA [Anopheles gambiae str. PEST]
VDK00004172-5328	BlastP	gi|116126411|gb|EAA11853.3|	VDK00004172-5328_3					5e-28	Similar to AGAP005531-PA [Anopheles gambiae str. PEST]
VDK00004175-5327	BlastX	ISCW014525-PA			plus	1801	1962	3e-12	Similar to zinc/iron transporter putative|DS941486:12436:16596:1|gene:ISCW014525
VDK00004198-5320	BlastX	ISCW005214-PA			plus	4099	4684	6e-16	Similar to WD-repeat protein putative|DS693582:93677:100034:1|gene:ISCW005214
VDK00004205-5319	BlastX	ISCW021339-PA			plus	1168	1907	1e-25	Similar to plexin B putative|DS857834:377896:386540:-1|gene:ISCW021339
VDK00004205-5319	BlastP	ISCW021345-PA	VDK00004205-5319_4					8e-11	Similar to plexin B putative|DS863829:315596:388164:1|gene:ISCW021345
VDK00004205-5319	BlastP	ISCW021339-PA	VDK00004205-5319_2,VDK00004205-5319_1					2e-28	Similar to plexin B putative|DS857834:377896:386540:-1|gene:ISCW021339
VDK00004207-5318	BlastX	ISCW001647-PA			plus	975	1181	1e-14	Similar to conserved hypothetical protein|DS651254:27250:59177:1|gene:ISCW001647
VDK00004209-5317	BlastX	gi|212516751|gb|EEB18725.1|			plus	3610	3894	1e-11	Similar to RAC protein kinase DRAC-PK85 putative [Pediculus humanus corporis]
VDK00004209-5317	BlastP	gi|157013541|gb|EAA14900.5|	VDK00004209-5317_4					1e-13	Similar to AGAP008863-PA [Anopheles gambiae str. PEST]
VDK00004209-5317	BlastP	gi|212507117|gb|EEB11133.1|	VDK00004209-5317_3					2e-10	Similar to cAMP-dependent protein kinase catalytic subunit putative [Pediculus humanus corporis]
VDK00004217-5315	BlastX	gi|212505822|gb|EEB10191.1|			plus	4769	5314	5e-30	Similar to molybdopterin- binding protein putative [Pediculus humanus corporis]
VDK00004217-5315	BlastP	gi|212505822|gb|EEB10191.1|	VDK00004217-5315_3					5e-32	Similar to molybdopterin- binding protein putative [Pediculus humanus corporis]
VDK00004218-5315	BlastX	gi|212505782|gb|EEB10162.1|			plus	760	2165	7e-22	Similar to conserved hypothetical protein [Pediculus humanus corporis]
VDK00004223-5314	BlastX	ISCW009883-PA			minus	2751	2912	2e-17	Similar to fbxl16 putative|DS818309:26555:43296:1|gene:ISCW009883
VDK00004225-5314	BlastX	ISCW005428-PA			minus	2075	3388	9e-12	Similar to mitogen-activated protein kinase kinase MKK4 putative|DS756190:43638:67166:1|gene:ISCW005428
VDK00004229-5313	BlastX	ISCW014445-PA			minus	2456	2719	1e-11	Similar to zinc finger protein putative|DS966542:64144:65418:-1|gene:ISCW014445
VDK00004229-5313	BlastP	ISCW014445-PA	VDK00004229-5313_4					9e-13	Similar to zinc finger protein putative|DS966542:64144:65418:-1|gene:ISCW014445
VDK00004232-5312	BlastX	ISCW022709-PA			minus	2327	4139	5e-25	Similar to conserved hypothetical protein|DS903494:1069513:1184600:1|gene:ISCW022709
VDK00004234-5312	BlastX	ISCW018883-PA			plus	2627	5203	4e-72	Similar to disheveled associated activator of morphogenesis putative|DS732471:8647:36226:-1|gene:ISCW018883
VDK00004234-5312	BlastP	ISCW018883-PA	VDK00004234-5312_5,VDK00004234-5312_2,VDK00004234-5312_6,VDK00004234-5312_4					8e-60	Similar to disheveled associated activator of morphogenesis putative|DS732471:8647:36226:-1|gene:ISCW018883
VDK00004241-5311	BlastX	ISCW018838-PA			plus	736	885	5e-10	Similar to programmed cell death-involved protein putative|DS740966:218488:254551:1|gene:ISCW018838
VDK00004251-5309	BlastX	ISCW012355-PA			plus	2824	5131	2e-27	Similar to conserved hypothetical protein|DS906639:57505:78377:1|gene:ISCW012355
VDK00004251-5309	BlastP	ISCW012355-PA	VDK00004251-5309_2					3e-26	Similar to conserved hypothetical protein|DS906639:57505:78377:1|gene:ISCW012355
VDK00004254-5308	BlastX	gi|212514018|gb|EEB16407.1|			minus	2100	2255	5e-12	Similar to tuberin putative [Pediculus humanus corporis]
VDK00004255-5307	BlastX	gi|212512279|gb|EEB15072.1|			plus	2	5074	2e-150	Similar to Nesprin-1 putative [Pediculus humanus corporis]
VDK00004255-5307	BlastP	gi|212512279|gb|EEB15072.1|	VDK00004255-5307_3					6e-110	Similar to Nesprin-1 putative [Pediculus humanus corporis]
VDK00004258-5307	BlastX	ISCW021645-PA			minus	24	701	3e-20	Similar to conserved hypothetical protein|DS857852:31751:32782:-1|gene:ISCW021645
VDK00004258-5307	BlastP	ISCW021645-PA	VDK00004258-5307_7					4e-20	Similar to conserved hypothetical protein|DS857852:31751:32782:-1|gene:ISCW021645
VDK00004267-5304	BlastX	ISCW008065-PA			minus	3118	3591	6e-16	Similar to conserved hypothetical protein|DS779769:179895:195545:-1|gene:ISCW008065
VDK00004267-5304	BlastP	gi|212512363|gb|EEB15156.1|	VDK00004267-5304_3					9e-13	Similar to conserved hypothetical protein [Pediculus humanus corporis]
VDK00004274-5301	BlastX	gi|212511266|gb|EEB14283.1|			plus	128	5240	3e-177	Similar to protein purity of essence putative [Pediculus humanus corporis]
VDK00004274-5301	BlastP	gi|212511266|gb|EEB14283.1|	VDK00004274-5301_1,VDK00004274-5301_4,VDK00004274-5301_2					3e-169	Similar to protein purity of essence putative [Pediculus humanus corporis]
VDK00004277-5301	BlastX	gi|116129429|gb|EAA07716.4|			plus	4	626	9e-33	Similar to AGAP002831-PA [Anopheles gambiae str. PEST]
VDK00004277-5301	BlastX	ISCW002879-PA			minus	2902	3054	5e-10	Similar to conserved hypothetical protein|DS687722:56616:66193:-1|gene:ISCW002879
VDK00004277-5301	BlastP	gi|116129429|gb|EAA07716.4|	VDK00004277-5301_1					7e-27	Similar to AGAP002831-PA [Anopheles gambiae str. PEST]
VDK00004283-5298	BlastX	gi|212515688|gb|EEB17786.1|			minus	2755	3987	2e-39	Similar to WD-repeat protein putative [Pediculus humanus corporis]
VDK00004283-5298	BlastP	ISCW016520-PA	VDK00004283-5298_5					1e-40	Similar to WD-repeat protein putative|DS644582:368665:378336:-1|gene:ISCW016520
VDK00004284-5298	BlastX	gi|212517555|gb|EEB19429.1|			plus	983	1234	4e-23	Similar to Cysteine-rich hydrophobic domain 2 protein putative [Pediculus humanus corporis]
VDK00004284-5298	BlastP	gi|212517555|gb|EEB19429.1|	VDK00004284-5298_2					1e-24	Similar to Cysteine-rich hydrophobic domain 2 protein putative [Pediculus humanus corporis]
VDK00004285-5298	BlastX	gi|157012532|gb|EAA01148.4|			plus	3386	3562	5e-09	Similar to AGAP001819-PA [Anopheles gambiae str. PEST]
VDK00004289-5296	BlastX	ISCW013534-PA			plus	1002	1184	1e-09	Similar to 26S protease regulatory subunit putative|DS963678:33501:59046:-1|gene:ISCW013534
VDK00004308-5290	BlastX	gi|212510814|gb|EEB13912.1|			minus	1107	1280	3e-24	Similar to Ultrabithorax putative [Pediculus humanus corporis]
VDK00004323-5286	BlastX	ISCW006702-PA			plus	4926	5108	2e-14	Similar to microtubule-binding protein putative|DS759009:361658:371176:1|gene:ISCW006702
VDK00004323-5286	BlastP	ISCW006702-PA	VDK00004323-5286_2,VDK00004323-5286_3					3e-16	Similar to microtubule-binding protein putative|DS759009:361658:371176:1|gene:ISCW006702
VDK00004341-5281	BlastN	rDNA (AY626620.1)			plus	24	109	5e-29
VDK00004341-5281	BlastX	ISCW008471-PA			minus	1632	1820	3e-16	Similar to YrdC domain-containing protein|DS773185:45564:47284:-1|gene:ISCW008471
VDK00004341-5281	BlastP	ISCW008471-PA	VDK00004341-5281_5					1e-18	Similar to YrdC domain-containing protein|DS773185:45564:47284:-1|gene:ISCW008471
VDK00004349-5279	BlastX	ISCW016958-PA			minus	1884	2069	3e-16	Similar to structural constituent of cuticle putative|DS678998:292104:304646:-1|gene:ISCW016958
VDK00004356-5277	BlastX	ISCW007021-PA			minus	258	461	9e-11	Similar to phosphatidylinositol transfer protein SEC14 putative|DS772939:6122:27435:-1|gene:ISCW007021
VDK00004356-5277	BlastP	ISCW005899-PA	VDK00004356-5277_2					3e-12	Similar to phosphatidylinositol transfer protein SEC14 putative|DS767852:23722:33803:1|gene:ISCW005899
VDK00004357-5277	BlastX	gi|212515607|gb|EEB17723.1|			minus	1325	3770	2e-25	Similar to highwire putative [Pediculus humanus corporis]
VDK00004357-5277	BlastP	gi|212515607|gb|EEB17723.1|	VDK00004357-5277_4,VDK00004357-5277_10,VDK00004357-5277_5,VDK00004357-5277_12					2e-28	Similar to highwire putative [Pediculus humanus corporis]
VDK00004359-5276	BlastX	ISCW014559-PA			minus	1547	3774	1e-132	Similar to sorting nexin putative|DS945857:158936:161549:-1|gene:ISCW014559
VDK00004359-5276	BlastP	ISCW014559-PA	VDK00004359-5276_4,VDK00004359-5276_5					8e-83	Similar to sorting nexin putative|DS945857:158936:161549:-1|gene:ISCW014559
VDK00004361-5276	BlastX	ISCW002458-PA			minus	46	1212	2e-68	Similar to glycosylphosphatidylinositol anchor attachment 1 protein putative|DS673909:86973:104323:-1|gene:ISCW002458
VDK00004361-5276	BlastP	ISCW002458-PA	VDK00004361-5276_2					2e-64	Similar to glycosylphosphatidylinositol anchor attachment 1 protein putative|DS673909:86973:104323:-1|gene:ISCW002458
VDK00004363-5274	BlastX	gi|157016153|gb|EAL40045.3|			minus	2876	4917	5e-20	Similar to AGAP006324-PA [Anopheles gambiae str. PEST]
VDK00004363-5274	BlastP	gi|157016153|gb|EAL40045.3|	VDK00004363-5274_6,VDK00004363-5274_4,VDK00004363-5274_8,VDK00004363-5274_3					6e-23	Similar to AGAP006324-PA [Anopheles gambiae str. PEST]
VDK00004365-5274	BlastX	ISCW022772-PA			minus	1076	1222	1e-12	Similar to discoidin domain receptor putative|DS909250:80672:115658:-1|gene:ISCW022772
VDK00004377-5271	BlastX	gi|212518474|gb|EEB20227.1|			minus	1	2035	2e-39	Similar to still life sif putative [Pediculus humanus corporis]
VDK00004377-5271	BlastP	gi|157016355|gb|EAA44262.4|	VDK00004377-5271_10,VDK00004377-5271_8,VDK00004377-5271_7					8e-44	Similar to AGAP006590-PD [Anopheles gambiae str. PEST]
VDK00004384-5268	BlastX	ISCW017792-PA			minus	609	5251	2e-84	Similar to low density lipid receptor-related protein putative|DS723986:89670:171217:-1|gene:ISCW017792
VDK00004384-5268	BlastP	ISCW017792-PA	VDK00004384-5268_7,VDK00004384-5268_5,VDK00004384-5268_6,VDK00004384-5268_8					4e-78	Similar to low density lipid receptor-related protein putative|DS723986:89670:171217:-1|gene:ISCW017792
VDK00004391-5265	BlastX	ISCW006089-PA			minus	4	528	2e-55	Similar to thyrotropin-releasing hormone receptor putative|DS755450:72170:87450:-1|gene:ISCW006089
VDK00004391-5265	BlastP	ISCW006089-PA	VDK00004391-5265_6					5e-55	Similar to thyrotropin-releasing hormone receptor putative|DS755450:72170:87450:-1|gene:ISCW006089
VDK00004398-5264	BlastX	gi|212507199|gb|EEB11191.1|			minus	145	354	1e-11	Similar to tryptophan transporter putative [Pediculus humanus corporis]
VDK00004398-5264	BlastX	ISCW013626-PA			minus	809	5037	2e-21	Similar to sodium-neurotransmitter symporter putative|DS961955:34787:54385:-1|gene:ISCW013626
VDK00004398-5264	BlastP	ISCW013626-PA	VDK00004398-5264_3,VDK00004398-5264_2					4e-17	Similar to sodium-neurotransmitter symporter putative|DS961955:34787:54385:-1|gene:ISCW013626
VDK00004401-5262	BlastX	ISCW020079-PA			minus	2	1321	0	Similar to conserved hypothetical protein|DS821669:206853:228815:-1|gene:ISCW020079
VDK00004401-5262	BlastX	ISCW004426-PA			plus	3200	5065	1e-25	Similar to kelch domain-containing protein putative|DS709838:194922:207992:-1|gene:ISCW004426
VDK00004401-5262	BlastP	ISCW020079-PA	VDK00004401-5262_8					2e-177	Similar to conserved hypothetical protein|DS821669:206853:228815:-1|gene:ISCW020079
VDK00004401-5262	BlastP	ISCW004426-PA	VDK00004401-5262_4,VDK00004401-5262_3					4e-29	Similar to kelch domain-containing protein putative|DS709838:194922:207992:-1|gene:ISCW004426
VDK00004402-5262	BlastX	gi|157019944|gb|EAA04505.4|			minus	2172	2360	5e-09	Similar to AGAP007620-PA [Anopheles gambiae str. PEST]
VDK00004402-5262	BlastP	gi|157019944|gb|EAA04505.4|	VDK00004402-5262_3					2e-11	Similar to AGAP007620-PA [Anopheles gambiae str. PEST]
VDK00004412-5261	BlastX	ISCW000890-PA			plus	27	422	3e-16	Similar to dicer-1 putative|DS643033:192796:226069:-1|gene:ISCW000890
VDK00004412-5261	BlastP	gi|55241936|gb|EAA07793.2|	VDK00004412-5261_1					2e-18	Similar to AGAP002836-PA [Anopheles gambiae str. PEST]
VDK00004417-5261	BlastX	ISCW001663-PA			plus	2670	2819	3e-20	Similar to voltage-gated potassium channel putative|DS636787:630540:640754:1|gene:ISCW001663
VDK00004422-5259	BlastX	gi|55236884|gb|EAA13216.3|			minus	2266	4569	1e-118	Similar to AGAP004742-PB [Anopheles gambiae str. PEST]
VDK00004424-5259	BlastX	gi|212517361|gb|EEB19272.1|			plus	2764	2901	7e-09	Similar to conserved hypothetical protein [Pediculus humanus corporis]
VDK00004425-5259	BlastX	ISCW019416-PA			plus	141	359	5e-15	Similar to TATA-box binding protein (TBP) component of TFII-D and TFIIIB putative|DS777490:85674:100764:-1|gene:ISCW019416
VDK00004437-5256	BlastX	ISCW019418-PA			plus	2259	2420	9e-11	Similar to hypothetical protein|DS777490:112715:117260:-1|gene:ISCW019418
VDK00004437-5256	BlastP	ISCW019418-PA	VDK00004437-5256_2					3e-09	Similar to hypothetical protein|DS777490:112715:117260:-1|gene:ISCW019418
VDK00004451-5251	BlastX	ISCW018044-PA			plus	3617	5245	1e-131	Similar to lysyl-tRNA synthetase putative|DS698527:152439:162502:1|gene:ISCW018044
VDK00004451-5251	BlastP	ISCW018044-PA	VDK00004451-5251_2,VDK00004451-5251_3					4e-126	Similar to lysyl-tRNA synthetase putative|DS698527:152439:162502:1|gene:ISCW018044
VDK00004451-5251	BlastP	gi|212510298|gb|EEB13497.1|	VDK00004451-5251_1					3e-09	Similar to predicted protein [Pediculus humanus corporis]
VDK00004452-5250	BlastX	ISCW008454-PA			plus	2720	2980	1e-22	Similar to cuticular protein putative|DS772189:22027:76599:-1|gene:ISCW008454
VDK00004452-5250	BlastP	ISCW008454-PA	VDK00004452-5250_2					4e-22	Similar to cuticular protein putative|DS772189:22027:76599:-1|gene:ISCW008454
VDK00004464-5245	BlastX	ISCW012104-PA			minus	3045	3191	7e-09	Similar to monocarboxylate transporter putative|DS919878:143553:158297:1|gene:ISCW012104
VDK00004474-5242	BlastX	ISCW023226-PA			plus	2620	4527	0	Similar to microtubule associated serine/threonine kinase putative|DS934076:41246:71393:1|gene:ISCW023226
VDK00004474-5242	BlastP	gi|212511280|gb|EEB14297.1|	VDK00004474-5242_4					0	Similar to Microtubule-associated serine/threonine-protein kinase putative [Pediculus humanus corporis]
VDK00004476-5241	BlastX	ISCW022769-PA			minus	3293	4243	7e-49	Similar to conserved hypothetical protein|DS905614:273772:275878:-1|gene:ISCW022769
VDK00004476-5241	BlastP	ISCW022769-PA	VDK00004476-5241_6					5e-52	Similar to conserved hypothetical protein|DS905614:273772:275878:-1|gene:ISCW022769
VDK00004478-5241	BlastP	gi|157020838|gb|EAA03703.4|	VDK00004478-5241_6					3e-09	Similar to AGAP002193-PA [Anopheles gambiae str. PEST]
VDK00004479-5241	BlastX	ISCW013214-PA			minus	1	180	6e-12	Similar to acyl-coenzyme A oxidase putative|DS921898:23447:48900:1|gene:ISCW013214
VDK00004483-5240	BlastX	ISCW023034-PA			plus	1415	1759	2e-39	Similar to sidestep protein putative|DS971334:788760:789931:1|gene:ISCW023034
VDK00004483-5240	BlastP	ISCW023034-PA	VDK00004483-5240_1					6e-41	Similar to sidestep protein putative|DS971334:788760:789931:1|gene:ISCW023034
VDK00004486-5239	BlastX	ISCW005985-PA			minus	1134	4339	2e-73	Similar to NADH:ubiquinone oxidoreductase NDUFV1/51kDa subunit putative|DS754946:95609:97042:1|gene:ISCW005985
VDK00004486-5239	BlastP	ISCW005985-PA	VDK00004486-5239_7,VDK00004486-5239_9,VDK00004486-5239_8					6e-79	Similar to NADH:ubiquinone oxidoreductase NDUFV1/51kDa subunit putative|DS754946:95609:97042:1|gene:ISCW005985
VDK00004496-5237	BlastX	gi|212515030|gb|EEB17237.1|			plus	2796	4893	1e-31	Similar to DNA repair protein rad51 putative [Pediculus humanus corporis]
VDK00004496-5237	BlastP	gi|212515030|gb|EEB17237.1|	VDK00004496-5237_2					7e-34	Similar to DNA repair protein rad51 putative [Pediculus humanus corporis]
VDK00004498-5236	BlastX	ISCW022169-PA			minus	561	2011	2e-158	Similar to vesamicol binding protein putative|DS910653:587892:589586:1|gene:ISCW022169
VDK00004498-5236	BlastP	ISCW022169-PA	VDK00004498-5236_15,VDK00004498-5236_14					8e-160	Similar to vesamicol binding protein putative|DS910653:587892:589586:1|gene:ISCW022169
VDK00004521-5229	BlastX	gi|157017833|gb|EAA07629.4|			plus	1	1866	2e-68	Similar to AGAP002970-PA [Anopheles gambiae str. PEST]
VDK00004521-5229	BlastP	gi|116129017|gb|EAU76987.1|	VDK00004521-5229_2					3e-09	Similar to AGAP004274-PA [Anopheles gambiae str. PEST]
VDK00004521-5229	BlastP	gi|157017833|gb|EAA07629.4|	VDK00004521-5229_1					5e-63	Similar to AGAP002970-PA [Anopheles gambiae str. PEST]
VDK00004532-5224	BlastX	ISCW023035-PA			minus	572	904	4e-30	Similar to sidestep protein putative|DS971334:883081:919904:1|gene:ISCW023035
VDK00004532-5224	BlastX	ISCW023034-PA			minus	2480	2815	6e-39	Similar to sidestep protein putative|DS971334:788760:789931:1|gene:ISCW023034
VDK00004532-5224	BlastP	ISCW023034-PA	VDK00004532-5224_7					5e-41	Similar to sidestep protein putative|DS971334:788760:789931:1|gene:ISCW023034
VDK00004533-5224	BlastX	ISCW009227-PA			plus	1879	4248	2e-20	Similar to COP9 signalosome subunit CSN6 putative|DS816156:183444:188858:-1|gene:ISCW009227
VDK00004533-5224	BlastP	ISCW009227-PA	VDK00004533-5224_3,VDK00004533-5224_2					2e-23	Similar to COP9 signalosome subunit CSN6 putative|DS816156:183444:188858:-1|gene:ISCW009227
VDK00004538-5223	BlastX	ISCW012910-PA			plus	893	2109	1e-23	Similar to GBF1 protein putative|DS902191:160237:170940:1|gene:ISCW012910
VDK00004538-5223	BlastP	gi|212515878|gb|EEB17950.1|	VDK00004538-5223_2,VDK00004538-5223_4,VDK00004538-5223_6,VDK00004538-5223_1					2e-22	Similar to golgi-specific brefeldin A-resistance guanine nucleotide exchange factor putative [Pediculus humanus corporis]
VDK00004541-5223	BlastX	ISCW020128-PA			minus	2786	5199	2e-163	Similar to mediator of RNA polymerase II transcription subunit putative|DS826964:172182:175205:-1|gene:ISCW020128
VDK00004541-5223	BlastP	ISCW020128-PA	VDK00004541-5223_4					9e-162	Similar to mediator of RNA polymerase II transcription subunit putative|DS826964:172182:175205:-1|gene:ISCW020128
VDK00004546-5222	BlastX	ISCW018640-PA			minus	815	1672	1e-11	Similar to calmodulin-binding transcription activator putative|DS744030:279229:316516:-1|gene:ISCW018640
VDK00004546-5222	BlastP	ISCW018640-PA	VDK00004546-5222_9					3e-11	Similar to calmodulin-binding transcription activator putative|DS744030:279229:316516:-1|gene:ISCW018640
VDK00004547-5222	BlastX	ISCW016455-PA			plus	168	377	9e-09	Similar to gonadotropin inducible transcription factor putative|DS640379:355392:360605:-1|gene:ISCW016455
VDK00004547-5222	BlastP	gi|157020367|gb|EAA04118.4|	VDK00004547-5222_2					8e-10	Similar to AGAP007129-PA [Anopheles gambiae str. PEST]
VDK00004556-5220	BlastX	gi|212510880|gb|EEB13971.1|			plus	139	2566	3e-140	Similar to ubiquitin conjugation factor E4 B putative [Pediculus humanus corporis]
VDK00004556-5220	BlastP	gi|212510880|gb|EEB13971.1|	VDK00004556-5220_2,VDK00004556-5220_1					8e-75	Similar to ubiquitin conjugation factor E4 B putative [Pediculus humanus corporis]
VDK00004557-5220	BlastX	ISCW017211-PA			plus	3434	3607	4e-10	Similar to hypothetical protein|DS666276:13042:13683:1|gene:ISCW017211
VDK00004557-5220	BlastP	ISCW017211-PA	VDK00004557-5220_3					2e-11	Similar to hypothetical protein|DS666276:13042:13683:1|gene:ISCW017211
VDK00004558-5220	BlastX	ISCW022198-PA			minus	4948	5148	2e-19	Similar to carbonic anhydrase putative|DS917683:192405:217366:-1|gene:ISCW022198
VDK00004566-5218	BlastX	ISCW020057-PA			minus	1306	1485	2e-16	Similar to agrin putative|DS840466:739487:772731:-1|gene:ISCW020057
VDK00004566-5218	BlastP	ISCW020057-PA	VDK00004566-5218_1					8e-15	Similar to agrin putative|DS840466:739487:772731:-1|gene:ISCW020057
VDK00004573-5215	BlastX	gi|157017423|gb|EAL40577.3|			minus	3117	5045	2e-77	Similar to AGAP003519-PA [Anopheles gambiae str. PEST]
VDK00004573-5215	BlastP	gi|212515433|gb|EEB17580.1|	VDK00004573-5215_10,VDK00004573-5215_9,VDK00004573-5215_15,VDK00004573-5215_11					2e-74	Similar to multiple ankyrin repeats single kh domain protein putative [Pediculus humanus corporis]
VDK00004580-5212	BlastX	gi|212511347|gb|EEB14351.1|			minus	3630	4182	6e-40	Similar to enhancer of zeste ezh putative [Pediculus humanus corporis]
VDK00004580-5212	BlastP	gi|212511347|gb|EEB14351.1|	VDK00004580-5212_3,VDK00004580-5212_2					5e-43	Similar to enhancer of zeste ezh putative [Pediculus humanus corporis]
VDK00004582-5212	BlastX	ISCW002567-PA			minus	1040	1336	5e-09	Similar to apoptosis inhibitor putative|DS652957:30318:62061:-1|gene:ISCW002567
VDK00004582-5212	BlastX	gi|157013916|gb|EAA13869.4|			minus	2811	2960	1e-11	Similar to AGAP009645-PA [Anopheles gambiae str. PEST]
VDK00004582-5212	BlastP	gi|212506438|gb|EEB10656.1|	VDK00004582-5212_3					2e-09	Similar to Apoptosis inhibitor putative [Pediculus humanus corporis]
VDK00004596-5209	BlastX	gi|212516689|gb|EEB18675.1|			minus	3826	4140	1e-18	Similar to conserved hypothetical protein [Pediculus humanus corporis]
VDK00004596-5209	BlastP	gi|212516689|gb|EEB18675.1|	VDK00004596-5209_5					3e-18	Similar to conserved hypothetical protein [Pediculus humanus corporis]
VDK00004605-5207	BlastX	ISCW009262-PA			plus	2045	3243	2e-105	Similar to DNA methyltransferase 1-associated protein-1 putative|DS834911:16540:23320:1|gene:ISCW009262
VDK00004605-5207	BlastP	ISCW009262-PA	VDK00004605-5207_2,VDK00004605-5207_3					4e-77	Similar to DNA methyltransferase 1-associated protein-1 putative|DS834911:16540:23320:1|gene:ISCW009262
VDK00004611-5205	BlastX	ISCW021604-PA			minus	3998	4171	3e-16	Similar to ubiquitin protein ligase putative|DS885551:250169:274592:1|gene:ISCW021604
VDK00004611-5205	BlastP	gi|212510141|gb|EEB13366.1|	VDK00004611-5205_6					1e-12	Similar to E3 ubiquitin-protein ligase Nedd-4 putative [Pediculus humanus corporis]
VDK00004622-5202	BlastX	ISCW016223-PA			plus	2822	4607	8e-23	Similar to conserved hypothetical protein|DS612847:866168:873610:1|gene:ISCW016223
VDK00004622-5202	BlastP	ISCW016223-PA	VDK00004622-5202_3					8e-26	Similar to conserved hypothetical protein|DS612847:866168:873610:1|gene:ISCW016223
VDK00004625-5201	BlastX	ISCW001446-PA			minus	3571	4278	1e-63	Similar to acyl-CoA synthetase putative|DS620923:438298:450671:-1|gene:ISCW001446
VDK00004625-5201	BlastP	ISCW001446-PA	VDK00004625-5201_4,VDK00004625-5201_5					2e-43	Similar to acyl-CoA synthetase putative|DS620923:438298:450671:-1|gene:ISCW001446
VDK00004631-5199	BlastX	ISCW015942-PA			plus	64	4223	1e-26	Similar to phospholipase C gamma putative|DS637651:14587:38775:1|gene:ISCW015942
VDK00004631-5199	BlastP	ISCW015942-PA	VDK00004631-5199_1,VDK00004631-5199_3					2e-29	Similar to phospholipase C gamma putative|DS637651:14587:38775:1|gene:ISCW015942
VDK00004635-5198	BlastX	ISCW003644-PA			plus	11	1005	6e-23	Similar to hypothetical protein|DS709974:45815:59267:-1|gene:ISCW003644
VDK00004635-5198	BlastP	ISCW003644-PA	VDK00004635-5198_3,VDK00004635-5198_1					5e-25	Similar to hypothetical protein|DS709974:45815:59267:-1|gene:ISCW003644
VDK00004647-5193	BlastX	ISCW010260-PA			minus	2315	4951	6e-15	Similar to coiled-coil protein putative|DS822268:38574:49235:-1|gene:ISCW010260
VDK00004647-5193	BlastP	ISCW010260-PA	VDK00004647-5193_5,VDK00004647-5193_7					4e-17	Similar to coiled-coil protein putative|DS822268:38574:49235:-1|gene:ISCW010260
VDK00004649-5192	BlastX	ISCW010409-PA			plus	3947	4372	2e-19	Similar to zinc finger protein putative|DS863069:67649:77522:1|gene:ISCW010409
VDK00004649-5192	BlastP	ISCW010409-PA	VDK00004649-5192_4					1e-17	Similar to zinc finger protein putative|DS863069:67649:77522:1|gene:ISCW010409
VDK00004653-5191	BlastX	ISCW022606-PA			minus	3806	5185	5e-95	Similar to 80 kD MCM3-associated protein putative|DS912025:65329:127644:1|gene:ISCW022606
VDK00004653-5191	BlastP	ISCW022606-PA	VDK00004653-5191_3					5e-98	Similar to 80 kD MCM3-associated protein putative|DS912025:65329:127644:1|gene:ISCW022606
VDK00004655-5191	BlastX	gi|212515067|gb|EEB17271.1|			plus	253	5188	0	Similar to Spectrin alpha chain putative [Pediculus humanus corporis]
VDK00004655-5191	BlastP	gi|21299655|gb|EAA11800.1|	VDK00004655-5191_3,VDK00004655-5191_7,VDK00004655-5191_2,VDK00004655-5191_1,VDK00004655-5191_4					0	Similar to AGAP006686-PA [Anopheles gambiae str. PEST]
VDK00004658-5190	BlastP	ISCW005483-PA	VDK00004658-5190_4					9e-10	Similar to hypothetical protein|DS746157:60148:75271:1|gene:ISCW005483
VDK00004660-5189	BlastX	gi|212516028|gb|EEB18087.1|			plus	2236	2762	2e-20	Similar to laminin A chain putative [Pediculus humanus corporis]
VDK00004660-5189	BlastP	gi|212516566|gb|EEB18560.1|	VDK00004660-5189_5					1e-15	Similar to Netrin-1 precursor putative [Pediculus humanus corporis]
VDK00004665-5187	BlastX	ISCW010436-PA			plus	1243	1833	4e-52	Similar to secreted salivary gland peptide putative|DS890809:125849:130310:1|gene:ISCW010436
VDK00004665-5187	BlastP	ISCW010436-PA	VDK00004665-5187_1					3e-52	Similar to secreted salivary gland peptide putative|DS890809:125849:130310:1|gene:ISCW010436
VDK00004673-5185	BlastX	ISCW020596-PA			plus	3	1019	1e-147	Similar to UTP-glucose-1-phosphate uridylyltransferase putative|DS846142:234860:253027:-1|gene:ISCW020596
VDK00004673-5185	BlastP	ISCW020596-PA	VDK00004673-5185_1					2e-151	Similar to UTP-glucose-1-phosphate uridylyltransferase putative|DS846142:234860:253027:-1|gene:ISCW020596
VDK00004675-5185	BlastX	ISCW019551-PA			minus	1309	3955	5e-15	Similar to hypothetical protein|DS809732:816797:864441:1|gene:ISCW019551
VDK00004675-5185	BlastP	ISCW019551-PA	VDK00004675-5185_7,VDK00004675-5185_8					5e-16	Similar to hypothetical protein|DS809732:816797:864441:1|gene:ISCW019551
VDK00004678-5184	BlastX	ISCW020576-PA			plus	3995	4111	6e-10	Similar to hypothetical protein|DS835548:71893:117741:1|gene:ISCW020576
VDK00004681-5183	BlastX	ISCW003829-PA			plus	4737	5003	1e-20	Similar to conserved hypothetical protein|DS715816:24668:43167:-1|gene:ISCW003829
VDK00004681-5183	BlastP	ISCW003829-PA	VDK00004681-5183_2					5e-22	Similar to conserved hypothetical protein|DS715816:24668:43167:-1|gene:ISCW003829
VDK00004685-5182	BlastX	gi|212512374|gb|EEB15163.1|			minus	1788	4491	5e-27	Similar to kif1 putative [Pediculus humanus corporis]
VDK00004685-5182	BlastP	gi|212512374|gb|EEB15163.1|	VDK00004685-5182_1					9e-31	Similar to kif1 putative [Pediculus humanus corporis]
VDK00004688-5181	BlastX	ISCW011595-PA			minus	4137	4760	7e-22	Similar to kynurenine 3-monooxygenase putative|DS859455:187:2082:1|gene:ISCW011595
VDK00004688-5181	BlastP	gi|55238759|gb|EAA11712.2|	VDK00004688-5181_2,VDK00004688-5181_1					2e-17	Similar to AGAP005948-PA [Anopheles gambiae str. PEST]
VDK00004692-5180	BlastX	gi|212512643|gb|EEB15374.1|			minus	386	580	8e-12	Similar to down syndrome critical region protein putative [Pediculus humanus corporis]
VDK00004694-5180	BlastX	ISCW018156-PA			minus	3477	3584	6e-10	Similar to carrier protein MRS3/4 putative|DS727209:153880:163236:1|gene:ISCW018156
VDK00004716-5172	BlastX	ISCW020000-PA			minus	3555	3668	7e-11	Similar to protein kinase C putative|DS809923:17634:58421:1|gene:ISCW020000
VDK00004723-5170	BlastX	gi|212517682|gb|EEB19535.1|			minus	4179	5167	3e-42	Similar to GTP-binding protein 128up putative [Pediculus humanus corporis]
VDK00004727-5169	BlastX	ISCW002131-PA			plus	1085	2297	1e-26	Similar to conserved hypothetical protein|DS684865:80449:93916:1|gene:ISCW002131
VDK00004727-5169	BlastP	ISCW002131-PA	VDK00004727-5169_2,VDK00004727-5169_3					9e-30	Similar to conserved hypothetical protein|DS684865:80449:93916:1|gene:ISCW002131
VDK00004749-5164	BlastX	ISCW022609-PA			plus	5011	5163	2e-16	Similar to carnitine-acylcarnitine carrier protein putative|DS912025:155769:180724:1|gene:ISCW022609
VDK00004749-5164	BlastP	ISCW022609-PA	VDK00004749-5164_2					2e-18	Similar to carnitine-acylcarnitine carrier protein putative|DS912025:155769:180724:1|gene:ISCW022609
VDK00004751-5164	BlastX	gi|157016612|gb|EAA10382.4|			minus	2	1637	1e-104	Similar to AGAP005006-PA [Anopheles gambiae str. PEST]
VDK00004751-5164	BlastP	gi|157016612|gb|EAA10382.4|	VDK00004751-5164_6,VDK00004751-5164_7					1e-87	Similar to AGAP005006-PA [Anopheles gambiae str. PEST]
VDK00004759-5163	BlastX	ISCW009509-PA			plus	1964	2146	3e-13	Similar to conserved hypothetical protein|DS822941:409424:420406:-1|gene:ISCW009509
VDK00004759-5163	BlastP	ISCW009509-PA	VDK00004759-5163_2					3e-14	Similar to conserved hypothetical protein|DS822941:409424:420406:-1|gene:ISCW009509
VDK00004761-5162	BlastX	ISCW014380-PA			plus	3148	3366	3e-23	Similar to neurotrimin putative|DS961322:21356:37691:-1|gene:ISCW014380
VDK00004761-5162	BlastX	ISCW016571-PA			plus	3551	3697	4e-09	Similar to hypothetical protein|DS635218:81363:89044:-1|gene:ISCW016571
VDK00004761-5162	BlastP	ISCW014380-PA	VDK00004761-5162_2					8e-27	Similar to neurotrimin putative|DS961322:21356:37691:-1|gene:ISCW014380
VDK00004767-5160	BlastX	gi|157018475|gb|EAA07023.4|			plus	423	3295	6e-148	Similar to AGAP010693-PA [Anopheles gambiae str. PEST]
VDK00004767-5160	BlastP	gi|157018475|gb|EAA07023.4|	VDK00004767-5160_3,VDK00004767-5160_1,VDK00004767-5160_5,VDK00004767-5160_2					1e-153	Similar to AGAP010693-PA [Anopheles gambiae str. PEST]
VDK00004773-5159	BlastX	ISCW022679-PA			plus	115	1841	4e-112	Similar to synoviolin putative|DS918780:137378:140237:1|gene:ISCW022679
VDK00004773-5159	BlastP	ISCW022679-PA	VDK00004773-5159_1,VDK00004773-5159_3					6e-76	Similar to synoviolin putative|DS918780:137378:140237:1|gene:ISCW022679
VDK00004776-5158	BlastX	ISCW021581-PA			minus	2264	3588	2e-37	Similar to endocytosis/signaling protein EHD1 putative|DS861322:130841:131815:1|gene:ISCW021581
VDK00004776-5158	BlastP	ISCW021581-PA	VDK00004776-5158_3					4e-40	Similar to endocytosis/signaling protein EHD1 putative|DS861322:130841:131815:1|gene:ISCW021581
VDK00004788-5153	BlastX	ISCW016699-PA			plus	934	3008	6e-41	Similar to receptor protein tyrosine phosphatase putative|DS672509:132429:173396:-1|gene:ISCW016699
VDK00004788-5153	BlastP	ISCW016699-PA	VDK00004788-5153_1,VDK00004788-5153_3					3e-42	Similar to receptor protein tyrosine phosphatase putative|DS672509:132429:173396:-1|gene:ISCW016699
VDK00004790-5153	BlastX	ISCW021392-PA			minus	1368	1619	1e-15	Similar to exostosin-1 putative|DS866317:290418:291320:-1|gene:ISCW021392
VDK00004790-5153	BlastP	ISCW021392-PA	VDK00004790-5153_2					7e-14	Similar to exostosin-1 putative|DS866317:290418:291320:-1|gene:ISCW021392
VDK00004791-5152	BlastX	gi|212505537|gb|EEB09977.1|			minus	1748	3652	1e-35	Similar to Soluble guanylate cyclase gcy-31 putative [Pediculus humanus corporis]
VDK00004791-5152	BlastP	gi|212505537|gb|EEB09977.1|	VDK00004791-5152_5					3e-39	Similar to Soluble guanylate cyclase gcy-31 putative [Pediculus humanus corporis]
VDK00004793-5152	BlastX	ISCW016350-PA			minus	4330	4503	8e-18	Similar to RAS-related protein putative|DS622420:1636:12033:-1|gene:ISCW016350
VDK00004799-5150	BlastX	ISCW002074-PA			plus	4477	4869	3e-10	Similar to hypothetical protein|DS662048:68198:83094:1|gene:ISCW002074
VDK00004799-5150	BlastP	ISCW002074-PA	VDK00004799-5150_6					3e-12	Similar to hypothetical protein|DS662048:68198:83094:1|gene:ISCW002074
VDK00004801-5149	BlastX	gi|212513963|gb|EEB16361.1|			plus	1564	2558	2e-45	Similar to Tankyrase-1 putative [Pediculus humanus corporis]
VDK00004801-5149	BlastP	gi|212513963|gb|EEB16361.1|	VDK00004801-5149_2,VDK00004801-5149_4					1e-31	Similar to Tankyrase-1 putative [Pediculus humanus corporis]
VDK00004815-5146	BlastX	ISCW002370-PA			plus	3062	3283	1e-20	Similar to RAS-related protein putative|DS674823:5053:5640:-1|gene:ISCW002370
VDK00004815-5146	BlastP	ISCW002370-PA	VDK00004815-5146_2					3e-23	Similar to RAS-related protein putative|DS674823:5053:5640:-1|gene:ISCW002370
VDK00004819-5145	BlastX	ISCW001748-PA			plus	1417	1677	2e-24	Similar to acetylcholinesterase putative|DS631740:5492:7006:-1|gene:ISCW001748
VDK00004819-5145	BlastP	ISCW001748-PA	VDK00004819-5145_2					2e-25	Similar to acetylcholinesterase putative|DS631740:5492:7006:-1|gene:ISCW001748
VDK00004824-5144	BlastX	gi|55239915|gb|EAA10209.2|			plus	3031	4319	4e-24	Similar to AGAP008719-PA [Anopheles gambiae str. PEST]
VDK00004824-5144	BlastP	ISCW001784-PA	VDK00004824-5144_2					3e-16	Similar to SCF ubiquitin ligase complex putative|DS622131:174:10734:-1|gene:ISCW001784
VDK00004827-5144	BlastX	ISCW017931-PA			plus	3411	5142	1e-27	Similar to cytosolic carboxypeptidase putative|DS714551:196102:220203:-1|gene:ISCW017931
VDK00004827-5144	BlastP	gi|212513176|gb|EEB15804.1|	VDK00004827-5144_8,VDK00004827-5144_6					2e-30	Similar to conserved hypothetical protein [Pediculus humanus corporis]
VDK00004830-5143	BlastX	ISCW023338-PA			plus	6	4328	3e-58	Similar to talin putative|DS969850:65835:178162:1|gene:ISCW023338
VDK00004830-5143	BlastP	ISCW023338-PA	VDK00004830-5143_2,VDK00004830-5143_3,VDK00004830-5143_4,VDK00004830-5143_1					3e-53	Similar to talin putative|DS969850:65835:178162:1|gene:ISCW023338
VDK00004835-5141	BlastX	ISCW009700-PA			minus	2271	2465	3e-28	Similar to RAS family protein putative|DS833226:177351:181225:-1|gene:ISCW009700
VDK00004838-5141	BlastX	gi|157020712|gb|EAA04440.4|			plus	4164	4337	2e-17	Similar to AGAP006718-PA [Anopheles gambiae str. PEST]
VDK00004839-5140	BlastX	ISCW005204-PA			minus	1911	2075	3e-16	Similar to cyclic-nucleotide-gated cation channel putative|DS709805:88458:90678:-1|gene:ISCW005204
VDK00004847-5138	BlastX	gi|212517000|gb|EEB18954.1|			minus	471	5020	1e-29	Similar to Titin putative [Pediculus humanus corporis]
VDK00004849-5138	BlastX	ISCW012437-PA			plus	3855	3992	5e-10	Similar to hypothetical protein|DS892983:129194:151447:-1|gene:ISCW012437
VDK00004854-5136	BlastX	ISCW015037-PA			plus	2366	4968	3e-28	Similar to 5'->3' exoribonuclease putative|DS935676:355089:420127:1|gene:ISCW015037
VDK00004854-5136	BlastP	ISCW015037-PA	VDK00004854-5136_1,VDK00004854-5136_2					1e-19	Similar to 5'->3' exoribonuclease putative|DS935676:355089:420127:1|gene:ISCW015037
VDK00004855-5136	BlastX	ISCW004725-PA			minus	2050	2632	3e-24	Similar to conserved hypothetical protein|DS727794:1251:4999:1|gene:ISCW004725
VDK00004855-5136	BlastP	ISCW004725-PA	VDK00004855-5136_7					1e-26	Similar to conserved hypothetical protein|DS727794:1251:4999:1|gene:ISCW004725
VDK00004857-5136	BlastX	gi|212513652|gb|EEB16146.1|			plus	349	2507	2e-18	Similar to conserved hypothetical protein [Pediculus humanus corporis]
VDK00004857-5136	BlastX	ISCW014710-PA			minus	4644	4865	1e-28	Similar to phosphatidylethanolamine-binding protein putative|DS964544:88176:106106:1|gene:ISCW014710
VDK00004857-5136	BlastP	ISCW014710-PA	VDK00004857-5136_4					6e-32	Similar to phosphatidylethanolamine-binding protein putative|DS964544:88176:106106:1|gene:ISCW014710
VDK00004857-5136	BlastP	gi|212513652|gb|EEB16146.1|	VDK00004857-5136_3,VDK00004857-5136_2,VDK00004857-5136_1					4e-20	Similar to conserved hypothetical protein [Pediculus humanus corporis]
VDK00004859-5135	BlastX	gi|157013965|gb|EAU76028.2|			minus	384	566	2e-11	Similar to AGAP009726-PA [Anopheles gambiae str. PEST]
VDK00004859-5135	BlastX	ISCW022276-PA			minus	3794	3964	8e-10	Similar to Gb2-cadherin putative|DS921134:519814:597274:-1|gene:ISCW022276
VDK00004859-5135	BlastP	gi|157013965|gb|EAU76028.2|	VDK00004859-5135_3					9e-14	Similar to AGAP009726-PA [Anopheles gambiae str. PEST]
VDK00004862-5134	BlastX	gi|116116578|gb|EAA01688.4|			minus	3331	4290	1e-18	Similar to AGAP001273-PA [Anopheles gambiae str. PEST]
VDK00004862-5134	BlastP	gi|116116578|gb|EAA01688.4|	VDK00004862-5134_3					2e-18	Similar to AGAP001273-PA [Anopheles gambiae str. PEST]
[truncated: 20,693 more rows]
