# Supplementary material for: Genomic survey of the ectoparasitic mite Varroa destructor, a major pest of the honey bee Apis mellifera
Source: BMC Genomics. 2010 Oct 25;11:602. doi: 10.1186/1471-2164-11-602 (PMC3091747; doi:10.1186/1471-2164-11-602)
Supplement: Additional file 4 — ORFs with Pfam domains. Spreadsheet of significant Pfam domains within ORFs having BLASTP-detected similarity to GenBank sequences. [file 1471-2164-11-602-S4.XLS]

## Sheet: Sheet1
ORF	Description	Code	Bit score	E-value
VDK00061196-1731_1	Formate-tetrahydrofolate ligase	FTHFS	1037.9	0
VDK00033821-2523_6	Hsp70 protein	HSP70	1146.7	0
VDK00039793-2305_2	Ribonucleotide reductase, barrel doma	Ribonuc_red_lgC	1099.9	0
VDK00001677-6560_6	Hsp70 protein	HSP70	1177.8	0
VDK00010723-4058_6	Hsp90 protein	HSP90	1050.5	0
VDK00024521-2947_1	Hsp70 protein	HSP70	841.5	5.2e-250
VDK00007920-4466_4	Ribonucleotide reductase, barrel doma	Ribonuc_red_lgC	778.2	5.5e-231
VDK00004401-5262_8	TIP49 C-terminus	TIP49	726.8	1.7e-215
VDK00021889-3094_3	Actin	Actin	691.8	5.6e-205
VDK00006407-4761_2	Cse1	Cse1	688.4	6.1e-204
VDK00051655-1957_1	Hsp70 protein	HSP70	687.1	1.5e-203
VDK00023595-2997_1	tRNA synthetases class I (M)	tRNA-synt_1g	666	3.4e-197
VDK00053112-1920_2	Mab-21 protein	Mab-21	661.9	5.8e-196
VDK00006055-4834_1	Domain of unknown function (DUF1693)	DUF1693	654.2	1.2e-193
VDK00024684-2939_3	Hsp70 protein	HSP70	645.3	5.6e-191
VDK00014849-3614_3	Hsp70 protein	HSP70	637.9	9.6e-189
VDK00094997-1157_3	Endomembrane protein	EMP70	625	7.4e-185
VDK00039038-2331_2	Mannosyl oligosaccharide glucosidase	Glyco_hydro_63	620.5	1.6e-183
VDK00067784-1597_2	tRNA synthetases class II (A)	tRNA-synt_2c	612.1	5.5e-181
VDK00001383-6809_3	Presenilin	Presenilin	607.1	1.8e-179
VDK00001154-7071_12	Myosin head (motor domain)	Myosin_head	606.1	3.7e-179
VDK00019595-3241_10	Domain of Unknown Function (DUF906)	DUF906	582.5	4.7e-172
VDK00053928-1899_1	RNA polymerase I-associated factor PAF67	Paf67	556.5	3e-164
VDK00032259-2586_3	Soluble liver antigen/liver pancreas	SLA_LP_auto_ag	547.3	1.8e-161
VDK00010749-4055_6	Polycystin cation channel	PKD_channel	547.3	1.9e-161
VDK00077959-1412_3	Actin	Actin	536.8	2.6e-158
VDK00044415-2158_1	Sec63 Brl domain	Sec63	519.7	3.6e-153
VDK00008270-4406_2	Sodium:dicarboxylate symporter family	SDF	512.5	5.4e-151
VDK00063879-1674_1	MCM2/3/5 family	MCM	502.4	5.8e-148
VDK00064132-1668_2	Protein tyrosine kinase	Pkinase_Tyr	502.2	6.8e-148
VDK00055476-1861_6	Bacterial dnaA protein	Bac_DnaA	502.1	7.4e-148
VDK00024055-2972_1	Micro-fibrillar-associated protein	MFAP1_C	496.4	3.7e-146
VDK00059312-1773_1	MCM2/3/5 family	MCM	495.5	7.2e-146
VDK00020144-3205_4	Beige/BEACH domain	Beach	490.8	1.9e-144
VDK00039926-2301_3	Glycosyl hydrolases family N-termi	Glyco_hydro_38	490.4	2.5e-144
VDK00068124-1590_1	Protein of unknown function (DUF1253)	DUF1253	487.3	2.2e-143
VDK00056456-1839_2	Alpha-L-fucosidase	Alpha_L_fucos	486.2	4.6e-143
VDK00104058-1038_1	CTP synthase N-terminus	CTP_synth_N	481.5	1.1e-141
VDK00000985-7278_11	Phosphate transporter family	PHO4	476.5	3.8e-140
VDK00086759-1275_1	MOZ/SAS family	MOZ_SAS	472.1	7.8e-139
VDK00016316-3485_3	MCM2/3/5 family	MCM	469.4	5.3e-138
VDK00032030-2596_5	Conserved protein (DUF2356)	DUF2356	464.6	1.4e-136
VDK00002106-6249_5	2-oxoacid dehydrogenases acyltransfer	2-oxoacid_dh	461.2	1.5e-135
VDK00057310-1818_1	Papain family cysteine protease	Peptidase_C1	461.1	1.6e-135
VDK00000875-7425_2	RIC1	RIC1	459.8	4e-135
VDK00007678-4512_6	Serine carboxypeptidase S28	Peptidase_S28	452.7	5.5e-133
VDK00062714-1699_7	Aconitase family (aconitate hydratase)	Aconitase	445.8	6.5e-131
VDK00004127-5343_3	Myosin head (motor domain)	Myosin_head	443.4	3.5e-130
VDK00010026-4153_1	Aconitase family (aconitate hydratase	Aconitase	441.1	1.7e-129
VDK00062335-1706_4	CHDCT2 (NUC038) domain	CHDCT2	432.9	4.9e-127
VDK00027501-2796_1	ATP synthase alpha/beta family, nucleot	ATP-synt_ab	432	9.6e-127
VDK00000026-11820_21	RNA polymerase Rpb1, domain	RNA_pol_Rpb1_6	431	1.8e-126
VDK00032932-2559_2	Protein tyrosine kinase	Pkinase_Tyr	428.8	8.3e-126
VDK00028198-2763_5	Ribonucleotide reductase, small chain	Ribonuc_red_sm	428.2	1.3e-125
VDK00038495-2350_1	Hsp70 protein	HSP70	421	2e-123
VDK00009373-4244_1	Sec23/Sec24 trunk domain	Sec23_trunk	416	6e-122
VDK00020056-3210_3	SNF2 family N-terminal domain	SNF2_N	412.5	7.1e-121
VDK00004673-5185_1	UTP-glucose-1-phosphate uridylyltransferase	UDPGP	407.7	1.9e-119
VDK00000111-10053_8	Kinesin motor domain	Kinesin	407.8	1.9e-119
VDK00055123-1869_2	Glycogen synthase	Glycogen_syn	406.8	3.7e-119
VDK00025932-2875_2	Protein tyrosine kinase	Pkinase_Tyr	405.7	7.6e-119
VDK00010714-4059_1	PET112 family, N terminal region	GatB_N	396.2	5.8e-116
VDK00001568-6645_5	STAT protein, DNA binding domain	STAT_bind	393.1	4.8e-115
VDK00001240-6963_8	Thymidylate synthase	Thymidylat_synt	390.2	3.6e-114
VDK00028364-2755_3	GDP dissociation inhibitor	GDI	382.7	6.4e-112
VDK00087761-1261_2	Sec23/Sec24 trunk domain	Sec23_trunk	381.3	1.7e-111
VDK00028351-2756_1	S-adenosyl-L-homocysteine hydrolase, N	AdoHcyase_NAD	378.6	1.1e-110
VDK00011140-4006_7	Myosin head (motor domain)	Myosin_head	378.5	1.2e-110
VDK00005755-4906_3	De-etiolated protein Det1	Det1	378.5	1.2e-110
VDK00035897-2442_1	TCP-1/cpn60 chaperonin family	Cpn60_TCP1	377.4	2.6e-110
VDK00019543-3245_2	tRNA synthetases class I (C) catalytic	tRNA-synt_1e	377.1	3.2e-110
VDK00001334-6859_2	Signal peptide peptidase	Peptidase_A22B	372.8	6e-109
VDK00002967-5789_7	Protein tyrosine kinase	Pkinase_Tyr	371.6	1.4e-108
VDK00011428-3974_4	LMBR1-like membrane protein	LMBR1	370.2	3.8e-108
VDK00052775-1928_2	BRO1-like domain	BRO1	358.9	9.3e-105
VDK00019121-3278_7	Hsp70 protein	HSP70	351.6	1.5e-102
VDK00111823-946_1	SNF2 family N-terminal domain	SNF2_N	351	2.2e-102
VDK00094457-1164_2	Tub family	Tub	350.6	3e-102
VDK00013733-3727_3	Intra-flagellar transport protein	IFT57	343.9	3.1e-100
VDK00085507-1293_1	Glycosyl hydrolases family	Glyco_hydro_18	343.8	3.4e-100
VDK00006016-4842_2	Sec63 Brl domain	Sec63	340.3	3.7e-99
VDK00016043-3509_11	Beta-trefoil	Beta-trefoil	339.8	5.3e-99
VDK00005066-5080_4	Cyclophilin type peptidyl-prolyl cis-tr	Pro_isomerase	339.7	5.5e-99
VDK00018244-3339_1	SNF2 family N-terminal domain	SNF2_N	339.7	5.8e-99
VDK00014632-3635_6	Glycosyl transferase family domain	Glyco_transf_64	338.9	1e-98
VDK00003641-5519_3	Poly(ADP-ribose) polymerase catalytic domain	PARP	336.1	6.8e-98
VDK00025554-2893_5	Cas1p-like protein	Cas1p	335.7	9.1e-98
VDK00057866-1805_7	Protein-tyrosine phosphatase	Y_phosphatase	335.6	9.6e-98
VDK00021417-3123_5	Cullin family	Cullin	335.4	1.1e-97
VDK00103566-1044_2	PROCN (NUC071) domain	PROCN	334.4	2.2e-97
VDK00038210-2359_6	Phosphatidylinositol and 4-kinase	PI3_PI4_kinase	333.7	3.5e-97
VDK00041697-2243_4	Myosin head (motor domain)	Myosin_head	333.5	4.3e-97
VDK00004474-5242_4	Domain of unknown function (DUF1908)	DUF1908	332.6	7.6e-97
VDK00021401-3124_5	Histone methylation protein DOT1	DOT1	332.6	7.6e-97
VDK00003848-5442_2	Elongation factor Tu GTP binding domain	GTP_EFTU	332.6	7.7e-97
VDK00001057-7181_6	ABC transporter transmembrane region	ABC_membrane_2	332	1.2e-96
VDK00060345-1750_5	Innexin	Innexin	329.6	6.3e-96
VDK00001447-6754_6	Protein kinase domain	Pkinase	328.2	1.7e-95
VDK00105631-1019_1	Coatomer WD associated region	Coatomer_WDAD	327.9	2.1e-95
VDK00079614-1384_1	Actin	Actin	326.9	4e-95
VDK00011293-3988_3	Scramblase	Scramblase	326	7.7e-95
VDK00002477-6033_5	Carbamoyl-phosphate synthase L chain,	CPSase_L_D2	325.1	1.4e-94
VDK00008255-4409_3	Domain of unknown function (DUF382)	DUF382	319.4	7.5e-93
VDK00029529-2704_4	Enolase, C-terminal TIM barrel domain	Enolase_C	318.5	1.3e-92
VDK00054845-1877_5	Ribonucleotide reductase, small chain	Ribonuc_red_sm	318.2	1.7e-92
VDK00039978-2299_4	Phosphoribosylglycinamide synthetase,	GARS_A	314.5	2.1e-91
VDK00003936-5411_5	UAA transporter family	UAA	312.3	1e-90
VDK00007252-4589_9	CBL proto-oncogene N-terminal domain	Cbl_N	311	2.5e-90
VDK00003944-5407_2	Adaptor complexes medium subunit famil	Adap_comp_sub	310.7	3.1e-90
VDK00057260-1820_2	Actin	Actin	308.9	1e-89
VDK00067226-1606_2	RNA polymerase Rpb2, domain	RNA_pol_Rpb2_2	306.3	6.3e-89
VDK00056478-1838_2	Hydantoinase/oxoprolinase N-terminal r	Hydant_A_N	305.1	1.4e-88
VDK00070555-1543_1	Phosphoenolpyruvate carboxykinase	PEPCK	304.5	2.2e-88
VDK00061772-1718_4	Cytochrome P450	p450	304	3.2e-88
VDK00085878-1288_1	Aspartyl protease	Asp_protease	303.7	3.8e-88
VDK00083722-1320_1	S-adenosylmethionine synthetase, C-te	S-AdoMet_synt_C	301.5	1.7e-87
VDK00017424-3399_3	Paired box' domain	PAX	301.5	1.8e-87
VDK00001765-6500_8	Serpin (serine protease inhibitor)	Serpin	301	2.6e-87
VDK00013833-3717_10	Beige/BEACH domain	Beach	299.5	7.3e-87
VDK00024803-2933_1	D-glucuronyl C5-epimerase C-terminus	C5-epim_C	297.1	3.9e-86
VDK00051748-1954_2	Alpha-kinase family	Alpha_kinase	295.4	1.2e-85
VDK00063180-1689_1	Ras family	Ras	294.5	2.3e-85
VDK00016761-3449_2	MH2 domain	MH2	293.1	5.9e-85
VDK00112310-940_1	ATP:guanido phosphotransferase, C-term	ATP-gua_Ptrans	292.7	7.8e-85
VDK00006604-4719_4	Biopterin-dependent aromatic amino acid h	Biopterin_H	290.7	3.1e-84
VDK00024252-2961_2	Myosin head (motor domain)	Myosin_head	290.6	3.3e-84
VDK00075796-1448_4	Glycosyl hydrolases family	Glyco_hydro_18	289.9	5.7e-84
VDK00001396-6797_8	Hsp90 protein	HSP90	289.2	8.8e-84
VDK00005324-5021_4	transmembrane receptor (rhodopsin f	7tm_1	289.1	9.5e-84
VDK00001317-6878_9	GXGXG motif	GXGXG	288.5	1.4e-83
VDK00073477-1489_1	E1-E2 ATPase	E1-E2_ATPase	285.9	8.8e-83
VDK00002139-6230_1	DNA polymerase family A	DNA_pol_A	285.6	1.1e-82
VDK00024112-2968_3	Prp18 domain	Prp18	284.4	2.5e-82
VDK00088725-1247_3	Putative snoRNA binding domain	Nop	282.7	8.1e-82
VDK00012888-3812_2	Fructose-bisphosphate aldolase class-I	Glycolytic	279.2	9.2e-81
VDK00041936-2235_5	Conserved carboxylase domain	PYC_OADA	278.6	1.5e-80
VDK00015995-3513_2	Enoyl-CoA hydratase/isomerase family	ECH	277.3	3.4e-80
VDK00095771-1146_1	Mediator complex subunit MED14	MED14	277.3	3.6e-80
VDK00025072-2920_1	Innexin	Innexin	276.8	4.7e-80
VDK00022021-3086_2	GNS1/SUR4 family	ELO	275.8	9.6e-80
VDK00030768-2649_2	GNS1/SUR4 family	ELO	274.6	2.2e-79
VDK00023511-3002_5	Hexokinase	Hexokinase_2	274.1	3.1e-79
VDK00026882-2827_1	Proteasome activator pa28 beta subunit	PA28_beta	273.6	4.6e-79
VDK00121692-841_1	Actin	Actin	273.1	6.2e-79
VDK00032186-2589_2	CoA-ligase	Ligase_CoA	272.7	8.2e-79
VDK00014359-3665_2	Zinc carboxypeptidase	Peptidase_M14	272	1.4e-78
VDK00073905-1481_1	Tubulin/FtsZ family, C-terminal domain	Tubulin_C	271.6	1.8e-78
VDK00006753-4684_1	D-isomer specific 2-hydroxyacid dehydr	2-Hacid_dh_C	267.7	2.7e-77
VDK00120716-851_2	Glycosyl transferase family domain	Glyco_transf_64	266.6	5.8e-77
VDK00003465-5588_9	FACT complex subunit (SPT16/CDC68)	SPT16	266.6	5.9e-77
VDK00006337-4777_2	Dor1-like family	Dor1	266.5	6.3e-77
VDK00043792-2177_1	IMP dehydrogenase GMP reductase dom	IMPDH	265.6	1.1e-76
VDK00000026-11820_20	RNA polymerase Rpb1, domain	RNA_pol_Rpb1_3	265.2	1.5e-76
VDK00025768-2882_2	Protein of unknown function (DUF229)	DUF229	265	1.8e-76
VDK00009299-4252_2	MCM2/3/5 family	MCM	265	1.8e-76
VDK00031621-2612_1	Tubulin/FtsZ family, C-terminal domain	Tubulin_C	264.7	2.2e-76
VDK00002867-5835_4	SNF2 family N-terminal domain	SNF2_N	263.6	4.5e-76
VDK00019163-3274_1	T-box	T-box	263.3	5.8e-76
VDK00076222-1442_2	Trafficking protein Mon1	2009-12-01	263.1	6.7e-76
VDK00037035-2402_1	Phosphorylase superfamily	PNP_UDP_1	262.9	7.3e-76
VDK00039042-2331_2	Protein kinase domain	Pkinase	262.9	7.7e-76
VDK00005585-4956_9	Met-10+ like-protein	Met_10	262.1	1.3e-75
VDK00018034-3355_8	DZF	DZF	261.7	1.7e-75
VDK00074834-1465_1	DNA ligase N terminus	DNA_ligase_A_N	259.8	6.5e-75
VDK00020266-3197_1	AMP-binding enzyme	AMP-binding	259.8	6.6e-75
VDK00037324-2391_9	transmembrane receptor (rhodopsin f	7tm_1	259.5	7.9e-75
VDK00026203-2862_4	Strabismus protein	Strabismus	259	1.1e-74
VDK00088914-1244_2	Domain of unknown function	DUF300	256.7	5.3e-74
VDK00023008-3030_3	LUC7 N_terminus	LUC7	254.4	2.7e-73
VDK00074760-1467_1	Domain found in IF2B/IF5	eIF-5_eIF-2B	253.9	3.8e-73
VDK00042455-2219_1	Folate-sensitive fragile site protein Fra10A	Fra10Ac1	252.5	1e-72
VDK00014019-3697_3	Eukaryotic membrane protein family	DUF747	251.3	2.3e-72
VDK00027462-2798_1	NGP1NT (NUC091) domain	NGP1NT	250.6	3.8e-72
VDK00058963-1781_1	Zinc carboxypeptidase	Peptidase_M14	250.2	4.9e-72
VDK00044625-2151_2	mRNA capping enzyme, catalytic domain	mRNA_cap_enzyme	249.2	9.8e-72
VDK00113031-932_3	Adenylate and Guanylate cyclase catalyt	Guanylate_cyc	249	1.2e-71
VDK00005101-5069_2	Papain family cysteine protease	Peptidase_C1	248.8	1.3e-71
VDK00001396-6797_3	Protein of unknown function (DUF2049)	DUF2049	247.9	2.4e-71
VDK00005430-4995_3	transmembrane receptor (rhodopsin f	7tm_1	247.3	3.7e-71
VDK00010496-4091_1	Phosphoinositide 3-kinase family, accessory	PI3Ka	247.3	3.8e-71
VDK00021237-3135_3	Elongation factor gamma, conserved	EF1G	246.9	4.9e-71
VDK00005532-4969_3	DEAD/DEAH box helicase	DEAD	246.7	5.8e-71
VDK00003659-5514_10	Fork head domain	Fork_head	245.2	1.6e-70
VDK00002339-6112_2	Protein kinase domain	Pkinase	244.5	2.5e-70
VDK00076195-1443_1	RIO1 family	RIO1	243.2	6.2e-70
VDK00004147-5335_5	transmembrane sweet-taste receptor	7tm_3	242	1.5e-69
VDK00010544-4083_2	ADP-ribosylation factor family	Arf	241.3	2.3e-69
VDK00011048-4017_6	Elongation factor Tu GTP binding domain	GTP_EFTU	241	2.9e-69
VDK00038507-2349_3	Malic enzyme, N-terminal domain	malic	240.5	4e-69
VDK00055013-1872_2	DEAD/DEAH box helicase	DEAD	240	5.9e-69
VDK00032135-2591_3	ESCRT-II complex subunit	ESCRT-II	239.8	6.9e-69
VDK00070123-1551_1	Protein kinase domain	Pkinase	239.6	7.6e-69
VDK00049465-2017_2	SLIDE	SLIDE	239.5	8.4e-69
VDK00042561-2215_2	CP2 transcription factor	CP2	239.3	9.4e-69
VDK00090385-1223_4	Ribosomal L15	Ribosomal_L15e	239	1.2e-68
VDK00000303-8758_1	Sema domain	Sema	238.4	1.7e-68
VDK00160546-519_2	SNF5 SMARCB1 INI1	SNF5	238	2.3e-68
VDK00013289-3770_3	Protein-tyrosine phosphatase	Y_phosphatase	237.6	3.1e-68
VDK00072921-1500_3	FAD linked oxidases, C-terminal domain	FAD-oxidase_C	237.5	3.4e-68
VDK00012275-3877_2	DEAD/DEAH box helicase	DEAD	236.6	6e-68
VDK00026748-2834_2	Conserved hypothetical ATP binding protein	ATP_bind_1	236	9.1e-68
VDK00026200-2862_1	Hsp70 protein	HSP70	235	1.8e-67
VDK00031499-2618_4	NOT2 NOT3 NOT5 family	NOT2_3_5	234.9	2e-67
VDK00015809-3529_3	Ion transport protein	Ion_trans	234.5	2.7e-67
VDK00103064-1050_2	Mob1/phocein family	Mob1_phocein	233.8	4.2e-67
VDK00001431-6762_8	Protein of unknown function (DUF803)	DUF803	233.5	5.3e-67
VDK00007833-4482_6	GTPase-activator protein for Ras-like	RasGAP	232.9	7.8e-67
VDK00048346-2046_3	Proteasome activator pa28 beta subunit	PA28_beta	232.8	8.4e-67
VDK00072287-1511_1	lactate/malate dehydrogenase, NAD bin	Ldh_1_N	232.5	1.1e-66
VDK00112757-935_1	Protein kinase domain	Pkinase	232.5	1.1e-66
VDK00006407-4761_5	CAS/CSE protein, C-terminus	CAS_CSE1	232.2	1.3e-66
VDK00009450-4233_1	NAD dependent epimerase/dehydratase f	Epimerase	231.5	2.2e-66
VDK00005625-4946_2	Protein tyrosine kinase	Pkinase_Tyr	230.9	3.1e-66
VDK00034658-2488_2	Thiolase, C-terminal domain	Thiolase_C	230.5	4.3e-66
VDK00104744-1030_1	ABC transporter	ABC_tran	230.3	4.9e-66
VDK00000249-9060_6	Citrate synthase	Citrate_synt	230.1	5.5e-66
VDK00077243-1425_1	Fork head domain	Fork_head	229.1	1.1e-65
VDK00085372-1295_1	S-adenosylmethionine synthetase, cent	S-AdoMet_synt_M	228.4	1.8e-65
VDK00027711-2786_1	CPSF A subunit region	CPSF_A	227.2	4.2e-65
VDK00000275-8898_1	Fork head domain	Fork_head	226.6	6.5e-65
VDK00037692-2377_4	Ion transport protein	Ion_trans	225.9	1e-64
VDK00017397-3401_2	DIE2/ALG10 family	DIE2_ALG10	224.2	3.2e-64
VDK00118392-874_1	Acyl-CoA dehydrogenase, C-terminal doma	Acyl-CoA_dh_1	222.7	9.4e-64
VDK00105625-1019_7	Aldehyde dehydrogenase family	Aldedh	220.6	4e-63
VDK00031204-2631_3	RhoGAP domain	RhoGAP	220.4	4.6e-63
VDK00066198-1627_2	Thymidylate synthase	Thymidylat_synt	219.8	7.2e-63
VDK00059115-1777_1	Glutathione peroxidase	GSHPx	219.6	8.4e-63
VDK00034614-2490_1	Dynein heavy chain, N-terminal region	DHC_N2	218.1	2.3e-62
VDK00118571-872_1	Ribosomal S3Ae family	Ribosomal_S3Ae	217.9	2.7e-62
VDK00024759-2935_1	Furin-like cysteine rich region	Furin-like	217.7	3e-62
VDK00001657-6573_6	Trypsin	Trypsin	216.6	6.5e-62
VDK00121571-842_1	Splicing factor 3B subunit (SF3b10)	SF3b10	216.3	8e-62
VDK00117966-879_2	PRELI-like family	PRELI	215.3	1.6e-61
VDK00126606-790_1	Fork head domain	Fork_head	215.1	1.8e-61
VDK00062325-1706_5	Elongation factor Tu C-terminal domain	GTP_EFTU_D3	214.7	2.4e-61
VDK00011778-3934_6	Carbamoyl-phosphate synthase L chain,	CPSase_L_chain	213.9	4.2e-61
VDK00157455-535_1	Cyclophilin type peptidyl-prolyl cis-tr	Pro_isomerase	213.1	7.4e-61
VDK00075782-1449_1	Dihydrofolate reductase	DHFR_1	211.8	1.8e-60
VDK00038627-2345_3	Galactosyltransferase	Galactosyl_T_2	210.8	3.5e-60
VDK00008686-4345_2	Kinesin motor domain	Kinesin	210.7	3.9e-60
VDK00034700-2486_5	Methylpurine-DNA glycosylase (MPG)	Pur_DNA_glyco	209.9	6.7e-60
VDK00006151-4816_7	SKI/SNO/DAC family	Ski_Sno	209.6	8.4e-60
VDK00077054-1428_1	Protein-tyrosine phosphatase	Y_phosphatase	209.1	1.2e-59
VDK00039947-2300_2	MOZ/SAS family	MOZ_SAS	208.8	1.4e-59
VDK00131381-744_1	Ribosomal L37ae protein family	Ribosomal_L37ae	207.6	3.4e-59
VDK00010301-4118_5	DEAD/DEAH box helicase	DEAD	207.5	3.6e-59
VDK00009120-4280_1	GNS1/SUR4 family	ELO	207.3	4.2e-59
VDK00088697-1247_1	Protein-tyrosine phosphatase	Y_phosphatase	206.7	6.3e-59
VDK00111354-951_1	Proliferating cell nuclear antigen, N-termin	PCNA_N	205.5	1.4e-58
VDK00031913-2600_1	ZU5 domain	ZU5	205.4	1.5e-58
VDK00060644-1744_1	Ulp1 protease family, C-terminal cata	Peptidase_C48	205	2e-58
VDK00057746-1808_2	Myristoyl-CoA:protein N-myristoyltran	NMT	204.8	2.2e-58
VDK00046182-2107_6	RanBP1 domain	Ran_BP1	204.4	3e-58
VDK00002621-5953_5	Ribosomal protein S8e	Ribosomal_S8e	203.4	6.3e-58
VDK00018250-3338_3	DEAD/DEAH box helicase	DEAD	203.3	6.4e-58
VDK00081362-1357_1	KR domain	KR	203.3	6.4e-58
VDK00007885-4471_1	Ras family	Ras	202.7	9.7e-58
VDK00000371-8495_12	Histone acetyl transferase HAT1 N-ter	Hat1_N	202.6	1.1e-57
VDK00017705-3378_1	DEAD/DEAH box helicase	DEAD	202.4	1.2e-57
VDK00074295-1475_3	Trypsin	Trypsin	202	1.6e-57
VDK00011894-3919_1	GNS1/SUR4 family	ELO	201.7	1.9e-57
VDK00070603-1542_3	Conserved mid region of cactin	Cactin_mid	200.2	5.7e-57
VDK00054273-1890_4	Myosin head (motor domain)	Myosin_head	198.8	1.5e-56
VDK00081859-1349_1	Adenylate kinase	ADK	198.8	1.5e-56
VDK00013955-3704_1	Carboxylesterase	COesterase	198.5	1.9e-56
VDK00041272-2257_4	MH1 domain	MH1	198.4	2e-56
VDK00013833-3717_9	Domain of Unknown Function (DUF1088)	DUF1088	197.8	3e-56
VDK00038162-2361_2	Protein kinase domain	Pkinase	197.3	4.2e-56
VDK00119869-860_1	Exportin 1-like protein	Xpo1	196.4	8e-56
VDK00013720-3729_5	FKBP-type peptidyl-prolyl cis-trans isomeras	FKBP_C	196.2	8.8e-56
VDK00069738-1558_2	DE Adenylate cyclase associated (CAP) C te	CAP_C	195.2	1.7e-55
VDK00065170-1647_1	Got1-like family	Got1	194.8	2.4e-55
VDK00018325-3333_3	Cysteine dioxygenase type I	CDO_I	194.1	3.8e-55
VDK00037685-2378_1	GTPase-activator protein for Ras-like	RasGAP	194	4e-55
VDK00145025-627_2	Translocation protein Sec62	Sec62	192.4	1.3e-54
VDK00002487-6027_1	Hydroxymethylglutaryl-coenzyme A synth	HMG_CoA_synt_C	191.7	2e-54
VDK00086014-1286_1	Tubulin/FtsZ family, C-terminal domain	Tubulin_C	191.6	2.1e-54
VDK00049813-2007_1	Cyclin, N-terminal domain	Cyclin_N	190.9	3.5e-54
VDK00136365-699_2	Fibrillarin	Fibrillarin	190.5	4.8e-54
VDK00008146-4427_1	Thiolase, C-terminal domain	Thiolase_C	189.2	1.1e-53
VDK00004653-5191_3	SAC3/GANP/Nin1/mts3/eIF-3 p25 family	SAC3_GANP	189.2	1.1e-53
VDK00056895-1828_3	MyTH4 domain	MyTH4	188.9	1.4e-53
VDK00021961-3089_1	Protein of unknown function DUF55	DUF55	188.6	1.8e-53
VDK00158583-529_1	Ubiquitin-conjugating enzyme	UQ_con	188.2	2.4e-53
VDK00017824-3370_2	Arfaptin-like domain	Arfaptin	187.7	3.3e-53
VDK00028780-2737_2	Lanthionine synthetase C-like protein	LANC_like	187.6	3.5e-53
VDK00023994-2975_3	Trypsin	Trypsin	187.6	3.5e-53
VDK00096436-1136_1	Pyruvate kinase, alpha/beta domain	PK_C	187.5	3.8e-53
VDK00014476-3652_2	Ubiquitin carboxyl-terminal hydrolase	Peptidase_C12	187.4	3.9e-53
VDK00061553-1723_3	Protein tyrosine kinase	Pkinase_Tyr	187.3	4.3e-53
VDK00086821-1274_1	Glycosyltransferase family	Glyco_transf_43	187.2	4.4e-53
VDK00118554-873_1	S-adenosylmethionine synthetase, C-te	S-AdoMet_synt_C	187.1	4.9e-53
VDK00001710-6539_14	SKI/SNO/DAC family	Ski_Sno	187.1	5e-53
VDK00131788-741_1	Dedicator of cytokinesis	Ded_cyto	186	1.1e-52
VDK00034767-2485_2	Conserved carboxylase domain	PYC_OADA	185.4	1.5e-52
VDK00020468-3184_4	Glyceraldehyde 3-phosphate dehydrogenase, NA	Gp_dh_N	185.2	1.9e-52
VDK00121787-840_1	SET domain	SET	185.2	1.9e-52
VDK00087855-1259_1	CobW/HypB/UreG, nucleotide-binding domain	cobW	184.6	2.8e-52
VDK00033067-2554_1	Ras family	Ras	184.5	2.9e-52
VDK00038195-2360_2	Trypsin	Trypsin	184.2	3.6e-52
VDK00019681-3236_3	Ulp1 protease family, C-terminal cataly	Peptidase_C48	184.2	3.6e-52
VDK00030391-2665_6	Zinc finger, C4 type (two domains)	zf-C4	183.6	5.6e-52
VDK00035545-2456_1	Zinc finger, C4 type (two domains)	zf-C4	183.6	5.6e-52
VDK00085793-1289_1	Ribosomal protein S7p/S5e	Ribosomal_S7	183.4	6.5e-52
VDK00123039-827_1	Guanylate kinase	Guanylate_kin	183.1	8e-52
VDK00042750-2209_2	Phosphate transporter family	PHO4	182.9	9.1e-52
VDK00086971-1272_2	Thioredoxin	Thioredoxin	182.3	1.3e-51
VDK00053818-1902_1	Electron transfer flavoprotein FAD-bindi	ETF_alpha	181.9	1.7e-51
VDK00019093-3280_4	DEAD/DEAH box helicase	DEAD	181.6	2.2e-51
VDK00003160-5705_3	VEFS-Box of polycomb protein	VEFS-Box	180.1	6.2e-51
VDK00043953-2172_2	TLD	TLD	179.8	7.9e-51
VDK00008085-4438_1	Phospholipase D/viral envelope	PLD_envelope	179.5	9.5e-51
VDK00044819-2146_3	SRP54-type protein, GTPase domain	SRP54	179.2	1.2e-50
VDK00108516-984_3	Fork head domain	Fork_head	179.2	1.2e-50
VDK00122936-828_1	LNS2 (Lipin/Ned1/Smp2)	LNS2	178.8	1.5e-50
VDK00051265-1966_2	SKI/SNO/DAC family	Ski_Sno	178.6	1.8e-50
VDK00013662-3733_9	Fork head domain	Fork_head	178.1	2.6e-50
VDK00037091-2400_4	3-beta hydroxysteroid dehydrogenase/i	3Beta_HSD	177.8	3.1e-50
VDK00002865-5836_3	Tubulin/FtsZ family, GTPase domain	Tubulin	177.6	3.5e-50
VDK00007546-4535_7	Ion transport protein	Ion_trans	177.5	3.7e-50
VDK00001301-6887_14	Cyclin-dependent kinase regulatory subunit	CKS	177.3	4.3e-50
VDK00025062-2920_3	Papain family cysteine protease	Peptidase_C1	176.7	6.5e-50
VDK00021117-3143_2	ThiF family	ThiF	176.5	7.8e-50
VDK00024629-2942_1	FKBP-type peptidyl-prolyl cis-trans isomeras	FKBP_C	176.5	7.9e-50
VDK00089216-1240_4	Ets-domain	Ets	176.3	8.7e-50
VDK00118308-875_6	Zinc finger, C4 type (two domains)	zf-C4	175.6	1.4e-49
VDK00018207-3342_3	Protein kinase domain	Pkinase	175.4	1.6e-49
VDK00035672-2451_1	TCP-1/cpn60 chaperonin family	Cpn60_TCP1	175.2	1.8e-49
VDK00014722-3627_2	ATP12 chaperone protein	ATP12	175.3	1.8e-49
VDK00072119-1514_2	Tetraspanin family	Tetraspannin	175.2	1.9e-49
VDK00058806-1784_2	RNA recognition motif of the spliceosomal Pr	RRM_4	175.1	2.1e-49
VDK00030937-2642_1	Thioredoxin	Thioredoxin	175	2.2e-49
VDK00010478-4094_2	Ribosomal protein L13e	Ribosomal_L13e	174.9	2.3e-49
VDK00065004-1650_5	lipin, N-terminal conserved region	Lipin_N	174.9	2.4e-49
VDK00094269-1167_1	emp24/gp25L/p24 family/GOLD	EMP24_GP25L	174.8	2.5e-49
VDK00050458-1990_1	BING4CT (NUC141) domain	BING4CT	174.7	2.7e-49
VDK00102146-1062_1	SBDS protein C-terminal domain	SBDS_C	174.5	3e-49
VDK00016627-3460_1	Cytochrome c/c1 heme lyase	Cyto_heme_lyase	174.2	3.8e-49
VDK00049465-2017_1	HAND	HAND	173.4	6.5e-49
VDK00011572-3956_2	lactate/malate dehydrogenase, NAD bindin	Ldh_1_N	173.1	8.2e-49
VDK00144138-634_1	Mitosis protein DIM1	DIM1	172.9	9.5e-49
VDK00090326-1224_3	GPI transamidase subunit PIG-U	PIG-U	172.7	1e-48
VDK00005872-4875_1	Mob1/phocein family	Mob1_phocein	172.5	1.2e-48
VDK00106406-1010_1	Region in Clathrin and VPS	Clathrin	172	1.7e-48
VDK00073463-1489_1	Zinc finger, C4 type (two domains)	zf-C4	171.8	2e-48
VDK00029512-2704_4	PAZ domain	PAZ	171.7	2.2e-48
VDK00005580-4957_1	GNS1/SUR4 family	ELO	171.6	2.2e-48
VDK00008400-4388_4	Protein kinase domain	Pkinase	171.5	2.4e-48
VDK00177309-440_3	Tetrahydrofolate dehydrogenase/cyclohydro	THF_DHG_CYH	171.5	2.5e-48
VDK00000050-10999_10	tRNA synthetases class I (R)	tRNA-synt_1d	171.1	3.2e-48
VDK00066241-1626_2	emp24/gp25L/p24 family/GOLD	EMP24_GP25L	171.1	3.3e-48
VDK00036110-2435_2	Sodium:dicarboxylate symporter family	SDF	170.8	4.1e-48
VDK00051351-1965_2	EF-1 guanine nucleotide exchange domain	EF1_GNE	170.6	4.7e-48
VDK00024052-2972_1	Zinc finger, C4 type (two domains)	zf-C4	170.4	5.4e-48
VDK00005074-5076_2	Uncharacterised protein family (UPF0041)	UPF0041	170.3	5.6e-48
VDK00027993-2773_2	Aldehyde dehydrogenase family	Aldedh	170.1	6.6e-48
VDK00059167-1776_3	Protein of unknown function, DUF255	DUF255	170	7e-48
VDK00108831-981_1	Protein tyrosine kinase	Pkinase_Tyr	169.3	1.1e-47
VDK00172474-463_1	Carbamoyl-phosphate synthase L chain,	CPSase_L_chain	168.9	1.5e-47
VDK00020636-3174_5	FKBP-type peptidyl-prolyl cis-trans is	FKBP_C	168.8	1.6e-47
VDK00023988-2975_2	Serine incorporator (Serinc)	Serinc	168.4	2e-47
VDK00036880-2407_2	EF-hand	efhand_2	168.4	2.2e-47
VDK00025330-2905_4	Trypsin	Trypsin	168.2	2.4e-47
VDK00002063-6279_3	Ubiquitin-conjugating enzyme	UQ_con	168.2	2.5e-47
VDK00029071-2724_6	K+ channel tetramerisation domain	K_tetra	167.9	2.9e-47
VDK00064985-1651_1	Cytochrome P450	p450	167.7	3.4e-47
VDK00030699-2652_5	transmembrane receptor (rhodopsin f	7tm_1	167.3	4.4e-47
VDK00070608-1542_2	Fork head domain	Fork_head	167.1	5.1e-47
VDK00173451-458_3	Elongation factor Tu C-terminal domain	GTP_EFTU_D3	166.6	7.3e-47
VDK00026257-2859_2	Tuftelin interacting protein	TFP11	165.6	1.5e-46
VDK00027033-2820_7	Ubiquitin-conjugating enzyme	UQ_con	165.5	1.6e-46
VDK00013799-3721_6	Protein of unknown function (DUF1777)	DUF1777	165.5	1.6e-46
VDK00024706-2938_1	Galactosyltransferase	Galactosyl_T	165.2	1.9e-46
VDK00078146-1409_1	Runt domain	Runt	164.8	2.5e-46
VDK00033622-2531_2	Protein of unknown function (DUF1620)	DUF1620	164.6	3e-46
VDK00015058-3594_5	Serpin (serine protease inhibitor)	Serpin	164.5	3.1e-46
VDK00013577-3741_5	CUT domain	CUT	163.8	5.2e-46
VDK00038755-2341_4	K+ channel tetramerisation domain	K_tetra	163.3	7e-46
VDK00008980-4301_2	Beta-ketoacyl synthase, C-terminal do	Ketoacyl-synt_C	162.6	1.2e-45
VDK00070151-1551_4	SET domain	SET	162.2	1.6e-45
VDK00040090-2296_1	Synaptobrevin	Synaptobrevin	161.6	2.3e-45
VDK00072073-1515_1	Ubiquitin-activating enzyme C-terminal do	UBA_e1_C	161.6	2.3e-45
VDK00018492-3321_1	Guanylate kinase	Guanylate_kin	161.6	2.4e-45
VDK00092452-1192_1	Tetraspanin family	Tetraspannin	161.2	3e-45
VDK00010416-4102_4	Elongation factor Tu GTP binding domain	GTP_EFTU	161	3.5e-45
VDK00087822-1260_2	Phosphomevalonate kinase	P-mevalo_kinase	160.9	3.7e-45
VDK00042623-2214_1	JmjC domain	JmjC	160.6	4.7e-45
VDK00019805-3226_7	Tetraspanin family	Tetraspannin	160.5	5.1e-45
VDK00004132-5341_1	Tubulin/FtsZ family, GTPase domain	Tubulin	160.5	5.2e-45
VDK00135074-710_1	N2227-like protein	N2227	159.6	9.3e-45
VDK00003182-5696_13	bZIP Maf transcription factor	bZIP_Maf	159.4	1.1e-44
VDK00014036-3695_4	Zinc finger, C4 type (two domains)	zf-C4	159	1.4e-44
VDK00058806-1784_3	U5-snRNA binding site of PrP8	U5_2-snRNA_bdg	158.9	1.5e-44
VDK00065465-1641_2	Iron/manganese superoxide dismutases, al	Sod_Fe_N	158.7	1.7e-44
VDK00026448-2849_4	CUT domain	CUT	158.8	1.7e-44
VDK00044523-2155_5	Cyclophilin type peptidyl-prolyl cis-tr	Pro_isomerase	158.1	2.7e-44
VDK00044534-2154_2	DIRP	DIRP	157.7	3.4e-44
VDK00021556-3114_3	Eukaryotic ribosomal protein L18	Ribosomal_L18e	157.3	4.5e-44
VDK00008373-4391_7	Fcf2 pre-rRNA processing	Fcf2	156.7	7e-44
VDK00162559-509_3	Myo-inositol-1-phosphate synthase	Inos-1-P_synth	156.1	1e-43
VDK00101118-1075_5	Carbamoyl-phosphate synthase L chain,	CPSase_L_chain	156	1.1e-43
VDK00116680-893_1	Ubiquitin-conjugating enzyme	UQ_con	155.9	1.2e-43
VDK00002189-6200_4	Calcineurin-like phosphoesterase	Metallophos	155.6	1.5e-43
VDK00065786-1635_3	GNS1/SUR4 family	ELO	155.5	1.6e-43
VDK00000366-8507_9	Phosphatidylinositol and 4-kinase	PI3_PI4_kinase	155.1	2.1e-43
VDK00089228-1239_2	Dual specificity phosphatase, catalytic	DSPc	155	2.3e-43
VDK00007048-4629_2	Tubulin-tyrosine ligase family	TTL	154.5	3.2e-43
VDK00036770-2410_2	Putative snoRNA binding domain	Nop	154.1	4.2e-43
VDK00098721-1106_1	Carbamoyl-phosphate synthase L chain,	CPSase_L_chain	153.7	5.4e-43
VDK00128901-768_2	GNS1/SUR4 family	ELO	152.8	1e-42
VDK00022929-3034_2	Reticulon	Reticulon	151.5	2.5e-42
VDK00059157-1776_4	Dual specificity phosphatase, catalytic	DSPc	151.2	3.1e-42
VDK00019140-3276_6	U-box domain	U-box	150.8	4.2e-42
VDK00013090-3792_2	Aldehyde dehydrogenase family	Aldedh	150.6	4.7e-42
VDK00027178-2812_1	Cullin protein neddylation domain	Cullin_Nedd8	150.3	6e-42
VDK00056804-1831_1	ParA/MinD ATPase like	ParA	150.1	6.7e-42
VDK00016731-3451_4	Sir2 family	SIR2	149.6	9.4e-42
VDK00021129-3142_1	EAP30/Vps36 family	EAP30	149.6	9.8e-42
VDK00022705-3046_3	Ion transport protein	Ion_trans	149.3	1.2e-41
VDK00004097-5355_4	Pyridoxal-dependent decarboxylase, C-	Orn_DAP_Arg_deC	149.2	1.3e-41
VDK00001763-6502_3	Nucleoside diphosphate kinase	NDK	148.7	1.7e-41
VDK00012745-3827_2	Bicoid-interacting protein (Bin3)	Bin3	148.5	2e-41
VDK00046308-2103_2	Cyclophilin type peptidyl-prolyl cis-tr	Pro_isomerase	148.5	2.1e-41
VDK00002624-5951_3	Prp31 C terminal domain	Prp31_C	148.4	2.2e-41
VDK00001014-7235_5	RyR domain	RyR	148.1	2.8e-41
VDK00030939-2642_2	ABC1 family	ABC1	147.9	3.1e-41
VDK00000878-7419_5	G10 protein	G10	147.7	3.5e-41
VDK00048431-2044_3	Insulinase (Peptidase family M16)	Peptidase_M16	147.7	3.6e-41
VDK00013503-3748_3	Uncharacterised protein family UPF0546	UPF0546	147.7	3.7e-41
VDK00005563-4961_9	MIF4G domain	MIF4G	147.2	5e-41
VDK00006806-4674_4	Signal recognition particle receptor b	SRPRB	146.5	8.3e-41
VDK00024318-2958_1	Mediator complex subunit MED14	MED14	146	1.2e-40
VDK00065465-1641_3	Iron/manganese superoxide dismutases, C-term	Sod_Fe_C	146	1.2e-40
VDK00062360-1706_1	Membrane fusion protein Use1	Use1	145.6	1.5e-40
VDK00020415-3187_2	Dual specificity phosphatase, catalyti	DSPc	145.4	1.7e-40
VDK00060570-1745_2	Thioredoxin	Thioredoxin	145.4	1.8e-40
VDK00011716-3940_3	Electron transfer flavoprotein-ubiquinone ox	ETF_QO	145.3	1.9e-40
VDK00004234-5312_5	Formin Homology Domain	FH2	145.1	2.2e-40
VDK00082068-1346_1	Protein kinase domain	Pkinase	144.8	2.7e-40
VDK00026234-2861_4	RFX DNA-binding domain	RFX_DNA_binding	144.7	2.9e-40
VDK00018979-3287_3	Oxidoreductase NAD-binding domain	NAD_binding_1	144.7	3e-40
VDK00021268-3133_2	PCAF (P300/CBP-associated factor) N-term	PCAF_N	144.1	4.4e-40
VDK00008820-4324_6	Peptidase family M41	Peptidase_M41	144	4.6e-40
VDK00030373-2666_5	Transketolase, pyrimidine binding domain	Transket_pyr	144	4.6e-40
VDK00015645-3544_2	linker histone H1 and H5 family	Linker_histone	143.9	4.9e-40
VDK00017433-3398_2	DnaJ domain	DnaJ	143.7	5.6e-40
VDK00022053-3084_5	FERM central domain	FERM_M	143.6	6.3e-40
VDK00020963-3153_3	Protein tyrosine kinase	Pkinase_Tyr	143.5	6.4e-40
VDK00065510-1640_3	ATPase family associated with various	AAA	143.5	6.4e-40
VDK00039876-2302_2	Elongation factor Tu GTP binding domain	GTP_EFTU	143.4	7e-40
VDK00011492-3967_5	Protein kinase domain	Pkinase	143.4	7.1e-40
VDK00036607-2417_2	Cytochrome P450	p450	142.9	9.8e-40
VDK00023599-2997_1	DEAD/DEAH box helicase	DEAD	142.8	1.1e-39
VDK00107634-995_2	Phosphoglucomutase/phosphomannomutase,	PGM_PMM_II	142.6	1.2e-39
VDK00018825-3297_1	Acyl CoA binding protein	ACBP	142	1.8e-39
VDK00001510-6701_7	Inositol monophosphatase family	Inositol_P	141.9	2e-39
VDK00068883-1575_1	Cyclin, N-terminal domain	Cyclin_N	141.7	2.3e-39
VDK00069883-1556_3	Glutamine synthetase, catalytic domain	Gln-synt_C	141.6	2.4e-39
VDK00001380-6812_10	Trypsin	Trypsin	141.6	2.5e-39
VDK00057631-1811_1	Core histone H2A/H2B/H3/H4	Histone	141.3	3.1e-39
VDK00088219-1254_1	Core histone H2A/H2B/H3/H4	Histone	141.3	3.1e-39
VDK00166367-492_1	Core histone H2A/H2B/H3/H4	Histone	141.3	3.1e-39
VDK00140272-665_1	Core histone H2A/H2B/H3/H4	Histone	141.3	3.1e-39
VDK00001884-6415_10	Core histone H2A/H2B/H3/H4	Histone	140.9	3.9e-39
VDK00014513-3648_10	SNF2 family N-terminal domain	SNF2_N	140.9	3.9e-39
VDK00042710-2210_1	Ribonuclease T2 family	Ribonuclease_T2	140.7	4.4e-39
VDK00131941-739_1	NLI interacting factor-like phosphatase	NIF	140.5	5.1e-39
VDK00048816-2034_3	Fork head domain	Fork_head	140.2	6.3e-39
VDK00072778-1502_1	DKCLD (NUC011) domain	DKCLD	140.1	7.1e-39
VDK00146483-615_2	Bromodomain	Bromodomain	139.5	1.1e-38
VDK00045085-2138_2	DEAD/DEAH box helicase	DEAD	139.5	1.1e-38
VDK00066885-1614_1	Dual specificity phosphatase, catalytic	DSPc	139.2	1.3e-38
VDK00024858-2930_1	HECT-domain (ubiquitin-transferase)	HECT	138.7	1.8e-38
VDK00024424-2952_3	Protein tyrosine kinase	Pkinase_Tyr	138.7	1.8e-38
VDK00066785-1616_1	Fumarate reductase/succinate dehydroge	Succ_DH_flav_C	138.6	1.9e-38
VDK00001611-6611_4	Runt domain	Runt	138.7	1.9e-38
VDK00102252-1061_3	Ribosomal protein S7p/S5e	Ribosomal_S7	138.6	2e-38
VDK00040325-2288_2	DIL domain	DIL	138.4	2.2e-38
VDK00105462-1021_1	Ribosomal protein L34e	Ribosomal_L34e	138	2.9e-38
VDK00093020-1184_2	Bromodomain	Bromodomain	138	2.9e-38
VDK00028166-2764_2	Putative phosphatase regulatory subunit	CBM_21	138	2.9e-38
VDK00046182-2107_7	RanBP1 domain	Ran_BP1	137.5	4.1e-38
VDK00002041-6291_3	DnaJ domain	DnaJ	137.4	4.5e-38
VDK00024301-2958_1	Riboflavin kinase	Flavokinase	137.3	4.8e-38
VDK00110827-957_2	Abl-interactor HHR	Abi_HHR	137.2	5e-38
VDK00053213-1918_1	Ubiquitin family	ubiquitin	136.9	6.4e-38
VDK00021268-3133_3	Bromodomain	Bromodomain	136.7	7.5e-38
VDK00009175-4268_2	Ribosomal protein S5, N-terminal domain	Ribosomal_S5	136.6	7.7e-38
VDK00025675-2887_2	YT521-B-like family	YTH	136.6	8e-38
VDK00069554-1562_3	Elongation factor Tu GTP binding domain	GTP_EFTU	136.5	8.5e-38
VDK00072817-1501_4	Protein of unknown function (DUF1546)	DUF1546	136.4	8.7e-38
VDK00080251-1374_1	TB2/DP1, HVA22 family	TB2_DP1_HVA22	136.4	9.3e-38
VDK00046760-2091_2	MBOAT family	MBOAT	136.2	1e-37
VDK00001650-6579_2	GNS1/SUR4 family	ELO	136.2	1e-37
VDK00056327-1842_3	ABC transporter	ABC_tran	136.1	1.1e-37
VDK00000472-8217_4	MT-A70	MT-A70	136.1	1.1e-37
VDK00049963-2003_4	ABC transporter	ABC_tran	135.4	1.8e-37
VDK00066273-1625_4	Cold-shock' DNA-binding domain	CSD	135.3	1.9e-37
VDK00055186-1868_1	transmembrane receptor (rhodopsin f	7tm_1	135.3	2e-37
VDK00015826-3527_1	Vacuolar sorting protein domain	Vps39_1	135	2.4e-37
VDK00074362-1474_1	Orotidine 5'-phosphate decarboxylase HUMP	OMPdecase	134.9	2.5e-37
VDK00003663-5513_4	Zinc-binding dehydrogenase	ADH_zinc_N	134.6	3.1e-37
VDK00053295-1915_1	Ras family	Ras	134.5	3.3e-37
VDK00029092-2723_1	linker histone H1 and H5 family	Linker_histone	134.5	3.4e-37
VDK00006718-4696_4	Sec23/Sec24 beta-sandwich domain	Sec23_BS	134.4	3.5e-37
VDK00208401-320_1	DnaJ domain	DnaJ	134.3	3.9e-37
VDK00076931-1430_4	Isy1-like splicing family	Isy1	134.2	4.2e-37
VDK00006462-4753_9	A-macroglobulin receptor	A2M_recep	134.2	4.3e-37
VDK00040652-2277_1	Protein kinase domain	Pkinase	133.7	5.8e-37
VDK00028996-2728_3	DEAD/DEAH box helicase	DEAD	133.6	6.1e-37
VDK00099211-1100_1	Protein of unknown function (DUF1604)	DUF1604	133.5	6.7e-37
VDK00118951-869_1	Cytochrome c	Cytochrom_C	133.1	8.8e-37
VDK00059750-1764_2	Pou domain N-terminal to homeobox domain	Pou	132.6	1.2e-36
VDK00003620-5526_4	ABC transporter	ABC_tran	132.6	1.2e-36
VDK00036224-2430_1	Uncharacterised conserved protein	HVSL	132.2	1.7e-36
VDK00039793-2305_1	Ribonucleotide reductase, all-alpha d	Ribonuc_red_lgN	132.1	1.8e-36
VDK00023164-3021_6	Guanine nucleotide exchange factor fo	RasGEF_N	132.1	1.8e-36
VDK00124022-817_1	Calreticulin family	Calreticulin	132.1	1.8e-36
VDK00011039-4018_7	BTB/POZ domain	BTB	131.7	2.3e-36
VDK00024424-2952_2	SH2 domain	SH2	131.6	2.6e-36
VDK00029554-2703_1	Kinesin motor domain	Kinesin	130.4	5.6e-36
VDK00036748-2411_2	Protein of unknown function (DUF667)	DUF667	130.4	5.7e-36
VDK00095035-1156_1	Eukaryotic translation initiation factor eIF	eIF2A	130.2	6.4e-36
VDK00027978-2774_1	Cation transporter/ATPase, N-terminus	Cation_ATPase_N	130.2	6.5e-36
VDK00018594-3314_4	Protein kinase domain	Pkinase	130.2	6.6e-36
VDK00080704-1367_2	Kinesin motor domain	Kinesin	130.2	6.6e-36
VDK00030598-2656_2	Ribosomal protein S10p/S20e	Ribosomal_S10	130	7.8e-36
VDK00122403-833_2	Trypsin	Trypsin	129.8	8.6e-36
VDK00045215-2135_4	Uncharacterised conserved protein	NEP	129.6	1e-35
VDK00126083-796_1	XPG I-region	XPG_I	129.5	1.1e-35
VDK00025139-2916_4	Asparaginase	Asparaginase	129.3	1.2e-35
VDK00001557-6655_8	Mitochondrial carrier protein	Mito_carr	129.4	1.2e-35
VDK00162550-509_1	ABC transporter	ABC_tran	129.3	1.2e-35
VDK00001597-6624_1	ATP:guanido phosphotransferase, C-ter	ATP-gua_PtransN	129.3	1.3e-35
VDK00048394-2045_1	SOH1	SOH1	129.2	1.4e-35
VDK00155877-545_1	Ribosomal protein S13/S18	Ribosomal_S13	129	1.5e-35
VDK00028406-2754_1	Dcp1-like decapping family	DCP1	128.8	1.7e-35
VDK00034901-2480_4	Protein of unknown function (DUF1781)	DUF1781	128.8	1.7e-35
VDK00119143-867_1	Glutathione peroxidase	GSHPx	128.8	1.7e-35
VDK00098310-1112_6	Beta-ketoacyl synthase, N-terminal doma	ketoacyl-synt	128.7	1.9e-35
VDK00003208-5686_5	Ribosomal protein S7e	Ribosomal_S7e	128.5	2.2e-35
VDK00147055-610_1	Ribosomal protein S5, C-terminal domai	Ribosomal_S5_C	128.4	2.3e-35
VDK00018060-3354_4	PRP1 splicing factor, N-terminal	PRP1_N	128.4	2.4e-35
VDK00120558-853_1	Polyprenyl synthetase	polyprenyl_synt	128.1	2.9e-35
VDK00068988-1572_1	Carboxylesterase	COesterase	128	3e-35
VDK00003000-5777_2	Domain of unknown function (DUF1726)	DUF1726	127.8	3.6e-35
VDK00082779-1335_1	Immunoglobulin I-set domain	I-set	127.2	5.2e-35
VDK00033993-2516_2	HELP motif	HELP	126.9	6.3e-35
VDK00103915-1040_2	Reverse transcriptase (RNA-dependent DNA pol	RVT_1	126.6	7.8e-35
VDK00005892-4871_6	Bromodomain	Bromodomain	126.4	9.4e-35
VDK00067432-1603_4	DEAD/DEAH box helicase	DEAD	126.2	1e-34
VDK00030266-2670_2	Focal adhesion targeting region	Focal_AT	126.2	1e-34
VDK00077790-1415_1	Cytochrome c oxidase subunit VIa	COX6A	126	1.2e-34
VDK00087962-1258_2	Tetraspanin family	Tetraspannin	125.9	1.3e-34
VDK00006462-4753_6	Alpha-2-macroglobulin family	A2M	125.6	1.6e-34
VDK00164891-498_1	Filamin/ABP280 repeat	Filamin	125.4	1.8e-34
VDK00027124-2814_1	ABC transporter	ABC_tran	125.5	1.8e-34
VDK00022103-3082_6	Nucleosome assembly protein (NAP)	NAP	125.2	2.1e-34
VDK00054182-1893_2	CAP-Gly domain	CAP_GLY	124.8	2.7e-34
VDK00000382-8458_13	Mib_herc2	MIB_HERC2	124.9	2.7e-34
VDK00004767-5160_5	Periodic tryptophan protein WD repe	PWP2	124.6	3.2e-34
VDK00083424-1325_1	Cullin protein neddylation domain	Cullin_Nedd8	124.3	3.9e-34
VDK00017018-3429_1	Filamin/ABP280 repeat	Filamin	124.1	4.5e-34
VDK00045085-2138_4	Helicase conserved C-terminal domain	Helicase_C	124.1	4.6e-34
VDK00157629-534_1	Ubiquitin family	ubiquitin	123.7	6e-34
VDK00090579-1220_2	Homeobox domain	Homeobox	123.6	6.5e-34
VDK00015596-3548_7	Domain of Unknown Function (DUF1041)	DUF1041	123.5	7e-34
VDK00006834-4668_4	Ribosomal protein S27	Ribosomal_S27e	123.4	7.2e-34
VDK00024420-2952_2	Nucleolar GTP-binding protein (NOG1)	NOG1	123.2	8.3e-34
VDK00078131-1409_1	Transcription factor TFIID (or TATA-binding	TBP	123.1	9.2e-34
VDK00058008-1803_1	Galactosyltransferase	Galactosyl_T	123	9.5e-34
VDK00000026-11820_18	RNA polymerase Rpb1, domain	RNA_pol_Rpb1_1	123	9.9e-34
VDK00042349-2222_3	ABC transporter	ABC_tran	122.9	1e-33
VDK00035924-2441_3	V-ATPase subunit C	V-ATPase_C	122.7	1.2e-33
VDK00031626-2612_2	HMG (high mobility group) box	HMG_box	122.6	1.2e-33
VDK00006441-4756_2	GMP-PDE, delta subunit	GMP_PDE_delta	122.3	1.5e-33
VDK00062817-1697_2	DnaJ domain	DnaJ	122.2	1.7e-33
VDK00127491-781_5	CoA-ligase	Ligase_CoA	122.1	1.8e-33
VDK00008327-4398_4	Helicase conserved C-terminal domain	Helicase_C	122.1	1.8e-33
VDK00010818-4047_6	Zinc finger, C4 type (two domains)	zf-C4	122	1.9e-33
VDK00044771-2147_1	Eukaryotic porin	Porin_3	121.9	2e-33
VDK00001250-6942_11	Double stranded RNA binding domain	dsRNA_bind	121.9	2.1e-33
VDK00002153-6219_8	Ribosomal protein L4/L1 family	Ribosomal_L4	121.7	2.4e-33
VDK00021254-3134_1	Aminotransferase class-V	Aminotran_5	121.7	2.4e-33
VDK00016300-3486_2	BTB And C-terminal Kelch	BACK	121.7	2.4e-33
VDK00007748-4499_7	Beta2-adaptin appendage, C-terminal su	B2-adapt-app_C	121.5	2.8e-33
VDK00071075-1534_2	Sema domain	Sema	121.4	2.9e-33
VDK00038413-2353_4	Acyl-CoA dehydrogenase, C-terminal doma	Acyl-CoA_dh_1	121.4	2.9e-33
VDK00032939-2559_2	Cation transporter/ATPase, N-terminus	Cation_ATPase_N	121.4	3e-33
VDK00083634-1321_2	DnaJ domain	DnaJ	121	3.9e-33
VDK00064514-1660_2	JmjC domain	JmjC	120.9	4.1e-33
VDK00071016-1535_3	Ribosomal protein L7Ae/L30e/S12e/Gadd4	Ribosomal_L7Ae	120.2	6.7e-33
VDK00014381-3663_3	Filamin/ABP280 repeat	Filamin	119.7	9.7e-33
VDK00073753-1484_2	HMG (high mobility group) box	HMG_box	119.6	1e-32
VDK00075561-1452_1	RNA 3'-terminal phosphate cyclase (RTC),	RTC_insert	119.4	1.2e-32
VDK00050845-1978_1	XK-related protein	XK-related	119.3	1.3e-32
VDK00111389-951_1	Respiratory-chain NADH dehydrogenase,	Complex1_30kDa	119.3	1.3e-32
VDK00005345-5016_2	Protein kinase domain	Pkinase	118.9	1.7e-32
VDK00140567-663_1	Arrestin (or S-antigen), C-terminal domain	Arrestin_C	118.6	2e-32
VDK00015796-3530_3	Tubulin/FtsZ family, C-terminal domain	Tubulin_C	118.4	2.3e-32
VDK00002883-5826_1	Ubiquitin fusion degradation protein UFD1	UFD1	118.2	2.6e-32
VDK00054737-1879_4	Homeobox domain	Homeobox	118.1	2.9e-32
VDK00062302-1707_3	Bromodomain	Bromodomain	117.9	3.2e-32
VDK00084007-1316_2	Homeobox domain	Homeobox	117.9	3.3e-32
VDK00007290-4582_2	Dynamin family	Dynamin_N	117.7	3.7e-32
VDK00208747-318_3	S-adenosyl-L-homocysteine hydrolase, NA	AdoHcyase_NAD	117.5	4.3e-32
VDK00057691-1809_2	Uncharacterised conserved protein	FPL	117.2	5.5e-32
VDK00128000-776_1	Core histone H2A/H2B/H3/H4	Histone	117.1	5.9e-32
VDK00015467-3559_2	HMG (high mobility group) box	HMG_box	116.9	6.5e-32
VDK00119542-863_3	Eukaryotic DNA topoisomerase I, catalyti	Topoisom_I_N	116.9	6.8e-32
VDK00010305-4118_7	DnaJ domain	DnaJ	116.7	7.6e-32
VDK00012348-3870_1	BRCA1-associated protein	BRAP2	116.6	8.1e-32
VDK00002093-6260_7	Insulinase (Peptidase family M16)	Peptidase_M16	116.5	8.5e-32
VDK00103117-1050_1	Ligated ion channel L-glutamate- and	Lig_chan-Glu_bd	116.4	9.2e-32
VDK00095812-1145_1	Thiamine pyrophosphate enzyme, N-term	TPP_enzyme_N	116.4	9.3e-32
VDK00000973-7291_6	Dual specificity phosphatase, catalytic	DSPc	116.4	9.5e-32
VDK00027221-2810_1	Kringle domain	Kringle	116.4	9.5e-32
VDK00023638-2995_2	Ricin-type beta-trefoil lectin domain	Ricin_B_lectin	116.4	9.5e-32
VDK00012752-3826_5	Homeobox domain	Homeobox	116.2	1.1e-31
VDK00054162-1893_1	A-macroglobulin receptor	A2M_recep	116.1	1.2e-31
VDK00086289-1282_2	MSP (Major sperm protein) domain	Motile_Sperm	116	1.3e-31
VDK00023638-2995_1	Glycosyl transferase family	Glycos_transf_2	115.8	1.4e-31
VDK00001237-6966_8	ATP-utilising chromatin assembly and	WAC_Acf1_DNA_bd	115.9	1.4e-31
VDK00033331-2542_3	Transcription factor Tfb2	Tfb2	115.7	1.5e-31
VDK00035365-2463_4	Sad1 UNC-like C-terminal	Sad1_UNC	115.4	1.9e-31
VDK00062636-1701_1	Domain of unknown function (DUF1605)	DUF1605	115.3	2e-31
VDK00122358-834_2	Core histone H2A/H2B/H3/H4	Histone	115.2	2.1e-31
VDK00089488-1236_2	Core histone H2A/H2B/H3/H4	Histone	115.2	2.1e-31
VDK00012258-3879_6	Innexin	Innexin	114.8	2.8e-31
VDK00058201-1798_1	Immunoglobulin I-set domain	I-set	114.7	3.1e-31
VDK00119892-860_2	Biotin carboxylase C-terminal domain	Biotin_carb_C	114.6	3.3e-31
VDK00025095-2919_1	BTB/POZ domain	BTB	114.3	4e-31
VDK00008316-4399_2	Integrin beta cytoplasmic domain	Integrin_b_cyt	114.3	4e-31
VDK00045733-2120_5	Protein phosphatase 2C	PP2C	114.2	4.4e-31
VDK00013563-3742_1	AhpC/TSA family	AhpC-TSA	114	4.9e-31
VDK00030217-2673_2	C-terminal tandem repeated domain in type	C4	113.8	5.7e-31
VDK00053241-1917_1	Spectrin repeat	Spectrin	113.6	6.8e-31
VDK00022533-3057_2	Uncharacterized protein family UPF0016	UPF0016	113.5	6.9e-31
VDK00072472-1507_4	TIR domain	TIR	113.5	7.3e-31
VDK00109219-976_2	Core histone H2A/H2B/H3/H4	Histone	113.3	7.9e-31
VDK00190039-389_1	Core histone H2A/H2B/H3/H4	Histone	113.3	7.9e-31
VDK00089035-1242_1	Core histone H2A/H2B/H3/H4	Histone	113.3	7.9e-31
VDK00015667-3542_11	Core histone H2A/H2B/H3/H4	Histone	113.3	7.9e-31
VDK00095953-1143_1	Core histone H2A/H2B/H3/H4	Histone	113.3	7.9e-31
VDK00204073-341_1	Core histone H2A/H2B/H3/H4	Histone	113.3	7.9e-31
VDK00146740-613_1	Core histone H2A/H2B/H3/H4	Histone	113.3	7.9e-31
VDK00121724-841_1	Core histone H2A/H2B/H3/H4	Histone	113.3	7.9e-31
VDK00085411-1295_1	Core histone H2A/H2B/H3/H4	Histone	113.3	7.9e-31
VDK00032002-2597_2	Core histone H2A/H2B/H3/H4	Histone	113.3	7.9e-31
VDK00041800-2240_1	Core histone H2A/H2B/H3/H4	Histone	113.3	7.9e-31
VDK00053179-1918_6	BTB/POZ domain	BTB	113.3	8e-31
VDK00074302-1475_3	ABC transporter	ABC_tran	113.2	8.8e-31
VDK00023737-2989_3	HMG (high mobility group) box	HMG_box	113.1	9.4e-31
VDK00002795-5867_5	Domain of unknown function DUF221	DUF221	113	9.6e-31
VDK00007975-4458_2	Prp19/Pso4-like	Prp19	113	9.8e-31
VDK00077932-1413_5	Protein tyrosine kinase	Pkinase_Tyr	112.8	1.2e-30
VDK00122699-830_1	Reverse transcriptase (RNA-dependent D	RVT_1	112.4	1.5e-30
VDK00058071-1801_1	Heparan sulfate 6-sulfotransferase (HS6ST)	HS6ST	112.3	1.6e-30
VDK00044799-2146_1	PROCT (NUC072) domain	PROCT	112.3	1.6e-30
VDK00054214-1892_2	Transforming growth factor beta like dom	TGF_beta	112.3	1.6e-30
VDK00073401-1490_3	Poly(A) polymerase predicted RNA bind	PAP_RNA-bind	112.2	1.7e-30
VDK00059508-1769_2	Barrier to autointegration factor	BAF	112.1	1.9e-30
VDK00038161-2361_3	ABC transporter	ABC_tran	111.9	2.1e-30
VDK00034274-2503_4	Replication factor-A C terminal domain	Rep_fac-A_C	111.8	2.3e-30
VDK00038284-2357_8	Mitochondrial carrier protein	Mito_carr	111.8	2.3e-30
VDK00059859-1761_1	Carbon-nitrogen hydrolase	CN_hydrolase	111.6	2.6e-30
VDK00119504-864_1	Protein kinase domain	Pkinase	111.6	2.6e-30
VDK00005430-4995_4	transmembrane receptor (rhodopsin f	7tm_1	111.3	3.2e-30
VDK00009260-4257_3	Cyclic nucleotide-binding domain	cNMP_binding	111.1	3.7e-30
VDK00132603-733_1	Cytochrome C1 family	Cytochrom_C1	111	4e-30
VDK00002543-5996_2	ABC transporter	ABC_tran	111	4.1e-30
VDK00016145-3499_2	Ubiquitin carboxyl-terminal hydrolase	UCH	110.9	4.2e-30
VDK00051889-1950_1	Spectrin repeat	Spectrin	110.7	4.8e-30
VDK00073595-1486_2	ML domain	E1_DerP2_DerF2	110.7	4.9e-30
VDK00016028-3510_3	ABC transporter	ABC_tran	110.7	4.9e-30
VDK00001912-6389_3	GMC oxidoreductase	GMC_oxred_C	110.4	6e-30
VDK00020479-3183_5	Putative GTPase activating protein for	ArfGap	110.2	6.9e-30
VDK00044990-2141_3	Uso1 p115 like vesicle tethering pro	Uso1_p115_head	110	7.8e-30
VDK00007763-4495_5	Putative tRNA binding domain	tRNA_bind	110	7.9e-30
VDK00085174-1298_4	BTB/POZ domain	BTB	110	8e-30
VDK00104444-1033_1	Domain of unknown function (DUF367)	DUF367	110	8e-30
VDK00071558-1525_3	Homeobox domain	Homeobox	109.9	8.8e-30
VDK00012876-3814_3	Protein kinase domain	Pkinase	109.7	1e-29
VDK00012440-3860_2	PCI domain	PCI	109.7	1e-29
VDK00088556-1249_1	Calponin homology (CH) domain	CH	109.5	1.1e-29
VDK00002752-5887_6	Phosphorylase superfamily	PNP_UDP_1	109.6	1.1e-29
VDK00001798-6479_5	Repeat in ubiquitin-activating (UBA) protein	UBACT	109.2	1.3e-29
VDK00030373-2666_2	Dehydrogenase E1 component	E1_dh	109.2	1.4e-29
VDK00092509-1191_1	SNF2 family N-terminal domain	SNF2_N	109.1	1.5e-29
VDK00179252-431_1	Pou domain N-terminal to homeobox domain	Pou	108.6	2.1e-29
VDK00017418-3399_3	DHHC zinc finger domain	zf-DHHC	108.6	2.1e-29
VDK00041160-2261_3	Helicase conserved C-terminal domain	Helicase_C	108.5	2.3e-29
VDK00014502-3649_5	Homeobox domain	Homeobox	108.3	2.5e-29
VDK00001475-6735_1	ATP:guanido phosphotransferase, N-ter	ATP-gua_PtransN	108.4	2.5e-29
VDK00003641-5519_2	Poly(ADP-ribose) polymerase, regulatory	PARP_reg	108.3	2.5e-29
VDK00028330-2757_5	HMG (high mobility group) box	HMG_box	108.3	2.6e-29
VDK00126214-794_2	Protein tyrosine kinase	Pkinase_Tyr	108.2	2.8e-29
VDK00039120-2328_5	SPOC domain	SPOC	108	3.2e-29
VDK00114427-917_1	Homeobox domain	Homeobox	107.9	3.3e-29
VDK00003711-5494_4	FYVE zinc finger	FYVE	107.6	4.1e-29
VDK00005892-4871_8	BAH domain	BAH	107.6	4.2e-29
VDK00073508-1488_1	T-box	T-box	107.5	4.5e-29
VDK00122412-833_1	Immunoglobulin I-set domain	I-set	107.5	4.6e-29
VDK00030920-2643_2	Homeobox domain	Homeobox	107.4	4.7e-29
VDK00015215-3580_3	Transforming growth factor beta like domain	TGF_beta	107.3	5e-29
VDK00134078-720_1	Ribosomal protein S4/S9 N-terminal domai	Ribosomal_S4	107.3	5.2e-29
VDK00155526-547_1	Autophagy protein Apg6	APG6	107.1	6e-29
VDK00027286-2806_3	Helicase conserved C-terminal domain	Helicase_C	107	6.4e-29
VDK00028284-2759_2	Galactosyltransferase	Galactosyl_T	106.9	7e-29
VDK00015772-3533_1	ATP synthase (F/14-kDa) subunit	ATP-synt_F	106.8	7.3e-29
VDK00052504-1935_1	ADP-ribosylation factor family	Arf	106.6	8.2e-29
VDK00030533-2659_2	Fascin domain	Fascin	106.3	1e-28
VDK00066110-1628_3	XAP5 protein	XAP5	106.2	1.1e-28
VDK00029851-2689_1	DHHC zinc finger domain	zf-DHHC	105.9	1.4e-28
VDK00056596-1836_1	Annexin	Annexin	105.9	1.4e-28
VDK00009439-4233_6	CoA-transferase family III	CoA_transf_3	105.9	1.4e-28
VDK00008901-4312_3	GNS1/SUR4 family	ELO	105.8	1.5e-28
VDK00083074-1330_3	Homeobox domain	Homeobox	105.7	1.5e-28
VDK00017018-3429_2	Filamin/ABP280 repeat	Filamin	105.8	1.5e-28
VDK00000909-7374_3	Mediator of RNA polymerase II transcript	Med1-Trap220	105.6	1.6e-28
VDK00000695-7723_5	DHHC zinc finger domain	zf-DHHC	105.6	1.7e-28
VDK00008433-4383_1	Coatomer WD associated region	Coatomer_WDAD	105.3	2e-28
VDK00064032-1670_1	Ubiquitin carboxyl-terminal hydrolase	UCH	105.3	2e-28
VDK00011235-3995_6	ML domain	E1_DerP2_DerF2	105.2	2.2e-28
VDK00013927-3708_2	Ligated ion channel L-glutamate- and	Lig_chan-Glu_bd	105.1	2.4e-28
VDK00039993-2299_3	Mre11 DNA-binding presumed domain	Mre11_DNA_bind	105	2.5e-28
VDK00032281-2586_2	Helicase associated domain (HA2)	HA2	104.8	2.8e-28
VDK00003342-5631_7	Sodium/calcium exchanger protein	Na_Ca_ex	104.7	3.2e-28
VDK00014395-3661_2	Ribosomal protein L13	Ribosomal_L13	104.7	3.2e-28
VDK00048026-2055_3	Bromodomain	Bromodomain	104.5	3.7e-28
VDK00110873-957_1	Adenylosuccinate synthetase	Adenylsucc_synt	11.7	3.9e-28
VDK00012632-3839_5	Disintegrin	Disintegrin	104.1	4.6e-28
VDK00003414-5608_1	Insulinase (Peptidase family M16)	Peptidase_M16	104.1	4.8e-28
VDK00135135-710_1	transmembrane receptor (rhodopsin f	7tm_1	104.1	4.9e-28
VDK00107109-1001_1	GTPase of unknown function	MMR_HSR1	104	5.1e-28
VDK00016484-3471_5	Adenylate and Guanylate cyclase catalyt	Guanylate_cyc	103.9	5.3e-28
VDK00027454-2798_3	Glycosyl hydrolases family	Glyco_hydro_18	103.9	5.4e-28
VDK00013083-3793_4	Kringle domain	Kringle	103.9	5.6e-28
VDK00003082-5742_3	ABC transporter	ABC_tran	103.8	5.8e-28
VDK00010531-4084_6	Homeobox domain	Homeobox	103.5	7.4e-28
VDK00028898-2732_4	RNA polymerase Rpb3/RpoA insert domain	RNA_pol_A_bac	103.4	7.6e-28
VDK00187108-399_3	ATP synthase alpha/beta chain, C termin	ATP-synt_ab_C	103.4	7.9e-28
VDK00052293-1940_1	SMC proteins Flexible Hinge Domain	SMC_hinge	103.3	8.5e-28
VDK00034989-2477_3	Helicase conserved C-terminal domain	Helicase_C	103.2	8.7e-28
VDK00004217-5315_3	Probable molybdopterin binding domain	MoCF_biosynth	103.2	9.1e-28
VDK00037692-2377_1	Ion transport protein	Ion_trans	103.2	9.2e-28
VDK00061071-1734_2	Piwi domain	Piwi	103.1	9.3e-28
VDK00082571-1338_2	Piwi domain	Piwi	103.1	9.8e-28
VDK00053691-1905_2	LIM domain	LIM	103	1e-27
VDK00112761-935_1	RNA polymerase Rpb1, domain	RNA_pol_Rpb1_2	103	1e-27
VDK00054126-1894_4	PAZ domain	PAZ	103	1e-27
VDK00046109-2110_3	Helicase conserved C-terminal domain	Helicase_C	102.9	1.1e-27
VDK00077669-1417_1	SIS domain	SIS	102.9	1.1e-27
VDK00095433-1150_1	Aspartate/ornithine carbamoyltransferase, As	OTCace	102.8	1.2e-27
VDK00179247-431_3	SNARE domain	SNARE	102.6	1.3e-27
VDK00146059-618_1	DEAD/DEAH box helicase	DEAD	102.6	1.4e-27
VDK00000019-12517_11	CS domain	CS	102.6	1.4e-27
VDK00019500-3249_3	Bromodomain	Bromodomain	102.5	1.4e-27
VDK00052394-1938_2	Poly(ADP-ribose) polymerase catalytic domain	PARP	102.3	1.6e-27
VDK00018520-3319_3	ARID/BRIGHT DNA binding domain	ARID	102.2	1.7e-27
VDK00004010-5382_5	Pre-SET motif	Pre-SET	102.1	1.9e-27
VDK00000088-10396_14	tRNA synthetase class II core domain (G,	tRNA-synt_2b	102.1	1.9e-27
VDK00050792-1980_3	Pescadillo N-terminus	Pescadillo_N	102.1	1.9e-27
VDK00028453-2752_1	DnaJ domain	DnaJ	101.6	2.6e-27
VDK00011573-3956_1	ATP synthase alpha/beta family, nucle	ATP-synt_ab	101.5	2.9e-27
VDK00002669-5930_6	Immunoglobulin I-set domain	I-set	101.5	3e-27
VDK00068739-1578_2	Catalase-related immune-responsive	Catalase-rel	101.4	3.1e-27
VDK00008479-4375_5	Triose-phosphate Transporter family	TPT	101.4	3.1e-27
VDK00000139-9843_8	PCI domain	PCI	101.4	3.1e-27
VDK00016054-3508_4	TRAUB (NUC102) domain	TRAUB	101.4	3.2e-27
VDK00002747-5889_3	Cytochrome oxidase c subunit VIb	COX6B	101.3	3.3e-27
VDK00141648-654_1	DHHC zinc finger domain	zf-DHHC	101.2	3.6e-27
VDK00001057-7181_4	DHHC zinc finger domain	zf-DHHC	101	4.2e-27
VDK00029181-2719_5	Bromodomain	Bromodomain	100.9	4.3e-27
VDK00011370-3979_3	TIR domain	TIR	100.7	4.9e-27
VDK00194972-374_3	Acyl-CoA dehydrogenase, middle domain	Acyl-CoA_dh_M	100.7	5.1e-27
VDK00109081-978_2	Protein tyrosine kinase	Pkinase_Tyr	100.6	5.2e-27
VDK00021398-3124_5	C2 domain	C2	100.6	5.5e-27
VDK00000088-10396_17	Anticodon binding domain	HGTP_anticodon	100.5	5.6e-27
VDK00092311-1194_1	transmembrane receptor (rhodopsin f	7tm_1	100.2	7.2e-27
VDK00000845-7473_15	Rapamycin binding domain	Rapamycin_bind	99.8	9.6e-27
VDK00033109-2552_2	Ribosomal protein S12	Ribosomal_S12	99.8	9.7e-27
VDK00166293-492_1	ATP dependent DNA ligase C terminal re	DNA_ligase_A_C	99.6	1.1e-26
VDK00027648-2789_4	Helicase associated domain (HA2)	HA2	99.5	1.2e-26
VDK00058826-1784_1	VHS domain	VHS	99.3	1.3e-26
VDK00075236-1459_1	ATP synthase alpha/beta family, beta-ba	ATP-synt_ab_N	99.2	1.4e-26
VDK00103054-1051_5	Rap/ran-GAP	Rap_GAP	99.1	1.5e-26
VDK00047598-2067_1	Mitochondrial F1F0-ATP synthase, subunit f	WRW	99.1	1.6e-26
VDK00088126-1255_2	Immunoglobulin I-set domain	I-set	99	1.6e-26
VDK00025165-2914_1	Homeobox domain	Homeobox	98.8	1.9e-26
VDK00035088-2473_2	XPC-binding domain	XPC-binding	98.8	1.9e-26
VDK00018108-3350_1	SMC proteins Flexible Hinge Domain	SMC_hinge	98.7	2e-26
VDK00081674-1352_1	C2 domain of PTEN tumour-suppressor protein	PTEN_C2	98.7	2e-26
VDK00057545-1813_1	Elongation factor Tu C-terminal domain	GTP_EFTU_D3	98.6	2.1e-26
VDK00067780-1597_3	Hydroxymethylglutaryl-coenzyme A reductas	HMG-CoA_red	90.5	2.3e-26
VDK00009393-4240_13	Domain found in Dishevelled, Egl-10, and Ple	DEP	98.4	2.5e-26
VDK00022279-3071_5	FAD dependent oxidoreductase	DAO	98.3	2.6e-26
VDK00003238-5675_12	Helicase conserved C-terminal domain	Helicase_C	98.3	2.6e-26
VDK00045784-2119_2	Conserved membrane protein (DUF2044)	DUF2044	98.3	2.6e-26
VDK00023164-3021_8	RasGEF domain	RasGEF	98.3	2.7e-26
VDK00067686-1598_5	Elongation factor G, domain IV	EFG_IV	98	3.2e-26
VDK00003956-5401_3	DIL domain	DIL	98	3.2e-26
VDK00081780-1351_3	WH1 domain	WH1	97.9	3.6e-26
VDK00029616-2700_1	Domain of unknown function (DUF1736)	DUF1736	97.8	3.7e-26
VDK00045397-2130_3	Methyltransferase domain	Methyltransf_11	97.8	3.8e-26
VDK00087690-1262_1	Ets-domain	Ets	97.8	3.8e-26
VDK00021070-3146_2	bZIP Maf transcription factor	bZIP_Maf	97.7	4.1e-26
VDK00087412-1266_1	LIM domain	LIM	97.6	4.3e-26
VDK00015239-3578_1	Domain of Unknown Function (DUF1000)	DUF1000	97.6	4.3e-26
VDK00121096-847_1	Calcineurin-like phosphoesterase	Metallophos	97.5	4.5e-26
VDK00024420-2952_3	NOGCT (NUC087) domain	NOGCT	97.5	4.6e-26
VDK00002191-6199_6	Rgp1	Rgp1	97.5	4.7e-26
VDK00110989-956_2	Nanos RNA binding domain	zf-nanos	97.5	4.7e-26
VDK00009171-4269_5	Vps51/Vps67	Vps51	97.5	4.8e-26
VDK00006194-4806_2	ATG C terminal domain	ATG_C	97.3	5.1e-26
VDK00039657-2309_2	Rad4 beta-hairpin domain	BHD_1	97.2	5.8e-26
VDK00009494-4226_3	UEV domain	UEV	97.1	6.2e-26
VDK00034049-2513_2	8-oxoguanine DNA glycosylase, N-termina	OGG_N	97	6.5e-26
VDK00043046-2200_3	DOMON domain	DOMON	96.9	7e-26
VDK00051889-1950_3	Spectrin repeat	Spectrin	96.8	7.5e-26
VDK00041257-2257_2	ABC transporter	ABC_tran	96.8	7.5e-26
VDK00058269-1797_3	Disintegrin	Disintegrin	96.7	7.9e-26
VDK00087052-1271_2	D-isomer specific 2-hydroxyacid dehydrog	2-Hacid_dh	96.7	7.9e-26
VDK00038413-2353_3	Acyl-CoA dehydrogenase, N-terminal doma	Acyl-CoA_dh_N	96.6	8.7e-26
VDK00011090-4012_7	Protein tyrosine kinase	Pkinase_Tyr	96.5	9.4e-26
VDK00007132-4613_6	Cadherin domain	Cadherin	96.5	9.5e-26
VDK00012529-3850_1	Brix domain	Brix	96.5	9.5e-26
VDK00052406-1937_5	DnaJ central domain repeats)	DnaJ_CXXCXGXG	96.4	1e-25
VDK00001250-6942_14	PAZ domain	PAZ	96.2	1.1e-25
VDK00007453-4553_5	Mitochondrial carrier protein	Mito_carr	96.1	1.2e-25
VDK00001349-6850_1	Mitochondrial ATPase inhibitor, IATP	IATP	96.1	1.2e-25
VDK00007880-4472_3	Core histone H2A/H2B/H3/H4	Histone	95.7	1.6e-25
VDK00000765-7606_2	FERM central domain	FERM_M	95.5	1.8e-25
VDK00017497-3392_5	ARID/BRIGHT DNA binding domain	ARID	95.6	1.8e-25
VDK00042806-2208_1	PFU (PLAA family ubiquitin binding)	PFU	95.4	1.9e-25
VDK00000615-7885_3	RAI1 like	RAI1	95.4	2e-25
VDK00013676-3732_4	Cadherin domain	Cadherin	95.3	2.1e-25
VDK00003359-5626_4	haloacid dehalogenase-like hydrolase	Hydrolase	95.2	2.2e-25
VDK00052320-1939_1	Protein kinase domain	Pkinase	95.1	2.4e-25
VDK00032118-2592_2	Mitochondrial carrier protein	Mito_carr	95.1	2.5e-25
VDK00014378-3663_8	Homeobox domain	Homeobox	95	2.5e-25
VDK00013303-3769_6	DNA topoisomerase	Topoisom_bac	95	2.6e-25
VDK00084219-1313_2	Domain of unknown function (DUF1736)	DUF1736	94.9	2.7e-25
VDK00024136-2967_7	Elongation factor Tu domain	GTP_EFTU_D2	94.9	2.7e-25
VDK00099893-1091_2	Vacuolar sorting protein (VPS9) domain	VPS9	94.9	2.9e-25
VDK00016426-3475_1	DHHC zinc finger domain	zf-DHHC	94.8	2.9e-25
VDK00014454-3654_3	BP28CT (NUC211) domain	BP28CT	94.9	2.9e-25
VDK00022726-3045_1	ABC transporter	ABC_tran	94.8	3e-25
VDK00057967-1804_2	Helicase conserved C-terminal domain	Helicase_C	94.8	3e-25
VDK00002506-6015_8	XPG I-region	XPG_I	94.7	3.1e-25
VDK00063053-1692_2	Ribosomal protein L5	Ribosomal_L5	94.6	3.4e-25
VDK00097714-1120_2	SMC proteins Flexible Hinge Domain	SMC_hinge	94.5	3.6e-25
VDK00023729-2990_1	Helicase conserved C-terminal domain	Helicase_C	94.5	3.7e-25
VDK00004476-5241_6	XK-related protein	XK-related	94.4	4e-25
VDK00006220-4802_4	T-box	T-box	94.4	4.1e-25
VDK00011250-3993_17	MaoC like domain	MaoC_dehydratas	94.3	4.2e-25
VDK00008359-4393_1	Glycosyltransferase family (fucosy	Glyco_transf_10	94.3	4.3e-25
VDK00041633-2245_1	TIR domain	TIR	94.3	4.3e-25
VDK00011350-3982_3	Prolyl oligopeptidase, N-terminal beta	Peptidase_S9_N	94.3	4.4e-25
VDK00031278-2628_1	Glyceraldehyde 3-phosphate dehydrogenase, C-	Gp_dh_C	93.9	5.5e-25
VDK00175828-447_1	Bromodomain	Bromodomain	93.6	6.7e-25
VDK00001887-6414_1	RNA polymerase Rpb2, domain	RNA_pol_Rpb2_5	93.6	6.7e-25
VDK00008146-4427_6	Helicase conserved C-terminal domain	Helicase_C	93.6	6.8e-25
VDK00087660-1262_3	Laminin N-terminal (Domain VI)	Laminin_N	93.6	7.1e-25
VDK00107164-1001_1	Bromodomain	Bromodomain	93.5	7.2e-25
VDK00123773-819_1	Ubiquitin family	ubiquitin	93.4	8.1e-25
VDK00015277-3575_1	FERM N-terminal domain	FERM_N	93.2	9.3e-25
VDK00065428-1642_2	Domain of unknown function (DUF383)	DUF383	93.1	9.6e-25
VDK00046321-2103_2	GNS1/SUR4 family	ELO	93.1	9.8e-25
VDK00114024-922_1	Zn-finger in ubiquitin-hydrolases and other	zf-UBP	92.5	1.4e-24
VDK00022340-3067_2	RNA recognition motif. (a.k.a. RRM, RBD, or	RRM_1	92.6	1.4e-24
VDK00009337-4248_1	Thiamin pyrophosphokinase, catalytic do	TPK_catalytic	92.5	1.5e-24
VDK00121790-840_1	ABC transporter transmembrane region	ABC_membrane	92.4	1.6e-24
VDK00026997-2821_2	BTB/POZ domain	BTB	92.3	1.7e-24
VDK00001552-6660_14	Cadherin domain	Cadherin	92.2	1.8e-24
VDK00047012-2084_2	BTB And C-terminal Kelch	BACK	92.2	1.8e-24
VDK00012043-3902_1	PDZ domain (Also known as DHR or GLGF)	PDZ	92.1	1.9e-24
VDK00034973-2478_1	PTB domain (IRS-1 type)	IRS	91.9	2.2e-24
VDK00177493-439_2	NUMB domain	NumbF	91.7	2.6e-24
VDK00029033-2726_2	Ulp1 protease family, C-terminal catal	Peptidase_C48	91.5	3e-24
VDK00051746-1954_2	WGR domain	WGR	91.5	3e-24
VDK00015081-3593_2	Sphingolipid Delta4-desaturase (DES)	Lipid_DES	91	4.3e-24
VDK00027814-2782_5	IBR domain	IBR	90.8	4.6e-24
VDK00033594-2532_3	Ras family	Ras	90.8	4.7e-24
VDK00085082-1300_3	FERM C-terminal PH-like domain	FERM_C	90.8	4.8e-24
VDK00009482-4228_1	Helicase conserved C-terminal domain	Helicase_C	90.8	5e-24
VDK00019685-3235_3	GMC oxidoreductase	GMC_oxred_C	90.7	5e-24
VDK00039497-2315_1	RNA recognition motif. (a.k.a. RRM, R	RRM_1	90.6	5.6e-24
VDK00050560-1987_6	Alternative splicing regulator	DRY_EERY	90.5	5.7e-24
VDK00070104-1552_1	Immunoglobulin I-set domain	I-set	90.5	5.8e-24
VDK00032981-2558_3	Protein kinase domain	Pkinase	90.5	5.9e-24
VDK00037320-2391_2	Ubiquinone biosynthesis protein COQ7	COQ7	90.5	6e-24
VDK00127519-781_1	Galactoside-binding lectin	Gal-bind_lectin	90.2	7.4e-24
VDK00055515-1860_4	Homeobox domain	Homeobox	90.1	7.7e-24
VDK00060418-1749_1	Cadherin domain	Cadherin	90	8.6e-24
VDK00137388-691_3	Nucleotidyl transferase	NTP_transferase	89.9	9e-24
VDK00013013-3799_3	Ribosomal protein L22p/L17e	Ribosomal_L22	89.9	9.2e-24
VDK00106010-1014_1	RNA recognition motif. (a.k.a. RRM, RBD, or	RRM_1	89.7	1e-23
VDK00020793-3165_4	Cyclin-dependent kinase 2-associated protein	CDK2AP	89.6	1.1e-23
VDK00079303-1389_1	RNA recognition motif. (a.k.a. RRM, RBD, or	RRM_1	89.6	1.1e-23
VDK00005892-4871_5	Bromodomain	Bromodomain	89.5	1.2e-23
VDK00025837-2879_4	Eukaryotic protein of unknown function (DU	DUF846	89.5	1.2e-23
VDK00025713-2884_3	SH3 domain	SH3_1	89.3	1.3e-23
VDK00045703-2121_2	Galactosyltransferase	Galactosyl_T	89.3	1.3e-23
VDK00002106-6249_2	Biotin-requiring enzyme	Biotin_lipoyl	89.3	1.3e-23
VDK00096004-1143_1	Histone acetyltransferase subunit NuA4	NuA4	89.3	1.4e-23
VDK00008594-4358_2	HYR domain	HYR	89.2	1.4e-23
VDK00065366-1643_1	DHHC zinc finger domain	zf-DHHC	89.1	1.5e-23
VDK00040451-2284_1	transmembrane receptor (rhodopsin f	7tm_1	89.1	1.5e-23
VDK00055515-1860_2	LIM domain	LIM	89.1	1.6e-23
VDK00048329-2047_3	Plexin cytoplasmic region	Plexin_cytopl	-14.2	1.8e-23
VDK00020771-3166_4	Cyclin, C-terminal domain	Cyclin_C	88.8	1.9e-23
VDK00011523-3963_7	Glycosyl transferase family	Glycos_transf_2	88.8	2e-23
VDK00009505-4225_1	Phosphorylase superfamily	PNP_UDP_1	88.6	2.2e-23
VDK00026201-2862_1	Laminin B (Domain IV)	Laminin_B	88.6	2.2e-23
VDK00092925-1185_1	PUB domain	PUB	88.6	2.2e-23
VDK00064209-1667_2	Skp1 family, tetramerisation domain	Skp1_POZ	88.4	2.5e-23
VDK00047504-2070_2	SPRY domain	SPRY	88.4	2.5e-23
VDK00075982-1446_1	Protein kinase domain	Pkinase	88.3	2.7e-23
VDK00028585-2746_1	Immunoglobulin I-set domain	I-set	88.1	3e-23
VDK00003238-5675_7	SNF2 family N-terminal domain	SNF2_N	88.1	3.2e-23
VDK00031642-2612_3	Kunitz/Bovine pancreatic trypsin inhibito	Kunitz_BPTI	88	3.3e-23
VDK00066748-1616_1	eIF4-gamma/eIF5/eIF2-epsilon	W2	87.9	3.5e-23
VDK00038043-2364_1	Glutamine amidotransferase class-I	GATase	87.9	3.5e-23
VDK00005140-5061_5	Transcription factor S-II (TFIIS)	TFIIS_C	87.9	3.5e-23
VDK00052780-1928_4	NOPS (NUC059) domain	NOPS	87.7	4.1e-23
VDK00103054-1051_3	Rap/ran-GAP	Rap_GAP	87.6	4.5e-23
VDK00053499-1910_2	Spectrin repeat	Spectrin	87.5	4.7e-23
VDK00012765-3825_3	dDENN domain	dDENN	87.5	4.7e-23
VDK00006295-4785_3	Fes/CIP4 homology domain	FCH	87.5	4.8e-23
VDK00005407-5001_3	SPRY domain	SPRY	87.4	4.9e-23
VDK00007188-4602_1	Uncharacterized conserved protein (DUF2346)	DUF2346	87.4	5.2e-23
VDK00130521-752_2	Ribosomal L40e family	Ribosomal_L40e	87.3	5.3e-23
VDK00058826-1784_3	SH3 domain	SH3_1	87.3	5.4e-23
VDK00099539-1096_1	Mpv17 PMP22 family	Mpv17_PMP22	87.1	6.2e-23
VDK00023922-2979_1	Helicase conserved C-terminal domain	Helicase_C	87.1	6.2e-23
VDK00069882-1556_1	ribosomal L5P family C-terminus	Ribosomal_L5_C	87	6.8e-23
VDK00127671-779_1	FERM central domain	FERM_M	86.9	7e-23
VDK00001541-6673_7	BTB/POZ domain	BTB	86.9	7.3e-23
VDK00039553-2313_3	Enoyl-CoA hydratase/isomerase family	ECH	86.8	7.5e-23
VDK00086176-1283_1	Mitochondrial carrier protein	Mito_carr	86.8	7.7e-23
VDK00080402-1372_2	MIZ/SP-RING zinc finger	zf-MIZ	86.7	8.3e-23
VDK00005734-4912_2	PPIC-type PPIASE domain	Rotamase	86.5	9.3e-23
VDK00048323-2047_6	Fibronectin type III domain	fn3	86.5	9.5e-23
VDK00019821-3225_2	c-SKI Smad4 binding domain	c-SKI_SMAD_bind	86.5	9.7e-23
VDK00011011-4023_1	DEAD_2	DEAD_2	86.4	9.8e-23
VDK00002900-5819_5	tRNA synthetases class I (E and Q), an	tRNA-synt_1c_C	86.3	1.1e-22
VDK00012204-3885_1	DM DNA binding domain	DM	86	1.3e-22
VDK00005158-5055_2	ATP synthase subunit H	ATP_synt_H	86	1.4e-22
VDK00178043-437_2	Cullin family	Cullin	85.8	1.5e-22
VDK00083306-1327_2	PAZ domain	PAZ	85.8	1.5e-22
VDK00092809-1187_1	Inositol phospholipid synthesis protein	Scs3p	85.8	1.5e-22
VDK00002418-6066_7	ADAM-TS Spacer	ADAM_spacer1	85.7	1.7e-22
VDK00059791-1762_1	Homeobox domain	Homeobox	85.6	1.8e-22
VDK00031003-2639_5	Immunoglobulin I-set domain	I-set	85.3	2.2e-22
VDK00097517-1122_1	Ribosomal protein S15	Ribosomal_S15	85.2	2.4e-22
VDK00009010-4296_7	Tetraspanin family	Tetraspannin	85.1	2.5e-22
VDK00009969-4162_7	Laminin G domain	Laminin_G_2	85	2.6e-22
VDK00020100-3208_2	Ligated ion channel L-glutamate- and	Lig_chan-Glu_bd	84.9	2.8e-22
VDK00102739-1054_2	Immunoglobulin I-set domain	I-set	84.9	2.9e-22
VDK00051761-1954_2	Biotin/lipoate A/B protein ligase fami	BPL_LipA_LipB	84.9	2.9e-22
VDK00137974-685_1	Homeobox domain	Homeobox	84.7	3.2e-22
VDK00137472-690_1	Homeobox domain	Homeobox	84.7	3.2e-22
VDK00013228-3776_11	MIF4G domain	MIF4G	84.7	3.3e-22
VDK00027265-2807_2	Ribosomal protein L30p/L7e	Ribosomal_L30	84.6	3.4e-22
VDK00040287-2289_3	Laminin G domain	Laminin_G_2	84.6	3.5e-22
VDK00003521-5564_1	Laminin N-terminal (Domain VI)	Laminin_N	84.5	3.9e-22
VDK00061413-1726_2	B3/4 domain	B3_4	84.4	4.1e-22
VDK00129802-759_1	Protein of unknown function, DUF607	DUF607	84.3	4.3e-22
VDK00017429-3398_10	Delta serrate ligand	DSL	84.3	4.4e-22
VDK00025987-2872_2	Phorbol esters/diacylglycerol binding	C1_1	84.3	4.5e-22
VDK00108082-990_2	Homeobox domain	Homeobox	84.2	4.5e-22
VDK00004149-5335_2	Cadherin domain	Cadherin	84.2	4.7e-22
VDK00066726-1617_1	Aconitase C-terminal domain	Aconitase_C	84	5.4e-22
VDK00027820-2781_3	Spectrin repeat	Spectrin	83.9	5.6e-22
VDK00049221-2023_4	ABC1 family	ABC1	83.9	5.7e-22
VDK00010714-4059_2	GatB domain	GatB_Yqey	83.8	6.1e-22
VDK00046788-2090_3	Helix-loop-helix DNA-binding domain	HLH	83.8	6.3e-22
VDK00136429-699_1	S-adenosylmethionine synthetase, cent	S-AdoMet_synt_M	83.8	6.3e-22
VDK00181479-422_1	MH1 domain	MH1	83.7	6.6e-22
VDK00110642-960_3	HSA	HSA	83.7	6.6e-22
VDK00026299-2857_6	Actin	Actin	83.7	6.8e-22
VDK00016503-3470_3	RNA polymerase Rpb2, domain	RNA_pol_Rpb2_4	83.5	7.6e-22
VDK00021338-3129_1	TIR domain	TIR	83.4	7.9e-22
VDK00076808-1432_2	Putative zinc finger in N-recognin (U	zf-UBR	83.4	8.2e-22
VDK00073714-1484_3	AIR synthase related protein, C-terminal dom	AIRS_C	83.4	8.3e-22
VDK00123120-826_1	RNA recognition motif. (a.k.a. RRM, RBD, or	RRM_1	83.2	9.1e-22
VDK00053499-1910_1	Spectrin repeat	Spectrin	83.2	9.3e-22
VDK00127465-782_1	NPL4 family	NPL4	83.1	9.7e-22
VDK00005852-4880_3	MH1 domain	MH1	83.1	9.9e-22
VDK00040758-2274_6	TIR domain	TIR	83.1	1e-21
VDK00072076-1515_3	Paired box' domain	PAX	82.8	1.2e-21
VDK00118979-869_2	ABC transporter	ABC_tran	82.7	1.3e-21
VDK00002623-5951_8	TIR domain	TIR	82.6	1.4e-21
VDK00009392-4240_1	SecE/Sec61-gamma subunits of protein translo	SecE	82.4	1.6e-21
VDK00012469-3856_2	RIO1 family	RIO1	82.4	1.6e-21
VDK00003136-5715_2	Fibronectin type III domain	fn3	82.3	1.7e-21
VDK00103696-1043_4	PI3-kinase family, p85-binding domain	PI3K_p85B	82.4	1.7e-21
VDK00025597-2891_3	mbt repeat	MBT	82.4	1.7e-21
VDK00026902-2826_5	Cytochrome b5-like Heme/Steroid binding doma	Cyt-b5	82.3	1.8e-21
VDK00013663-3733_4	ABC transporter	ABC_tran	82.1	1.9e-21
VDK00020297-3195_4	Cadherin domain	Cadherin	82.1	2e-21
VDK00040986-2266_2	Helicase conserved C-terminal domain	Helicase_C	82	2.1e-21
VDK00001787-6486_1	PIG-P	PIG-P	82	2.2e-21
VDK00005852-4880_2	Nuclear factor I protein pre-N-termin	NfI_DNAbd_pre-N	82	2.2e-21
VDK00000227-9186_1	Helicase associated domain (HA2)	HA2	81.9	2.3e-21
VDK00001887-6414_5	RNA polymerase Rpb2, domain	RNA_pol_Rpb2_7	81.7	2.6e-21
VDK00077831-1414_3	Phosphatidyl serine synthase	PSS	81.6	2.7e-21
VDK00012005-3907_3	Adaptin N terminal region	Adaptin_N	81.6	2.8e-21
VDK00044841-2145_1	Mitochondrial carrier protein	Mito_carr	81.6	2.9e-21
VDK00012839-3817_12	SPOC domain	SPOC	81.5	3e-21
VDK00002810-5860_2	Haemolysin-III related	HlyIII	81.5	3.1e-21
VDK00008200-4416_3	Proprotein convertase P-domain	P_proprotein	81.5	3.1e-21
VDK00120130-857_2	Vps52 Sac2 family	Vps52	81.4	3.1e-21
VDK00018979-3287_2	Oxidoreductase FAD-binding domain	FAD_binding_6	81.4	3.2e-21
VDK00026374-2853_3	5'-AMP-activated protein kinase, beta subuni	AMPKBI	81.3	3.5e-21
VDK00008757-4334_1	ABC transporter	ABC_tran	81.1	4e-21
VDK00165717-495_2	RNA recognition motif. (a.k.a. RRM, RBD, or	RRM_1	81.1	4e-21
VDK00033949-2518_1	GRAM domain	GRAM	81.1	4e-21
VDK00046011-2113_1	Inorganic pyrophosphatase	Pyrophosphatase	81	4.1e-21
VDK00080875-1365_1	Poly(A) polymerase central domain	PAP_central	73.1	4.4e-21
VDK00024987-2924_3	Mitochondrial carrier protein	Mito_carr	80.9	4.5e-21
VDK00060660-1743_4	La domain	La	80.9	4.5e-21
VDK00045885-2116_4	JmjC domain	JmjC	80.8	5.1e-21
VDK00039798-2305_2	Alcohol dehydrogenase transcription fact	MADF_DNA_bdg	80.7	5.2e-21
VDK00005710-4920_4	Fes/CIP4 homology domain	FCH	80.7	5.2e-21
VDK00189804-390_1	MCM2/3/5 family	MCM	72.9	5.3e-21
VDK00011769-3935_2	Acyl-CoA dehydrogenase, middle domain	Acyl-CoA_dh_M	80.5	6.1e-21
VDK00060391-1749_2	Laminin B (Domain IV)	Laminin_B	80.4	6.3e-21
VDK00038771-2341_1	von Willebrand factor type A domain	VWA	80.4	6.5e-21
VDK00013717-3729_1	Cadherin domain	Cadherin	80.4	6.5e-21
VDK00029255-2715_2	POLO box duplicated region	POLO_box	80.4	6.6e-21
VDK00014350-3666_2	Alpha-2-macroglobulin family	A2M	80.4	6.7e-21
VDK00015203-3581_2	Helix-loop-helix DNA-binding domain	HLH	80.1	7.8e-21
VDK00005484-4983_3	Phosphatidylinositol-specific phospholipase	PI-PLC-Y	80.1	8.2e-21
VDK00106572-1008_1	Laminin G domain	Laminin_G_2	80	8.3e-21
VDK00019508-3248_8	Surp module	Surp	80	8.4e-21
VDK00103008-1051_1	BOP1NT (NUC169) domain	BOP1NT	79.9	8.9e-21
VDK00108633-983_3	Phosphatidylinositol and 4-kinase	PI3_PI4_kinase	79.9	9.3e-21
VDK00042750-2209_3	Phosphate transporter family	PHO4	79.8	9.9e-21
VDK00072992-1498_2	C2 domain	C2	79.8	1e-20
VDK00038284-2357_7	Mitochondrial carrier protein	Mito_carr	79.7	1.1e-20
VDK00056740-1832_2	T-box	T-box	79.7	1.1e-20
VDK00000363-8514_5	GRIM-19 protein	GRIM-19	79.7	1.1e-20
VDK00037744-2376_2	Protein of unknown function, DUF618	DUF618	79.1	1.5e-20
VDK00027881-2778_2	SH2 domain	SH2	79.1	1.6e-20
VDK00077130-1427_2	dDENN domain	dDENN	78.9	1.8e-20
VDK00064488-1661_3	CAP-Gly domain	CAP_GLY	78.8	2e-20
VDK00035583-2454_1	PAN domain	PAN_1	78.8	2e-20
VDK00004824-5144_2	Skp1 family, tetramerisation domain	Skp1_POZ	78.7	2.1e-20
VDK00010407-4102_9	von Willebrand factor type D domain	VWD	78.7	2.1e-20
VDK00074219-1476_4	MGS-like domain	MGS	78.7	2.2e-20
VDK00172195-464_1	NOP5NT (NUC127) domain	NOP5NT	78.7	2.2e-20
VDK00027162-2813_4	Ion transport protein N-terminal	Ion_trans_N	78.7	2.2e-20
VDK00145158-626_1	Immunoglobulin I-set domain	I-set	78.7	2.2e-20
VDK00029011-2727_3	Myristoyl-CoA:protein N-myristoyltransferase	NMT	78.6	2.2e-20
VDK00039486-2315_3	Peptidase C26	Peptidase_C26	78.5	2.4e-20
VDK00023056-3027_1	alpha/beta hydrolase fold	Abhydrolase_1	78.5	2.4e-20
VDK00039344-2320_1	Homeobox domain	Homeobox	78.4	2.6e-20
VDK00042926-2204_6	Kunitz/Bovine pancreatic trypsin inhibito	Kunitz_BPTI	78.4	2.6e-20
VDK00160781-518_1	FERM N-terminal domain	FERM_N	78.4	2.7e-20
VDK00029181-2719_7	Bromodomain	Bromodomain	78.2	3e-20
VDK00036526-2420_1	GMC oxidoreductase	GMC_oxred_C	78.2	3e-20
VDK00088501-1250_5	PDZ domain (Also known as DHR or GLGF)	PDZ	78.1	3.1e-20
VDK00111756-947_2	Legume-like lectin family	Lectin_leg-like	78.1	3.3e-20
VDK00013303-3769_5	Toprim domain	Toprim	78	3.3e-20
VDK00033531-2535_3	SH2 domain	SH2	78	3.3e-20
VDK00013567-3741_1	Helix-loop-helix DNA-binding domain	HLH	78	3.4e-20
VDK00011736-3938_2	Rab5 binding	Rab5-bind	77.9	3.7e-20
VDK00033970-2517_1	CAF1 family ribonuclease	CAF1	77.7	4.1e-20
VDK00040327-2288_1	Cyclin, C-terminal domain	Cyclin_C	77.6	4.6e-20
VDK00096133-1141_1	RyR domain	RyR	77.4	5e-20
VDK00014758-3622_5	Phorbol esters/diacylglycerol binding domain	C1_1	77.5	5e-20
VDK00013743-3726_1	HMG (high mobility group) box	HMG_box	77.4	5.1e-20
VDK00070769-1539_1	Phosphatidylinositol-4-phosphate 5-Kinase	PIP5K	77.4	5.1e-20
VDK00092775-1187_2	RNA recognition motif. (a.k.a. RRM, RBD, or	RRM_1	77.3	5.4e-20
VDK00063992-1671_2	Helix-loop-helix DNA-binding domain	HLH	77.3	5.6e-20
VDK00146432-615_1	MCM2/3/5 family	MCM	55.6	6e-20
VDK00027029-2820_1	Ribosomal protein L10	Ribosomal_L10	77.2	6.1e-20
VDK00024071-2971_3	Lipocalin cytosolic fatty-acid binding pr	Lipocalin	77.2	6.1e-20
VDK00046954-2085_2	Homeobox domain	Homeobox	77.1	6.3e-20
VDK00059853-1761_2	Poly-adenylate binding protein, unique domai	PABP	77.1	6.5e-20
VDK00031083-2636_1	PHAX RNA-binding domain	RNA_GG_bind	77	6.6e-20
VDK00054862-1876_3	Disintegrin	Disintegrin	77	6.8e-20
VDK00155968-544_1	Cytochrome c oxidase assembly protein Cta	CtaG_Cox11	76.9	7.1e-20
VDK00059165-1776_2	Miro-like protein	Miro	76.9	7.5e-20
VDK00014574-3643_9	PDZ domain (Also known as DHR or GLGF)	PDZ	76.7	8.7e-20
VDK00003304-5651_2	Cadherin domain	Cadherin	76.6	8.8e-20
VDK00001685-6554_3	Glutathione S-transferase, N-terminal doma	GST_N	76.6	9.3e-20
VDK00000762-7609_13	Immunoglobulin I-set domain	I-set	76.5	9.4e-20
VDK00168275-483_2	Homeobox domain	Homeobox	76.5	9.7e-20
VDK00007430-4556_5	CG-1 domain	CG-1	76.5	9.8e-20
VDK00109310-975_3	SAFF domain	SAFF	76.4	1e-19
VDK00005376-5008_6	Filamin/ABP280 repeat	Filamin	76.4	1.1e-19
VDK00085949-1287_1	Eukaryotic translation initiation fac	eIF-3c_N	76.2	1.2e-19
VDK00107726-994_1	LNS2 (Lipin/Ned1/Smp2)	LNS2	76.1	1.3e-19
VDK00068758-1577_2	TCP-1/cpn60 chaperonin family	Cpn60_TCP1	71.7	1.3e-19
VDK00026198-2862_1	Probable molybdopterin binding domain	MoCF_biosynth	76.1	1.3e-19
VDK00022171-3078_3	Mitochondrial carrier protein	Mito_carr	76.1	1.3e-19
VDK00015845-3526_5	NUDIX domain	NUDIX	76	1.4e-19
VDK00005431-4994_3	PDZ domain (Also known as DHR or GLGF	PDZ	76	1.4e-19
VDK00009445-4233_3	GYF domain	GYF	75.9	1.4e-19
VDK00027273-2807_5	Protein of unknown function (DUF786)	DUF786	75.8	1.5e-19
VDK00062085-1711_1	Calponin homology (CH) domain	CH	75.9	1.5e-19
VDK00021195-3138_1	RNA recognition motif. (a.k.a. RRM, R	RRM_1	75.7	1.6e-19
VDK00000487-8178_3	MED7 protein	MED7	75.8	1.6e-19
VDK00015137-3587_2	LIM domain	LIM	75.8	1.6e-19
VDK00090710-1218_1	RNA recognition motif. (a.k.a. RRM, RBD, or	RRM_1	75.7	1.7e-19
VDK00153153-564_2	Calreticulin family	Calreticulin	22.2	2.1e-19
VDK00030265-2670_1	Protein of unknown function, DUF618	DUF618	75.4	2.1e-19
VDK00002005-6321_6	ATP-binding region	ATP_bind_4	75.3	2.2e-19
VDK00052627-1933_3	Glutamine synthetase, beta-Grasp domain	Gln-synt_N	75.3	2.3e-19
VDK00004655-5191_7	Spectrin repeat	Spectrin	75.3	2.3e-19
VDK00008146-4427_7	DBP10CT (NUC160) domain	DBP10CT	75.1	2.5e-19
VDK00019910-3219_2	Fz domain	Fz	75	2.7e-19
VDK00051648-1957_1	PHAX RNA-binding domain	RNA_GG_bind	75	2.7e-19
VDK00084117-1314_1	ADP-ribosylation factor family	Arf	75	2.8e-19
VDK00063701-1678_1	N-acetylglucosaminyltransferase II (MG	MGAT2	54.7	2.8e-19
VDK00032131-2591_1	Transforming growth factor beta like domain	TGF_beta	75	2.8e-19
VDK00108097-990_2	Domain of unknown function (DUF298)	DUF298	74.7	3.3e-19
VDK00025109-2917_5	Homoserine dehydrogenase, NAD binding d	NAD_binding_3	74.6	3.6e-19
VDK00009950-4166_3	KH domain	KH_1	74.6	3.6e-19
VDK00192230-382_1	Immunoglobulin I-set domain	I-set	74.6	3.7e-19
VDK00082135-1345_2	Ribosomal protein S8e	Ribosomal_S8e	74.5	3.8e-19
VDK00006372-4768_2	FFD and TFG box motifs	FFD_TFG	74.5	3.8e-19
VDK00041625-2246_2	Sodium/calcium exchanger protein	Na_Ca_ex	74.4	4.1e-19
VDK00007843-4481_6	Dpy-30 motif	Dpy-30	74.4	4.1e-19
VDK00012041-3902_4	Helicase conserved C-terminal domain	Helicase_C	74.2	4.7e-19
VDK00049246-2023_1	Helix-loop-helix DNA-binding domain	HLH	74.2	4.7e-19
VDK00014824-3617_3	Immunoglobulin I-set domain	I-set	74.2	4.7e-19
VDK00091635-1203_1	Munc13 (mammalian uncoordinated) homol	Membr_traf_MHD	74.2	4.7e-19
VDK00001134-7093_3	Kinesin motor domain	Kinesin	52.3	4.9e-19
VDK00004323-5286_3	EB1-like C-terminal motif	EB1	74.1	5e-19
VDK00008846-4320_2	Galactosyltransferase	Galactosyl_T	74.1	5.2e-19
VDK00146407-616_2	MIT (microtubule interacting and transport)	MIT	74.1	5.2e-19
VDK00064358-1663_2	SAND domain	SAND	74	5.6e-19
VDK00090713-1218_1	RNA recognition motif. (a.k.a. RRM, RBD, or	RRM_1	73.9	5.9e-19
VDK00083511-1324_1	RNA recognition motif. (a.k.a. RRM, RBD, or	RRM_1	73.8	6.1e-19
VDK00000382-8458_11	Sad1 UNC-like C-terminal	Sad1_UNC	73.8	6.2e-19
VDK00175623-448_1	Uncharacterized protein family UPF0016	UPF0016	73.7	6.6e-19
VDK00000088-10396_13	TGS domain	TGS	73.6	7e-19
VDK00108915-980_1	Sec23/Sec24 zinc finger	zf-Sec23_Sec24	73.6	7.3e-19
VDK00029492-2705_4	TH1 protein	TH1	73.5	7.8e-19
VDK00004486-5239_9	NADH-ubiquinone oxidoreductase-F iron-sul	NADH_4Fe-4S	73.5	7.9e-19
VDK00000993-7263_4	PDZ domain (Also known as DHR or GLGF	PDZ	73.3	8.8e-19
VDK00047092-2081_2	U6-snRNA interacting domain of PrP8	U6-snRNA_bdg	73.2	9.4e-19
VDK00028174-2764_2	BRK domain	BRK	73.2	9.7e-19
VDK00104054-1038_1	WHEP-TRS domain	WHEP-TRS	73.2	9.8e-19
VDK00003304-5651_3	Cadherin domain	Cadherin	73.2	9.9e-19
VDK00002200-6193_13	DM DNA binding domain	DM	73	1.1e-18
VDK00109935-968_2	Basic region leucine zipper	bZIP_2	73	1.1e-18
VDK00114322-918_1	PAN domain	PAN_1	72.9	1.2e-18
VDK00034302-2502_1	NAC domain	NAC	72.9	1.2e-18
VDK00019404-3256_7	Domain found in Dishevelled, Egl-10, and Ple	DEP	72.5	1.5e-18
VDK00003375-5621_14	Helicase conserved C-terminal domain	Helicase_C	72.5	1.6e-18
VDK00044083-2168_3	ATP-dependent protease La (LON) domain	LON	72.5	1.6e-18
VDK00167721-485_2	Acyl-CoA dehydrogenase, C-terminal doma	Acyl-CoA_dh_1	72.4	1.7e-18
VDK00022210-3075_5	BTB/POZ domain	BTB	72.2	1.9e-18
VDK00205074-336_1	ribosomal L5P family C-terminus	Ribosomal_L5_C	72.1	2e-18
VDK00087341-1267_1	CBF/Mak21 family	CBF	72.1	2.1e-18
VDK00037212-2395_4	Ras association (RalGDS/AF-6) domain	RA	72	2.1e-18
VDK00030622-2655_4	Spectrin repeat	Spectrin	71.9	2.3e-18
VDK00037530-2383_1	Clathrin adaptor complex small chain	Clat_adaptor_s	71.9	2.3e-18
VDK00133651-723_3	Zinc finger, C2HC type	zf-C2HC	71.9	2.3e-18
VDK00006755-4683_6	SPRY domain	SPRY	71.9	2.3e-18
VDK00015791-3531_7	Serpin (serine protease inhibitor)	Serpin	71.9	2.4e-18
VDK00021078-3145_2	Ubiquitin carboxyl-terminal hydrolase	UCH	71.8	2.5e-18
VDK00127260-784_2	Biotin-requiring enzyme	Biotin_lipoyl	71.8	2.5e-18
VDK00027648-2789_5	Domain of unknown function (DUF1605)	DUF1605	71.6	2.8e-18
VDK00173299-459_1	GCC2 and GCC3	GCC2_GCC3	71.6	2.8e-18
VDK00114599-915_1	LIM domain	LIM	71.6	2.8e-18
VDK00050294-1994_1	Plexin cytoplasmic region	Plexin_cytopl	-111.1	2.9e-18
VDK00022278-3071_8	Laminin G domain	Laminin_G_2	71.6	2.9e-18
VDK00004402-5262_3	DnaJ domain	DnaJ	71.6	3e-18
VDK00080736-1367_2	Protein of unknown function (DUF339)	DUF339	71.5	3.1e-18
VDK00000494-8163_11	Galactose binding lectin domain	Gal_Lectin	71.4	3.3e-18
VDK00009496-4226_3	Sema domain	Sema	71.4	3.4e-18
VDK00008296-4401_9	NLS-binding and DNA-binding and dimeris	Nrf1_DNA-bind	71.3	3.5e-18
VDK00060790-1740_4	DnaJ domain	DnaJ	71.2	3.7e-18
VDK00126631-790_2	TAZ zinc finger	zf-TAZ	71.2	3.8e-18
VDK00123253-824_1	Protein tyrosine kinase	Pkinase_Tyr	65.7	4.3e-18
VDK00013596-3739_4	Regulator of G protein signaling domain	RGS	71	4.3e-18
VDK00023253-3015_2	Cleft lip and palate transmembrane pr	CLPTM1	-19.3	5e-18
VDK00012028-3904_1	RNA recognition motif. (a.k.a. RRM, R	RRM_1	70.6	5.6e-18
VDK00008147-4427_3	Major Facilitator Superfamily	MFS_1	70.6	5.7e-18
VDK00062923-1695_1	Helix-loop-helix DNA-binding domain	HLH	70.6	5.7e-18
VDK00096628-1134_1	Protein tyrosine kinase	Pkinase_Tyr	63.6	5.9e-18
VDK00061969-1714_3	Immunoglobulin I-set domain	I-set	70.5	6.2e-18
VDK00000695-7723_3	LSM domain	LSM	70.5	6.2e-18
VDK00001264-6928_1	BTB/POZ domain	BTB	70.5	6.3e-18
VDK00085545-1293_2	ATP synthase subunit C	ATP-synt_C	70.4	6.5e-18
VDK00096380-1137_2	LETM1-like protein	LETM1	70.4	6.6e-18
VDK00112065-943_1	Ubiquitin family	ubiquitin	70.4	6.7e-18
VDK00001905-6399_8	Cadherin domain	Cadherin	70.3	6.9e-18
VDK00021428-3122_1	Ribosomal protein L44	Ribosomal_L44	70.3	7.2e-18
VDK00096418-1137_3	Tudor domain	TUDOR	70.3	7.4e-18
VDK00018590-3315_4	Spectrin repeat	Spectrin	70.2	7.4e-18
VDK00017420-3399_2	GNT-I family	GNT-I	62.6	7.6e-18
VDK00013140-3786_2	NLE (NUC135) domain	NLE	70.2	7.9e-18
VDK00010723-4058_5	Histidine kinase-, DNA gyrase B-, and	HATPase_c	70.1	8.2e-18
VDK00088300-1253_1	SWIB/MDM2 domain	SWIB	70.1	8.2e-18
VDK00030010-2681_1	TM2 domain	TM2	70.1	8.4e-18
VDK00129684-760_1	Phosphoinositide-specific phospholipase C	efhand_like	69.9	9.1e-18
VDK00021629-3109_7	Helix-loop-helix DNA-binding domain	HLH	69.9	9.1e-18
VDK00049078-2027_2	Helix-loop-helix DNA-binding domain	HLH	69.9	9.2e-18
VDK00047256-2077_5	Prolyl-tRNA synthetase, C-terminal	ProRS-C_1	69.9	9.7e-18
VDK00040032-2298_2	GTP1/OBG	GTP1_OBG	69.8	9.8e-18
VDK00019610-3240_8	Zinc finger, C4 type (two domains)	zf-C4	69.7	1e-17
VDK00044797-2146_1	Heme NO binding	HNOB	69.7	1.1e-17
VDK00048952-2030_2	Rad51	Rad51	69.7	1.1e-17
VDK00002867-5835_5	Helicase conserved C-terminal domain	Helicase_C	69.7	1.1e-17
VDK00007253-4589_6	PDZ domain (Also known as DHR or GLGF)	PDZ	69.6	1.1e-17
VDK00048808-2034_1	Helix-loop-helix DNA-binding domain	HLH	69.5	1.2e-17
VDK00046546-2097_3	uDENN domain	uDENN	69.5	1.2e-17
VDK00080367-1372_2	ATP synthase subunit C	ATP-synt_C	69.4	1.3e-17
VDK00038046-2364_1	Cation transporter/ATPase, N-terminus	Cation_ATPase_N	69.5	1.3e-17
VDK00053457-1911_2	Disintegrin	Disintegrin	69.3	1.4e-17
VDK00079165-1391_2	GATA zinc finger	GATA	69.3	1.5e-17
VDK00050787-1980_1	LIM domain	LIM	69.2	1.5e-17
VDK00010180-4136_3	Neurotransmitter-gated ion-channel tr	Neur_chan_memb	69.3	1.5e-17
VDK00004655-5191_2	Spectrin repeat	Spectrin	69.2	1.5e-17
VDK00042593-2215_5	SH3 domain	SH3_1	69.3	1.5e-17
VDK00077853-1414_2	Sds3-like	Sds3	69.2	1.5e-17
VDK00030195-2673_1	Acetyltransferase (GNAT) family	Acetyltransf_1	69.2	1.5e-17
VDK00118319-875_1	BTB/POZ domain	BTB	69.2	1.5e-17
VDK00002671-5929_2	Helix-loop-helix DNA-binding domain	HLH	69.1	1.6e-17
VDK00017629-3384_3	HMG (high mobility group) box	HMG_box	69.2	1.6e-17
VDK00038915-2336_4	Helix-loop-helix DNA-binding domain	HLH	69.1	1.6e-17
VDK00069408-1564_1	Tubulin binding cofactor C	TBCC	69	1.7e-17
VDK00137122-693_2	Ras family	Ras	69.1	1.7e-17
VDK00049583-2014_5	PHD-finger	PHD	68.9	1.9e-17
VDK00016654-3457_4	Helix-loop-helix DNA-binding domain	HLH	68.8	2e-17
VDK00070457-1545_1	tRNA synthetases class I (C) catalytic d	tRNA-synt_1e	41.9	2.1e-17
VDK00058241-1797_3	C2 domain	C2	68.6	2.2e-17
VDK00060685-1743_2	Ubiquitin carboxyl-terminal hydrolase	UCH	68.7	2.2e-17
VDK00047687-2064_2	Protein tyrosine kinase	Pkinase_Tyr	54.8	2.3e-17
VDK00016655-3457_3	SH3 domain	SH3_1	68.6	2.3e-17
VDK00042930-2204_3	Fibronectin type III domain	fn3	68.5	2.4e-17
VDK00080593-1369_3	RNase3 domain	Ribonuclease_3	68.5	2.4e-17
VDK00162035-512_1	HMG (high mobility group) box	HMG_box	68.5	2.5e-17
VDK00061775-1718_1	L27_1	L27_1	68.4	2.6e-17
VDK00058319-1796_2	C5HC2 zinc finger	zf-C5HC2	68.4	2.6e-17
VDK00001273-6924_7	Papain family cysteine protease	Peptidase_C1	68.4	2.7e-17
VDK00139265-674_1	Immunoglobulin I-set domain	I-set	68.3	2.9e-17
VDK00011669-3945_6	RasGEF domain	RasGEF	68.2	3e-17
VDK00059260-1774_1	SET domain	SET	68.1	3.3e-17
VDK00028508-2750_3	NOT2 NOT3 NOT5 family	NOT2_3_5	68.1	3.4e-17
VDK00000765-7606_4	PH domain	PH	68	3.5e-17
VDK00138224-683_1	Homeobox domain	Homeobox	67.9	3.7e-17
VDK00046040-2112_2	DNA polymerase family B, exonuclease do	DNA_pol_B_exo	67.9	3.8e-17
VDK00116168-898_1	DM DNA binding domain	DM	67.9	3.8e-17
VDK00015922-3520_1	Filamin/ABP280 repeat	Filamin	67.8	3.9e-17
VDK00166364-492_1	KH domain	KH_1	67.8	3.9e-17
VDK00070020-1553_2	Mitochondrial carrier protein	Mito_carr	67.8	4e-17
VDK00062833-1697_2	JmjC domain	JmjC	67.8	4e-17
VDK00007194-4602_1	Domain of unknown function (DUF1977)	DUF1977	67.8	4.1e-17
VDK00033430-2538_1	Eukaryotic glutathione synthase	GSH_synthase	67.8	4.1e-17
VDK00015829-3527_3	Mitochondrial carrier protein	Mito_carr	67.6	4.7e-17
VDK00179461-430_2	Immunoglobulin I-set domain	I-set	67.5	4.8e-17
VDK00038344-2355_3	Calponin homology (CH) domain	CH	67.5	4.9e-17
VDK00043826-2176_1	Cofilin/tropomyosin-type actin-binding pr	Cofilin_ADF	67.5	4.9e-17
VDK00080787-1366_2	Phorbol esters/diacylglycerol binding	C1_1	67.5	5.1e-17
VDK00005511-4976_9	Immunoglobulin I-set domain	I-set	67.5	5.1e-17
VDK00022451-3062_6	Kelch motif	Kelch_1	67.4	5.3e-17
VDK00066125-1628_4	RNA recognition motif. (a.k.a. RRM, R	RRM_1	67.4	5.4e-17
VDK00108845-981_2	ATP synthase alpha/beta family, nucleotid	ATP-synt_ab	67.4	5.5e-17
VDK00023368-3009_3	Laminin G domain	Laminin_G_2	67.2	6e-17
VDK00047212-2078_3	Actin	Actin	44.4	6.1e-17
VDK00120507-853_1	Elongation factor Tu GTP binding domain	GTP_EFTU	67.2	6.2e-17
VDK00014824-3617_6	Immunoglobulin I-set domain	I-set	67.1	6.3e-17
VDK00050820-1979_1	N-acetyltransferase B complex (NatB)	NatB_MDM20	67.1	6.5e-17
VDK00044092-2168_1	ER lumen protein retaining receptor	ER_lumen_recept	67.1	6.6e-17
VDK00007346-4572_2	Immunoglobulin I-set domain	I-set	67.1	6.6e-17
VDK00072802-1502_2	RNA recognition motif. (a.k.a. RRM, RBD, or	RRM_1	67.1	6.7e-17
VDK00034925-2479_1	XPG I-region	XPG_I	67	6.9e-17
VDK00188198-395_1	Zinc finger, C4 type (two domains)	zf-C4	67	7.1e-17
VDK00006472-4751_1	Zinc finger, C3HC4 type (RING finger)	zf-C3HC4	66.9	7.7e-17
VDK00030224-2672_1	Formin Homology Domain	FH2	66.8	7.9e-17
VDK00012470-3856_2	Kinesin motor domain	Kinesin	19.4	7.9e-17
VDK00042932-2204_2	Protein kinase domain	Pkinase	66.8	8.2e-17
VDK00058970-1780_3	Lon protease (S16) C-terminal proteolytic do	Lon_C	28.8	8.3e-17
VDK00084354-1311_1	T-box	T-box	58.9	8.7e-17
VDK00132192-737_1	Cytochrome c oxidase subunit Va	COX5A	66.6	9.2e-17
VDK00025326-2905_3	Cadherin domain	Cadherin	66.6	9.3e-17
VDK00025479-2898_4	Histidine kinase-, DNA gyrase B-, and HSP	HATPase_c	66.6	9.4e-17
VDK00200999-353_2	Homeobox domain	Homeobox	66.5	9.8e-17
VDK00008277-4405_3	PCI domain	PCI	66.4	1e-16
VDK00017574-3388_3	RNA-metabolising metallo-beta-lactama	RMMBL	66.4	1.1e-16
VDK00193153-380_1	Thioredoxin	Thioredoxin	66.2	1.2e-16
VDK00004573-5215_15	KH domain	KH_1	66.1	1.3e-16
VDK00119767-861_3	Carbamoyl-phosphate synthase L chain,	CPSase_L_D2	66.1	1.3e-16
VDK00040781-2273_2	GCC2 and GCC3	GCC2_GCC3	66.1	1.3e-16
VDK00002612-5955_7	NAD-dependent glycerol-3-phosphate deh	NAD_Gly3P_dh_C	66.1	1.3e-16
VDK00031924-2600_1	Tubulin-tyrosine ligase family	TTL	66	1.4e-16
VDK00086582-1278_1	Cyclic nucleotide-binding domain	cNMP_binding	65.9	1.5e-16
VDK00066916-1613_1	Phorbol esters/diacylglycerol binding	C1_1	65.9	1.5e-16
VDK00003679-5507_2	Putative GTPase activating protein for Arf	ArfGap	65.9	1.5e-16
VDK00007174-4605_3	Ribosomal S17	Ribosomal_S17e	65.9	1.5e-16
VDK00107511-997_2	Homeobox domain	Homeobox	65.8	1.6e-16
VDK00049012-2029_1	WW domain	WW	65.7	1.7e-16
VDK00096296-1138_1	MH2 domain	MH2	65.8	1.7e-16
VDK00013844-3716_1	Actin	Actin	36	1.7e-16
VDK00009154-4272_2	transmembrane receptor (rhodopsin f	7tm_1	65.7	1.7e-16
VDK00029019-2727_6	Core histone H2A/H2B/H3/H4	Histone	65.7	1.8e-16
VDK00034822-2483_5	Core histone H2A/H2B/H3/H4	Histone	65.7	1.8e-16
VDK00111009-955_1	Low-density lipoprotein receptor domain	Ldl_recept_a	65.7	1.8e-16
VDK00101972-1064_2	Core histone H2A/H2B/H3/H4	Histone	65.7	1.8e-16
VDK00136434-699_2	Core histone H2A/H2B/H3/H4	Histone	65.7	1.8e-16
VDK00090220-1225_2	Core histone H2A/H2B/H3/H4	Histone	65.7	1.8e-16
VDK00015332-3571_1	Phospholipase A2	Phospholip_A2_2	65.6	1.9e-16
VDK00091456-1206_1	Helix-loop-helix DNA-binding domain	HLH	65.5	2e-16
VDK00155045-550_1	RNA recognition motif. (a.k.a. RRM, RBD, or	RRM_1	65.5	2e-16
VDK00010922-4031_2	Glucose inhibited division protein A	GIDA	-7.2	2.1e-16
VDK00002708-5913_5	F5/8 type C domain	F5_F8_type_C	65.4	2.2e-16
VDK00094664-1162_1	Radical SAM superfamily	Radical_SAM	65.3	2.2e-16
VDK00042862-2206_1	IBR domain	IBR	65.3	2.2e-16
VDK00032091-2593_4	MED6 mediator sub complex component	MED6	65.3	2.3e-16
VDK00069029-1572_4	Enoyl-CoA hydratase/isomerase family	ECH	65.3	2.3e-16
VDK00001067-7167_3	CDP-alcohol phosphatidyltransferase	CDP-OH_P_transf	65.2	2.4e-16
VDK00004498-5236_14	Major Facilitator Superfamily	MFS_1	65.2	2.4e-16
VDK00030705-2652_2	RNA recognition motif. (a.k.a. RRM, RBD, or	RRM_1	65.2	2.4e-16
VDK00013143-3786_7	Gamma-glutamyltranspeptidase	G_glu_transpept	12.6	2.5e-16
VDK00034399-2499_2	DnaJ domain	DnaJ	65.2	2.5e-16
VDK00022450-3062_3	Nanos RNA binding domain	zf-nanos	65.1	2.6e-16
VDK00011250-3993_25	Acyl-CoA dehydrogenase, middle domain	Acyl-CoA_dh_M	65.1	2.6e-16
VDK00131887-740_1	Core histone H2A/H2B/H3/H4	Histone	65	2.8e-16
VDK00005759-4905_6	RNA helicase (UPF2 interacting domain)	UPF1_Zn_bind	65	2.8e-16
VDK00006747-4685_2	Pam16	Pam16	64.8	3.2e-16
VDK00011552-3959_3	T-box	T-box	51.5	3.2e-16
VDK00130754-750_1	Glutathione S-transferase, N-terminal domain	GST_N	64.7	3.4e-16
VDK00041754-2241_3	Death domain	Death	64.7	3.5e-16
VDK00059240-1775_3	PH domain	PH	64.7	3.5e-16
VDK00068555-1581_1	Helix-loop-helix DNA-binding domain	HLH	64.7	3.6e-16
VDK00012334-3871_4	Ras association (RalGDS/AF-6) domain	RA	64.6	3.7e-16
VDK00090714-1218_1	Chaperone for wingless signalling and traffi	Mesd	64.6	3.7e-16
VDK00027135-2814_3	Dual specificity phosphatase, catalytic d	DSPc	64.5	3.9e-16
VDK00095896-1144_1	Fibronectin type III domain	fn3	64.5	4e-16
VDK00042206-2226_2	NUC173 domain	NUC173	64.5	4e-16
VDK00039621-2310_6	Ornithine decarboxylase antizyme	ODC_AZ	64.4	4.3e-16
VDK00000222-9206_1	Calcineurin-like phosphoesterase	Metallophos	64.4	4.3e-16
VDK00106156-1013_3	Basic region leucine zipper	bZIP_2	64.2	4.7e-16
VDK00006124-4821_3	Fibronectin type III domain	fn3	64.2	4.7e-16
VDK00060083-1756_2	Cytochrome c oxidase subunit Vb	COX5B	64.2	4.7e-16
VDK00000572-7968_7	Isocitrate/isopropylmalate dehydrogenase	Iso_dh	25.6	5.1e-16
VDK00085263-1297_3	Basic region leucine zipper	bZIP_2	64.1	5.1e-16
VDK00023817-2984_6	Ras family	Ras	64.1	5.3e-16
VDK00051885-1950_1	Laminin EGF-like (Domains III and V)	Laminin_EGF	64	5.4e-16
VDK00149159-594_1	Homeobox domain	Homeobox	64	5.7e-16
VDK00029011-2727_2	Myristoyl-CoA:protein N-myristoyltransferase	NMT	61.9	5.8e-16
VDK00014574-3643_7	PDZ domain (Also known as DHR or GLGF)	PDZ	63.9	5.9e-16
VDK00041100-2263_1	Nucleotide-sensitive chloride conductanc	ICln_channel	63.9	6e-16
VDK00064948-1651_2	Haemolysin-III related	HlyIII	63.9	6.1e-16
VDK00002669-5930_10	Immunoglobulin I-set domain	I-set	63.9	6.1e-16
VDK00003041-5757_14	Ephrin	Ephrin	63.9	6.1e-16
VDK00007532-4538_3	Laminin EGF-like (Domains III and V)	Laminin_EGF	63.9	6.2e-16
VDK00024144-2967_1	Putative zinc finger motif, C2HC5-type	zf-C2HC5	63.8	6.6e-16
VDK00139440-673_1	Helicase conserved C-terminal domain	Helicase_C	63.7	6.7e-16
VDK00003814-5456_16	Immunoglobulin I-set domain	I-set	63.7	6.8e-16
VDK00115425-906_2	Transcription elongation protein Spt4	Spt4	63.7	6.9e-16
VDK00186383-402_1	DnaJ domain	DnaJ	63.7	6.9e-16
VDK00017731-3377_5	Phosphatidylinositol and 4-kinase	PI3_PI4_kinase	63.6	7.2e-16
VDK00032365-2583_3	CXXC zinc finger domain	zf-CXXC	63.5	7.9e-16
VDK00015001-3601_1	Ribosomal protein S2	Ribosomal_S2	63.5	8.1e-16
VDK00007932-4465_1	Fibronectin type III domain	fn3	63.4	8.2e-16
VDK00105041-1026_1	Helicase conserved C-terminal domain	Helicase_C	63.5	8.2e-16
VDK00000971-7296_12	Kelch motif	Kelch_1	63.5	8.2e-16
VDK00112706-936_1	DAD family	DAD	63.4	8.3e-16
VDK00008781-4330_7	Filamin/ABP280 repeat	Filamin	63.4	8.4e-16
VDK00095896-1144_3	Immunoglobulin I-set domain	I-set	63.3	8.8e-16
VDK00038301-2357_1	Caspase domain	Peptidase_C14	63.3	9e-16
VDK00025479-2898_5	Hsp90 protein	HSP90	6	9.3e-16
VDK00047153-2079_1	SPFH domain Band family	Band_7	63.2	9.6e-16
VDK00121810-840_1	MCM2/3/5 family	MCM	-13.7	9.7e-16
VDK00000365-8508_7	Plexin repeat	PSI	63.1	1e-15
VDK00103353-1047_2	Protein-tyrosine phosphatase	Y_phosphatase	63.1	1e-15
VDK00036840-2409_5	tRNA synthetases class I (I, L, M and V)	tRNA-synt_1	-61.7	1e-15
VDK00026357-2854_2	SH3 domain	SH3_1	63.1	1e-15
VDK00153542-561_2	Kazal-type serine protease inhibitor	Kazal_1	63.1	1.1e-15
VDK00001979-6338_4	Immunoglobulin I-set domain	I-set	63.1	1.1e-15
VDK00074458-1472_1	PDZ domain (Also known as DHR or GLGF)	PDZ	63	1.2e-15
VDK00065161-1647_3	Zinc finger, C2HC type	zf-C2HC	62.9	1.2e-15
VDK00034369-2500_3	Immunoglobulin I-set domain	I-set	62.9	1.2e-15
VDK00042593-2215_6	SH3 domain	SH3_1	62.6	1.4e-15
VDK00000315-8685_3	USP8 interacting	USP8_interact	55.5	1.4e-15
VDK00084670-1306_1	ATP synthase (F/14-kDa) subunit	ATP-synt_F	62.5	1.5e-15
VDK00040290-2289_3	Phosphoribulokinase Uridine kinase family	PRK	62.6	1.5e-15
VDK00007793-4490_2	VRR-NUC domain	VRR_NUC	62.5	1.5e-15
VDK00103293-1048_1	Helicase conserved C-terminal domain	Helicase_C	62.5	1.5e-15
VDK00000625-7872_7	Ribonuclease T2 family	Ribonuclease_T2	62.4	1.7e-15
VDK00025998-2872_3	Fasciclin domain	Fasciclin	62.4	1.7e-15
VDK00104258-1036_2	ATP synthase alpha/beta chain, C termin	ATP-synt_ab_C	62.4	1.8e-15
VDK00069965-1555_1	Ribosomal protein S19e	Ribosomal_S19e	62.2	1.9e-15
VDK00051906-1950_2	GATA zinc finger	GATA	62.2	2e-15
VDK00099582-1095_1	Hsp70 protein	HSP70	49.1	2e-15
VDK00071787-1521_2	Integral membrane protein S linking to the t	SYS1	62.2	2e-15
VDK00040200-2292_1	C-type lysozyme/alpha-lactalbumin family	Lys	62.1	2.1e-15
VDK00045715-2121_3	Ferrochelatase	Ferrochelatase	59	2.1e-15
VDK00069093-1570_1	Immunoglobulin I-set domain	I-set	62.1	2.2e-15
VDK00135036-711_3	Hsp70 protein	HSP70	48.4	2.2e-15
VDK00090156-1226_2	Tubulin/FtsZ family, C-terminal domain	Tubulin_C	61.9	2.4e-15
VDK00006462-4753_7	Alpha-macro-globulin thiol-ester bond-	Thiol-ester_cl	61.8	2.5e-15
VDK00086466-1279_1	MutS domain V	MutS_V	6	2.5e-15
VDK00016985-3431_6	PHD-finger	PHD	61.8	2.5e-15
VDK00026364-2854_3	Ribosomal protein L19e	Ribosomal_L19e	61.7	2.7e-15
VDK00036748-2411_1	Protein of unknown function (DUF667)	DUF667	35	2.7e-15
VDK00035390-2462_4	DNA gyrase B	DNA_gyraseB	61.7	2.8e-15
VDK00007932-4465_6	Protein-tyrosine phosphatase	Y_phosphatase	61.7	2.8e-15
VDK00069562-1562_6	Fibronectin type III domain	fn3	61.7	2.8e-15
VDK00009079-4286_1	Phosphoenolpyruvate carboxykinase	PEPCK	-199.9	3e-15
VDK00023846-2982_5	Tubulin/FtsZ family, C-terminal domain	Tubulin_C	61.6	3e-15
VDK00058970-1780_2	Lon protease (S16) C-terminal proteolytic do	Lon_C	9.1	3.1e-15
VDK00024429-2952_1	Fibronectin type III domain	fn3	61.5	3.1e-15
VDK00077171-1426_2	Transcription factor TFIIB repeat	TFIIB	61.5	3.1e-15
VDK00057893-1805_2	Neurotransmitter-gated ion-channel liga	Neur_chan_LBD	61.5	3.2e-15
VDK00000072-10589_5	Patatin-like phospholipase	Patatin	61.4	3.3e-15
VDK00108028-990_2	Conserved region of Rad21 Rec8 like	Rad21_Rec8	61.5	3.3e-15
VDK00040574-2280_3	Spectrin repeat	Spectrin	61.4	3.4e-15
VDK00116749-892_5	ELM2 domain	ELM2	61.4	3.4e-15
VDK00113897-923_2	PAP2 superfamily	PAP2	61.3	3.7e-15
VDK00007284-4583_3	PCI domain	PCI	61.3	3.7e-15
VDK00068293-1587_1	Mitochondrial carrier protein	Mito_carr	61.3	3.8e-15
VDK00136842-695_2	Fibronectin type III domain	fn3	61.2	3.9e-15
VDK00029773-2692_4	CCR4-Not complex component, Not1	Not1	47.8	3.9e-15
VDK00144455-631_2	Transcription elongation protein Spt4	Spt4	61.2	3.9e-15
VDK00090792-1216_1	Thioredoxin	Thioredoxin	61.1	4e-15
VDK00121631-842_2	Ribosomal Proteins L2, C-terminal doma	Ribosomal_L2_C	61.2	4e-15
VDK00134345-717_1	Aconitase family (aconitate hydratase)	Aconitase	-5.7	4e-15
VDK00059462-1770_2	Ribosomal Proteins L2, C-terminal doma	Ribosomal_L2_C	61.2	4e-15
VDK00044149-2166_1	Jumping translocation breakpoint protein (JT	JTB	61.1	4.1e-15
VDK00004580-5212_3	SET domain	SET	61.1	4.1e-15
VDK00135036-711_5	NAD-specific glutamate dehydrogenase	NAD-GH	-116.1	4.2e-15
VDK00024405-2954_3	Protein of unknown function (DUF229)	DUF229	39.3	4.3e-15
VDK00029977-2682_5	Phorbol esters/diacylglycerol binding do	C1_1	61	4.4e-15
VDK00157003-538_1	Immunoglobulin I-set domain	I-set	61	4.5e-15
VDK00025284-2908_5	Glycosyltransferase family (fucosy	Glyco_transf_10	41.6	4.9e-15
VDK00075599-1452_1	SH2 domain	SH2	60.9	4.9e-15
VDK00141067-659_1	PDZ domain (Also known as DHR or GLGF)	PDZ	60.8	5e-15
VDK00081537-1355_1	Tetrahydrofolate dehydrogenase/cyclohyd	THF_DHG_CYH_C	27.9	5e-15
VDK00058736-1786_1	Homeobox domain	Homeobox	60.8	5.1e-15
VDK00025597-2891_4	mbt repeat	MBT	60.8	5.1e-15
VDK00085365-1295_2	Protein tyrosine kinase	Pkinase_Tyr	19.4	5.1e-15
VDK00048347-2046_3	Immunoglobulin I-set domain	I-set	60.8	5.1e-15
VDK00138423-681_1	Neurotransmitter-gated ion-channel liga	Neur_chan_LBD	60.8	5.2e-15
VDK00033005-2556_6	Protein of unknown function (DUF1154)	DUF1154	60.8	5.3e-15
VDK00027069-2817_2	60s Acidic ribosomal protein	Ribosomal_60s	60.8	5.3e-15
VDK00013485-3750_7	Domain of unknown function (DUF1736)	DUF1736	60.7	5.4e-15
VDK00013090-3792_3	Aldehyde dehydrogenase family	Aldedh	-71	5.5e-15
VDK00036909-2406_1	Ribosomal protein L16p/L10e	Ribosomal_L16	60.6	5.8e-15
VDK00022278-3071_6	Laminin G domain	Laminin_G_2	60.6	5.8e-15
VDK00088552-1249_1	Homeobox domain	Homeobox	60.6	5.9e-15
VDK00173324-459_1	KH domain	KH_1	60.6	5.9e-15
VDK00027998-2773_1	Iron-binding zinc finger CDGSH type	zf-CDGSH	60.6	6e-15
VDK00003814-5456_19	Fibronectin type III domain	fn3	60.6	6e-15
VDK00046343-2102_1	pre-mRNA processing factor (PRP4) like	PRP4	60.6	6.1e-15
VDK00104128-1037_2	Thrombospondin type domain	TSP_1	60.5	6.5e-15
VDK00097906-1117_3	Hsp70 protein	HSP70	33.6	6.6e-15
VDK00061207-1731_1	RecF/RecN/SMC N terminal domain	SMC_N	43.8	6.9e-15
VDK00175477-449_1	Spectrin repeat	Spectrin	60.3	7.1e-15
VDK00085950-1287_1	Kazal-type serine protease inhibitor	Kazal_1	60.3	7.2e-15
VDK00061173-1732_2	IBR domain	IBR	60.3	7.4e-15
VDK00018794-3300_4	RNA recognition motif. (a.k.a. RRM, R	RRM_1	60.2	7.6e-15
VDK00036089-2435_2	Fibronectin type III domain	fn3	60.2	7.8e-15
VDK00012300-3875_1	Laminin EGF-like (Domains III and V)	Laminin_EGF	60.2	7.9e-15
VDK00001456-6748_3	Kinesin motor domain	Kinesin	-10.5	8.1e-15
VDK00015313-3573_1	helix-turn-helix, Psq domain	HTH_psq	60.2	8.1e-15
VDK00042926-2204_2	Kunitz/Bovine pancreatic trypsin inhi	Kunitz_BPTI	60.1	8.3e-15
VDK00054221-1892_1	P21-Rho-binding domain	PBD	60.1	8.5e-15
VDK00007571-4532_4	SH2 domain	SH2	60	8.9e-15
VDK00001904-6400_2	Phorbol esters/diacylglycerol binding	C1_1	60	9e-15
VDK00008186-4420_2	3-hydroxyacyl-CoA dehydrogenase, NAD bindin	3HCDH_N	60	9.1e-15
VDK00038245-2358_2	E1-E2 ATPase	E1-E2_ATPase	60	9.2e-15
VDK00127219-784_1	DHHA1 domain	DHHA1	60	9.2e-15
VDK00006147-4817_5	Fibronectin type III domain	fn3	60	9.2e-15
VDK00077193-1426_3	Fibronectin type III domain	fn3	59.9	9.3e-15
VDK00037507-2383_4	RNA recognition motif. (a.k.a. RRM, R	RRM_1	59.9	9.8e-15
VDK00163580-505_2	Actin	Actin	2.5	1e-14
VDK00043767-2178_1	CT20 family	CT20	59.8	1e-14
VDK00086873-1274_1	V-type ATPase 116kDa subunit family	V_ATPase_I	48.6	1e-14
VDK00084935-1302_2	binding domain	E3_binding	59.8	1e-14
VDK00003020-5767_4	Cation-independent mannose-6-phosphate recep	CIMR	59.8	1e-14
VDK00095998-1143_1	Helicase conserved C-terminal domain	Helicase_C	59.7	1.1e-14
VDK00146282-616_1	Vps51/Vps67	Vps51	59.6	1.2e-14
VDK00022777-3043_10	KH domain	KH_1	59.6	1.2e-14
VDK00170151-473_3	DnaJ domain	DnaJ	59.6	1.2e-14
VDK00047502-2070_2	Laminin EGF-like (Domains III and V)	Laminin_EGF	59.6	1.2e-14
VDK00000956-7312_4	C2 domain	C2	59.5	1.3e-14
VDK00015493-3557_3	CPL (NUC119) domain	CPL	59.4	1.3e-14
VDK00030941-2642_7	Fibronectin type III domain	fn3	59.5	1.3e-14
VDK00042374-2222_1	SH3 domain	SH3_1	59.4	1.4e-14
VDK00024887-2928_4	Fibronectin type III domain	fn3	59.3	1.5e-14
VDK00038595-2347_1	TCP-1/cpn60 chaperonin family	Cpn60_TCP1	-27.9	1.6e-14
VDK00015907-3522_2	Mitochondrial carrier protein	Mito_carr	59.1	1.6e-14
VDK00048864-2033_4	LysM domain	LysM	59.1	1.7e-14
VDK00115027-911_1	Laminin G domain	Laminin_G_2	59.1	1.7e-14
VDK00048327-2047_4	Chitin binding Peritrophin-A domain	CBM_14	59.1	1.7e-14
VDK00002708-5913_6	Sushi domain (SCR repeat)	Sushi	59	1.8e-14
VDK00040212-2291_1	Cation-independent mannose-6-phosphate rec	CIMR	58.9	1.9e-14
VDK00172357-463_2	Carbamoyl-phosphate synthase L chain,	CPSase_L_chain	58.9	1.9e-14
VDK00090998-1213_2	PDZ domain (Also known as DHR or GLGF)	PDZ	58.9	2e-14
VDK00094768-1160_1	RNA dependent RNA polymerase	RdRP	20.1	2e-14
VDK00032638-2571_2	Protein-tyrosine phosphatase	Y_phosphatase	58.7	2.1e-14
VDK00009950-4166_1	KH domain	KH_1	58.7	2.2e-14
VDK00071342-1529_4	Zinc finger, C2HC type	zf-C2HC	58.7	2.2e-14
VDK00054036-1896_3	RNA recognition motif. (a.k.a. RRM, RBD, or	RRM_1	58.7	2.2e-14
VDK00001250-6942_15	RNase3 domain	Ribonuclease_3	58.6	2.3e-14
VDK00165725-495_1	Helix-loop-helix DNA-binding domain	HLH	58.7	2.3e-14
VDK00065668-1637_1	Helicase conserved C-terminal domain	Helicase_C	58.7	2.3e-14
VDK00001126-7098_6	Poly(A) polymerase	PAP_assoc	58.6	2.4e-14
VDK00004451-5251_3	OB-fold nucleic acid binding domain	tRNA_anti	58.5	2.5e-14
VDK00008128-4431_3	Trypsin	Trypsin	58.5	2.5e-14
VDK00086246-1282_2	Microsomal signal peptidase kDa subunit	SPC25	58.5	2.6e-14
VDK00136070-702_1	Immunoglobulin I-set domain	I-set	58.5	2.6e-14
VDK00087826-1260_2	Immunoglobulin I-set domain	I-set	58.5	2.6e-14
VDK00014362-3665_3	Helix-loop-helix DNA-binding domain	HLH	58.5	2.6e-14
VDK00010922-4031_8	PHD-finger	PHD	58.4	2.6e-14
VDK00031526-2616_2	Low-density lipoprotein receptor doma	Ldl_recept_a	58.4	2.7e-14
VDK00037350-2390_3	PA domain	PA	58.4	2.7e-14
VDK00028593-2746_3	Ubiquinol cytochrome reductase transm	UCR_TM	58.4	2.8e-14
VDK00030624-2655_3	Methyltransferase domain	Methyltransf_11	58.3	2.8e-14
VDK00079417-1387_2	Protein of unknown function, DUF270	DUF270	-54.1	2.9e-14
VDK00006217-4802_2	Enhancer of polycomb-like	EPL1	58.3	3e-14
VDK00000659-7802_15	von Willebrand factor type D domain	VWD	58.1	3.2e-14
VDK00018380-3329_1	Mitochondrial ribosomal protein MRP-S35	MRP-S35	58.1	3.3e-14
VDK00070694-1541_1	BTB/POZ domain	BTB	58.1	3.3e-14
VDK00007532-4538_6	Laminin EGF-like (Domains III and V)	Laminin_EGF	58.1	3.4e-14
VDK00012266-3878_3	Cullin family	Cullin	48	3.4e-14
VDK00012231-3882_1	Mov34/MPN/PAD-1 family	Mov34	58	3.5e-14
VDK00022451-3062_4	BTB And C-terminal Kelch	BACK	58	3.5e-14
VDK00060120-1755_3	LIM domain	LIM	58	3.5e-14
VDK00001761-6503_2	MoeZ/MoeB domain	MoeZ_MoeB	57.9	3.7e-14
VDK00048587-2040_5	Iron only hydrogenase large subunit, C-te	Fe_hyd_lg_C	-39.8	4.1e-14
VDK00048431-2044_4	Peptidase M16 inactive domain	Peptidase_M16_C	57.8	4.2e-14
VDK00072066-1515_1	2OG-Fe(II) oxygenase superfamily	2OG-FeII_Oxy	57.7	4.4e-14
VDK00075585-1452_2	Kelch motif	Kelch_1	57.6	4.6e-14
VDK00049646-2012_1	E2F/DP family winged-helix DNA-bindin	E2F_TDP	57.6	4.8e-14
VDK00034536-2493_2	MYND finger	zf-MYND	57.5	4.9e-14
VDK00005588-4955_6	WD domain, G-beta repeat	WD40	57.5	5e-14
VDK00028924-2731_2	Microtubule associated protein 1A/1B, light	MAP1_LC3	57.4	5.3e-14
VDK00000484-8186_2	GNT-I family	GNT-I	-15.5	5.3e-14
VDK00020449-3185_1	Phosphatidylethanolamine-binding protein	PBP	57.4	5.4e-14
VDK00062046-1712_1	Ribosomal protein S26e	Ribosomal_S26e	57.4	5.4e-14
VDK00000892-7401_5	Chitin binding Peritrophin-A domain	CBM_14	57.4	5.5e-14
VDK00001399-6795_2	Immunoglobulin I-set domain	I-set	57.4	5.5e-14
VDK00021014-3150_1	Laminin G domain	Laminin_G_2	57.3	5.6e-14
VDK00072097-1514_4	LIM domain	LIM	57.3	5.9e-14
VDK00049994-2002_4	Fibronectin type III domain	fn3	57.2	6.2e-14
VDK00026652-2839_1	Indigoidine synthase A like protein	Indigoidine_A	-31.8	6.4e-14
VDK00012686-3833_1	Thioredoxin	Thioredoxin	57.1	6.5e-14
VDK00124282-814_1	Immunoglobulin I-set domain	I-set	57	7.1e-14
VDK00011384-3978_1	WW domain	WW	56.8	8.1e-14
VDK00098721-1106_2	Carbamoyl-phosphate synthase L chain, A	CPSase_L_D2	32.2	8.8e-14
VDK00001014-7235_3	RyR domain	RyR	56.7	8.9e-14
VDK00055929-1850_3	Cathepsin propeptide inhibitor domain	Inhibitor_I29	56.7	9e-14
VDK00075550-1453_2	3-hydroxyanthranilic acid dioxygenase	3-HAO	56.7	9.1e-14
VDK00076267-1441_2	DIX domain	DIX	56.6	9.3e-14
VDK00018587-3315_2	Inositol polyphosphate kinase	IPK	54.9	9.5e-14
VDK00025135-2916_2	SWIRM domain	SWIRM	56.6	9.5e-14
VDK00021645-3108_2	Sushi domain (SCR repeat)	Sushi	56.6	9.6e-14
VDK00004968-5104_3	Zinc finger, C3HC4 type (RING finger)	zf-C3HC4	56.6	9.6e-14
VDK00146371-616_1	HCO3- transporter family	HCO3_cotransp	-150.3	9.8e-14
VDK00001667-6565_5	Ubiquitin-fold modifier-conjugating enzyme	UFC1	51	9.8e-14
VDK00063370-1685_9	Phosphoenolpyruvate carboxykinase	PEPCK	-232.1	9.8e-14
VDK00080787-1366_3	Phorbol esters/diacylglycerol binding	C1_1	56.5	9.9e-14
VDK00003338-5634_1	Putative zinc finger in N-recognin (UBR box)	zf-UBR	56.5	1e-13
VDK00100347-1085_3	SH3 domain	SH3_1	56.4	1.1e-13
VDK00050910-1977_2	Homeobox domain	Homeobox	56.3	1.1e-13
VDK00087214-1269_2	CRAL/TRIO domain	CRAL_TRIO	56.3	1.2e-13
VDK00000872-7426_5	DAN domain	DAN	56.2	1.2e-13
VDK00043024-2201_2	Guanylate kinase	Guanylate_kin	56.3	1.2e-13
VDK00034369-2500_1	Immunoglobulin I-set domain	I-set	56.2	1.3e-13
VDK00038901-2336_3	ATP synthase alpha/beta family, beta-ba	ATP-synt_ab_N	56.1	1.3e-13
VDK00046847-2088_1	Actin	Actin	-18	1.3e-13
VDK00154969-551_1	Carbamoyl-phosphate synthase L chain, ATP	CPSase_L_D2	29.9	1.3e-13
VDK00148717-598_1	FERM N-terminal domain	FERM_N	56	1.4e-13
VDK00030091-2678_3	Cathepsin propeptide inhibitor domain	Inhibitor_I29	56	1.4e-13
VDK00105351-1022_3	Immunoglobulin I-set domain	I-set	56	1.4e-13
VDK00094029-1170_2	Kinesin motor domain	Kinesin	-28.9	1.4e-13
VDK00025099-2918_2	Transglutaminase-like superfamily	Transglut_core	56	1.4e-13
VDK00074825-1465_1	Kelch motif	Kelch_1	56.1	1.4e-13
VDK00033896-2520_4	ELM2 domain	ELM2	56	1.4e-13
VDK00036083-2435_4	CS domain	CS	56	1.5e-13
VDK00050602-1985_1	Ribosomal L18p/L5e family	Ribosomal_L18p	56	1.5e-13
VDK00022651-3050_3	Aminopeptidase P, N-terminal domain	AMP_N	55.9	1.5e-13
VDK00160001-522_1	Inhibitor of Apoptosis domain	BIR	56	1.5e-13
VDK00027519-2795_5	Divalent cation transporter	MgtE	55.9	1.6e-13
VDK00079432-1387_3	RNA polymerase Rpb1, domain	RNA_pol_Rpb1_4	55.8	1.7e-13
VDK00002669-5930_5	Immunoglobulin I-set domain	I-set	55.7	1.7e-13
VDK00011189-4001_3	Ribosomal protein L6	Ribosomal_L6	55.8	1.7e-13
VDK00003169-5701_10	Fibronectin type III domain	fn3	55.6	1.9e-13
VDK00006590-4721_6	Polycystin cation channel	PKD_channel	37.8	2e-13
VDK00044789-2147_3	PCI domain	PCI	55.5	2e-13
VDK00049648-2012_4	bZIP transcription factor	bZIP_1	55.5	2e-13
VDK00145967-619_1	HMG (high mobility group) box	HMG_box	55.6	2e-13
VDK00075236-1459_2	ATP synthase alpha/beta family, nucleotid	ATP-synt_ab	53.8	2.1e-13
VDK00003814-5456_20	Immunoglobulin I-set domain	I-set	55.4	2.2e-13
VDK00037212-2395_3	PDZ domain (Also known as DHR or GLGF)	PDZ	55.4	2.2e-13
VDK00095245-1153_5	Acyl-CoA dehydrogenase, C-terminal doma	Acyl-CoA_dh_1	55.3	2.3e-13
VDK00065510-1640_4	ATPase family associated with various cellul	AAA	55.3	2.3e-13
VDK00001887-6414_2	RNA polymerase Rpb2, domain	RNA_pol_Rpb2_6	-24.8	2.4e-13
VDK00054036-1896_4	RNA recognition motif. (a.k.a. RRM, RBD, or	RRM_1	55.3	2.4e-13
VDK00004675-5185_7	Thyroglobulin type-1 repeat	Thyroglobulin_1	55.2	2.5e-13
VDK00026159-2864_3	Frizzled/Smoothened family membrane r	Frizzled	-8.2	2.5e-13
VDK00001317-6878_6	Conserved region in glutamate synthase	Glu_synthase	-12.6	2.6e-13
VDK00123206-825_3	CUB domain	CUB	55.2	2.6e-13
VDK00005482-4983_2	Retinoblastoma-associated protein B domain	RB_B	55.2	2.6e-13
VDK00039835-2304_1	ab-hydrolase associated lipase region	Abhydro_lipase	55.1	2.7e-13
VDK00059964-1759_2	Immunoglobulin I-set domain	I-set	55.1	2.7e-13
VDK00085645-1291_2	Acyl-CoA dehydrogenase, middle domain	Acyl-CoA_dh_M	55	2.8e-13
VDK00044537-2154_3	Helicase conserved C-terminal domain	Helicase_C	55.1	2.8e-13
VDK00000943-7327_7	DnaJ domain	DnaJ	55.1	2.8e-13
VDK00004909-5120_2	G-protein alpha subunit	G-alpha	-91.9	2.8e-13
VDK00153895-558_1	Disintegrin	Disintegrin	55	2.8e-13
VDK00013584-3740_4	Breast carcinoma amplified sequence	BCAS2	55	2.9e-13
VDK00070926-1537_1	Kunitz/Bovine pancreatic trypsin inhibito	Kunitz_BPTI	54.9	3e-13
VDK00001803-6474_2	Ribosomal protein L3	Ribosomal_L3	47.5	3e-13
VDK00116723-892_2	Chitin binding Peritrophin-A domain	CBM_14	54.9	3e-13
VDK00000953-7314_2	RNA recognition motif. (a.k.a. RRM, R	RRM_1	54.9	3.1e-13
VDK00014549-3645_7	Aminotransferase class I and II	Aminotran_1_2	54.9	3.1e-13
VDK00117356-886_1	Ion channel	Ion_trans_2	54.9	3.1e-13
VDK00133647-724_1	Paired box' domain	PAX	54.9	3.2e-13
VDK00068713-1578_1	Helicase conserved C-terminal domain	Helicase_C	54.9	3.2e-13
VDK00160398-519_1	Protein tyrosine kinase	Pkinase_Tyr	-7.8	3.3e-13
VDK00067686-1598_4	Elongation factor Tu domain	GTP_EFTU_D2	54.8	3.3e-13
VDK00005039-5086_2	CDP-alcohol phosphatidyltransferase	CDP-OH_P_transf	54.7	3.5e-13
VDK00025062-2920_1	Cathepsin propeptide inhibitor domain	Inhibitor_I29	54.7	3.6e-13
VDK00035696-2450_1	Helicase conserved C-terminal domain	Helicase_C	54.7	3.6e-13
VDK00106805-1005_1	RNA recognition motif. (a.k.a. RRM, R	RRM_1	54.6	3.8e-13
VDK00011716-3940_1	ARP2/3 complex kDa subunit (p16-Arc)	P16-Arc	54.6	3.8e-13
VDK00018075-3352_4	ERCC4 domain	ERCC4	54.5	3.9e-13
VDK00006009-4843_6	Kelch motif	Kelch_1	54.5	3.9e-13
VDK00034658-2488_1	Thiolase, N-terminal domain	Thiolase_N	16.3	4.1e-13
VDK00100755-1080_2	Zinc finger, C3HC4 type (RING finger)	zf-C3HC4	54.5	4.2e-13
VDK00053702-1905_1	Insect cuticle protein	Chitin_bind_4	54.4	4.5e-13
VDK00015452-3560_3	Sushi domain (SCR repeat)	Sushi	54.3	4.5e-13
VDK00002145-6225_1	Immunoglobulin I-set domain	I-set	54.3	4.8e-13
VDK00006885-4659_7	Fibronectin type III domain	fn3	54.2	4.9e-13
VDK00028343-2756_1	Fibronectin type III domain	fn3	54.2	5e-13
VDK00067113-1609_2	KH domain	KH_1	54.2	5e-13
VDK00067075-1610_2	Homeobox domain	Homeobox	54.2	5.1e-13
VDK00012946-3807_5	Retinoblastoma-associated protein A domain	RB_A	54.1	5.2e-13
VDK00040506-2282_1	RNA polymerase III subunit C17	RNA_pol_III_C17	54.1	5.3e-13
VDK00060391-1749_4	Laminin EGF-like (Domains III and V)	Laminin_EGF	54.1	5.4e-13
VDK00000854-7463_6	Domain of unknown function (DUF1900)	DUF1900	53.6	5.5e-13
VDK00005953-4856_3	Heavy-metal-associated domain	HMA	54	5.6e-13
VDK00032832-2563_3	Anion-transporting ATPase	ArsA_ATPase	7.6	5.6e-13
VDK00043762-2178_1	Immunoglobulin I-set domain	I-set	54	5.7e-13
VDK00000231-9160_17	UME (NUC010) domain	UME	54	5.7e-13
VDK00108604-983_2	Inhibitor of Apoptosis domain	BIR	54	5.7e-13
VDK00055599-1859_1	SKIP/SNW domain	SKIP_SNW	54	5.8e-13
VDK00029406-2709_7	Immunoglobulin I-set domain	I-set	53.9	6.2e-13
VDK00128671-770_1	Armadillo/beta-catenin-like repeat	Arm	53.9	6.2e-13
VDK00022303-3069_2	Translocon-associated protein (TRAP), alph	TRAP_alpha	22.3	6.2e-13
VDK00043398-2189_2	tRNA pseudouridine synthase	PseudoU_synth_1	53.8	6.4e-13
VDK00002986-5783_2	RNase3 domain	Ribonuclease_3	53.8	6.5e-13
VDK00064678-1657_2	tRNA synthetases class I (W and Y)	tRNA-synt_1b	45.7	6.7e-13
VDK00085495-1293_3	Hsp70 protein	HSP70	-28	6.7e-13
VDK00036260-2429_1	Fumble	Fumble	-18.7	6.9e-13
VDK00088077-1256_3	Disintegrin	Disintegrin	53.6	7.4e-13
VDK00003532-5559_3	Mitochondrial small ribosomal subunit Rsm22	Rsm22	5.5	7.6e-13
VDK00017053-3427_1	FERM adjacent (FA)	FA	53.6	7.6e-13
VDK00028092-2768_1	cwf21	cwf21	53.6	7.6e-13
VDK00063397-1684_1	Ligand-gated ion channel	Lig_chan	31.2	8e-13
VDK00019853-3223_5	Laminin EGF-like (Domains III and V)	Laminin_EGF	53.5	8e-13
VDK00138817-678_1	Phosphoadenosine phosphosulfate reductas	PAPS_reduct	53.5	8e-13
VDK00097864-1117_1	Phorbol esters/diacylglycerol binding	C1_1	53.5	8e-13
VDK00005057-5081_2	Animal haem peroxidase	An_peroxidase	-39.1	8.1e-13
VDK00012363-3868_4	Ubiquitin fold modifier protein	Ufm1	53.4	8.5e-13
VDK00042722-2210_4	Fibronectin type III domain	fn3	53.4	8.7e-13
VDK00101206-1074_2	Chitin binding Peritrophin-A domain	CBM_14	53.3	9.2e-13
VDK00036132-2434_1	C2 domain	C2	53.3	9.4e-13
VDK00128888-768_1	Immunoglobulin I-set domain	I-set	53.2	9.9e-13
VDK00008327-4398_2	DEAD/DEAH box helicase	DEAD	53.2	1e-12
VDK00007316-4578_2	Mitochondrial carrier protein	Mito_carr	53.1	1e-12
VDK00009304-4251_3	Zinc finger C-x8-C-x5-C-x3-H type (and s	zf-CCCH	53	1.1e-12
VDK00012932-3809_5	Putative methyltransferase	Methyltransf_16	53	1.1e-12
VDK00117012-889_1	Zinc finger, C4 type (two domains)	zf-C4	53.1	1.1e-12
VDK00001464-6744_1	WW domain	WW	52.9	1.2e-12
VDK00016254-3490_2	Immunoglobulin I-set domain	I-set	52.9	1.2e-12
VDK00062592-1701_2	PHD-finger	PHD	52.9	1.2e-12
VDK00081594-1354_1	Helicase conserved C-terminal domain	Helicase_C	52.8	1.3e-12
VDK00042722-2210_3	Fibronectin type III domain	fn3	52.9	1.3e-12
VDK00040089-2296_1	Cadherin domain	Cadherin	52.8	1.3e-12
VDK00003417-5606_3	Ankyrin repeat	Ank	52.7	1.4e-12
VDK00015506-3555_4	T-box	T-box	3.8	1.4e-12
VDK00003105-5728_11	Pellino	Pellino	-113.4	1.4e-12
VDK00009779-4190_4	Glycosyltransferase family (fucosy	Glyco_transf_10	-4	1.4e-12
VDK00014851-3614_2	Low-density lipoprotein receptor domain	Ldl_recept_a	52.7	1.4e-12
VDK00105930-1016_4	WD domain, G-beta repeat	WD40	52.6	1.5e-12
VDK00004013-5381_1	RNA recognition motif. (a.k.a. RRM, R	RRM_1	52.6	1.5e-12
VDK00011906-3918_3	Pyridine nucleotide-disulphide oxidoreducta	Pyr_redox	52.6	1.5e-12
VDK00007489-4546_4	Phorbol esters/diacylglycerol binding doma	C1_1	52.6	1.5e-12
VDK00029551-2703_3	Importin-beta N-terminal domain	IBN_N	52.4	1.7e-12
VDK00018378-3329_1	Dcp2, box A domain	DCP2	52.5	1.7e-12
VDK00031489-2618_1	Chitin binding Peritrophin-A domain	CBM_14	52.4	1.7e-12
VDK00089108-1241_5	Spectrin repeat	Spectrin	52.4	1.8e-12
VDK00032832-2563_2	Anion-transporting ATPase	ArsA_ATPase	-0.9	1.8e-12
VDK00023741-2989_3	Cyclin, N-terminal domain	Cyclin_N	52.3	1.9e-12
VDK00028951-2730_4	WD domain, G-beta repeat	WD40	52.3	1.9e-12
VDK00091410-1207_1	Ephrin receptor ligand binding domain	Ephrin_lbd	35.4	1.9e-12
VDK00055123-1869_4	Glycogen synthase	Glycogen_syn	-191.9	1.9e-12
VDK00003514-5566_2	ADP-ribosylation factor family	Arf	40.1	1.9e-12
VDK00000484-8186_3	GNT-I family	GNT-I	-47	1.9e-12
VDK00036256-2430_4	Glutaminase	Glutaminase	-21.2	1.9e-12
VDK00064582-1659_2	Male sterility protein	NAD_binding_4	45.6	2e-12
VDK00000419-8375_6	RNA recognition motif. (a.k.a. RRM, RBD, or	RRM_1	52.2	2e-12
VDK00000300-8768_9	Isocitrate/isopropylmalate dehydrogenase	Iso_dh	-36.2	2e-12
VDK00035218-2468_2	Isoprenylcysteine carboxyl methyltransferase	ICMT	52.2	2.1e-12
VDK00032808-2564_1	TIP41-like family	TIP41	43	2.1e-12
VDK00034466-2496_1	Myosin N-terminal SH3-like domain	Myosin_N	52.1	2.2e-12
VDK00043815-2176_2	LIM domain	LIM	52.1	2.2e-12
VDK00048559-2040_1	Homeobox domain	Homeobox	52	2.3e-12
VDK00014752-3623_3	Flavin-binding monooxygenase-like	FMO-like	-286.2	2.4e-12
VDK00059424-1771_1	Annexin	Annexin	51.9	2.4e-12
VDK00004384-5268_5	Low-density lipoprotein receptor doma	Ldl_recept_a	51.8	2.6e-12
VDK00023851-2982_7	RNA recognition motif. (a.k.a. RRM, R	RRM_1	51.8	2.6e-12
VDK00109707-971_1	Cyclic nucleotide-binding domain	cNMP_binding	51.8	2.6e-12
VDK00081853-1350_2	PEP-utilising enzyme, mobile domain	PEP-utilizers	51.8	2.7e-12
VDK00073646-1486_1	Glycogen synthase	Glycogen_syn	-196.5	2.7e-12
VDK00019667-3237_4	Protein kinase C terminal domain	Pkinase_C	51.7	2.9e-12
VDK00085495-1293_2	Hsp70 protein	HSP70	-47.6	2.9e-12
VDK00004611-5205_6	WW domain	WW	51.7	2.9e-12
VDK00132320-736_1	HMGL-like	HMGL-like	33	3e-12
VDK00044946-2142_2	PDZ domain (Also known as DHR or GLGF	PDZ	51.6	3.1e-12
VDK00039719-2307_2	Pre-SET motif	Pre-SET	51.6	3.1e-12
VDK00048456-2043_4	Fibronectin type III domain	fn3	51.5	3.3e-12
VDK00033123-2551_2	Fibronectin type III domain	fn3	51.4	3.4e-12
VDK00030862-2645_4	Low-density lipoprotein receptor repeat	Ldl_recept_b	51.4	3.5e-12
VDK00065905-1633_4	Zinc finger, C4 type (two domains)	zf-C4	51.4	3.5e-12
VDK00043959-2172_1	FERM C-terminal PH-like domain	FERM_C	51.2	3.9e-12
VDK00012300-3875_4	Laminin EGF-like (Domains III and V)	Laminin_EGF	51.3	3.9e-12
VDK00024522-2947_4	Myosin head (motor domain)	Myosin_head	-70.4	3.9e-12
VDK00027820-2781_2	Spectrin repeat	Spectrin	51.2	4e-12
VDK00021448-3121_3	Laminin EGF-like (Domains III and V)	Laminin_EGF	51.2	4e-12
VDK00029668-2697_5	SET domain	SET	51.2	4.1e-12
VDK00000559-8006_4	FHA domain	FHA	51.1	4.2e-12
VDK00019111-3279_2	ATPase family associated with various	AAA	51.1	4.2e-12
VDK00060693-1742_4	Miro-like protein	Miro	51	4.5e-12
VDK00021733-3103_2	Domain of Kin17 curved DNA-binding protein	Kin17_mid	45.5	4.9e-12
VDK00003800-5462_4	PHD-finger	PHD	50.9	5e-12
VDK00118901-869_3	Fibronectin type III domain	fn3	50.9	5e-12
VDK00085372-1295_2	S-adenosylmethionine synthetase, C-te	S-AdoMet_synt_C	50.8	5.2e-12
VDK00009031-4294_2	Low-density lipoprotein receptor repeat	Ldl_recept_b	50.8	5.4e-12
VDK00065981-1631_3	Not1 N-terminal domain, CCR4-Not comple	Not3	49.8	5.8e-12
VDK00045498-2127_4	FHA domain	FHA	50.6	5.9e-12
VDK00037459-2385_3	RNA recognition motif. (a.k.a. RRM, RBD, or	RRM_1	50.6	5.9e-12
VDK00007387-4565_4	NHL repeat	NHL	50.6	5.9e-12
VDK00085357-1295_1	Carboxylesterase	COesterase	22.7	6.1e-12
VDK00097618-1121_2	Histone deacetylase domain	Hist_deacetyl	47.3	6.1e-12
VDK00078715-1399_2	eIF4-gamma/eIF5/eIF2-epsilon	W2	50.6	6.2e-12
VDK00172556-462_1	Laminin EGF-like (Domains III and V)	Laminin_EGF	50.5	6.3e-12
VDK00021448-3121_1	Laminin EGF-like (Domains III and V)	Laminin_EGF	50.5	6.3e-12
VDK00022706-3046_1	Armadillo/beta-catenin-like repeat	Arm	50.5	6.4e-12
VDK00043186-2196_1	Cytochrome b5-like Heme/Steroid binding do	Cyt-b5	50.5	6.5e-12
VDK00012054-3901_3	WD domain, G-beta repeat	WD40	50.5	6.6e-12
VDK00032186-2589_1	ATP-grasp domain	ATP-grasp_2	17	6.7e-12
VDK00014227-3677_2	Cytochrome B561, N terminal	CytochromB561_N	-76.2	6.7e-12
VDK00013216-3778_14	Putative phosphatase regulatory subunit	CBM_21	50.5	6.7e-12
VDK00043903-2174_1	bZIP transcription factor	bZIP_1	50.4	7.2e-12
VDK00057445-1815_3	Actin	Actin	-50.9	7.2e-12
VDK00065411-1642_1	Animal haem peroxidase	An_peroxidase	-61.4	7.3e-12
VDK00180781-425_1	Mitochondrial carrier protein	Mito_carr	50.3	7.4e-12
VDK00151972-572_1	ARID/BRIGHT DNA binding domain	ARID	50.3	7.6e-12
VDK00036824-2409_7	UBX domain	UBX	50.2	7.7e-12
VDK00020056-3210_1	chromo' (CHRromatin Organisation MOdifier)	Chromo	50.2	7.9e-12
VDK00007687-4510_6	RecF/RecN/SMC N terminal domain	SMC_N	2.4	8e-12
VDK00096549-1135_1	Protein kinase domain	Pkinase_Tyr	-28.9	8.3e-12
VDK00024649-2941_2	ADP-ribosylation factor family	Arf	31.4	8.5e-12
VDK00026652-2839_2	Indigoidine synthase A like protein	Indigoidine_A	-67.2	8.6e-12
VDK00087736-1261_5	BtpA family	BtpA	-3.7	8.7e-12
VDK00001099-7125_4	Cadherin domain	Cadherin	50	8.9e-12
VDK00001887-6414_4	RNA polymerase Rpb2, domain	RNA_pol_Rpb2_6	-52.3	9.1e-12
VDK00067375-1604_1	Pterin alpha carbinolamine dehydratase	Pterin_4a	50	9.4e-12
VDK00021448-3121_6	Laminin B (Domain IV)	Laminin_B	50	9.4e-12
VDK00037519-2383_3	Immunoglobulin I-set domain	I-set	50	9.5e-12
VDK00058221-1798_1	Homeobox domain	Homeobox	49.9	9.7e-12
VDK00022828-3040_3	Myb-like DNA-binding domain	Myb_DNA-binding	49.9	1e-11
VDK00033372-2540_2	Cytochrome b5-like Heme/Steroid binding doma	Cyt-b5	49.9	1e-11
VDK00014859-3613_4	PAN domain	PAN_1	49.8	1e-11
VDK00058410-1794_1	Cofilin/tropomyosin-type actin-binding pr	Cofilin_ADF	49.8	1e-11
VDK00005057-5081_1	Animal haem peroxidase	An_peroxidase	-64.8	1e-11
VDK00009073-4287_6	Nucleoporin autopeptidase	Nucleoporin2	17.5	1.1e-11
VDK00059095-1777_1	Transforming growth factor beta type I GS	TGF_beta_GS	49.7	1.1e-11
VDK00017675-3380_5	Immunoglobulin I-set domain	I-set	49.7	1.1e-11
VDK00135147-710_1	UAA transporter family	UAA	26.8	1.1e-11
VDK00037019-2402_1	Phospholipase A2	Phospholip_A2_2	49.8	1.1e-11
VDK00024321-2957_2	Helicase conserved C-terminal domain	Helicase_C	49.7	1.1e-11
VDK00001399-6795_3	Immunoglobulin I-set domain	I-set	49.7	1.1e-11
VDK00103913-1040_2	Bromodomain associated	Bromo_TP	49.6	1.2e-11
VDK00001744-6514_3	Ras family	Ras	30.6	1.2e-11
VDK00068678-1579_1	Immunoglobulin I-set domain	I-set	49.6	1.2e-11
VDK00090640-1219_2	Anticodon-binding domain	Anticodon_1	49.6	1.2e-11
VDK00024066-2971_1	Transient receptor ion channel II	TRP_2	49.6	1.2e-11
VDK00063979-1672_3	Immunoglobulin I-set domain	I-set	49.6	1.3e-11
VDK00012121-3893_12	SAP domain	SAP	49.6	1.3e-11
VDK00020401-3188_3	Aminotransferase class-III	Aminotran_3	-47	1.4e-11
VDK00001338-6857_9	Beige/BEACH domain	Beach	-19.2	1.4e-11
VDK00044486-2156_1	Insect cuticle protein	Chitin_bind_4	49.4	1.4e-11
VDK00011778-3934_4	Carbamoyl-phosphate synthase small ch	CPSase_sm_chain	13.9	1.5e-11
VDK00031610-2613_1	TFIIE beta subunit core domain	TFIIE_beta	49.3	1.5e-11
VDK00034480-2496_2	ADP-ribosylation factor family	Arf	28.2	1.5e-11
VDK00020846-3161_3	Diacylglycerol kinase accessory domain	DAGK_acc	49.2	1.6e-11
VDK00002041-6291_6	DnaJ C terminal region	DnaJ_CXXCXGXG	49.2	1.6e-11
VDK00004127-5343_1	Myosin N-terminal SH3-like domain	Myosin_N	49.2	1.6e-11
VDK00002900-5819_3	tRNA synthetases class I (E and Q), cata	tRNA-synt_1c	-56.4	1.6e-11
VDK00013375-3761_1	Uncharacterized conserved protein (DUF2349)	DUF2349	49.2	1.6e-11
VDK00041605-2246_3	Fibronectin type III domain	fn3	49.2	1.6e-11
VDK00061229-1730_2	Domain of unknown function (DUF1785)	DUF1785	49.1	1.7e-11
VDK00044523-2155_4	Cyclophilin type peptidyl-prolyl cis-tr	Pro_isomerase	33.7	1.7e-11
VDK00004791-5152_5	Adenylate and Guanylate cyclase catalyt	Guanylate_cyc	49.1	1.7e-11
VDK00072722-1503_3	transmembrane receptor (Secretin fa	7tm_2	24.8	1.8e-11
VDK00049955-2004_1	PDZ domain (Also known as DHR or GLGF)	PDZ	48.9	1.9e-11
VDK00005076-5076_7	Sushi domain (SCR repeat)	Sushi	49	1.9e-11
VDK00105616-1019_1	LIM domain	LIM	48.9	1.9e-11
VDK00076334-1440_4	Cell division protein (CDC48), domain	CDC48_2	48.9	1.9e-11
VDK00099184-1100_1	Dynamin GTPase effector domain	GED	48.9	2e-11
VDK00031657-2611_3	Immunoglobulin I-set domain	I-set	48.9	2e-11
VDK00062018-1713_2	Fibronectin type III domain	fn3	48.8	2e-11
VDK00084867-1303_4	Chitin binding Peritrophin-A domain	CBM_14	48.9	2e-11
VDK00000981-7284_3	Helicase conserved C-terminal domain	Helicase_C	48.8	2.1e-11
VDK00100951-1077_1	Sodium:neurotransmitter symporter fam	SNF	-185.4	2.1e-11
VDK00052526-1935_5	Insect cuticle protein	Chitin_bind_4	48.8	2.1e-11
VDK00056465-1839_6	Glycosyl transferases group	Glycos_transf_1	48.8	2.1e-11
VDK00095750-1146_1	FF domain	FF	48.8	2.1e-11
VDK00135214-709_1	Armadillo/beta-catenin-like repeat	Arm	48.7	2.2e-11
VDK00042930-2204_2	Fibronectin type III domain	fn3	48.8	2.2e-11
VDK00207701-324_1	Core histone H2A/H2B/H3/H4	Histone	48.7	2.3e-11
VDK00086103-1284_1	Eukaryotic domain of unknown function (DUF17	DUF1716	48.7	2.3e-11
VDK00102665-1055_2	S-adenosyl-L-homocysteine hydrolase	AdoHcyase	-100.1	2.4e-11
VDK00021186-3139_2	wnt family	wnt	-124.3	2.5e-11
VDK00021410-3123_1	KH domain	KH_1	48.5	2.5e-11
VDK00007348-4572_2	Fibronectin type III domain	fn3	48.6	2.5e-11
VDK00133490-725_1	PDZ domain (Also known as DHR or GLGF)	PDZ	48.5	2.5e-11
VDK00068674-1579_2	Sybindin-like family	Sybindin	33.3	2.5e-11
VDK00021286-3132_2	Fz domain	Fz	48.5	2.6e-11
VDK00106885-1004_1	Immunoglobulin I-set domain	I-set	48.5	2.6e-11
VDK00009094-4283_2	Pyruvate phosphate dikinase, PEP/pyruvate bi	PPDK_N	-28.1	2.7e-11
VDK00084607-1307_1	Acetyltransferase (GNAT) family	Acetyltransf_1	48.4	2.7e-11
VDK00009240-4259_5	Ankyrin repeat	Ank	48.4	2.7e-11
VDK00046545-2097_1	FERM N-terminal domain	FERM_N	48.4	2.8e-11
VDK00076687-1434_1	DnaJ central domain repeats)	DnaJ_CXXCXGXG	48.4	2.8e-11
VDK00022152-3079_2	WW domain	WW	48.3	2.9e-11
VDK00105481-1021_2	Low-density lipoprotein receptor repeat	Ldl_recept_b	48.3	2.9e-11
VDK00067113-1609_4	KH domain	KH_1	48.4	2.9e-11
VDK00070567-1543_2	Double-stranded RNA binding motif	dsrm	48.3	3e-11
VDK00124178-815_1	Core histone H2A/H2B/H3/H4	Histone	48.3	3.1e-11
VDK00029592-2701_3	PX domain	PX	48.2	3.3e-11
VDK00010513-4087_2	Calponin homology (CH) domain	CH	48.2	3.3e-11
VDK00061559-1723_2	Homeobox domain	Homeobox	48.2	3.3e-11
VDK00064787-1655_2	Laminin EGF-like (Domains III and V)	Laminin_EGF	48.1	3.4e-11
VDK00041574-2247_1	Myosin N-terminal SH3-like domain	Myosin_N	48.1	3.4e-11
VDK00097574-1121_2	Homeobox domain	Homeobox	48.1	3.5e-11
VDK00003814-5456_18	Fibronectin type III domain	fn3	48	3.6e-11
VDK00033517-2535_6	Helix-loop-helix DNA-binding domain	HLH	48	3.6e-11
VDK00032198-2588_5	Surp module	Surp	48	3.7e-11
VDK00095423-1151_1	Armadillo/beta-catenin-like repeat	Arm	47.9	3.8e-11
VDK00129824-759_1	Regulator of G protein signaling domain	RGS	47.9	3.9e-11
VDK00027210-2810_2	Immunoglobulin V-set domain	V-set	47.9	4e-11
VDK00030166-2674_2	Chitin binding Peritrophin-A domain	CBM_14	47.9	4e-11
VDK00083750-1320_2	Maf1 regulator	Maf1	47.9	4e-11
VDK00001472-6736_4	HIT zinc finger	zf-HIT	47.9	4.1e-11
VDK00000849-7465_11	Low-density lipoprotein receptor domai	Ldl_recept_a	47.8	4.2e-11
VDK00038661-2344_1	SNARE domain	SNARE	47.8	4.2e-11
VDK00027074-2817_4	FtsJ-like methyltransferase	FtsJ	47.8	4.2e-11
VDK00175010-451_1	SCO1/SenC	SCO1-SenC	47.2	4.3e-11
VDK00079819-1381_2	Armadillo/beta-catenin-like repeat	Arm	47.7	4.4e-11
VDK00030814-2647_3	Carboxylesterase	COesterase	1.4	4.6e-11
VDK00105557-1020_2	Helicase conserved C-terminal domain	Helicase_C	47.7	4.6e-11
VDK00037443-2386_3	Frataxin-like domain	Frataxin_Cyay	47.6	4.7e-11
VDK00048896-2032_1	TM2 domain	TM2	47.6	4.8e-11
VDK00029058-2724_2	Protein kinase domain	Pkinase	42.8	4.9e-11
VDK00111570-949_1	Cyclic nucleotide-binding domain	cNMP_binding	47.6	5e-11
VDK00006885-4659_2	Fibronectin type III domain	fn3	47.5	5.1e-11
VDK00155243-549_1	Catalase	Catalase	-111.3	5.1e-11
VDK00004751-5164_7	Surp module	Surp	47.5	5.1e-11
VDK00010508-4088_4	ABC transporter	ABC_tran	47.5	5.2e-11
VDK00172563-462_2	G-patch domain	G-patch	47.5	5.4e-11
VDK00081392-1357_1	PCI domain	PCI	47.4	5.4e-11
VDK00066707-1617_2	Domain of unknown function (DUF1982)	DUF1982	47.5	5.4e-11
VDK00041723-2242_4	Variant SH3 domain	SH3_2	47.4	5.5e-11
VDK00083707-1320_3	Hsp70 protein	HSP70	-87.2	5.8e-11
VDK00018935-3289_3	Eukaryotic phosphomannomutase	PMM	17.8	5.8e-11
VDK00095003-1156_1	Sushi domain (SCR repeat)	Sushi	47.3	6e-11
VDK00092291-1194_2	Putative undecaprenyl diphosphate syntha	Prenyltransf	20.2	6e-11
VDK00115613-904_1	IMP dehydrogenase GMP reductase domain	IMPDH	-89.5	6e-11
VDK00048456-2043_5	Fibronectin type III domain	fn3	47.3	6.1e-11
VDK00150957-580_1	Cadherin domain	Cadherin	47.2	6.3e-11
VDK00173514-458_1	Protein tyrosine kinase	Pkinase_Tyr	-42.2	6.4e-11
VDK00089134-1241_1	Cysteine rich repeat	Cys_rich_FGFR	47.2	6.5e-11
VDK00075585-1452_1	Kelch motif	Kelch_1	47.2	6.6e-11
VDK00032525-2576_2	Mitochondrial carrier protein	Mito_carr	47.1	6.9e-11
VDK00056164-1846_3	RhoGAP domain	RhoGAP	47.1	7e-11
VDK00022519-3058_5	Ubiquitin carboxyl-terminal hydrolase	UCH	47	7.1e-11
VDK00026364-2854_2	Ribosomal protein L19e	Ribosomal_L19e	47.1	7.1e-11
VDK00161216-516_1	Transcription factor Tfb4	Tfb4	11.2	7.1e-11
VDK00022252-3072_4	Immunoglobulin I-set domain	I-set	47	7.3e-11
VDK00009344-4247_2	Immunoglobulin I-set domain	I-set	47	7.3e-11
VDK00007624-4522_1	Zinc finger, ZZ type	ZZ	47	7.4e-11
VDK00100226-1086_1	MyTH4 domain	MyTH4	46.9	7.8e-11
VDK00019555-3243_1	6-phosphogluconate dehydrogenase, C-terminal	6PGD	-86.5	8.4e-11
VDK00205177-336_2	Glutamate synthase central domain	Glu_syn_central	-89.7	8.4e-11
VDK00044077-2168_6	Chitin binding Peritrophin-A domain	CBM_14	46.8	8.5e-11
VDK00067523-1601_2	Guanylate kinase	Guanylate_kin	46.8	8.5e-11
VDK00010422-4101_4	Helicase conserved C-terminal domain	Helicase_C	46.8	8.7e-11
VDK00011554-3959_3	Variant SH3 domain	SH3_2	46.8	8.7e-11
VDK00046181-2107_2	GNS1/SUR4 family	ELO	32.7	9.3e-11
VDK00132299-736_1	Cell differentiation family, Rcd1-like	Rcd1	46.7	9.3e-11
VDK00064724-1656_4	Trypsin	Trypsin	46.6	9.5e-11
VDK00003869-5434_6	tRNA methyltransferase complex GCD14 subunit	GCD14	-37.5	9.6e-11
VDK00142521-647_1	Domain found in Dishevelled, Egl-10, and Ple	DEP	46.6	9.6e-11
VDK00002510-6011_1	FKBP-type peptidyl-prolyl cis-trans isomeras	FKBP_C	46.6	9.8e-11
VDK00044922-2143_5	NAD dependent epimerase/dehydratase f	Epimerase	46.6	9.8e-11
VDK00030953-2642_6	Timeless protein C terminal region	TIMELESS_C	-3.4	9.8e-11
VDK00012830-3818_1	Adenylate kinase	ADK	38.8	9.9e-11
VDK00073774-1483_3	Fibronectin type III domain	fn3	46.6	9.9e-11
VDK00007676-4512_4	BTK motif	BTK	46.5	1e-10
VDK00049969-2003_2	Thiolase, N-terminal domain	Thiolase_N	-24.1	1.1e-10
VDK00210495-309_1	Ligated ion channel L-glutamate- and	Lig_chan-Glu_bd	46.4	1.1e-10
VDK00076728-1433_2	Aminotransferase class-III	Aminotran_3	-61.9	1.1e-10
VDK00017687-3379_1	Chaperonin Kd subunit	Cpn10	46.4	1.1e-10
VDK00066006-1631_2	Male sterility protein	NAD_binding_4	20.5	1.1e-10
VDK00039057-2330_2	Hydantoinase B/oxoprolinase	Hydantoinase_B	-132.8	1.1e-10
VDK00000625-7872_6	Ribonuclease T2 family	Ribonuclease_T2	34.3	1.1e-10
VDK00066573-1619_2	Glycosyltransferase family (fucosy	Glyco_transf_10	-40	1.2e-10
VDK00128619-770_3	PDZ domain (Also known as DHR or GLGF)	PDZ	46.3	1.2e-10
VDK00023936-2978_1	Armadillo/beta-catenin-like repeat	Arm	46.3	1.2e-10
VDK00098084-1115_2	Peptidase family C54	Peptidase_C54	-41.4	1.2e-10
VDK00020891-3158_5	Piwi domain	Piwi	25.7	1.3e-10
VDK00108120-989_3	Aspartate/ornithine carbamoyltransferase, ca	OTCace_N	27.2	1.3e-10
VDK00053582-1908_1	Armadillo/beta-catenin-like repeat	Arm	46.2	1.3e-10
VDK00134261-718_3	WD domain, G-beta repeat	WD40	46.2	1.3e-10
VDK00012842-3817_6	Zinc finger, C3HC4 type (RING finger)	zf-C3HC4	46.2	1.3e-10
VDK00061779-1718_1	Phospholipase D Active site motif	PLDc	46.1	1.4e-10
VDK00025907-2876_2	Ras family	Ras	16.3	1.4e-10
VDK00029931-2685_2	Protein kinase domain	Pkinase	35	1.4e-10
VDK00032708-2568_2	T-box	T-box	-22.9	1.5e-10
VDK00075271-1458_2	WD domain, G-beta repeat	WD40	46	1.5e-10
VDK00152261-570_2	Pyruvate kinase, barrel domain	PK	-144.3	1.5e-10
VDK00003694-5502_1	Insect cuticle protein	Chitin_bind_4	45.9	1.5e-10
VDK00010962-4028_1	Hydroxymethylglutaryl-coenzyme A synth	HMG_CoA_synt_N	45.9	1.5e-10
VDK00014685-3630_4	Der1-like family	DER1	43.9	1.5e-10
VDK00079092-1392_1	Low-density lipoprotein receptor repeat	Ldl_recept_b	45.9	1.6e-10
VDK00002909-5815_1	Glucosamine-6-phosphate isomerases/6-	Glucosamine_iso	29.3	1.6e-10
VDK00067629-1599_1	Protein kinase C terminal domain	Pkinase_C	45.9	1.6e-10
VDK00147552-607_2	Hsp70 protein	HSP70	-100.6	1.6e-10
VDK00067061-1610_1	Zinc finger, C3HC4 type (RING finger)	zf-C3HC4	45.9	1.6e-10
VDK00116499-895_2	C-type lysozyme/alpha-lactalbumin family	Lys	45.8	1.7e-10
VDK00039395-2319_2	Aminotransferase class IV	Aminotran_4	45.8	1.7e-10
VDK00045663-2123_5	Protein kinase domain	Pkinase	33.5	1.7e-10
VDK00026969-2823_2	Ribosomal protein S24e	Ribosomal_S24e	45.8	1.7e-10
VDK00005516-4974_3	Angiotensin-converting enzyme	Peptidase_M2	-116.3	1.7e-10
VDK00033162-2549_4	Sushi domain (SCR repeat)	Sushi	45.8	1.7e-10
VDK00009360-4245_4	Phosphatidylinositol-4-phosphate 5-Ki	PIP5K	-4.5	1.8e-10
VDK00024118-2968_3	Saposin-like type B, region	SapB_1	45.7	1.8e-10
VDK00019799-3227_5	GRF zinc finger	zf-GRF	45.7	1.8e-10
VDK00002145-6225_4	Immunoglobulin domain	ig	45.7	1.8e-10
VDK00033973-2517_1	Armadillo/beta-catenin-like repeat	Arm	45.7	1.8e-10
VDK00031526-2616_5	Low-density lipoprotein receptor doma	Ldl_recept_a	45.7	1.8e-10
VDK00052097-1945_1	Fumble	Fumble	-60.1	1.9e-10
VDK00001556-6657_7	Fibronectin type III domain	fn3	45.7	1.9e-10
VDK00101315-1073_1	Hydroxymethylglutaryl-coenzyme A reductas	HMG-CoA_red	-184.4	2e-10
VDK00087363-1266_2	Immunoglobulin I-set domain	I-set	45.6	2e-10
VDK00066315-1624_2	Casein kinase II regulatory subunit	CK_II_beta	-1.2	2e-10
VDK00107547-996_1	WD domain, G-beta repeat	WD40	45.6	2e-10
VDK00085550-1292_1	Tex-like protein N-terminal domain	Tex_N	-19.5	2e-10
VDK00013930-3708_1	KH domain	KH_1	45.5	2e-10
VDK00068560-1581_4	Immunoglobulin I-set domain	I-set	45.5	2.1e-10
VDK00041599-2246_2	BTB/POZ domain	BTB	45.5	2.1e-10
VDK00042616-2214_5	Sushi domain (SCR repeat)	Sushi	45.5	2.1e-10
VDK00007346-4572_3	Immunoglobulin I-set domain	I-set	45.5	2.1e-10
VDK00005248-5037_6	Thymosin beta-4 family	Thymosin	45.4	2.2e-10
VDK00042688-2211_5	Homeobox domain	Homeobox	45.4	2.2e-10
VDK00025685-2886_2	FerB (NUC096) domain	FerB	45.4	2.2e-10
VDK00077214-1425_3	wnt family	wnt	-136.7	2.2e-10
VDK00001262-6929_2	Protein of unknown function (DUF1183)	DUF1183	-28.8	2.3e-10
VDK00038222-2359_4	EGF-like domain	EGF	45.3	2.4e-10
VDK00046250-2105_3	RhoGAP domain	RhoGAP	45.3	2.4e-10
VDK00118530-873_2	DnaJ C terminal region	DnaJ_C	45.3	2.4e-10
VDK00139071-676_1	Kelch motif	Kelch_1	45.3	2.4e-10
VDK00075575-1452_6	Protein kinase domain	Pkinase	31	2.4e-10
VDK00017601-3386_2	Lectin C-type domain	Lectin_C	45.3	2.4e-10
VDK00086159-1284_1	GYF domain	GYF	45.3	2.4e-10
VDK00017733-3376_3	Diaphanous FH3 Domain	Drf_FH3	45.2	2.6e-10
VDK00024700-2938_2	Fibrillar collagen C-terminal domain	COLFI	2.8	2.7e-10
VDK00058217-1798_2	Ubiquitin carboxyl-terminal hydrolase	UCH	45.1	2.7e-10
VDK00093493-1178_2	IPT/TIG domain	TIG	45.1	2.8e-10
VDK00051333-1965_3	SAM domain (Sterile alpha motif)	SAM_1	45.1	2.8e-10
VDK00084049-1315_1	Ankyrin repeat	Ank	45	2.9e-10
VDK00086319-1281_1	AIR synthase related protein, C-terminal dom	AIRS_C	45	2.9e-10
VDK00040807-2272_1	Ribonuclease T2 family	Ribonuclease_T2	28.8	2.9e-10
VDK00022451-3062_5	Kelch motif	Kelch_1	45	3e-10
VDK00011034-4019_2	Major Facilitator Superfamily	MFS_1	45	3e-10
VDK00000697-7721_2	Histone-like transcription factor (CBF/	CBFD_NFYB_HMF	44.9	3.1e-10
VDK00077734-1416_1	MRG	MRG	-14.1	3.1e-10
VDK00004084-5358_3	Rad51	Rad51	10.4	3.1e-10
VDK00148361-600_2	Adenylate and Guanylate cyclase catalyt	Guanylate_cyc	37.7	3.1e-10
VDK00081704-1352_3	Cullin family	Cullin	2.1	3.2e-10
VDK00012733-3828_4	Formiminotransferase-cyclodeaminase	FTCD_C	18.6	3.2e-10
VDK00105914-1016_1	WD domain, G-beta repeat	WD40	44.8	3.3e-10
VDK00072722-1503_1	Hormone receptor domain	HRM	44.8	3.3e-10
[truncated: 6,177 more rows]
