# Supplementary material for: Genomic survey of the ectoparasitic mite Varroa destructor, a major pest of the honey bee Apis mellifera
Source: BMC Genomics. 2010 Oct 25;11:602. doi: 10.1186/1471-2164-11-602 (PMC3091747; doi:10.1186/1471-2164-11-602)
Supplement: Additional file 5 — ORFs referenced in Additional file 3and Additonal file 4. Fasta-formatted ORFs from V. destructor contigs that had significant sequence similarity to database sequences. [file 1471-2164-11-602-S5.FAST]

>VDK00000005-14328_7 [12314 - 11730] (REVERSE SENSE) 
ACGCCGACGTCCACTTCTATCCGCTTAGACCAGAACTTGCCGAATCCACGTATCTGCTGTACAGAGCTACAAAGAACCCGTTCTACTTGCATGTTGGCCGTGAAATCCTCGTCAGCCTCAAACAGTTACTCGCGTGCTCAGTGCGGCTATGCAACAATACATGACGTACATGATAAATCTCTTGAAGACCGAATGGAGAGTTTCTTTCTCAGTGAAACATGCAAATACCTCTATTTGTTGTTCGACAACGACAACCCACTTAACCAACGATTCTCCAGTTACGTCTTCACAACGGAAGGACACGTGTTTCCTATAGTCAAAGAGTTTCGAACGCCGGTTGATGAAACGGTATCGCGTAGTGATCGGGAGCCGCAGTTGCCGCCAGAGGTAGGCGCACTCGCTGCAGATGGCGAACTTCCGCTGACCACGTCGGGTAACAAGTTGACTCTGGTGAACGCATCTGGACCCGGCTGTCTGAGAGTTAATCAGGAACGAATGTTTCTGCTGCCGCTAAAACATGAATACCTCGCCCAGGTCAGCACGTCCCTTGGTCTCGACCTTCAAAACTCGGCAGAAGACCTGCTA
>VDK00000007-13996_13 [4630 - 4319] (REVERSE SENSE) 
TTTCCGTCTTTTTCTCTCTATATTTCTACGTTGTTACAGCCAGCGGCCTGTAAGCCAATCAACGCAGTTCCGGTGAGGGAACTCCAGGAGCTCAAGGAAATCAAAGCGTCGGCGACTACTGAGCAACGGGCTTTCCTGGAAAATGATAATGATGCCAACAACGAAGGTGGAATCGTAGCCGGCGAATTCAAGGCCCAGATCGTGTGGCAAAACGTTTTCGTCTTTGTCCTACTTCATGGAGCCATGCTATACGGCATCTACGTTGCCCTTGTTCATGCGATGTGGAGAACCTGGTTTTTCGGTAGGCATTTT
>VDK00000008-13832_6 [10149 - 9778] (REVERSE SENSE) 
ATTGCAGATATAGTCGTAATAGTGGCGTCGATCGTCGTTCTGGCACTCGGGACCCAAAAATTCGCTGCCTCGGCTCTCCGAGGATTGCGGTTCTTTCAAATTTTGCGTATGGTCCGTATGGATCGCCGTGGCGGCACGTGGAAACTTCTAGGCTCCGTCGTGTACGCGCATCGTCAGGAACTAATAACTACTCTTTATATCGGCTTTCTTGGTAAGTTTAAGAGAGCTAGGCAAAACAAACTATGCGCAGCAAGTTTCCTCCCAGCGTGCATCAACAAGCCGTATTGGAGCATCATTTTACCATACTTTAATCAAATAGATGCAGACTTGGCAAATTTCCTTCACTTAAAATGTAAATCGTCTAACAAAAAC
>VDK00000017-12555_6 [7934 - 7482] (REVERSE SENSE) 
GCCTTTCGCGTGCAAAAGTACCTTTGGCAATTTCATTATGTCTATGCACATGCGTTGTGCCTGATAATTAATTTGGTCCAACAGTTTTATTCCTTATTCTCAACAGATGACGACGGGTGCCTCGAACAATTCGAGAATACGGCAGCGTTTAGTCGATCGTACCAAGCGCAGCAGGAATGCATGTGCGATTCGGAGCATATGTTTGATTGTCCTGGGGCGACCAAGGACGATGAAGTGAATACGCTCGCCCGTCAAATATCTAACGAAGGACTCATGGAAAGCGCACTTGACAGGATAGCTCACCACTTTGATGACGCAACTGGCACTAACGCTGTTGATGCAAATTCCGTTCCTGTGAGTAAATATCTATTGCCTATCTTAAGTCGCATTGATATTTGTCAAAATTATGTAACCTGTTGCCAAAAACCGATCGATGTGAAGTTACGACAGTTT
>VDK00000018-12523_10 [4352 - 3945] (REVERSE SENSE) 
TTTCCGCTTGCAGATGTGGTTAAGGATTCGCCTGCGAGAATGCTCGAATGTGTTCCGCGTATAACGTTAACTGAAGGTGAAACTTTGAGGCTTTCGTGCGCAGCTAGTGGTCATCCAAGTCCCACGTATCGGTGGTTCCGCGTAGCACCCCACAGCGCGCAACAAAATGCAGTTATACCGCAACCGTTAAGAGCAGCTGCATCAGAGCAACCTTTGCTTCGTCAACTGTTGATTATTAATAAAATGACGTTAGCTGACTCCGCTAGCTATATCTGCGTGGCCAACAACTCCTACGGTGAAGACAACTGCCATACACAAGTCGTTGTTACTGGTAAGAGAGCTCTGGGCAGATTTAACCCGCTTGCATATATAGAATATATATTTGCCAGTTCAGATGCGTTGATTGGA
>VDK00000019-12517_8 [9165 - 8887] (REVERSE SENSE) 
TACCACGGGGTAGATATTAACGACGCTTTGTTGATTGTACCTTCACGCAAACAGCCCCCGAAATTGAAGTCATGTTCGGCAGAGGCTATTTTGGGGGTGGGCCCCGTGGTTCCGTCGGGTCAAGCGCTTAGCAATTCCTCAGGTCCTTCGCGCTACCCGTGCTCAGAGTGTGGTAGACACTACGCTACATCATCCAACCTCTCACGACATAAACAGACACATCGGAGTCCAGACTCGCAACTGGCTAAGAGATGCCCCACCTGTGGAAAGGTATATATA
>VDK00000019-12517_10 [5797 - 5276] (REVERSE SENSE) 
AATGAATACGAAATAGCTGTTTCTCTATGCATTTATCTGAGACCTAGTCTAGGATTGTGTCGCTGTCATATAGTTCCCTTATATGACCTTTTTTCCCCTAGGTTATACACAAGCATGAAGTCTTTATATTATTGTATCTATGAAATACCTTTTATCAATGTATTGTTGTATAACTGCTATCTGTTTATTGTTTCGTTGTTCCATTTAGGAGAGAAACCTTTTGGCTGTGCGCACTGTGGAAAGGCATTCGCAGACCGTTCGAACCTGCGAGCACATATGCAAACGCACTCGGGGCTAAAGTTTTTCAAATGCGACCGCTGTCAACGACGGTTCGCGTTAAAAAGCTATCTCAACAAGCATCTTGAGGCAACATGTGTCACGTCGACTTCACTAGCGGCAAAGTCACTTCAGGAAGACGACCACGAAATGGATCATCTCATTGACCCAGACCCACAGCATGACTTTTACGACAGATTCGCACCGCCGTCCTCTTCATCGTTTCAACTGGACGCCGACCTACAC
>VDK00000019-12517_11 [572 - 3] (REVERSE SENSE) 
ACACTTTACCTTATTCAGTCTGAAGCTAGTTTAATATTTGACTCTAATCGAACGTGTTTGGCTACTAAATCGGAAAATGTATCTGCTCGATTTAAAGATTTTACCCGTGCCGACAGCGGAGCTACTATACGTTCTTGTTGTATTCGTGATCGACCGATATTCAGCCGGCCGTTTACCGATGGCGATTCATACAGAACTAATTTAACTGAAGTCATTTACTCCGGTATACGTTTTCAGACGCGCCATGACTGGTACCAGACAGAATCCCACGTGGTTGTCGAAATTCTTCTAAAAAATCAAAAGGCTGACGATGTTAATGTGAACTTTACTTCAGACACATTATCTGTTACTGTAAAACTTTTATCAGGAGATTATAATCTCGACTTGATGTTGGCTCACGATATTCATCCTGAGAAATCCTCGTATAAAGTGTTATCGTCAAAAATCGAAATTCGATTGGCCAAGACACAGGCTGTGCGATGGTCTTCGCTCGTCCGCAAAGATGGCGCCACCGCTGGCGTTGAACCAAAGATGGTTGGTCCTAATCAAATCTCAGATATGCCGCGTTAT
>VDK00000021-12267_1 [3513 - 3881] 
GAAACATATGTACTAGGCTTGTGCGTATCGTATGAATGTAAAAGCATTCTTGGTAGCAATTTTTTCTCAGTGGTGACGTACGCGTTTAAAATGTCACTTTCGTCAGGAGCTATTGTACGCCTCTATCTTAAAAACTTTCTAACATATAGTGAAGTAGAATTTAACCCCAGATCGGGCCTGAACATGATTGTGGGACCCAACGGATCAGGTAAAAGCAGCCTTGTTTGCGGAATCTGTCTCGTTCTTGCTGGAAAACCGAACGTCCTTGGAAGGTTAGCCATTTACTTGAAGGTGTGGATAGTATCCACACAGTTTAACATGCTTCTGTTATGGAAAAGAAACTCAAGGTGCAGAATGTCAATCAAGACT
>VDK00000021-12267_2 [4634 - 4930] 
GTGGATAATTTATGTCAGTTTTTGCCTCAAGACAGAGTCGCTGATTTTGTGAAGATGACCCCACAAGAGCTGTTGGTTAATACCGAAAATGCCGTGGGCTCAGCAATGCTAATTGAAAACCATGAAAAGCTGAAATCTCTACAGGAAAGTCTTACCTCTCTGAAAAATAAAATCGAATCTACAAAAAACCATCGGGACAAGGAGGTCCAGCTGAATGAACATCTTGAGGCCGAGCTTAAGCAGTTTAAGGATTTTAAAGCGGTGAGTGGGCATTTAGGTGTTTCTGTCGTAACGTTG
>VDK00000021-12267_10 [11095 - 11448] 
CTCAAACCATATAATAAAAATAATAATAAAAATAACCGTTACCTTGTTCGTCGAATTCTGTCGTGCAATAACAGATACGGCATCAAGATTCTTGTGCGTTTCCGGGAGAATACCGATCTCTGTGAGCTAACACCAACTCATCAAAGTGGAGGAGAACGTTCAGTTGCTATAATTCTATATATGATGGCGCTCCAGGAACTCACCGTGGTGCCTTTCCGTGTCGTTGATGAAATCAACCAAGGTAAGAAAGCAACAAAGTCGATGCGTATAACACAGGCAAGCAACAACTTATCCTGTATTAGAGAATTTAACCTTTCTACTTATTATTATTTTAAATCTCATGAAGATTTAAAA
>VDK00000021-12267_11 [11486 - 11806] 
TTATTGAGAATTAGTACTTCTCATTTTTTTGGTCACGTCTTATTTTTGTGCTTTTCAATACAAACAGGTATGGATAGTGTCAATGAGCGGCGTGTCTTTGAGTTTCTAGTAAAAACGGCCGAACTTAACGAAGCGCAGTACTTTCTCATCACGCCAAAGCTACTCACCGGTCTTCCCTACTCAGAAAAAATGTCTGTGCATTTTGTCTACCCCAACGTTGGATTCACACACCATCGATGGGGTCTGCAGAAGTTCATCGAGCGGCAGAAGCGACGTCGGACAAACTCAACAGCTATCCAAGAAAAAGACGACATGGAATTA
>VDK00000026-11820_15 [8671 - 8132] (REVERSE SENSE) 
TTTATTTTTTTTATTCTCTTAATTCTTAAGCGTCGGATGTCCGTCACCGAAGGTGGAATTCGTTATTCGGAGACATATGAAGGAAACCGGCCGAAGTTGGGTGGCTTAATGGACCCTAGACAGGGTGTCATTGACCGTTCTTCGCGTTGTCTTACCTGTTCAGGTAATATGACCGAATGCCCGGGCCACTTTGGTCACCTCGAACTTGCCAAGCCCGTGTTTCACGTTGGATTCCTGACGAAAACCCTGAAGGTGCTTCGGTGTGTCTGCTACTACTGCAGTAGGCTTCTCGTTAGTCCAGTAAGCGTGGAATTTTTTCCTAACAGTATATCTTACTTATATCTGCTAATATATGTTGCAAGCTGTGAATGTGCAAACTTTAGCCACCGTATCTTCGTTATCGTTCTTCTCAAATTCACGTTTGCTTATGCTTCTCTTCCAGAATCATCCTCGCATGAGGGAGATCCTTCAGAAAACAAAACACAATCAACGACAACGATTAGACAAAGTTTACGAGTTGTGCAAGGTCAAACAGGTTTG
>VDK00000026-11820_18 [8128 - 7292] (REVERSE SENSE) 
GGGGGCGACGAGATTGAGAAGACCGGTGGGCAGGGCGAACCAACGGAAGAAGATAAAAAAGCGGCTCATGCCGGCTGTGGCCGTCACCAGCCAAACTATCGTAGATCAGGGCTTGACTTGAGCGCAGAATGGAAGCATACAAATGAGGAGACTCAGGAGAAAAAACAAATGCTCACGGCCGAACGAGTTTACGAGATCTTTAAACACATCACCGAAGAGGAGTGCTATTGCCTCGGCATGGATGAGCGTTACGCCAAACCTGATTGGATGTTGCTTACCGTTTTGGCTGTGCCGCCACTGTGCGTGCGTCCCGCTGTTGTCATGTTTGGGTCGGCCCGTAATCAAGACGATCTTACGCATAAACTGTCCGATATTGTTAAAGCGAACAACGAACTGATTCGCAATGAGCAAAGCGGTGCCGGAGCGCACATTATCACCGAAAATATTAAAATGCTACAGTTTCATGTTGCGACGCTGTACGACAATGAGCTGCCGGGTCTGCCACGAGCTATGCAGAAATCGGGCAGGCCACTCAAGTCAATCAAGCAACGACTGAAGGCCAAAGAAGGTCGTATCCGAGGTAACCTTATGGGAAAGCGTGTCGACTTCTCAGCACGTACTGTTATCACCCCTGATCCCAATTTGAAAATCAACGAGGTTGGTGTGCCAAGAAGCATTGCACAAAACCTCACGTTTCCAGAGATCGTCACGCCATTCAATATTGAACGCATGCAAGAGCTGGTTTCCAGAGGAAACGATCAGTATCCAGGGGCAAAGTACATTGTCAGGTGTGTGTTTACCTCAAAGACCTGCGCTGTGATAATTATAATGTGGAAA
>VDK00000026-11820_20 [7230 - 5884] (REVERSE SENSE) 
AGCCATTTTATAATCTGCTCACATAATTCTCGCTATTGTTTTGGTGTCGGTTCCAGGGATAACGGCGAACGTATTGATCTGCGTTTCCACCCGAAAGCATCCGACCTCCATCTGCAGTGCGGCTACAAAGTGGAACGTCACGTTCAGAACGGCGATATCATCGTGTTCAATCGCCAGCCCACACTACATAAAATGAGTATGATGGGTCATAAGATTCGCGTGTTGCCATGGTCAACATTCCGAATGAACCTGTCCGTAACAACTCCGTACAACGCCGATTTTGACGGCGACGAGATGAATATGCATGTGCCACAGTCGCTCGAAACTCGCGCCGAAATTGAGCAGCTGGCCATGGTGCCCCGACAGATTATCACGCCACAGGCCAACAAGCCCGTTATGGGTATTGTGCAGGATACGTTGACAGCGGTCCGTAAAATGACGAAACGTGACGTATTCCTCGAGAAAGATCAAATGATGACGCTGCTTATGTTCTTGCCGATCTGGAATGGTAAGGTACCCATGCCAGCTATTCTTAAACCGAAACCGTTATGGACGGCAAAGCAGCTATTCTCGTTAATTATTCCTGGTAACGTAAATCTGATTCGAACACATTCGACGCATCCGGATGAGGAAGACGATGGACCATACAAGTGGATTTCTCCGGGAGATACCAAAGTCATAATTGAACACGGCGAATTGCTATCAGGCATCGTGTGTAAGAAAACTGTCGGAGCCTCTTCCGGATCTCTGATGCACGTGCTGTTCGTTGAGATGGGTCACGAAGTGGCGGGCCTCTTTTATTCTCACATTCAGACGACAGTCAATGCGTGGCTATTATATGAAGGTCATTCAATTGGTATCGGCGATACTATTGCTGATCAACAGACCTATATGGACATCCAGAACACGATTAAGAAAGCAAAACAGGACGTGATAGAAGTAATTGAGAAGGCTCACAACGACGAGCTTGAGCCCACGCCTGGTAACACCTTGCGACAAACGTTCGAAAATCAGGTGAACCGAATTTTAAACGACGCTCGTGATAAGACTGGTGGATCTGCCCAGAAATCTCTGTCCGAATTTAACAACTTCAAATCGATGGTGGTATCCGGCGCGAAGGGGTCGAAAATTAACATATCTCAAGTTATTGCCTGTGTGGGTCAGCAGAACGTTGAAGGAAAACGTATTCCATTCGGCTTCCGAAAGAGGACGCTACCCCATTTTATCAAAGATGATTTCGGTCCCGAGTCTCGAGGATTTGTCGAGAACTCATACCTCGCCGGACTCACACCATCAGAATTCTTTTCCACGCTATGGGAGGTCGTGAGGGTCTTATCGATACCGCTG
>VDK00000026-11820_21 [5420 - 3993] (REVERSE SENSE) 
TTTTCGCAGGTCATGGTCTGCTACGATGGAACAGTACGAAATTCGAACGGACAGGTTATCCAGTTCCGTTACGGAGAGGACGGCCTGGACGGAGCCTGCGTAGAAGGTCAATCCCTGCCTACGGTTAAGCCATCAAATAGGCAGTTTGAACAGAAATTCCGTTTCGATGTGACAAATGAGAAGATCTTGCGTAAATACTACACCGAAGATGTAATTAAGGATCTGAATGGTTCCGCTAATGCTGTTGCTGAAATGGAACGCGAATGGGAACTGCTGAAGAAAGATCGCGAGGTCCTACGAAGTATTTTTCCTACAGGAGACAGTAAAGTCGTGTTGCCTTGTAACCTTGGTCGTATGATTTGGAACGCCCAAAAGACCTTCCGTGTGAACACTCGGGGAAAGACCGATCTCAGTCCGCTGCGCGTCATCGAAGGCGTCGATGACTTGGTGAAGAAATTAATCATTGTACCCGGAGATGATCACCTTTCAATTCAAGCGAATGAAAACGCCACTCTTCTATTTAGAGCCCTGTTGCGGTCAACTTTGTGCTCGCGTCGTGTTGGCCAAGAGTTCCGCTTATCAACAGAGGCGTTCGAATGGCTCCTTGGTGAAATCGAAGCTCGATTTCACCAATCGCAGGGTCAGCCTGGTGAAATGGTCGGTGCGTTGGCCGCCCAGTCTCTCGGAGAACCTGCTACTCAGATGACACTGAATACTTTTCACTATGCAGGTGTGTCAGCTAAAAATGTAACACTCGGTGTACCACGACTGAAGGAGATTATCAATATCTCGAAGCAGCCAAAAACCCCCTCGCTAACCGTTTTTCTTAAGGGTGCCTCGGCTCGTGATGCCGAGAAAGCGAAGGATGTGCTGTGTCGCTTGGAACACACAACTCTACGCAAAGTTACGGCAAATACAGCCATCTACTACGATCCAGATCCGCAAAACACCGTCATAGCGGAAGATCAGGACTTCGTGAACGTCTATTACGAGATGCCTGACTTCGATCCGACGCGCATTTCACCGTGGCTACTTCGTATTGAACTTGACCGCAAGAGAATGACGGACAAGAAACTCACTATGGAACAGATTGCCGAGAAGATCAACGCCGGCTTTGGAGATGACCTCAACTGTATTTTCAATGACGACAACGCCGATAAGCTCGTTCTGCGCATTCGCATCATGAACAGCGAAGGCGAGAAGTTCACGGAGGAAGCCGAAGAACAGGCTGATAAGATGGAGGACGATGTATTCCTCCGTTGCATTGAAAGCAATATGCTATCCGACATGACATTACAGGGTATTGAAGCGATCTCGAAGGTGTATATGCATCTACCCACCACGGACGACAAAAGCGCATCGTTCTTACGGACACAGGCGAATTCAAACACATTTCAGAGTGGCTGCTCGAAACTGACGGTACATCAT
>VDK00000026-11820_22 [4113 - 2791] (REVERSE SENSE) 
AGCGATCTCGAAGGTGTATATGCATCTACCCACCACGGACGACAAAAGCGCATCGTTCTTACGGACACAGGCGAATTCAAACACATTTCAGAGTGGCTGCTCGAAACTGACGGTACATCATTAATGAGGGTTTTGTCTGAGCGTGATGTCGACCCTGTGAGGACGTACTCAAACGACATCATAGAAGTGTTCTCGGTGCTCGGCATAGAGGCTGTGCGAAAGGCCGTGGAGAAAGAAATGAATCACGTTATCTCGTTCGATGGTTCATACGTTAACTATCGTCATTTGGCGTTGCTTTGTGACGTTATGACAGCTAAGGGTCACTTAATGGCCATCACTCGACATGGTATTAATCGGCAGGATACTGGAGCTTTGATGAGATGCTCTTTCGAAGAGACGGTTGACATTCTTATGGATGCAGCTTTCCATGCCGAGTCAGACAAGCTGAAGGGTGTGTCTGAGAATATCATTCTCGGTAAGCTTGCACGTATGGGTACTGGCGCTTTCGACCTTATGCTTGACTGCGAAAAATGCAAAGCTGGTATCGAAATCAACATGGCCATGCCTGGTATCGACGGACTACCTGGCCAAGGACCTTTCTTCGGCTCTGCCGGCACTCCACTGGGTAGTCCACAAATGACGCCTTGGAACGCTGGTCAAACGCCAGGCTACGGTATGTGGTCACCAACGGCCGGCATGACTCCAGGTGCCGGGGGTGCTTTCTCGCCATCAACACAGAGCGAATCTGCATTCTCGCCAGCATATTCGCCAGCATATTCACCGGCGCAGTCCCCTGGCTCACCATCCAGCCCGGCCTATTATTCGCCTTCACATCCTGGCGCCGCCTCTCCCTCGTATAGTCCCCACTTGGGCGCTGCTTCCCCTAGCTATTCGCCATCTTCGCCGAGCTATCAGCTCACGTCGCCCACGTACAGTCCGAGCAGTCCACAATACGGTGGGACATCACCGTCGACACCGAGCTATTCTCCATCATCACCATCGTATTCACCTTCATCACCAACGTACTCCCCACGTCCCCTCGTACAGTCCGTCATCACCAAACTACCCCACAACAAGCCCCACCTATTCGCCGTCTTCACCATCATATTCGCCATCTTCACCCTCGTATTCGCCAACGTCGCCGTCTTATTCACCTTCTTCCCCGTCGTATTCTCCAACCTCGCCATCGTTCTCGCCTTCGTCACCAACCTATTCCCCTACTTCGCCGTCGTACAGTCCTTCGTCGCCGAAGTACAGCCCGGCCTCCCCCTCATACTCACCGGCTTCACCGAAGTACTCACCATCTTCACCATCATACTCTCC
>VDK00000027-11816_4 [9821 - 10120] 
TTTGATACTCAAAGGCAGATATTATTTTTTAATCTTGAGGCATTTACGCTAAGTAGCTTTAATGTATGCTTACATTGCGAGCACAATCTTCTTTCGTTTTTTACTATCACTTCTATCCCACGTTATTACTATCTGCCCTTTAAGGATGAGGTATCGCCGTGCGAAGCCATGCGAGACATTTTCGAAAAAATGTGCCCATCCACATGGGTCAAACACTTTGATCGTAAACGGGATTACGAAAAGTTCAAGAACAAGATCCTCAACGAGGGAATCGACCCGTTGGATACAAGAGAGAATAAA
>VDK00000035-11417_13 [4539 - 4258] (REVERSE SENSE) 
CCATGCTTAAAACGAAATAAATTTATATTTTTGATGTTTTACAAAAATTACTACCGCTGTTGCCTCATGTATATAGATCCGGATACATTACCGACGAAAACAGTTCCCCCTGCTACAGTCGATTCATTTACTGAGCTCTCCGTTGGTCATCGACACTCCCACACGATATTCGCGTATGGCCATTGGAACGTACAATTCGTACAAAGTGAAGCAGCACTGGTTAAGTTCAACTACACGTTACCTTCAACTGCGAGCTTAGCTGTATATGGACGTCGTAACAGG
>VDK00000038-11294_13 [4996 - 4556] (REVERSE SENSE) 
TGCTTAACCGTTGACTGCTTCGTCTTGTCTTATTTACAGCTGCCTTTGGTTTCCTTATTCGTGGTGGGACTTGCCCCACTTACACAAAGCACTCGCTGGTCAACATTCTGTCCCGCACGTTGTCATTGCAATGATGTCGATTATACCGTCAGCTGTGCAGATGCTGGGTTTGAGGTAGTGCCTCTCACGCTTAACCCAATGATCAAGGAAATTACGTTACCCCGAAATAATATTGTTAGCATCGACTCAGCGTTCGGAGTATACGCTCACATGGAGGCGCTTGACGTAAGCTTTAATAAGATCGCCAAACTTGGTTCGAAGGGTCTCGAACTAAAGGAGTTACGCCGGTTGGACATTAGCTATAACCTCATCACCATGGTCGAAAAAGACGCCTTTGAAGGTCTCGAGGTACGTATGATGGAAGCACTCTGTGTTAACATT
>VDK00000038-11294_16 [4387 - 2801] (REVERSE SENSE) 
CTAAAGGTGCAGCGTTTTGTTGAGGCCTACGATCAGGAAACTCTATTCCAATATCAATTCTCTGACCAAACCGCGCACCACCCGTTGCTTGCAGAGTTTGACTCATCTTATCCTGAAGAAAACAGCATTGCCGAGCTGACATCAAACGTGTTCACGCCTCTACACAAGCTAAAAGTTCTTGATCTGTCTCACAACAAGATATCCTCGGTCAGTTCAGGAGCTTTCCATGGACTTACTAATCTTGAGCGACTGGTCTTGCGTTCAAACGCACTGCGCCACATCCCGAGCGATTCATTCACCTACATCTCGACGCTCCGAGCTCTCGATCTCGGATCGAACGCTCTGTCGATGGTTGAGGAAAGTGCTTTCTATCATCTTAATCAGCTGGAGGAGCTACTCCTCGACCAGTGCGCGCTGTCACAAATTCATGCCGATGCGTTCGTCGGTGTCGCCAGTTTGAAGAAGCTGAACGTGCAGAACAATAACTTACTCGTTTTCCCACGCGCAATTTCGAGGCTCACTGAGCTTGAGGAGCTAAACGTTGGCGGGAACCTCATGCCGAAGATTTCGACGAACGATCTTAAACATCTGCGAAAACTGAAGCGTTTGCATCTTACCCGTTCCGAGAATCTCGAACGCATCGAAGAAGATGTCTTCCGTCACACACCTGAGCTCGAAGAACTCTGGATGGAGTTCAATATGCAGCTGGAGCATCTGCCGTCGACACTGCTTAATCACCTACGTCAGCTGCGAAAGGTCAGCTTGCGTGGCAACGACCTCAAGTACATTCATCCTGAACTTTTGCCCGTGGATCAACTCGAGTCGTTTGACGTGACGAAGAACCCCCTAGTGTGCAATTGTTCCCTGACCTGGCTTTGGCGCCATATGGCGCAGAAACCACACGCGTACCATAACAGTTCTGCAGTCCGCTGTCACGGACCGCCACATCTCCACATGGATTTCCTTAAAAGCCTCAGCGATGTCCAACTCAATTGTGAGGGTGAGTCTGGTAGAGGTATTCTGGCTGTCACCTTCACCTCGCTGGCCGTTTTCGTCTTGGTCTCCGTCGTGTTGTTCCTGACGTGGCGGCGACGAATCAGCGATGCTAGGACCGGCACGATCATTAAAGACCTTGACACTTCACCAGTCAAGTACGCTTCTTACGACAACCACAAATACCCGTACATCATTCAACCTCATGCATACACAACGTTACAAGCACACCATCCAATCGCGCAGGCGTTGTCGGTAGGCCCTGGCAATGGTCTTCCTCTCGAACCGTCCTACGCTACCCTCAACCCGAACGCTCTGCAGAGCTATTTAATGAGTCTGAACGGTGCTCTTCCAGTAGACACAGGAAACCGCGCGTACCAGATCCTATCCTGTCATACCATATCATCGCGAACCCCATCTGATCCGGGCTACGAAACGATCGGCCGATTCTCCGACCAATGCCTGTCACAGCAATCTCAACAGCTCCTGCACCATCAGTTGCAGGGGCAACAAACGTTACAACAACAGCAACAAGAGGGTCAATTGCCTAAACATCAATCACAACCATCTACCTACCATAGTCTCATCTACGTC
>VDK00000041-11220_12 [5581 - 5306] (REVERSE SENSE) 
TTGATGATGTTGCCTTTACAGCTGGGAGCGTGTATGCAGTGCAATAAGTCAGGGTGTAAACAGTACTTCCACGTAACATGCGCACAGGCTGCAGGCCTTCTGTGCGAAGAAGCAGGAAATTATATGGACAATGTGAAATACTGCGGTTACTGTCAACATCATTATCAGAAGTTGGTAAGTTTTCAGTACTCCCACTACTATCTACTTTTAAGGGATTGTGTCTATACTGCATGTGCGTACGAATTACGCACTAATTATAATAAAATGAATTACTGC
>VDK00000041-11220_16 [1336 - 2] (REVERSE SENSE) 
ACTTTACAAGCAACGGCCAAGTCAAAACGTTCGTCGGAAAAGAATCCTCCCGCGAACTTCATGTCAATGTACGACTCACTGACGAAGAATACCGCCCAGAAAAAGTCACAAAGTGGAGGTGGCTCGAAGCGGACATCGAAAGAAGCCAACAAGGACAGCAATAAAGCCGACAAGGATAGTGCTAGTGGAATCGATAAGGACCGAACGAATCAACAGGTTCCGCCTTCTAAGCGGCCGAAGACACCGAGCACTGGCAGCGGCGCCAGTAACCAGTCGAACCACAATCACAGCAGTAGTAGCAGTATCAACAATGCTACGAGTAGTAGTAGTAGTAGTAGTAGTAATAATAATAATAATAATAACAACCAGGCGAACATCAACCAGGCAAGCAGCCCCGCCAATAGCAAACCTCACAACGCCCTTACTAGCAGCAGCAGCAACAACATTGCTACCTCATTAAATGTCGGCTCAGGGGGCAATAGCCACAATAACAATAATAGTAATAATACTTGTGGCAGCGGAAGTAGTAGCAGTCTAACGAATAATGCTAGCAGCAGTAGTAAAAGCAGCAAATCGGCAAGTACCGCAACATCACCAATCGGGCAGCTACACTCAAGCGACCATCGAAGTTCAGCTGGGGTCGGAGCTACGATGAATGGTAGTGCAGCAGCTGAGTGCAAACCTTCATCGCTTATGGGTAGTGGGGCTGGCACGACGCTAGCGGGTAGCTGTTCCGGTTCTGGGTCAGGGGGTAGCGGAAATAGTTCTGTTGCTGCCGCAGGATCAGCAGAGAGCTCAGTTCCTAGTACACCATTAATAGGGCCACAACGACCGCAGCGACCGCAGCTACCTCAGGCTCCGCCTCCGACAAACTTCCCCACGACGTTGGAGCAGCTGTTGGAGAGGCAATGGGATCAGGGAAGCTCGTTCCTGATGAAACAGGCGCAACATTTCGATATTGCCGCCCTTCTCTCGTGTTTACATCAACTAAAAAGTGAAAACCACCAGCTAGAGGATAAGATACTCGCGTTGACAGCACGCAAAGATCATCTGCTAGCAGTGAACGCACGCCTGGGAGTGCCGCTAGCTATGTTGAATAACTCGTCAGCTACGCAAACCACGGCATCGTCGTCACTCGTCGGTGGTAGCGGTGGGGTATCGGCCTCACCGAGCGTGTCAGTCGGTGGAATGTCCGTAGCTTGCGTCGCAGTGCCTGGCGTCAATGGTGCACTCAGCGCGTCGATCCAACCCATGCCCGTCGTATCAGGAGTGCCTTTGGCGGTTGTTGCGGGTGGAGCAGTCGCGGCTATGGATAGTCGGGTAACACCTTCACAA
>VDK00000050-10999_10 [3046 - 2036] (REVERSE SENSE) 
AGGCTGAACCTGCTGAAGTGTGTTTTAAAAGATATTGCTAATGACCTATTTAACCAGAAAAACCAGCGAAGGGTGTACGCCGAGATCATTCCCAATCAGAAGATAGCGATAGACTTCAGTTCGCCAAATATTGCTAAGCCATTTCACGTGGGCCATCTCAGCTCGACGATAATAGGGAATTTTATCTGCAATTTGAAGCGAGATATTGGCGACGAAGTAGTTGGAATCAATTATCTCGGTGATTGGGGAACACAGTTTGGGCTGCTAAGTGCTGGTTTCCAGCAATTTGGTGATGCGAAACGCTTAAAAGAAGAGCCACTTAAACACCTTTTTGAAGTGTATGTTAAAAGTAATCAACTTGCAGAGAAAGATAAGGAATTCCGCCAGAAAGCACTCGATGATTTTGCTAAACTTGAAATGGGCGATAAGGAGCTGAGGAAAATGTGGTTTGATTTTCGCCACATCAGTCTTAAAGAGTATTTTAAAATATACTCCAAACTTGGGGTAAAATTTGACTTGATACAAGGCGAATCATCATTCCACATCGATTCTCAGGAATTGATCAGCACGTTAAGAAAACAGAGGTTTCTCGAGGAAAATAGAGACCTTCAAGGGCTGTACCTGTCCGAAGACACATTCGTGCCCCTCATGAAGTCTAATGGTTCCTCGCTTTATATGACACGAGATATTTGCGCAGCAATTTCGCGCCACAAGCAACTGAACGTAAACACTCTGTATTATGTGGTCGACAACGCACAAGCTAAGCACTTCTCAGATCTGCAAAAATGTCTTGATAAGATAATGAAAGGATCTATTCGTATTGTACATGTCAAATTCGGTCGCATCAAGGGACTAAGCACCCGTGATGGCCAGGTCGTGCTTCTGGATGACCTTATAGAAGAAGCACAGCTTAGAGCTCTTAAAGGTAGAAACTCATATATTTATACGCCTCTGTATTTTGAAACAGATTATCAGCAGACATACAGATTTACGTTATATTCTTCAATATTT
>VDK00000056-10882_5 [10732 - 10439] (REVERSE SENSE) 
GTGGATCATCGAGATTCGGAAGCAATGACGGCGCTGCTTGTAGCAGCTTTTGAGGGCCACGCCGAAGTTTGTGAGCTGTTGCTGGAGGGAGGCGCCGATGTCGATCATGCAGATGCAACAGGCAGGACTCCGCTATTTGCTGCTGCGTCAATGGGACACGCACATGTTGTAAGTCTATTTACTTTAAGTCGTCATATTTTAAGTAAGGGAGATAACCAATGTCGGAAATTCAAAGTTCATGAATTCCGCCTTGTAATCATATCCCAGTCACGAGTCAGTCATATTGTTATATCA
>VDK00000056-10882_8 [9033 - 8320] (REVERSE SENSE) 
GGGACGCACGGCGCTACACGTGGCCGCATGGCAAGGTATTTGACAGATAGCCAATTATACTGGTTTTTGGCATGGTCAGTTATAAAAATGTGCTTTTGCTCAGCTAAGGAAATCGGTTGCTCAGGTTGCTTCCATCCTAACGCATCGTTAATTAGTAATTGCTATATTCTTATTATCGTTTCTCCTGCATTCATAGGGCACGTTCACGTTGTCGACCTTCTATTGCGTCGCGGAGCGCATGTGGATGCTGTTGATCGCGAGATGCGTTCGGCGCTTCAATCAGCAGCATGGCAGGGTCACGCTGATGTCGTTCGCCTGTTAATTGAACAAGACGCGTCTGTGAATCACGTATGCAACCAGGGGGCATCCGCGCTGGGAATCGCTGCTCAAGAAGGACACGCATCGGTGGTACGGGTACTGTTAGCGCACGGGGCAGATGTCCATCACAGCGACCTCTGTGGTCGAACACCAGCAAGAGTTGCGCTAAAAGCGGGCCATCAGGAGGTGGCAGCTTTAATTGAGGCTTACGGAGGTAATTCCCAGAGTGGACGAAGCTCCTCAAGCAACGTCAGCGGCGAAGGAGCTGAACGAACCGAACGGCTAGAACGTGCAACGGCTGCTGCCCCGCGAGCGGTTCCAAGGACCCTGTTACAGCCTGCTAATAGAGATAGCTTTGCTGAGTCGGTTAGTACGAACGATCCGCTTAAACTTGTG
>VDK00000058-10857_5 [8290 - 9867] 
CGGGAGACCCGAATACGACGAGCCAGCGCAGCGCTGGAAGACGGCACGGCCCGTCTGGTAGCGGAAGAGTGCTGTGGATTTTTAGTATCTGCTAGAACAATAGGCCGTGCAATGGCCAACGAAGACCTAGATGAGTCGACACAGGACTCCGGCAAGGGGCTTAATGGAGATGCCAAGAAGGATAAAAAGAAAGTGTGCATGCAATGCGGGGCATTGAAAAAGAAACTAAAATTTAAAGTGTTCTACAAAGGCGAACAAGTTCAGCTCTGCAATGAGGATTGCTTTAAGGCATTCAAGGACAAACAGCCGAAAAAGAAAGACAAGTGTGAGGCATGCCACGAGGAGATCGACCAGAGTGGTTTCCTGTGCTCTCATCTCGGTGCACAACAGCCTCTCTGTTCAGCAAAGTGCTTCGAATTGACAGAACGAAAACACGCTCCAAGACGAGTATGTTTTGTGTGTATTAAACACCTGACCTCAGGTGATCCTGACCTGCTACTGTGGGAGACGCTTGAATTCTGTGGCGTACCTTGCTTGCGAAAGTATCAACTACAAATCGGTGCTCAGTGTGCCAATTGTAACGTTGTCGTACAAGAAACATCGTTGGGCAAATACTGCGTTCGGTTTGGTGCGGACATCCGTCAGTTCTGTACCGGAAAGTGCCTCGAAGAGTTCAAGAAAGGTCTGAAAGTGTGTGCATATTGTCAGAAAGACTTGACCCGAGAGAAAGTCGAACCTATCGTGGCACAGGTTGGTGACAAGTGCGCTTTCAAAGACTTCTGCTCGAGGGAATGCGTTAAACATTACGAGAGCCTTACGCCCGCAAGGCCAGTTGATCCATCAGAAAAATGTAAAATTTGCTCAAATCGGTGCCAGCCAAAACAGCTACAATTGAAATATGGTATCGATGACAAGGAGCTAGCGTGCGCTTGCAGCGACCCGTGCGTTGCTCGATTTCGGTATAATCATAAGCTGGACGGCGGATACTGTGAAAACTGCCACTGTTTTCGCACCCGACCAGGCGAAAGTATTACACTACAGTTGGGCGTCAAGGGTCCACGAAAGAAGTTCTGCACAAAGACTTGTCTAAATCTATTCGTACTAAGTCACCGAAAAATTGTCCCTTGTTGCTGGTGCAAAGTAAAAAAGTATAATTTCGATATGATCGAGCGTTATACCGCCGGTGACGTCGTCCAATTGTTCTGCTCGATATACTGTTTAAATTTGCATAAAGCAAAAACTTCGCAGGTGGCGAGACAAACTCACCAGCCAGTTCCCGTTGTCCAGGCCCAGTTAGCAGCACAACAAGCCGCAAGTCAAACGCATCGCGCACAGAGCCTACTGCAAAATAAGGTTTCGGCTGTCCAACAGCATCAGGTGCAACAATTACTTCAACAGCAACAACAGGCCGTGGCCGCCCAACAACAGGCGGCAGCAGCTGCCGCAGCTGTTGCAGCGGCTCAACAGCAGCAGCAGCAACAAAAGCAACAACAGCAGCAACAGCAGCAACAACAACAACAACAACAACAGCAGCAGCAGCAACAGGCCGCAGCCAAAACTCAGCAAGGTTTTGTCAAG
>VDK00000058-10857_7 [10559 - 10855] 
CCTGTTTCAACTTCACCCTCGTGTTACAAACAACGAAACGGCGTTGCCTTCAGATGCGACCAGTGTGGAAAGCTAGCCCGGCCGCAATTTCACTTGACCATGAGCGACGCGTCAGTTCGCAACTTTTGTTGCTATAACTGCGCGTTGTCCTTCCAAAATTTATTAAGAACAAACAGCAGCAGGCAGCCGCCGCTGCAGCAGCAGCAGCCGCAGCTGCCCAGCAACATCAGAATCAAGCGGTCCAACATTGGCTGCCCAACAACAACAACAACAACAACAGCAACAACAACAACAACA
>VDK00000060-10831_2 [2595 - 2957] 
AAGCGGCTTAACTGTTATAAGGTTTCTCGTTCATTATCATTTGCTGTTATTTTTGTGTTAATATTAAGCAACTGTGTTTTCACTCTCTTTGACCCGATATTGCTATGGTATCCGTGTATGCAAAATGTAAAAAACTACACACATCATACTGATATAGCCTATAATACTCGTCGGGCTCTTCAGGTGAAGATCTGGTTCCAAAATCGTCGGATGAAGTGGCGCAACTCAAAGGAACGCGAGTTGTTGTCTTCGGGCGGCTCTCGTGAGCAGACATTGCCCACCAAACGAAACCCTAACCCGGACCTATCAGATCCAAAACCAGTAAATCCTGTGTGTATCCCACGCTATATTAATAATCGTAGC
>VDK00000061-10783_1 [1330 - 1806] 
CATGGGAATCATGCGCACTCGGCGCTCGCTAATGTTTCAATGTGTATTACCTATGCAGGCACTCTAGACAGGCTTGGAGAAGAACCATTGCTGAAGGTTCTTCGAGAGCTGGGTGGTTGGCCCGTCGTAGAGGGTGCGAACTGGAAAGGCAACTCATCCTTCAATTGGCTGCAGACAATTATCGCGTTTCGTAAACTCGGCTACTCCCACGACATTATTTTCGATCTAAGTGTCATCCCTGACTTCCGCAATAACACAAACACCTCATCGACCTCGACCAGGCAACCCTCGGGCTGCCTGACCGTACATACCTCCTTAAGGGTGCGTATGCAAATTTCAGTTCAATTTGGGCCAAGCATTCATGCGTGCGCGTTTGACTCGCGTCTTACCGCGAATCTTTGCATAGCCGTTTTAAAAAAGAACTTCAAGCTGCCAACTTTAGCGGGAATGAAAAGCAGGAAAGTAGAAAGCGGCCCA
>VDK00000061-10783_5 [9853 - 10143] 
ATACATATGTGTAGTAAATCTCTGATACCCCGTTCATTCCAGGATGGTAACAACAAAAACTGGTGGGAACACGAGACTGACGAAAAGTTCAAGGGTAGAGCTCAGTGTATTATTCATCAGTATGGAAATTATACGGTTCCTGAAATTAATATGCCCGTTAACGGAATTAATACGCAAGGCGAAAACATCGCCGATAATGGAGGCATTAAGGAAGCTTTTCGGGTGAGTAAAGTTTTGTCAGTCAAGACAGCTTTTAGGCGTTTTTGGCAAACAATTCATTCTTCAGAATGC
>VDK00000063-10767_7 [974 - 594] (REVERSE SENSE) 
TTATATCCATTGGTGCATATCGTTGTTCCGGTAGAACCTCGTAGTAAGGGGTTATTAAGAATGGCGATGCCCAGCGCGAGCGGATACTTGACAGCGCTTGATCGATGCAATGTTTCAACAAATTGCTTACTATTTGTAGGCAATGGCACGAGTGGTAGATCAGCGAATTCGCCGACAAACGGCTCTTCGAGTGCGGCAAACGCTGCCGCTAACGGACAGAATCGAGACAAGTTGTTCCAATGTGGCGTGTGCAGTCGCTCATTTGGCTACAAGCACGTGTTGCAGAACCACGAACGGACCCATACGGGTGAGAAGCCCTTCGAGTGTAAGGAGTGCAAGAAACGATTTACCAGGGACCATCATCTCAAGACACATATGAGG
>VDK00000063-10767_8 [574 - 251] (REVERSE SENSE) 
CATGAATCTGTTGCTATCATCATTAGCATCATATACAGTATAGTGTTCTTGCTGGATCAGAAATATGAGGCTTCATTCCAAGTAGTAAAATGTCGAGTCCACAAACGCCTCAGTGACATTCTTCTTCCTGCTTTTGACGCGTGCTACAGGTTGCATACCGGCGAAAAGCCATACCACTGTACGCACTGCGAGCGACAGTTTGTGCAGGTGGCTAATCTGCGTCGCCACCTGCGAGTGCATACAGGCGAAAAACCATACGCCTGTGAACTCTGCTCTTCGAAGTTCAGCGACTCCAATCAGCTCAAATCACACAATTTAAATTCA
>VDK00000064-10750_17 [3925 - 2351] (REVERSE SENSE) 
ACATGGAGTCAAAGAAGGGCAGATGTTAAAAACGAACAACGGACGCAGGCCAACTTAGACATGGCAATCCGCAGTCGTAACAAAGACCGCTCGACATATGCGGCCCTCTTCGAGTCTTCGACAGTTAGTCGAGCAGGATCTTCGACTGTCGACCCTTTTGATAACTATGCTACATCGTCGCAGCTTCCATGGTCCCCCGATCAAAACATCAGATCTCAACGTGGGCAGACCATAACGCGACTGCCACCGCTGTCGTACGATGCACACTTGAAGTTCAGTGAAGCCCAATACTCGTTTGGCCGCAATGAAACATTCCTGGTCGATCCAGAGCCGCTGGTCAAACGGTACGTAGCTCTAGCTGAGAAGTTTGAGAAGCAATTTAAAACTTTTGTTGCTGACACGCCCGTCGACACCGGTGAGACCCGTGACCTTGCAGATTTCTTTCGCAATGAGAAGTTTACTTGGATGCTCATTTTAGCTCTTCTGGCTGCCAGTCAGGGTGAGGACTCTTCAATAGATCTAGAAGCATCGGTTGAATTACGTCTTTTAACTTCAGACGCAGAAGAAATTGAGGCGCTGTTCGAAACTTCATTTGACTTGCGCAAAACACAAAGCTTAATTGACTGGCTGGAGCATCGCTATTGCGAAGAGAAGTGCGTATCAAACCTGGCGTCACTGCACTTCTACAAGGAGCATGGCATTATGTACGAGTACACGAAACGGGCAATACTCAGGGATCATGCCCATGACGGCATCGTTACGGAACTTGATCCGGACGCTCCAATGCGACAGCAGCGGACCCTGCACGAGCAAGACGTGGAAGATGGACAACGACTTTTCCGTTGCGTATTTGAGCTTGTGCGCGCTGGTAAACTGAGCGACGCCCAGAAGTTGGCCGTCAGCCAAGGGCACTTTATGCTTGCTGCTGGCATGCAAGGTTGGAAAGCGTTCCGAGACAATATTCGAGACAGTGAAGGAAATCCTTTACCCGACGAAGGTAACCCTTACCGCGACTTGTGGAAGATTGTCGTGTGGAAGAAGTTGGCTGATGACCGGGTGGATCCAGCGGAAAAAGCTATTTACGGTGCTCTAAGCGGCTGTCTTGAAGCTCTTCTTCTTCTTTGTACTACCTGGGAAGACCATCTCTGGGCTCACCTTAAGGTAATGATAGATGTTGCCATCGAACTATATTTACGGAATTCACGATGCGCTGATATCGGACGCCTTCCAGATGCCTATCCTAAAGAGATTGAGAGGCTTGATGTTGTCATCGGAAATATTGAAAGCCGTACTGAAGTGAATGCCGGTGACTTCTTTCGACAGCTTCATAAGTATTTAATTCTACAGGAGGCCGAGGGTCTCTTGAATATGATGCTCGATAACTGTCAGAAACTTGTCGAAAAAGATAAATCAACAAGTCAAAAACTTTCGCACCAGCTTCGTCTCATGGCTAACCTAGCTTTATTTTTACGGTACGACCGCCAAATAAACCAAGGCAACGCTAAGACTCTAAACGATCCTGTAAACTACATAGGTAAGCCTGTCCAGCATTCAAACACAAGTAGCTTTTTTTTT
>VDK00000064-10750_18 [2063 - 1212] (REVERSE SENSE) 
AGGGGACCAGATGTTAACGACCAACACCAGCGAAATCAGGGAAGACGACCTGCAAAAAATCGACGCGCTGAAGTGGCTTCTCGTGCGAAGCGGCTTGCAACTGTTGGGACTGCAGTATGTGAACAGCGCTCTTCGTTCAGCCGTATTAAATCGAAGGCTGCAGATGGCTCAAAAGTTATAGCGTTAGTTTCTGCCGATGATATACGGGAACTGACCAATCTTTCTGCGGATGAAAATAAAGACGGCAATCTCAACCGGAGCGATATGCCCACCATACGCCGAGGAGAATTGCGGTCCCAAACTTCACGTGGTTCTATCTATGGCTTGAAAGAGACCGTTGATTTAGACAGCTATTCCGAAAGTGATAGAAGCGAGAAAGTCGATTCCATCCACCGTAACAAGGCCCTTAAAGAATACTTCTGTTTCCAGGCCTATATCGAGGCGCACCACAGCTTTACCGAATGGCTCGAACATTTCCACAACAATAAACCTCAAATGGCACATGTTGACAATGTAGGACTATCAGAGGCTAAAAGGCAGCTCACGGAGGAATTCGCCAAGAAAGCATTAGAAGCCAAGTTGGAGACATGGCAGGTTAGCTTGAACGGGCTTTGTGACCGGACCTGTGCTCATTTGTACAACATTCTAAATTACCAGGACGGAGGCTTTTTACAAGACTGCTACAACGAAGAAGTGGCATGCGAACGTAGCGATCAATCAGTCATGAACAGGGAAAAGGTGCGAATTGAAGAACTCCGCGCTCTTAGAAAACTCTGCGTGCCGGAGGTATGTGTGCAACATGTGTTCCAGCAGAATCTGTACACGAAGCTCATGTCTGATTCTTTTTCTAGT
>VDK00000067-10715_10 [2694 - 2377] (REVERSE SENSE) 
ATTTTTTTACAGGTGATCGTTTCATCCCCGATCCGCGATCTGGATGCGTATCTCGACCTACTTATACGAAAGACAAATATGGCGTGCCTTACCCATGGCGATTCGAGACTCAACAGACAAACTTCGATGTCGAATTTCCTAATGGCTAATTTGTCAGCAAAGTCACTCTTCAATGAAAACGTCTTGGCAAACGTTTGTTTGGAACGCGATCCTATCGAGGGTGAACTAACGGGCCATGTTCGAGTGCGTGCAAGATCTCAAGGGTTAGCATGGTGCCTTGGCGACAAAATCTCTGAGTTGCAGAAGTGCACAAAGAAT
>VDK00000072-10589_5 [10503 - 9355] (REVERSE SENSE) 
TTGAAGAAAAAATTCGAATTACGTGTTTTCTCTATGTTTCTAAAATTGCATAGCGAATATTATACTAAGAGAATGTCATCTCAATCAATTGATGAGATTTACCAGCTGCGACACTTTCGACAAGAGGCACACTTGAGTTTTTCCAGTGGAATGTATTTTGGCATTTATCATCTCGGTGTACTACAGGCTATCAAAGATTTCGCCCCACAGTTTACCAAACGCAGGGCTTTGGGGTCGTCAGCCGGAGCTCTAGCAGCTAGCTGCCTCGTATGTGACGTGCCTCTTCAGAAAGCGATTGATGCTGTCACGAAAATGGCGGTTCATTGCAGAAGCCTGATGTTCGGCGCACTGGATCCGCGCTTCAATATCTCGCAAATTCTGCGTTCGGAACTTTACGCAATTCTGTCTCCCGATGCGCATATTCGAGCCAATAATAAACTATTTATAGCTGTAACTCGCGCGTCTACCCTAAAACACAAGTTGGTGAGTAATTTCGACAGCCTGGATGAGCTTATTGACACGCTCATGGCCTCTTGTTTTATACCTTTTTTCCTTGGCCTTGTCCCTCCGAAGATAAAGGGAGTCAGTTATATTGATGGCGGTACTTCGTGTCGGATACCCATTCTTAACGAATGTACAATTACCGTCTCGCCGATTCGGTGGCGTCGTGCTATCATAAAACCTCGAAAAGATCTAAACAACATGCTGGGACTAAATTTTACGGCCTACATGCGTCGAATCGTAAGAATGGTCTTTGCACCTTCTCCATCAGAGCTTATCGATTTATGTCGGCAGGGCTATGATGACACGGTCTATTTTCTACGAACAAATAAGCTTATCTTATGTCATGAGTGTTGGGATGAAGAAAATCGGGATGAGAATGCCCACATGTCTACTGCACAGCCGCACCCTATTGAAAAACTGCAAGATTGCGCTCAGTGTCAGAAGCTCAGAACTGTATCGATGCTCGCAAAATTTCCGAGCATATACTACCGCTCAGTTGCGGAGGCGGAAGAAAATGAGCAACGTTTACAACGTCGAGTGAACATATTGGCATTTGTATTAAGAAATGTTAGATACGTGGCATTATCTCTATTGTTGATAGCTTTAGCTTTCTATTGCAAAGTGTTCGTTTCTCATATTATTGCC
>VDK00000073-10582_7 [10111 - 9818] (REVERSE SENSE) 
CGGCCGTCGGAGCTGGTTTCGTTCGTTTACGCTGATCGGATGAGAAGTGAGGCAGATCGCCAGAAAGTGGCTGACATATGTCAAGTAGTATTTGGCGAAAAAATGGCCCGACCTTTTCCCAAGCTCCGCCTCACGTCAGACTGGCTCCAAGTTGGTGGATTTTTGCTACAGCGTTCATACAATACAGGATTTGAATCACTTTCAGAAGATGTTGCCAATCTGCGTTTGCTGCGGAGCCAAAGGAGAGTAATTGAAAGCATTGTCATGTGTCTTAATCAGGTAAAACCATATCTA
>VDK00000073-10582_8 [8379 - 7990] (REVERSE SENSE) 
GCAGGAGGTTTTAGTTTGTCATCCGTGATTGTTGTTCTATATATTCGTTGCTCGCAGATTGCTGTCGTGCGGGCATTCGTTTCTAGGATACCTCTAGCATCACTGCTTCCTCAGTTGACTCGCTTGGAGGCTCTCGTCAAAGAACACAAATCGTTGACATGCGGGGGCCGCTTTACGTGGGTCGATTCACCTTTCGTTCGTGCGCTCCAGAATGGCGACTGGTTACTTCTGGAGAACGTTAACTTTTGTGCGGCTTCCGTCCTTGATCGACTGAACTGTCTACTCGAAAAGGACGGGGTCCTAACCATCTCTGAAGCAGGTCAATTATTTATTCATTTTGTTTCGACATTTTTATGCGCATGGTTAAATCGCGTAAAATTTTGCAGTGTA
>VDK00000073-10582_11 [5718 - 3496] (REVERSE SENSE) 
AAGAAGATGCATTCGAGCGCATTGGTTTTCAATCACCCCGCGATTACGCATTGCATAGGTCCACTAGTAGATGCAGAGACCAACAACGCAAACCTTGACCTTGATTACTCGCAGATGAAGCTAAGGGAATTAGAAGAGATTCGTCGTTTATTGTGGGAGTATGTCACTGTAGAAACAAAGTTTGCTGATCAAAACCAAATTGCAATGCAAAAAATTGCATCAGCCATTCGACCTATTCTCGAAGAGAACCATGCATCGCTAACAGAGGGAATGGTTCATGCGCTTTTAGCCGTAAAAACCGTAGAGCAAGAAATCAAGGCAAATCCACAAAATGCTAAACGGAATATTCTCGTCCAACAAATACGCGTTGCCCATCTTTTGGTGCAAATCTTTACACCGTTCGATGTAATGGATCCGTACGAGAAAGTTGCTCTGAAAAAGGACTACCTCAGTGGAGAAGAAAGTGTATTGGTTGATGAACTCAGAATACGGCAATGGCTTCAGATCCGAAGAACGGCTTGTGATACTCTGGACCAACATCCCGCATACTTAAACAACACCGTTATTTGTAAAGCCATTAATGAAAAATTGCAAAATCTCGAGAAACGGACTGCTTACCGACCAGAGAAGAGCCAGTATCCAGAGATAGCACAGGTAATGCAGCAGTACGTAAAGCGCAACGCCAACACAGAAATTGTGGATAAAATGTTAAACTGTGTCCTTAGTGGTAAAGATGCGACGGCAACATTCGATACTTGGTTAATTAATCAAAAATCTTTCATTTTGACGATGCGTCGTGCTTATCCATTCTATCGAGATATTGTCTACCCGTTCCTGTTTGGAGCGAGCCAGCTGGTGAACTGCTTTGAGGCACTCTACAAATTTATACAAAACGATCAGTCTCAATCTACGGTAAGCGAAATTGTTCAATTTCCGCGTGTTGCTGTTATTAGTTCGCCCTTGTTGAAGAACATTACCACTTTAATCCTGAACGATGCTGAGAAAGGAAACACACAAGAAAACTTGCAGAAAGTCTGGAAACTAAAGTTCCGTGAGAGCAAAGCTGACTTACTCGAAGTTCTTGATGCGCTTCGGATGTCGTCCGGCGATCGTGAGAAACTAATCGGCAAGGTTGATCGTATTGTGAGTTGGTTGACTGCTCAATACGCTGAATTCGCCGCTGCCGAAGCGGAACGCGAGCTCACGAAGGACTCTTTATATGAAATGAGAACCAACGAGTATAAGGGTGAAGAAAATGATGAGGTACTTCAGGCGAAAGCAATTGCCGCTATGTTTCCCAACTTTGACGAGGTCTACGAGGATATCACCGATGATCGTGATTTCTTAAACCAGGAGAAGCGTCTCGAAAAATCTACCGAGCATCAAGACAACGAAAGCTCATCGTTGGGAAAGTTCAGCGACGAAGATCTGCTTATGATCCATCGTATTGTTTTAGAGATTGTCAGAACAGCCAGTAGCACAGAAAGGTCGAGCCCCGCCGATATTGTCTCCTGTTTGCTCGAACGTTTTCGGCTGTTCCAACTGCTTAGTGATAACTTCAAGGATTGGTTAAATATAGAAGTTGATGATCAGGCAGTTGCTGCGCATCTCATTGCCTCGGTGAGCATGACTTGGGTAATCTCTGGTAACGAGGATAAGCTTCATTCGTACGCCAAAATTGATAGTCGAACCGGTCAACAAGTCGACTTCTATCGAGATGCGAATATTGCCGAGATTATTAAATGTCAACCGGTCCTCCATCAAATTATCAGCCGTACTAAAGAATTGCTTACCGAATTCGAAACTCACCACGGCTTAGTGCAGGTTCTAAAAGTGAGCTATCGCGTATTGAGTCTGCCGATTACATCTCCACTCATGAAAGTACTCGCAGGCTTGGTACGCGTGCTCACGGAAATCGAGGAATGGAATAAGAATGTTCCGCGACATATGAAAATGGCAGCAGAAATGACAAGTTTGGCCCATTTAATTATCTCATGGAGAAAGTTAGAACTATCCAGCTGGTCTGGTCTACTAGACTCTGCTTTGGAGAAGCGAAAGGTTGAAGCGGCCAAGTTTTGGCTCAGGCTTGAGCATGCCGTCTCTGATCAACATGATGTTGTCGTCGAGGATGCTGACGATGCTCAACATACTCGGCAAAAAGAGGTGGGACTTTGCAATACAATCGTTTTTGTTATTCTTGTACCTTTCGAAACAACCTCCAAT
>VDK00000076-10554_5 [356 - 3] (REVERSE SENSE) 
TTAGCTGTTACATATTGTTTTGACTATGCACCAGTACTAGTCGTCACCGAGGGTATTCAGAAACTTAACGAAAATCGAATCATATCAACAATAAAACTTAACAAACAAAATTACAGACCCATTCAGAGCATCGTTTGTTTTTGTTTGTCGCAGGCTCTTATGGATGACAACGTCATGAAGAAATATACGACTGAAGCAACTGAGGCGCTGCATTATGTACAATACGATCAAGGCGAAGATCGATGGCTGTGCACACTGCTGCTGCAACGAGGTTACCGAGTAGAGTACTCCGCTGCGTCTGACGCATACACACACTGCCCTGAAGGTTTGGAGAATTCTATACTCAGCGCAGGC
>VDK00000077-10553_5 [4274 - 3852] (REVERSE SENSE) 
TTTTACTTTTCTACTATAATTTTATGCAACTTTGAACAGAGTTTGACAGGACACGGATGTGGAAAGCCTATTCATGCAACTGGAGAACATCTCGCGCGCGTTCAGTTTCTCTCGGTGTGCAACTGTGGCCGTTCGCGGCACGTTCGAATGGATCCTTTTTCCTTGATCCATGCCAATTTCAGCTTTTATGAACGGCCCGATTGTTGCGCAGACCTTACACCTGTGATTTTTGCTTCAAAAGACGATTCAGAGGCTGATATGACTTGCAGTGAGACGCCTATTCCGCCAAAATTCCCATCGTGGAGCTGCGTCTGTTTAGGTCCATCCTCAAGATATTCACACAAGGTGAGCCACATTTTGAGAAATGATTGGGGCCTAAAGCTAGTCAATTTTTCTATATATTTTGTCAACAATTATACCAGT
>VDK00000077-10553_6 [3161 - 2724] (REVERSE SENSE) 
TTCCAACACTTACAAGTATCTGCATGTACGTACATCGCACCCTGCTTAAGATACCGTGTAATAATTTCTTTCAGATCATCATCTTGCGGCTTGGTCAAGGAGACCGCTAGCAAGATCGTGGGATCAGCGATGCCGTTGTACTTTCCATGCCCTTGCGCACTGAAGGCGCATGCGCAGCTTATGCGGTTACACGTGGTTACTCCGAAGTTAGCCGTTGATGTGACTGTTCAGCCGAGGGTTCAACCGGCCCCGTCGAGCCCTGTCTTTTACCCCCTTGAAGCAATCACTCTCACTCAAAGCTCGTATTGGGTGATTCGCCTACCATACGTATACAAGAATAAAGGTGTTGTGTATCGGCCACCAGATGGTACCCCATGGGGTGTGGAATCGGCCAGACTTCTCGGAGGTACGTTTAGCGTTGCTACCGGGAGACCGTCG
>VDK00000078-10541_11 [3622 - 3245] (REVERSE SENSE) 
CAAACTCATTACGCTTATTTATTGACATTTCAGGCTGTTCTTCGTAACGTTTCGCTTGAGCTTTTTCGCACTCACGGTGTATACCTCGCCGAGGTGACTGTTATGATACCTCGGTCGTGGGAAACGAAGGGCTCTTGGGCCCGACAGCCTCTTCCACGAGTAGAAGCGCCGAGTTGGCAGCAATGGCGCCAGGCCGATGTCCTCATCGAAAGAGGTGAAGAGTCTGTTTTTGGCGAAAATCCATTCGCAGTGCAGCACGCAGGCTGCGGTATTCAGGGTAGACATCTCGTCGTTCCAGATACGTTCCTGCGTGCATACGCCGCCGCCGATAAAGAACAAACGTCGAGTCGTTTCGATAAATACGGCAAACCACGTGAG
>VDK00000080-10498_4 [6389 - 6066] (REVERSE SENSE) 
CTATATGGCCTACTACAATATTTTTGCGCTATCAGTTATGGGTGTTTTCGTTTTTATTGCTGTTTTCTTTTCGATCATCTTAAAGTATGTGACCCGGTTCTCGGAGATCACGGCTCATATTATGTTCCTCAGGAGCTGACTGACGAGTACCGTTCTCGTTTACTTCCGCTGTGTGACATCCTCACTCCTAACCAGTTCGAGCTGGGTGAACTCACGGGACTTGATGTGAAAACTGAAGAGGATGCCATCAAGGTTAATACAGAACTCCGCGTTTCAAATTCGTGTCGATTACTTCTTTTTAAATGTCACACAGACAGTACGATT
>VDK00000084-10471_1 [602 - 970] 
TCATGCCGAATCATAGCGAGCTATTTCAGAAATAGGACAGTCTACCACGGCCTAGGTGAACAAGATGAGGAGAAGAAGGCAACCGCAGAGATGCCACAAGGGTCTATCCTGGGGCCGACACTGTGGTGTCTAGCGTACACCGAAGTGCTGGTACTTGAAATGCCGAAAGGGGTCGACATCATTGCCTACGTCGATGACTTGGCGGTGGTTATTACAGCAATAACTGTGGAGGAGCTAGAACACAAGGCAAATACTGCACTTGAACGTGCTCCGCATTGGATGAAGGGGAACAGCTTGGAGCTAACGCTGGAGAAGTTTGAGGCGATACCGCTGATCGATCGGAAGAAGTGTAGAGAACGGCAATCGTTG
>VDK00000085-10450_1 [635 - 949] 
AAACTTGTTAGCGCTATAGTAAAGAGCACCGAAAGAGTACTAAGGATAATCTTAGCCTTGTTCTCCGCTCTCACCTGGTTTACATCCAAGGCGATAAAGCTGACTGGAATTTTTTCTAACTCTATTGTGTTCTTCAACAACAGGGATATCAAGCCAGAAAACTTACTACTTGGCGTCAACAACGAGCTGAAAATAGCTGACTTCGGCTGGAGTGTACATGCGCCGTCGCGTCGCCGAAAGACGATGTGTGGAACGCTAGATTATCTGCCCCCAGAAATGGTTCAGCGAAAGGAGTATGACCAGAGGGTAGGTTTT
>VDK00000085-10450_2 [1042 - 1425] 
GTTAGTCAACGATGTACTCCGAATAAGGAGCAGTGGTTCTCACGAGTTGATTATCGCTGTTATTATTTGGCGAACGAATCAGATCAGTGGCTTCATTTTCCGAACAAATTCCTAATATTACAGGTGGATTACTGGTGTATTGGAATCTTGATGTACGAATTTTTGACTGGTAGCGCGCCGTTCGAATCTGAGAAGTCTGAGGACACATACCGAAAAATTTGTCAAGATGAAGTACGCTTTCCAAGCCATGTGTCGGAGTTGGCGAGAGATTTGATTATTAAACTGCTAGCTAAAGAGGCCAAAAATCGTATTTCGCTTGAGGAGGCGATCAAACATCCTTGGATCGAGAAATTTGCTGATAAAAATGTCTCTTGCCAGACATTC
>VDK00000085-10450_6 [10448 - 10041] (REVERSE SENSE) 
AGTAACCTTATTTTTCTCATCGTTGCATTGTTTCTGTGGCTCCGGATAATTCGCTCGTTGTTAACTGCTTCCTTCGCAAACGAACAGCGTTGTCAAGACATGGAAGCACGACGATTGACGTTCTTCCGCGAGATGCTGCTTGGTGTCCATGCGTGTCTTAACCTCACAGACGACTCCGAACTACCGCAAATCTACGATGAATTCCGACACACGGTTGCTAACGCTGATCACTCAAAAGACCTAAAATATTGGGCAAATAATCATGGTGATGGCATGCCGACGATGTGGCCCCAATTCGAGGTTCGTATACATTTTTTGAAGTTACCCATAAAAGCTACGGGCGGAGCAGATCAGACTGATGCATATGTTTTCATTACGCTAATGAGTTTTTTGGAATTCTTTTCGTAT
>VDK00000088-10396_7 [8254 - 9387] 
CTCATACCAAAAGGGATTCAATTTCGAGGAGGACGGGCCGACAATGATAGCACAAACGCCAGTCGTGTCAGAGCGGCCAAAAAAATTGAATTTCTTCCAAAACTGCAAACGATACCGGAGCCTGAACTGGCGTCTCCACTCAGTATTCGATCGCCCAAAGAAACCGTCGAAGATATCTTTCTCGGTAACACGTATAGCCTCGAGCAATTCCGCTCTCGAGAGGCCAAGCTGCAGCTTCTCGAAGCCGCTCTGGAACTGGGAGATACACCTACAATGCAGGTGGTCGTTCTCTTTCTTCGGAATTCACTAAAGCCCAGCCTATTCCAACAGGAGCTTATTTCCCGGCCAGCAGCTTTGCAGGCATACCTGAACTATTTGCGTGAATGTGGCGAGAACACAGAGCTAATTGAACAGCTGTCACTGTCTGGCCATACGGATGAAGCTGCGCAATGCCGATATAACGTGATTGCAAATATCGAAGATCTAAAGGCCAAGATACGGGCGCTGGCAACCTCGGCCAACACACACTTCTTAGGGAGTACCGATCATGGCGTCATCAAAAACCAGCTCGAACTTCTTCAGCTCCAAGCCAAAATCCAGGAAATTGACGAAGTAACGCTTGAAATTAACGAGAAAATTCTAGGCGCGTCACTCGTCGACACAATTCGCTACTGTGCGAAAAATCACGCCAAAGATCCAGAAACCCATTTTGCCTCACCTGCCTTCCTCAAACAGGCGTTCAAAATATCGGCAGATCAGTTTACTCACGCATGCGTAACGGGCTACGCTGAAGCAATGAATTATCAGGCAATTGAAACCTTTCTGGAATCGAAGAATTGGCTAGGAAAGAAGAAGCTTAGTTCGTCAATTGGCTTCGACAAGATCGTTTTTATTTTGCATCAATACAAGGCTCCGGTTGAACATATTGAAAAATACATCGCCTATATTGATGACGTCGAGAATCGAATAAACGTGGCTAAACGGGTTGGTGCTATGAATGCGTTGGTTAATTGCTACGTGCAAACAAAGAATCGGCTGGATCTCGAGAAGTTGATCGCGAAACTGCCCCGCGAATCGGCCGCAGCTCAGTTGGTGCAGTCATCTTTAAGCGACCCGACCATCAAGTGGAATAAC
>VDK00000088-10396_13 [4235 - 3306] (REVERSE SENSE) 
GTGGTCAACCGCTCCGCTTTTTACGTACGCGCGAAGTTTAATTTTGCATTCCCAAACAGTTACTCTACTATTGAAATTCTGTCAAACATGCTTGGGTTTTTTGTAAAACAGGTAACGCTTCCAGATGGCAAAGTAGTTGATGGACAATCTTGGCGCACTACTCCGTACGAGGTGGCCTCCGTCATCTCAAAGGGTCTCGCTGACAACTGTGTCATTTCAAAGGTCAATGGCGTTCTATGGGATCTCGACCGACCTCTTGAAGCGGATTCTACTTTGAAATTGCTAAAATTTGACGACGATGAAGGCAAGGAAGTATACTGGCATTCAACGGCTCATATTATGGGCGAGGCGATGGAGTACAAATACCACGGATGTCTCTGCTATGGTCCGCCGATCGAAAATGGATTTTACTATGATATGGCATTCAGAGAGGGTCAACCCGGCGTCAGCCATCACGATTTTCCCCTTATTGAGAAACAGATGAACCAGATTATCAAAGAGAAGCAGCCGTTTGAGAGGCTAGAGCTAACCAAAGAACAGCTTCTTGAGATGTTTGCTTATAACCCGTTCAAGGTTCGTATTCTCAACGAGAAAGTGAAGACTCCTAGTACCACAGTGTACCGGTGTGGACCCCTGATCGACCTGTGCCGAGGACCACACGTTCGTCATACTGGCAAGATTAAATCGTTCCAGGTGACGAAATGCTCATCATCATTCTGGGAGGGTAAGGCCGATGCCGAGGTTCTGCAACGCATCTACGGCATTTCGTTCCCAGACAAGAAGCTTCTAAAGGAATGGCAGCAGTTCCAGGAGGAGGCGGCTCGCCGAGATCATCGAAAGCTTGGAAGAGAACAGGAATTGTTTTTTTCCACGAATTGTCACCGGGCTCCTGCTTTTTCCTGCCGAACGGGGCACACATCTATAACTCGT
>VDK00000088-10396_14 [3507 - 2950] (REVERSE SENSE) 
GGCCGATGCCGAGGTTCTGCAACGCATCTACGGCATTTCGTTCCCAGACAAGAAGCTTCTAAAGGAATGGCAGCAGTTCCAGGAGGAGGCGGCTCGCCGAGATCATCGAAAGCTTGGAAGAGAACAGGAATTGTTTTTTTCCACGAATTGTCACCGGGCTCCTGCTTTTTCCTGCCGAACGGGGCACACATCTATAACTCGTTGATCAAATTTATTCGTTCCGAGTACCGGAAACGCGGCTTCACCGAGGTTGTGTCGCCGAATATCTACAACGTCAAACTCTGGGAGACATCCGGCCATTGGCAACACTATAAAGAGAATATGTTCTCATTCGAGTGTGAAAAAGACACCTATGCTCTGAAGCCAATGAACTGTCCCGGCCATTGTCTAATGTTCGACGTCCGATCACGTTCATGGCGAGAACTGCCTTTAAGATTTGCCGATTTCGGGGTTTTACATAGAAACGAGATTAGTGGAGCGCTGACTGGACTCACTAGAGTTCGTAGGTTCCAACAGGATGATGCCCACATATTTTGCACTGTTGATCAGGTCTGTATT
>VDK00000088-10396_16 [2361 - 2014] (REVERSE SENSE) 
CATGTGTTTTACATGCAGATCGCTCAGGAGATTGACGCATGTCTCGATTTCCTGAGAGCAGTTTATGGCGTGCTAGGGTTTACGTTCCAACTAAAGTTGTCCACTCGGCCTGAAGGATTTCTTGGTGAACTCGAAGTATGGAATCGCGCAGAGAAGCAACTTGCGGAGTCGCTCGACAAATTCGGCCAAGCATGGGCTCTCAACCCAGGTGACGGAGCCTTCTATGGACCTAAGATTGACATCAACATTCAGGTAAAAATCATTCAGCATAATTTTAAAACTATCCAGGTTATTTTTCCTTTTGCATACCTCTCTATGAGAAAGACGAATGCGTGTTATCATTCCAGG
>VDK00000088-10396_17 [1898 - 1380] (REVERSE SENSE) 
GATGCGCTGCGCCGCCAGCACCAGTGTGCCACTATCCAATTGGACTTCCAGCTACCCATTCGATTCAACCTAAATTATGTGAATGAGGCAGGTGAAAAGACGCGCCCTGTGATCATTCACCGTGCTGTCCTTGGCTCGGTCGAGCGAATGATCGCCATTCTAACTGAAAACTTTGGTGGAAAATGGCCATTTTGGCTAAACCCTCGTCAAGCAGTTGTTGTTCCGGTTGGGCCAGTGTTCGACGAGTATGCTACAGAGGTGAAAAAGCAGCTGTTTGAGGCCGGATTCCGTTGCGACGTTGACCTCAGCGAGGGCAACACGATGAACAAGAAAATCCGAAACGCCCAGTTGGCTCAATATAATTTCATTCTCGTTGTCGGGGAACGGGAGAAATTGGCTGGTACGGCCAACGTGCGCACACGCGATAACAAAGTTCATGGAGAATTCGCCATTGACGATATCGCGCGGCGATTTAGTGGACTACACAAGAACAAATCGAACGATTCGGAAAACGACTTC
>VDK00000089-10389_2 [3095 - 3421] 
AAGCGTTGCATTTCCTTAGTTTTTCCTCCCGTTTTGATTTTACATTGTAACAGGCAATTCCCATTCCTGGAAAGTCCACCAATGGATTTACTGGAGCATTCGATCTGCACATTGACGCGGCAGGGTGCTCTTACAGCTGATGAATCTCTCACAGTCATGGGAGAAATTCTGACCCAATTGCCTGTTGATCTCAGCGTGGGGAAGGTTAGTGACAACGATCAGGAAATTAAAAATTACGGTCCATCAATTACACCTTTCCGACGTTCTTTTAGCAGCCATGGAGCTTTATATGAATCGAAAATGTTTTCTCCAAAGCCCTCCATTCAT
>VDK00000093-10331_1 [4834 - 5109] 
TTGCTATCGACCTATTATTTCACCTTTCAATTTTGCTGCTTTAGATGGGTAGAAGAAGATCCGATGCACATCTTACAGACGGTTACCATCTGCATGACAGAGGTTTGGGGCAAACTTATTGCAATGCAGATCGACCCACACGATGTGGTGGCAATTGGAATGACAAACCAAAGGGAATCCACTATTATATGGGACAAGAACACAGGAAAACCATACTACAATGCAATTCGTGAGTACAATATCATGATGCATCATGCAAACGCATGTATCAAGGTA
>VDK00000093-10331_2 [6642 - 7154] 
TTTTTGGTATGTATTGAAACGCGATTTGGCCGTGTCGAAACTGGTTTTCCATGCGGAAAGTTAATCTCTATATTAGGCTTAATGACGAAGGATATTGGCTATATCATAAGGCGTTCCATGTTATACGTCGACGAATTTTATTTTGTCGACCTCATGAAGCAAACAAGAAATTCTGTAAGTATGCAGTCTGTAGTTAATAGGTCGAAATGCATTTATTATTTTGCAGGAACTGTAGATTCATGGCTTTTGTGGAACCTGATTGGCGGAGTGCATGTCACAGACGTTTCAAACGCTTCACGCACAATGCTTATGGATATTGAAACCCTTGAGTGGGATCCGTTCCTACTAAATTTCTTTAAAATTCCAAAAAATATTCTTCCCAAAATTCTTTCTTCCAGCGAGGTATGCAGCATGATAGAGTATTCGCTAGTAATTTTTTTTAAATTCTGTTCTGTCTGTATCGTAATTACAACTTCCTTGTTTTTGCCTTTTGTGTGGACAACTTTTAAAACA
>VDK00000095-10300_8 [10298 - 9993] (REVERSE SENSE) 
AGCGCTGATTGGCGTGGGAGCTGCGAGGAGATTATCGCAGAAATACGTCATTCGAAGGTTATTGCGTTGGACTGTGAGTGGGTAACCTCCAAAGACGCTGATGGTGGTCGGCGAAAATTAGCCCTCCTTCAACTTGCAGCGTCTACGACCTGGGTCGCATTGATCCGATTGTGCAAAGTGGGTTTGATACCGGAGGAACTAGTGGACATTTTAAAAGATCCGAGTATTGTTAAAGTTGGCGTAGCCGTTCTTGAGGATGCAGAAAGCTTCATGACGATTATAAAATTACAGGGTCAACGGTTGTCT
>VDK00000095-10300_10 [10015 - 8711] (REVERSE SENSE) 
AATTACAGGGTCAACGGTTGTCTTGATCTTCGGTATATGGCGTTAGCCACGCCGACTGTAAAACGGAAATTGGTCGAAGCAAGCCAGGGTCTTTCACTAGCAGGTATGACTGAGGTTCTCCTCGAAGCAGAAATGATGAAGGACTTCACGATTCGTTGCTCAGACTGGGAATGCGAGCAGCTGTCAGACGAACAAATAAATTACGCCAGCTATGACGTTGTTTGCGCATATGGACTGGCGGAGAAAATTGCTCGCTCTAACGACTGGGTCACGCGCATTATTGGCTTGCTTTTGCCCTCTTATTTATGGCTAGATTCATATCTGTTGTCGCAGTACTCGGAATTTATCGGTATACGATTTCACCGGAAGCAAACTAAGCTAAGCAAAAAGAGAGAAACACCTTTGCTTACATCCACAAAAGATGGTAAAGAAAAGACTCTGCGTTCGTACAGTGCTCGCAGAAAGCCTCTGTACGAAAATTGCGTTTTGCTTTGTCCTGATGGAGAGAAACTGTGTACATGTGATGCGAAAAAGGCGCAGTGGTACCTGGACCATGGACTTGGCGAAGAGGTCGAGGGTGAGGATGGAGACCCCCTAACAGTGATGCTGAACTTCGAGCCTGCAATCAGGACAATTCTTGATGGAGACTACTATAGTTCACCCAAGGACAACGTTTGTGTAATTTGTGGCGCAGCGGATAATCTTGTACGCAAGATGGTTGTACCCAAAGAATACCGTAAGCATTTTCCGAAGATAATGAAGCATCACAATGCTCATGATATAGTCCTTACCTGTATTGAATGCCACAGTCGATTTAGCAGCTCTGACAACACGCTCAAGGAGCAATTGGCTGAGCGGTGTAACGCTCCCTTGACCTCCTTGGTTGCGAAGTTCAGGGAAAATCCAGAGCTAAAGGCGGTCCGCAGCGCTGGCAATGCTCTACTAAAGAAACCACTAGGTCTTCCCAAGGACCGACAGGAGGAGCTACAGAATTGTCTTAAGCAGCACTTCAACGTTGAAGAACTTACAGAGAAACTTATCGAAGAGGCCTCAAAGCTTGAGACAAAGGAGAGAAACAATGAGTATATCTCGCACGGCCGCAAAGTCGTCGAACATTTTGCCAACCAACCAGAAGGCCTTATCCAGCTTGAATTGTTATGGCGACAACATTTCATTGATTCAACTCAAGCTCATCACCTCCCGTCGCTCTGGTCCGTCAATCATCACCATGATGTAAGTTTTCGTGGAAGAGAAGTTGCTGGGGGCCAAGGTAGATCTGCGGTTCCGTTGGTTGGGTGCGCTTTG
>VDK00000111-10053_8 [9469 - 7841] (REVERSE SENSE) 
TACGTTTCAGTAGCTTCCGATGTGAAATTAATGTTGTCTATACAACTAGCTAGAAACATTCTCGTAAATTACTCCAGGTTGAATAGTGGCATACTGCACATACACTTACAAATGCATTTATGTGATTATTATCGTATCATCAATCCAAATTTCCGTTGTTCTACTCGCCTTTCAGGGATTATCGGCACCAGCTACCGCGTATGGCTCCACCAGCCAACCCACCGATGGATCAGCGGATTACCGTCGCTGTTCGAAAACGTCCAATTGGGAAAAAAAGAAATAACAAAGCAAGAAGTAGATGTAATTACCGTGCCATCGAAGGATCATTTGATCGTACACGAGCCGAAAACCAAACTGGACCTAACACCGTATCTGGAGAACACACCGTTCCGTTTCGATTACGCCTTCGACGAGAGCTCAGATAACGAGCTCGTGTATCGTTACACGGCCAAGCCGCTTGTCAAAACTGTTTTTGAGGGCGGAATGGCAACATGTTTCGCGTACGGCCAAACAGGGTCGGGAAAGACCCATACGATGGGTGGGACATTTGTCAATGATGGCAAAGGAACACAACAGGTTGATAAAGGCATCTACTATTTTGCTACAAAGGACGTCTTTGCTACACTTCGTTCGCCCCACTATGTCCGTGAGAACTTAGTGGTATGCGCGAGCTTTTTCGAAATTTACGGTGGTAAGGTGTTTGACCTACTGGCTGGGAAAAAGTTGCTTCGGATCTTGGAAGATGGCAAACAGCAGGTGCAGGTCGTGGGCTTGTCAGAAACTCGTGTCCAAAATGTTCAGGAGGTCTTGCAGTTGTTACAACAAGGTAACGCCTGTCGTACGTCGGGAACGACATCAGCCAACGCGCATTCATCGCGTTCACACGCAGTCTTCCAGCTGACGTTGTATCGACCAGCTGGCCGTGAAATGCGCCTTCACGGGCGTTTTAGTTTAATCGATCTGGCAGGTAATGAACGTGGCTCTGATACAGGGAAGGCTAACGACCGAAATGCGCAGCGTGAAGCTGCAGATATCAACAAAGGTCTGTTGGCATTGAAGGAATGTATTCGAGCTTTAGGTCGAAAGGGCGCCCACTTGCCCTTTCGTGGTTCCCGTTTAACGCATATTCTTAAGGACTCTTTTGTCGGTGAAAAAAGTCGGACGTGCATGATTGCCATGATTTCACCAGGGATGGCATCCTGCGATTATACACTAAACACACTCCGCTACGCAGATCGCGTGAAGGAACTCGCCGTCGGTGATCCAACTGGACAGCGAGATAGCCCTGTTGATGAGGCAGGTGACTATTTAATGGACCGAGATGATTTGCTTGCAGGAGAAGATGCACTAGGTCGCGCCTGTGCCCAAGTGCAGGATGCCGAACAAGTTGTGTGGGAACAACATCAAGATCTTCTTGCTGAAACGGAGGATTTTCTTGCTCACCTTCAACAGCTACGCTCGATGGCCAACGACCCCGATTACGATGTCATGGATTACACGGTTCGTCTCAACGACGCCTTAGGTGGTTTTGATTCAATACGTGCTCGTGTCGAGCGACTGCCAGAATTCACTCGTAGCCTACAGGAAGCGCTAGTCGAAGAAGACAGGGTGGCAAAGGAACTTCGTGGC
>VDK00000118-10015_4 [2511 - 2846] 
GCACATACAATTTACAACAATAAGCCACAATTTCTATTTGTGTCTACGCATGTCGGATGCGGCTTTGGATACGACATTACAGAGACGTCAAAATTTTACCGTGCATTGTCGATCTGCGGAACTGATTTCACGCTAATGACCCAGTTCTTCCCGACACGTTCCCGTCAAGATCTTAAGAATAAATTCAAGCGTGAGGAGAAGTCGAATCCGTCCCTTGTTGACAAAGCTATTCGTAAGTCTGAAATTATTCTCACAAGCAATTTTCGCGGTTTTAAACATTCCACGTTATTGTATACTATAGCCGCTGTGTTACATAGTGCGACTATATTACACTTA
>VDK00000119-10013_1 [2129 - 2554] 
TCTGTGTACGTCTTTTTCAAATCTCAAGACTCGGCCTTTAGTTTACAGCTGGACCAGGACCCAAACCTCGAAATGACGCTTGCGAAACACGAGGGCGCGCTTACTGAGTTACGTATTAAGCTCGATGGTATTGACCATAAAATCCATTGCCAAACGGACGACGCGTTTCTCCTGTGCTTTCTACGGCACAAAAAATTCGACGTAGACGCGGCCTTCGTCAGCGTACAAAAGTACTACAAGCTCCGTAAAGAGTTTCCGGATAAGATCTGGCCACGGGGAAAAGGTGTCAAGTGGATGGAAGATTATGTGGCATTAAACAACTGTACCGTGTTCCCGATCCGGAACAAAGTTGACGGCAGCTGGGTATTTGGTAAGCAGAAAACGCTGATTTTGCTTTTTCAAGTTTTGTGGAACAAGCTGGTTTCA
>VDK00000122-9975_2 [5254 - 5529] 
TTTCATCACCATTACACAATAATACTCGTGTATATATATGTCCCTCAGCGAAAATATTTGTGTTATCATATTACTCAACAGTTTCCTCATTCGTACTTTAGTGATTGCACAAGCTTTTTTCTTGTTGATTACAGAATCGGACGTGGAGGACGTTTTGGCCGTAAAGGGGTAGCAATCAATTTAATTACTGAGGACGACAAGCGAATCCTTAAGGATATTGAGTCGTTTTACAATACCGAGGTCGAGCAGATGCCTACTAACGTTGCCGACCTTATT
>VDK00000125-9927_3 [6423 - 6905] 
CTGGTACTGGGTATTGATAGCGCCTCGTATTGTGTGCTATTTCATTCCGACTATCGCTCACCAGGAACTGCCCAGGATATCCGCTTTCATAATACTATTCAACGCGCAACGGAGTTCGCTGATCCAGTTGATACATTGCCAGCGATGGATGTGTGCGATCCACTCAATGTCTACTCATCTGTTCCGCTGCCAATTTGCGATGGACCCTTACTCAGTGATCTGCCGCCACAAATAACGCGATTTCGATATCATGTGTCGGGCCCGGTCGACCCAGCGATTCTAAGTTCGATTAAAATGGTGGGACAAATAGGTTATGCCCCAAATAATGGCCGAATGCGTCGAAATGAGTACAACTACATCACTAGCAAACATGCCACCGCTTCTTTCAAACTACAGGATCAATCACCGTCCCATGAAAGCCAAATACCTTTATACTACCAGAAGGTAAGAAGCGTGGCACGCTTTGCGCAGTTGAGCTACTCA
>VDK00000125-9927_4 [7488 - 7985] 
GTGTTCTATTTTCTGGAACCACTCCGAGTTATGCTAACCAATCATTCATGCGACCGCGAATTCTGCCTCTCCTGCGAACTGGCCTATTTATTCCATATGTTAGAAAATGCCCAGGGCATGCCCTGTCAGGCCAGCAATTTCCTACGGGCCTTTCGTACTATTCCAGAGGTCAGCGCCTTAGGACTTCTGTCCAATGAAGACCGAACGACTGGTAAGCTTTGCCAATGTTGCATTAATACTTTCATGAAGGCCCCTGTGATTGAACTGACGAATCAGAGCTTCAATAGATTTGAAACTAATCGCCAGAACTTCGCAATTTCAATTACTCTTATTTTTTTAAACACCAGTGCAAATTGGGTGCAAATTGGCAGATGTTTTTTAAAGAATGCTTTTATTATTTTAAACCAGATTTTGCCTCTGGGGTTCGCCATATGTTTGGCAATTTTTTACCACAGACGTAGGTGTGGACATTACATTGACTACAAAATACCGAGCGTG
>VDK00000128-9919_1 [3591 - 3965] 
ATAATAATTAAAAATGTAGTAGAAACACTGGAGTGTATTCAATTTGCCCTATTAATCCATGACGGTATATCCATGAAAATGAATAACTGCGGTGCGTCTACTTGCAGCTACTCCATTGGTTGCCCAGCTTGCATTGTTCATAACACTTTATTGTTAATTGTACAGGGTGCACGGATAACAATGGACGCTTCTGGAAATATCGTGATCAAGCGAATCTCGAAAAGCTCCATCTTCGTCAATAGCGTCCAGCATGGAGAAAGCTCGGCCATTTCGAAAGAAGTCATCGATAGTCGCGGACATCTTGACTTCGACAAACCGGTGAAACTCTTCGATATGGACAAATTTCGAGCTAATGTCATCCGTGAAATGAAACGG
>VDK00000132-9905_3 [6543 - 6124] (REVERSE SENSE) 
AGATACGTACGAACAAAACAAATTATAGATCTAACGTGCGCAATCTTTATAGATCTTCCGCCACTTCCAGGGGCAATCGTCAGTTCTAAAGCGAGCGAGAGAGGCATTATTGTGACATCACGTCCCAATGGATTAGTCCAGAGCAGTTCCCCTTGCGAAGGCCATTCCATGGAAGCAACGCGGCGTCGTCTTCTGGCAAAAGCGAAAAGAAAATCGCTCATGATCACTATCGTTATTGTGGCAACGTTCGTCATATGCTGGACCCCGTACTATGCCATGATGGTTATCTTTATTTTCAATCTCGACCCAGACCAGCGAATCACGGGCGAATTGAGCTCTGCAATATTTTTCTTCGGTATGATTTGGGAACTCGTCGAAAATCTATGTTGCACAAACGGCCAATACCTTGTTTACTCCAGT
>VDK00000136-9871_2 [5356 - 5799] 
ATTACACTGCTTGTGCATAGTAGTAAAAACTTAGCGCACATCAGGATATTTCTGCTGAGCGCTAAGTTCATGAGCTCGTCTATACTTATTGACGCATATTCAGAAGAGCTATTACATGGCCATGTTAGCCTTGACCTACCAACCTTTATTGCATTTTTTAGTGGAGAAAGTGAGAAACTCGTACGACTGTTGTTCGAAATGGCCCGTTTTTATGCTCCGTCAACCATCTTCATCGATGAAATCGACTCATTATGCTCGCGCAGAGGAAGCGAGAGCGAACATGAAGCCTCACGAAGAGTAAAAAGTGAATTACTTATACAGATGGACGGAGTCACAAACGGCGATGACCCAACCAAAGTAGGCATCCAGTTAATTATTCGTGATGTAGTAGAGAGTCACAATAAAGCGAAGGCCTGTCAAGCTTTTTCATTAGAAGTACTAAAG
>VDK00000139-9843_5 [1999 - 1724] (REVERSE SENSE) 
ATTTATGGCTTCATTTCTTACTATCATATTCTTATGTTCGCAGAATTGAAGGAACACACAGCGCACATACAGAAGGCCGTTGCACAGAAAGAATCTCGTTTCATTCTACGAATCCTTCGGCTTCTGCCAGCCACACGTAAAAAGTTAAATTCAAAGCTTCTACGTAAAACAATTAACGGGTTCTACACGCACGATAAGATGCATCGCGAAGTGCTCCTTTCGTTTGTAGCGTCTGATGCCGAGGATGCTGATGACACTGACGCAGCCCAGAATCGG
>VDK00000139-9843_7 [1643 - 1308] (REVERSE SENSE) 
GACGTTTCTTCCCATACATGCGCCATATTGAACCTTGTGCCTCTTATCGTACGAAACAATTCCAGGATGCGATCGCAAAAGAGTGCCCATCTAGCTCTACTTCCAGAAGTCGATGTCTACCTTCACCTTCTTCTACTGGTCCACATGATCGATGCCCTGGAGAAGGCCCAGAGCGCCAACATGGAGCGCGCAATTCGTTGTGCAGAACTTCTCAAAGGCAAAGTAGAAGCACACAGCGCCCGCCGCAGTATGGATCTGTTGGCGGCCAAAACATACTTCTACTACAGCCGGGTGTACGAACTTGATGGAAACCTATCTTCGATTCGCGGGTGGGTT
>VDK00000139-9843_8 [879 - 106] (REVERSE SENSE) 
TGCGTATGTCGAAACCTTTGTCCTCATCAGGTGACCTTCCCAGAGATGGCGTCGAATAATGAATGGGCCCGTTATTTGTACTACCTTGGTTGTATTAAGGCTATCCAGCTATACTATACCGACGCTCACAAAAATCTTCTTCAGGCTATTCGTAAGGCGCCACAACATTCGGCCCTCGGTTTCAAGCAGACAGTCTACAAGCTCGCCGTTACAGTCGAGCTTCTTCTTGGTGACATCCCTGATCGTACGACGTTCCGTCAACCTGCACTACGAAAAAGTCTTGCGCCCTACTTCCAATTGACGCAGGCAGTTCGAACTGGAAACCTCGGCCTATTCAACCAGGTTCTAGAGAGCTATGGAGCTCGGTTCCAGGCCGACCACACTTATACCCTAATCATTCGACTACGGCACAATGTCATTAAAACTGGAGTGCGCATGATTAACCTCTCGTACCAGCGGATCTCATTGGCTGATGTCGCAGCAAAACTGCAGCTAGGCTCCGCTGAGGATGCCGAATTTATAGTAGCCAAAGCGATTCGAGATGGCGTAATTGAGGCCACCATCGACCATGATAAGGGTTATGTGCAGAGTGCCGAAAATATCGACGTCTACTGTACAGGCGAGCCACAGTCCCAATTTGATCAACGGATTTCATTCTGTCTCGACATCCATAATCAGTCAATTAAAGCTATGCGGTTTCCACCAAAAAGCTATAATAAAGATCTTGAGAGCGGTAAGGATTCTAGCAACTTTTTTGCTATGGGTAGTGTAATG
>VDK00000143-9799_2 [2623 - 3099] 
ATCGGTATCCTAGTGAACAACGCCGGCGTCATGTACGATCAGCCGTCGCGATTCTGTAACGTGCCGGAGAAGAAACTCATCGAATCGGTGAATATCAACATGATGGCTGTTGTGATGTTAACCTATATCGTCTTACCTCAGATGCTCCAGAGAAAACGCGGCATCGTTATTAATCTCTCATCAATTTCGGGCTTCTACCCACTGCCATTGATGGCTGTGTACTCTGCATCAAAAGTGTTCGTGGATTGGTTCTCGATGGCGCTCGACGTTGAATACCGCTCGCAAGGTATCATTGTCCAATCCCTTATTCCGTCCTATGTCTCGACGAACCTTGTACGTTTCTCGAACTTCCTATCAAAGCCCTCGTTTATTGTGCCTGATGCAAAACGTTTCGTGAGTTCGGCGCTTGACACGATCACCTATTCGAAGAGAACGACCGGCTTCTGGTCTCATGGATTGCAGGTAATGATACGGCTC
>VDK00000154-9643_7 [7486 - 7136] (REVERSE SENSE) 
TGCCCAATGGCGAAAAGAGCTCCGAGGTGCGACAACAGTAGTAGCACTAGCCGTGTGGAGTGCCCGATGAGCATATTGAGATCACTTTCCAAAGGCCTGAACGCCGTGTCTTCGGTGGCTGTCGTCCTTGGATCCCTGGGTGCAACGTTAGCATTGCTATTGTTTGCGGAGCCAGCAAGTGCCATCGACTGCTTCACGTGTACATCGTTGAATCGCTCAAACGCAGGCTGTCATGACCCATTCCATCCAACGGACGCACATTACGTAAGCAACTGTATGGTACCTAAAGAGGGGCACATTGGGGTCTTTCCCGCCCAGTACTGTGTGAAACTCAATGGATTTTCAGGTGGG
>VDK00000156-9631_5 [4945 - 5316] 
CACTTGCGAAGGCAACAACTTCGGAACTCGGTTTGCCTGTCTGAAACTTCATTCGTTCATAAATGTTACGTTGGCTTCCGCTTTTATGTTTTCATAGGAATGATGCTTTCGGTGTTTGTCGACGAGAAGCATTTAGAGTATGTGACAAACGTGGATTCATCGTATGTAGGTACCGGTGTCCTCGGTATGATGGGTAACAAAGGTGGAGTCGCGATTCGCATGGACCTTCATTCGACTTCTGTCTGCTTCGTCAATTGTCACCTCGCTGCACATGCAGAAGAACGAGACCGGAGAAACCAAGACTTTAATGATATCCGGAACAAAATAATGTTCAACAGTCTTCGTCCTAACCGAACGATTCGTGAACATGAG
>VDK00000156-9631_6 [5649 - 6041] 
ACTATCGTCTGCAGGACACAAATCGCGAAATGGTTGAGTTGGTGTGTGCATCGGGTAACTTTTGCGCCTCTGTGGGAACGTGATCAGTTACGGGATCAGCAACACAAAGGGTTTATCTTCGTTGGCTTCGAAGAAGGAGCGTTAAATTTCAGGCCCACATATAAATATGACGTGGGTACCAGTCGTTGGGATACAAGTGAAAAGGCACGAGTGCCTGCCTATTGCGATCGCATCCTCTGGCGTGGGTCGGCCATCCAGCTGCTCACGTACCGTAGTCACGATGAATACACGATCTCAGATCACAAACCCGTTTCAGCGCTTTTTAGCTCAGGTAGTAAACGTTGTAAACGTAATTGTGCCAGACAGAAATTTTGTATCTTTGAAGCATATCAC
>VDK00000156-9631_7 [6196 - 6621] 
TGTCTACGTCATCTGTTTTTGGCTTCTGAAATTATAGGCATTCGCGTGGTGGATGCGGCTAACCGTAAGGAAGTTTACCAGGAAGTAATGAAACAACTGGATAAAGAAGAAAACGACTTTCTCCCTCAGGTCGCTGTGGATCAGCACTATCTTCATTTCAGTGACGTACACTTTTACGAACGAGTGTCAAGATCCTTCAAGGTTACAAATACCGGTCCTGTTATCGTGAAATTCCTTTTCAAAGAACAACCAAAGAGCAAACGGTATTGTCGGCCTTGGCTTAAAGCCGACCCGTATAACGGAACACTCAAAAAGGGGGAATCGGTAGGTCGTTATTTCTTTACCGCTTTTTCGTGGCACATTCTCTCACTACCATTTATTTATGGCAAAGCATTGGTTACAGCTGGATTTTTCCATTTACTGCAT
>VDK00000156-9631_8 [7769 - 8089] 
TACTTTAGACAGCCTTTGCTCGCTAGTCATAATTATGAGGGACATCGTACTCATTATGATTTTTGGTGTGTTCTTTCAGCGAGTGTATTCTCAGTGGCTGAATGTCTGCTACTATTTTTGAATTCATTACGAGAGCCGGTAATACCGTTTTGCTTTTTCAAAAAGTGTTTGGATAGTGCTTCGACGTATACGCAAGCGAAGGCGGTATTGCGAGAACTGCCAAAAGTACATAGAGATACTTTCAGATACTTGGTCGTCTTCCTGCAAGAGCTGCTCAGGTCTTCACAGTTCAATAAGCTTGATATTAATCTGACTTGTAAG
>VDK00000159-9625_8 [3837 - 2716] (REVERSE SENSE) 
ACATATGATGACAAAATCACGGAGGTCGAGCAATGCTGGTGCTTAGCCGCGTTGGAACACTTGGCCGGTGAAACTAGCACATCTTCTAAATGGCATTCCTGCTGCTTTGGCTTATTGTGCTGGTCCTATGTACGCCAAAATGAACGGATTCTAAACACACATAAAGGCGTAAGTTCGATCGATTCAAGAACAACAAATTGTGTAGTAGGCGACATAAAACTGCTGTGTTTCAGTATGTGTGACGAAACAGCGCCTGGGTCATCGCAGATGGCGACATCGATCGTCGACGTCTTTCCATTATCGTCAGATCAAACTAGTCGGTTGAACACGTTTGCTAGTCTAGCCGAAACAGTTGAAAATCAAGTAGAGGAAAAGAGGAGCTTCGGTGAGAAGTCTGCCGATGCACCGGTCGAGCTGGTCAACTGTGAGTGGGATCATTTGTCTCTGTACTATCCGGTGGCCGTTATGGCATACAGGAACATCGAGCCTATTCTTCAACGGGGGAACGCTCAGTGCGGGTTTGTAGCGACGGCAATGGCGGCCTCAGCCGTAGGACGCAGACTGGACGTTCAGGGAATGTTCACCTGGGCCTATAATCAGAGCCTAACAAATATTGGAGACCTGTTCGATATTCGAAACTTGAAAATGCTCTGCGATAGGTACATTGGTTTACCTTCGCACGTAATGGAGTTTCCTACGAAGGAAGCCATGATCGCCGATCTCTTCCAAGGGAAGGTGTTTTTGGTACCGTACGATGCCTCGTATGAGACTGGGGTACCGACTACGTTCAACGGCTACAAGGCGCATTGGGCTTTACTCTTTGGTGTATTGTTGATGCGGCAGCCGTGTGAACCTTGTATGAGTGGACTAGACCGATTATCAGTCTATAAGCCAATCTTCCGCGGAAATCTTGAATTTTACGAAGCGCACATGAACAGCGGAGCGGAGTATGTATTGGCGCAGCATGGGTGGTTTAACGAACCGGACCTGTGGTCGGTGGAGGAACTACGTGAAAGCTGCTGCCAGTTAAATGAAGTAGATCCGAAAAGTGCACCAGAATATGTTCTACCCCACGGTGGAATTAGGGAGGGCCTCAGAGGAAAGGTGTTACGATTAGATTTG
>VDK00000173-9491_12 [5952 - 5533] (REVERSE SENSE) 
AACACGGATAATACAACAGTATTTTCAGTTTTATTCACAATTAAGCAAATACAAAAAAAAAGTACAACAGAAAAATGTCTCGCACTGCTATCATATGTCGGTGTTTCAACCTATAATTTACCGAAGATAAAAATTCTGTGTTTGATGTCGGTTGTTTCCTATTTACCTAGGTACTGCAACCGGGAATTTGATGATGAGAAAATCCTTATTCAGCACCAGAAAGCAAAGCACTTCAAGTGTCATGTCTGCCATAAGAAACTTTTCACCGGACCGGGGCTTGCTATACATTGCATGCAGGTAAGAAGACAAAGCAAAACATTCATGGACAAAATATATACGGAAATTAAAACAAATGTTTATTTCTCTTGCCATATTTTGTTAAATGTAAAAGCGCACTTATCCGACGCGAAGCAGAGGCCG
>VDK00000179-9472_16 [923 - 612] (REVERSE SENSE) 
GTTGGCGGCACTGTTGCGACCCGGACCCGAGTGCAAGCAAATCAAGCGAGACTCCCTCTTGGAGGGAAGGAGGGAGTTTCAAGAAGTCCATTATTACCAATCCTTACAGTAACACACGTCAACCAATACAGTTTTACAATGTCGTCTCCTATAGCTGGTAAGCGGCGGATGGACACAGACGTGATCAAACTAATTGAGTCCAAACACGAAGTCACCATCCTAGGTGGACTAAATGAGTTCTCGGTTAAATTCTATGGACCAAAAGGCACCCTTACGAAGGTAATTATCACTTGCTTTTTAATTGTGGACAAC
>VDK00000189-9398_3 [5456 - 5800] 
AGGAGACATTTCAAGTGCGCTCGATTTGGTTGCATCGAATCTAACATGTTCGAAAAATCAGAGACCAAATTCTCCAGTCAATTCAAATTGATTTTAAATTGCACAGACCTGCCAGATCCACCTGAGGGCCCACTTCACATAACCTGCACGACGAGTCGGTCGTGTTCACTTTCGTGGCGTCAGCCGATCTCGGGTCCCGTCGAAGGCTATTCCATATGGAAACGGCGTCAGGATACAGATCAATGGGGTAGAATAATGACCGTCGAAGGAGACATTCAGGAGTGCACCATACAGAACCTGGATAACCACTACAGATACAGTTTCAAGGTACATGAAACGCTTCAC
>VDK00000190-9389_5 [3894 - 3616] (REVERSE SENSE) 
AATCTGATTCAATTTTGTCCGATTTCAGAGGTAGCAAATGAGACGGGAAAAGCTCCCATTCAGTTCCCACCGGCAAAAGAACGCAACATGGGACAAGCTTGCGTTAGAGATATACGAAAAATTCGCGTTCCTCAACATCGTCGTACTCCTCTCAAAGAGAATTGGGCCAAAATCTTCACTCCGTTAGTCGAGCACCTCCAGCTTCAAGTACGCTACGTCCCAAAAAATTACACCGTTGAAATAAAGGTAAAAGTACATTCATCTGTACAGTCTGAATAT
>VDK00000190-9389_6 [3272 - 2847] (REVERSE SENSE) 
TTCGTTCTAAATGTTGTGGATCATCAGGCATCGAATAAAACAACGGAGAGCGGTGCCCTACAACGGGGTGAAGATTTTGTGCGAGCTTTTGTTCTCGGCTTTGAGGTAGACGACGCTCTGGCTCTGCTCCGTTTGGATGAACTGTACCTCGAGACATTTCAGGTTGAAGACGTCAAGACTCTTAAGGGCGATCACATGTCACGCTGCATCGGTAGACTGGCCGGCAAGGGCGGTAGAACCAAGTTCACTATTGAAAATACGACAAAGACACGAATAGTTCTAGCCGACAATAAAATCCACATTCTCGGATCGTTTCAGAATATCCGTGCTGCCCGAACTGCCGTATGCAATTTAATACTGGGCAAGCCACCGAGCAAAGTCTATGGAAGTATGCGCATGTTAGCGGCCCGGGTCTCGCAAAGGCTT
>VDK00000196-9351_8 [1891 - 1478] (REVERSE SENSE) 
CTTCTAGCAATCACAATGGGTAAGAACCAGGCTTTACGAAACGAGCCACTTAAGTGGAGAAGTGAAACGCCAATAACGGAGGGCCAGTTGCGCTCGAAGAGAGCTGAGTTCTGGGATACAGCGCCAGCCTTCGAGGGTCGTCGTGAGATCTGGGACGCTCTAAGAGCGGCTGCAGTGGCCGCTGAAGGTGGTGACTACGCCCTGGCGCAGGCCATCGTTGACGGGGCGAGCATATCCTTGCCTGGTGGGACCTTGCTTGAATGCTACGATGAACTTGGTAAGAGATTGAAAAATGAGAAAAAACGCACTATCACGCGAAATCTACATACGTGTAAAACACGCAAACATATATTGGCACATGATGAATTTTGCGTGTGCACCATTTCTATTGAGATTTATGATCTGACTAACGGA
>VDK00000200-9322_5 [7015 - 7461] 
ATACTCGATGCCCGATTCACTTGTATGCACAACGCGTACATCGGTGTACTCTATTCAATTAAATCACGGGAAAATGATTTTGACAATGAGAATTGCTATGTTTACTCACAGTCGTGTAATGCTGTAAGTGCTGTTTTCTGTGTGTTACATGATGAGATTCAGGTGCGCAAAATCGTTGAAGACTGTATGAACAACGTTCATCCGATATATCATATCAAGACGCTAATGATTAAACGCGAGTTAGCTAAAGATCCTCAGCTGGTCAACGAAAATTGGGACCGATTCCTGCCAAAGCTATCCAACAAGAATATCTCAAAGCGAAAGCAGCCCAAGAAAAAGCGTCTGAAGGGAGAATATACGCCGTTTCCGCCTGCACCGCCTCTGTCGAAGGTACGCAAGTCAGCGAAAACGTTTGAGCTTTATTTGGATAAGCTTGAATTTTGTACA
>VDK00000200-9322_10 [2448 - 1969] (REVERSE SENSE) 
CTCACGCTTCACTTGGTAACAGTTTTAGCCGTGATTCGAAAGCCCGCGAAGTTGGTGCAACAGGTTCAGCGGTCACGGCCTAGCGACCTAAACGACCGAACGAGAATGGAGGGCGAAGAAGTGGAGTTCCACACCGGTGGGTCCGGCGCCTCATCCACGTATCCGATGCAGTGTTCGGCACTACGCAAGAACGGATTCGTGATGCTCAAGGGCCGCCCGTGCAAGATCATGGAAATGAGCACCTCAAAGACAGGAAAGCACGGACACGCCAAGGTTCACCTTGTCGGCATTGATATTTTCACGTCGAAGAAGTACGAAGATCTCTGTCCATCCACGCACAACATTGATGTGCCCAATGTTAACCGAAACGATTTTCAGGTTAGTATTCGGTTTTTGTTGGCTTTATTGTTCAAAAGGACAATCCAGTGTTTGCTTAATCAACTTCAGGTCATCAGACGTGCAGTAGTTTGCTATATGCAA
>VDK00000208-9264_6 [3178 - 2906] (REVERSE SENSE) 
TTATTTCAGGCAACGGGGAAACGTTTAAAGGAAGGAGCACATATTAACAAGTCGCTTCTAGCGCTTGGCAATGTTATTAACGCCTTAGCTATGAAATCGGCGAAGCACGTCAACTTCCGGGATTCAAAACTGACCCGGTTACTCAAGGAAGCTTTAGGCGGTAACTGTCGAACGCTTATGGTAGCCCACATTAGTCCGGTACCATCTGCCTATGAGGATAGCCGTAATACGCTTATCTACGCAGATCGGGCACAAAATATTACAAATAAGGTA
>VDK00000210-9253_2 [2007 - 2435] 
TATGTATTCTCTCTGTATGATAGTTGGGATTTCAAACGAAATATCCAGACCCAGACCCAGACCACTCAAGTACTGTATGTGAACCCTAGGTGTATTGTTCTTGAGAGTACCGTTACTGGAATAGCACCGTTGTTATGCCAACAAATTCTAATTGCGCGTATGTCTGCCTATTTCACAGATTTACTTCACTGCACAAATGAGCCAAACGTATCTATTCCTCAATTGGCTAATCTACTCATAGAGCGGACTATGAACGGTTCGTGGATCGTCGTTTTCAAATCGCTTGTTACAGTTCACCATCTGATGTGTTATGGAAGCGAGCGCTTCACGCAATACTTAGCCTCTTCGAACTGCACCTTCAACCTGGCATCCTTCAACGATCGTCTCGGCACGCCACAGGTAAAAACTGAATCACGAGCGGGCTATCGG
>VDK00000222-9206_1 [1291 - 1806] 
GCGTTTATCAAAGTAAAAACAATGAACATTATTAGTTTGTTAGCGATGTTCGCCTGTGCGCGTCTTCCCCGTATCGTCATGCAGGTGTGCGGCGATATTCACGGCCAATTCTACGATTTGAAAGAGCTATTTCGGGTAGGTGGTGATGTGCCCAACACAAACTATCTATTTATGGGCGACTTCGTAGATCGTGGTTTTTACTCCGTTGAGACGTTCCTGTTGCTGCTAGCACTGAAAGTGCGGTATCCTGACCGAATTACGTTAATTCGTGGCAATCATGAAAGTCGCCAGATTACACAGGTTAGTGGTCTATTAGCAACTACACGTTCAATCATTTTTAAGCTCGATTCGTTTTCAGTTCACACCAGAAATGTTTACATGTTTGAATTTTTTGTGGTGCATCATGCGGTACCTATTATGGAGCGTATAGCGGCAGCGCTCTTGTTTCGTTCGACTCTACTGAATATATGGTATAATGAAAGAGGATACATGGAAGCTTGCCTACGTCTGTTTATT
>VDK00000222-9206_4 [9181 - 8681] (REVERSE SENSE) 
AAGGATACTAAACGGATGGGTGGTAGATTTTCGGATGATTTTCGCCTGCCGACAGCCGAAGAAGTGGCTCGCGAACAGGAAGAGCCTCAGGACATGGCGACTATCCAGCAACGAATCAAAGACATTTTATATGTTCTCGCTGACCTTGCATACCGCGGTGAGACTGGTCGCCCCCGTCGTGATTATCTTGAACAGCTGTCAAGAGATTTCTGTACCTACTATTCTTATAATGACTTTCTTATGGAGAGATTGATGCAACTGTTTATGCCCGGTGAGCTTGCCGAGTTCCTTGAGGCAAATCAGGTTCAACGGCCGATCACTATCAGGACGAATACATTAAAAACTCGTCGGCGTGAACTTGCCCAGGCGTTGCTCAATCGAGGAGTCAATCTGGATCCGCTTGGCGAATGGTCTAAGGAAGGACTAGTCATTTATAACTCCCAGGTAGGTTTGGTACCGAAGGCGTTTGGCATGCATTGCCCAACTAGGCCTGATATTCAG
>VDK00000222-9206_6 [8441 - 8172] (REVERSE SENSE) 
ATGCTATATATTTGCTCGCCTGCGTATCGGTTTTTTTCTCAGGTACCGGTTGGTGCGACTCCTGAATATCTTGCTGGTCACTACATGCTTCAGGGTGCTGCGTCAATGTTGCCAGTACTGGCATTGGCGCCTCGGGAAAGTGAAAAAGTGCTCGACCTTTGTGCTGCTCCTGGAGGAAAATCGGCCCACATTGGGGCCCTAATGAAAAACACTGGCGTTTTATTTGTTAACGATGTGCAGCCGGACCGTTGCAAGGTACTGGCTTTTTCT
>VDK00000222-9206_7 [6980 - 6630] (REVERSE SENSE) 
CCTGAAGAAAACGAGTGTGTCGTGGATTATGCTGTCAAGCACCGCCATGTCGAAATTGTTGATACTGGTTTGAAATTTGGCCGCGAAGGCCTCCCGCGCTATCGAGAGCATCGGTTTGGACCACAGATGAACCTCGCTAAGCGTTTCTACCCCCATACGCACAATATGGAAGGATTCTTTATCGTTAAGCTGAGAAAAGTTTCAAACGGCCCTAAACTCCCTAAAAAAATAGCTACTAGCCCAGGTAAGTTATACAGGTGTATACTCTGCGTTTTATTGCTTTCTATAAAAACAATTTTCTTTATATGGTACAAATATACACTTACACTAGGACAAATTTGGCGCGATTTT
>VDK00000227-9186_1 [1618 - 3054] 
AACTCAATTCGTTTGAGCTGGATACAGGTTCCACAGTATCTGCATGAGGCAGGTTGGTCGTCTACTGGTTTAATTGCGGTATCTCAGCCCCGTCGAATGGCTTGTGTCAACCTCGCTAAACGTGTGGCCGAAGAAATGGGTCAACTCCTAGGTCAAGTTGCTGGGTACACGGTGCGTTTCGATAACTGCATCTCGAAGCAAACGAAGATCAAGTACTTAACTGAAGGAATTCTCATAAATGAAATTCAAGGTGATCCACTGCTAACCAAATATTCTGTATTGATGCTGGACGAAGCTCATGAAATGTCTCTATTAATGGACATCTGCCTTGGGCTGCTAAAGAAGATCCTCAGACGACGACGAGACCTCAAATTAATCGTCTCGTCAGCCACTCTCGATGCTGACAAATTTAAGAAATATTTCACTACACAATATATCAAAGCCGAGATTCTGAACGTCCAGGGCCGTACACATCCTGTTACTGTCCATTACGTGACGGATCCCGTAGCCGATTACGTGAAAGCGTCTGCTGAAACTGTCCAAAAGATACACGAAACTCAACCTGCCGGTCATGTACTAGTATTTCTAACTGGAGAAAAGGAGGTCGATGAATGCTGTTCGCTGATAAAAGAGTACGCGTTGAGTCAAAGACATAATAAGCTCTTCGTTCTTCCTTTGTATGGGGCTCTACCAGCTAAAGACCAGATGAAAGTATTTGAGCCGGCGTCGCCCCACGTGAGGAAAGTTATTGTGGCGACAAATATCGCCGAAACTTCGGTTACGATTAATGGTATCGTTTATGTGATTGACTGCGGTTTTGTCAAAATTAAGTGTTACAATCCGATAGCGGGTATAGACACGCTTCTTGTGGCACCAACATCAAAAAGTTCAGCTTTACAGCGAACTGGTAGGGCAGGACGAATAGCTCCAGGCAAATCGTATAGGCTCTATACTCAGGAATCATACTTAGGTCTCAGAGAATTCAGTATTCCTGAGATGCAGCGAAGCAATCTCACATGGACCGTTTTGTTACTGAAATCACTTGGCGTTGATAACATTGTTAGGTTCGATTATATGTCGCCACCTCCTAGCAAAATTCTAGTTAATGCGATGGAAATCCTTCATGCGCACGGGGCCATCGACCATGAGGGTAAAATGACTGAGCTAGGGGCAAAAATCATCCAGTTCAACTGTGATGTATTACAGGCAAAGATTCTATTGAAGTCAATTGAATTTGGTTGTTCTTCGGAAATGTTAACGATCGTTGCCATGATGCAAGTTGATAATATATTTGTTGTGCCCCATCAGAAGGAACGAAACATGAGGAAAGCTAAATACCAATTTTTCGTCGAGGAAGGAGACCTCCTTTCACTTCTGAACATTTACACTAGTTTCGTTGAGAAACAGAAAAACAACAATGGTGCCACGATATGTTTC
>VDK00000227-9186_6 [6405 - 6124] (REVERSE SENSE) 
ATGCTGTTTTCTTTTGTTGACAGCGGTGTTATTTCAAATTGGCTCAAGTATGCGGCGTGGGAAGAAAGCCAGAAGGAAATTCAAAGAGCACGTTCGGTGTACGAACGTGCATTGGATGTGGATTCCCGAAACGTAACAGTGTGGTTGAAATACGCTGAAATGGAAATGAAGAATAAACAAGTTCAGCATGCAAGAAACATTTGGGACCGCGCAGTTTCGATTCTCCCTAGAGTGAATCAGTTTTGGTACAAGTACACCTTTATGGAGGAAACCTTGGGTGCG
>VDK00000227-9186_8 [5079 - 3787] (REVERSE SENSE) 
GCGGGCCATAGTGTTTTTGGAGATGAGTTCATGTCCGAAGATCTTTTTCTGGCGTTTGCACGTTTCGAGGAAAAGCAGCGTGAACATGAACGGGTTAGAGTTATCTTTCGTTATGCTCTCGACCGCCTGCCCAAGGAGAACACTGAAAATCTATACAAAGCTCACTGCACCCATGAAAAGAAATTCGGTACGAAAAACGCTATCGAAAATGTGATTTTCAGCAAAAGAAAATTAAAGTACGAGAAACAAATCGAGGAAGATCCCTTCGATTACTACACGTGGTTTGACTACATTCGTTTGATGGAAGCGAATGAGCAGTTTGACATTGAGGGAATTCGGGACGTGTATGAACGAGCTATAGCCAATATTCCTCAAAGTGGAGTTAAACGGGACTGGCGAATTTATATATACTTGTGGATTTATTATGCCGTGTTTGAGGAACTGGTAGCCGACGACATAGAGAGAACCAGAGCGGTGTACAGAGGTGCTCTGTCCTCGATTCCTCACAAAGCCTTTACGTTTTCCAAGGTTTGGATTATGGCAGCACAGTTTGAGGTGCGTCAAAAGGACATGACGGCGGCAAGGAAGATTATGGGCACGGCAATCGGAATGTGTCCACGAACGAAGTTATTTCGAAGTTATCTGGAACTAGAGATTGAGCTGCGAGAATTTGATCGTTGTCGAATACTTTATCAGAAGTTTTTAGCATTCCAGCCGGAAAATTGCACAACCTGGGTAAAGTTTGCCGAACTCGAAAGTATTTTGGGTGACACCGAACGGGCAAGGCACATATTTGAGATTGCAATTAACCAACCGCAGCTCGATATGCCCGAAGTGGTATGGAAGAGTTATATTGATTTCGAAGTGGAACAAGATAACCACGATGCGGCCAAGGAGCTATACGAGCGTCTTCTTGAAAGAACGTCACACGTGAAGGTCTGGATTAGTTACGGTCGATTTATGGGTGCCCGATTTGGCAAAGCGGCAGCTCGGGAAGTATTTGATAAAGGGGAAAAAATGCTACGCGAGCAGACAAAGGAGGAACGATGTATGCTGATTGAAGCGTGGTACGCTTTTGAACAGGAACAAGGTGATGTTGATTGGCTTGCCAAAGTCAAAAAGATGCTTCCGCAAAAGATTAAAAAGAGGAGAAAGGTCGAAATGGAAGATGGAGGCGAGGGTGTTTGGGAAGAGTACTATGACTATGTATTTGAGACTGATCAGGAAGCCAGGCCGCATCTAAAACTGTTACAAATGGCACGGGCTTGGAAAAAACAGGAAGAGAAAGCGGAG
>VDK00000229-9176_5 [6844 - 7488] 
AAACGTCATTGTTTTTTGTCTCTTTATTCGACAGCTTCGACCGTCTGGTGTCTCGATCTATGGCGAGTGAAGCCTGGCCCATTTGTGCACGCTCTTCATTTTAGTTTTAGTGTCGGAACCTTTATTGCTCCGCTCATTGCAGAACCTTTTCTAATACCGACACAAATTACCAATACTCGTGCGGCAAACTTTAACGAGACTAAATCGAGAAACTTAAAAGAGCTTCTTATGCAGGAATATGAAGCGAACTATTACGAGGAGATCTCCTACGGTGTAATCGGGTTGTTCATGGCAGCTATCGGCATCGTCACGTTTGCCGTTTCGTTGGTAAACTCTGCTGATCCTAAACGAGTTCCCGAACAACATCACTCCAATCCAAAACTTCAGCCCTGGCCAACAAGATTGCTCGTTGCTGCAATAATACTTCTTGTTCTATTGCACTTCCTCATTTACGGCGGAATCGAGATTGCTTATGGCCAACTGATTGCCACGTACGCCGTCGTTCTGCAAGAAGGTCAGAGACTAAGCAAATCTGCAGCTTCGTTTTTGACTTCGGGCTTCTGGGGTGCCTTCATGCTCGGCCGTGGAGCGTCTATTTTCCTCAGCCACTTTGTTAAAATTTCACGCTCATCATCGTCGATCACG
>VDK00000231-9160_17 [2896 - 809] (REVERSE SENSE) 
AAAGAGAAACATGCTTGCGATCTGCTCGACTTTACATCTGAAGTTCAGTCAACAACAGCTCGATCGGCTTCTAGATGTTTTTTAGCCGAGACCAACTACCTTGTTCGGCTTGGCCTCGTTCGAGCGCTATATCGTGCCCTGGAAAGTAATCCCTCACTCGAACCCAAGGTCGATTTGACGCAGCAGTTCTCCGACGTGGAAAATCGTGACGTCTACGAGACTAGTCTAATGCTTGTCAGCCGTATCGTAGCTGCACGACCCGCTCTCAAATTCACCCATTTCAAGCATCTAGCAGCTGCGGCCTGCGATAGTGTCATGTACCTGCGAACTGTAGCCCTCAGTGAAATTCACTGGCTGTCGCGACACTCTGGTGTAAGCCTTCGACAGATGATCTTAGATAATCGTCAGATGATTGCCCTGTGTGTGTTCCGTGCCGCAGTTGACTCACCAGCACGCAGTCTGGAGCATATCGTTAAGGGTGTGTCCGATGTGTTCGATGCGGACTCCCCAGACGTGTATCCGTGCCTTAAAACGCTCCATCGCTTCCTTCTGCCGATGTTCGTGGCCCACGGCGGCGAAGATGCCCAACGCCGGGTGCGCGAAATCGCTAGGTTGAGTAGCAGTGGTAATGCCAGTAGCAATGGTGGCCTCGTATTGGAGAACACGCATTCGAAACTGCTCAAGCTTATCGGCAGATATCTTCCACAGATAGTGGCATATTTATTCACTACGCACAGACGAGATCCGGGAGGTAAATGCGAGACATTTCTATCTTTTGCTATTGGAAACGATTGGCGTACAGCGTTCACTGAGGGGGCGCCGCATCGGATTATCTATGAGTTTATGACGTATTTGCCAGTCGACGAGGCTGGAGTTAAACTAGGGATCAGCTACGTGGCTCGTATGCGACAATGGACAATTAACGACGACATGGATATTCGAACGTTCGTGTATGAGCACCTAAATCTTCTTGGAGTACTGTTTCTTTATGATACAAATATCCGAAAAGCGGTTGCCGAAGAGAAGCTGCGCATTATTAGCAGTCTTCCGGAGTTTATTCGTTATTTGGGCGTAGAACACGTGACCAGTGTCCGGATCAAGCTCATGTATGTACTGCGAGCAGCGTTTTCGGTGTCCGAATCCGATATTACTCTGCTGAAGTATTGCGCTGACGCATGGTTCGTATTTGTGAAATCGCTTGACAAGTCTGGCCTTCCTACGATTATCGGCGATCTAGTGATGTCCGTCCTGCCATTACTCAACACACCGGAAGTATTGGCCCAGGCGAGAGAGATCTTAGAGTACCTGCTAATAGAGAATAAACAGTGCTACGCTGAACGATTGCATGAGCTTGCCTTCCTACAGGAGATGGACAAATTGCCGATGTCGATTAGGAAGACATTTGCCTCGAACAAAAACATCCCATTCAAGGAGCAAATTGGCAATTCTGTAGTGAACATATGTAATGAGAGTAACAGCGTTCGACGACTTGTGCTCAAAAGACTGGCGCGTCTGCTGTCAGAAAATCGCGAAGCACTTTCGGAATTACTCGACTCTGAAACGGAGAACGATTTCATCTCTGAAATGATTCGCCAGCTATTCGCGTGTTGTCAGACGGGAGATGCCGTTATTCATTCGTTAGTCGGTGAGTGCCTCTCTCATCTCGGAGCTTTGGATCCCGCGCGCATAGCGCTCAGGGTGAGCGCCTCCGAGCAAGAACAGGTTCCTATCATGATTACAGAAGACTCGAAATTTGCTCATGGCCTACTCAAAAGACTGGTAAACACTTTCCTCACCTATAACCATCAGAATGATATGCAGAATAAGGCCTCATACGTAATTCAAGAGGTGTCGAAAACCTACTGTTTACCTAACGACAAGGAGCTGTGGCGTTTGTTTAAGACGCATGAACAGGAGGTAATTAGAATGTTAAGCGGGACTAAGTACGAGTGGATCAGCAAAAACAAGACAATCTCCCAGTGGAACGGCCGATATTCAATGGCCCGCTGGGAACCGATTTCTCTGCCTGGATCAACGCTTGGATCAAGTCACTTCTGCCGCTTGTTCGTAATAAAACCGAGCGCTATG
>VDK00000239-9105_4 [5239 - 4949] (REVERSE SENSE) 
GATACTATCAAAGAACATTTTGGTTTAGGAAAGACTGCGGAATCAGCATTCAGCGGGGCACTAAGTTTGCAAACAGTTCAAGTACCTGTAATGAGTGACCTCAACTGTCAGTACCGTTATTTCTCCTTCTGGAATCTAATTCTCGGCTCGAAAGTGGATTCGTCGTCAATGTTTTGTGCCGGATTAGTCGAAGGAGGGAAAGATTCCTGTCAGGTAAGCAAATATTTGTGTAATTTTTTTGTACAATGTATGCCGTTTTTATTACATAGTATCAGGTTTAAATCTTATTTG
>VDK00000249-9060_5 [4186 - 3752] (REVERSE SENSE) 
GCATTTGGAAGATTGGTGGTTTGCGGGTTCGTCAAGCAATATACTTATTTTTTAATTACAAATTTGCTTACTTTGTGTGAATTGTTCATTTGTGATTCTTCTACCGTATTATCTCTATATAGGGGATACACTATTCCTCAGCTTCGCGAGAAGCTGCCAAAAGCCCCTGGCGGCGAGGAACCCCTGCCTGAGGGTCTTTTCTGGCTCTTGCTCACTGGTTCACTTCCTACAGAAGCCCAGGTGAAGGCCGTGTCACGTACCTGGGCTCAACAGGCTGATCTACCATCGCACGTGGTTACATTGCTTAACAACTTACCCGCATCTGTGCACCCTATGAGCCAGCTCTCTGCTGCTATCACGGCCTGCAATACCGAGTCGAAGTTTGTCAAGGCCTATAACGATGTATGTAAGACTGCACCCATTTTACGGTTTCCG
>VDK00000249-9060_6 [1964 - 1263] (REVERSE SENSE) 
GGCGTAAACAAGATGGCCTATTGGGAGTACGCTTATGAGGATTCCATGAACCTGATTGCCAAACTGCCGACGATTGCGGCTATAATCTATAAGAATGTCTACCGTAACGGAGAGTCCGTACCCCCCATCGATGGTGACAAGGATTGGTCAGCAAACTTCTGCAAGATGCTGGGTTATAATGATCCTCAGTTTACCGAGTTGATGCGTCTTTATTTGACCATTCATTCCGATCACGAGGGTGGTAATGTATCTGCTCACACGACCCACCTTGTCGGTTCAGCTCTTTCGGACCCGTACCTGTCACTTGCTGCAGGTATGAACGGCCTTGCTGGACCGCTCCACGGCCTCGCCAACCAGGAGGTGCTAGTCTGGCTTTCGAAATTGCAAAAAACACTTGGTAAAGATGTGTCTGACGAGCAGCTTAAAGAATTCGTTTGGAAGACACTCAAGAGCGGGCAGGTTGTGCCTGGTTACGGACACGCCGTACTTCGAAAGACTGACCCCCGGTACACCTGCCAGCGTGAATTCGCCCTGAAACATCTACCAAACGACCCGCTGTTTAAGCTGGTTGGACAAATCTACAAGATCGTCCCCGACATTCTTTTACGACTCGGCAAGGTCAAAAACCCCTGGCCCAATGTCGATGCCCACTCTGGTGTCCTGCTTCAGTACTATGGTAAGCTTTTCGATTTAGGAAATACA
>VDK00000257-9017_8 [5882 - 5523] (REVERSE SENSE) 
CGCCCGTCACCATTCCTACGGACCGTACTAAAATGTTTGCTGCAGATACAAAGCCAGCCAGGAGCGCAGAAATTTAACGGTCCTATTGATTGTTTATGGAAACTGTACTCGTCAGGAGGAATAACGAATTTATACAAGGGAGGCGGTGTTGCGGTTCTGTTGGAGATACCTGCTGCGGCTGTATACTTTTCCACGTACGAAGCCGTGAAAGGCGAACATATACCTGAAAGGGGCTATATTGCTAGGGTACTTTTGGCTGGAGGGCTGGCTGGTGCCATGTCGTGGGTTATAACCTTGCCCGTGGATTTTGTCAAGTCCCGTGTGATGACATCGTGCACGAAGTACGTTTTAGTATTCCTT
>VDK00000272-8937_6 [2859 - 3299] 
GGCTCCGAGCGGCAAAGCAAAACAGGCGCGTCTGGTCAACGTTTGAAAGAGGCATCTAAGATTAATTTGTCGTTGTCAACACTCGGAAATGTTATTTCGGCCCTTGTCGACGGTAAATCCACTCACGTACCGTACCGAAACTCCAAGCTTACTCGTCTTCTGCAAGATTCGCTTGGTGGAAACTCTAAAACGTTAATGGTATGCCAAATAAGCGTAACATCCTGCATGTCGAAAACCGTTTTCCAGCTAAAATTGCAGCAACGATTTTTACGTTGTAGAATAATACGTGCCACTTTGATCGATGACTTTCTACTGTCTTCCTGGTACCATCATGATCCCATTCATATAGAGCTTCTATGGCTTTGCTGTAACCAGGTGATTTTTGGCATCTTTCCATTGACCCCGTCAAAGGAGTATTGCAAATCGAAACAGATAATGGCC
>VDK00000272-8937_9 [5006 - 5644] 
ATTATATGTTCCATAATTCCATTATCCTTGTCAAAATCATGCGTCTCAAGTCATCTACCTAGATTAGTAGAATATATCACGCATCTGCCCACGTCAGCGTTTGTAGGTAACTTTCACAAATCGTCTATCCCTGAGCTTACTCGCTTACTTATGACACCATCACGACTTTATTGGTTTTTAGCCGAGGCTCAGGAGTTATTGTTAGAAGAAAGTCAAAGAGAATTAGAGGCTAGGAAACAAATTGAGGAAGCGTTAAGAGAGGCACTAAGGATCAAGCAGGCGGAACGACTGGATATTGAAGAACGGTATTCAGACTTACGAGAAGAGGCTGCCGGAAAGACGCGTAAGCTTAAGAAGGTTTGGGGTCTGCTACAGCAAGCCAAAGCCGAAATGACGGACATGCGTCGAGATCACGAACGCGAACTCGAAGGCTATCTAGACAGCGTTCGGCAACTCAGCCAAGAACTCAAACTGAACATGCTCATCATAGATACGTTCATACCGGAACAATATCAGGTTGGTCAATGTGGGCTACATCGTAACAGGGACTGCATTTTGTGCGCACGGCTACATCGTGGGCCATCGACCGACCGTTTGGGACAGCGTTTAATGATTTACTTCTATGGCAGTAATATTGTT
>VDK00000272-8937_10 [7835 - 8113] 
TGGCTAATTAATAGTAGGCCGAAGAACTTTTTGAGTGGCCTCGATATGTCCGACGTTGTGGCTTCGTGGGAGGTTCCTTTGGTTGGCCAAGCTTACCGAGTCGAATTCGAACACGGAAGTGCAACGGGTAAACGTGTTGTGTACGTTAATGGACTCGAGGTGTTACGAAAACACTGGCTTTTTAAGCTTGTTGGCGAGGAAAGCTTTGACATATTGGGACATAAGTGCATCATTTCTATCAAAGCCGTAGGAGGCTTCAGGTTGGTAGCAAACTCCAGT
>VDK00000274-8903_6 [6270 - 5857] (REVERSE SENSE) 
CCTCTTCTAATTGTGTATTCAATGCTTTCTCGGTTACCCGCAGCATTAAAGGCCTCCCCGCAATTTCTAGAACAGAAGCAAAGACTCGAACGGGCTAAGATGGGCGACTTCCTCAAGAATAAGATGCAGCATCGGCCAGATCGTGACACTTTAATTCGAGCGCACATCCTTGAAGACACTTCAGCAAAACTTGATCCTTCACTTCAAGACAAGCAGAGGAGATTGAAAAGAGCGCGTCTAAAGGACGACCTTAATGACCGTTTGGCACATCGTCCCGGGCCTCTCGAACTCATTCGAGGCAACATCTTACAAGCAGACGAGACTTTCGCTCAAGCAATCAAAGGTCTGAGATATTTAACGTTTATTGTACCGACTTTAATGATTATCACCTATAAAAATCTAAATACTAATTAC
>VDK00000275-8898_1 [3 - 1007] 
CCGTCAGCGGTGCCTGCTGGGCCAAATGATGACCAGAAACCGCCATACAGTTATGCGCAATTGATCGTTCAAGCTATCTCGTCGGCACCGGACAAACAGCTTACGCTAAGTGGAATCTACTCGTACATCACTAAGCACTATCCGTACTATCGCACAGCAGATAAGGGCTGGCAGAACTCGATACGGCATAATCTTTCGCTGAACAGGTACTTCATGAAGGTAGCGCGTTCACAGGAAGAGCCTGGTAAGGGGTCCTTTTGGCGGATCGACCCGTCATCACAGGAGAAGCTCGTTGATCAGGCCTTTCGACGAAGGCGACAACGGGGTTTGCCGTGTTTCCGTCCTCCGCCGTACAATGCCGCACGCTCGGCGCCGCCCTCGCCGGGTCATGCCGGCCAGGTTGGTAACGTGATCAACGTCGTGACCGAAACTCAATCGAGCGTCAGCCGAGAGCCTTCGCCTAGTCTACACACGATGGACATGCTTGGCGTTCAGAACGAGTACGTCATCGAAGAGGGCCAGGTAGTTGAGCAAGACGTGAGCATGGAGCACGTCGAGCATGTTGAGCACGTCGAAACGAGCTCACACGGGACCCATACGCATATCGCGTTGCCGCAGCACATCTACACGAATGGAAAGATGTACGTTACGGCGACTACAACTGCTGGCGGACAACAGCAGATTGTCAGCGTGAACGGCGGCATCAAGGGTGTGGGAGGAGCTGTTGTCCAGGAAGCTGTTCTGCTGTCACCAACTTCCGCGGCGGCTGCGCAACTCCAACGGGAATACCATATGCTACCTAGCGGAGATGGAGATGGGGGTGCGGAAGCTGGAGGCAGCTACGTTGAGGAGGTGACCACCGAACTAATCCATGAAGGTGAACAGGTTGAGGTGGTCGGCGTGGGCGGTGAAGGTGTTGAGGTTGTTGCTGGCGAGGAGCAAATCATCTACCAGGACGCTGATGGGCAAACCATTGAGACTGTGGAGGTAAATAGCAATAACCGC
>VDK00000278-8880_1 [50 - 406] 
GCATTAAACTGTTCGTTTTTTCCCCGTAGCTTTAAGTACACTGAACAACAGAATCGCAATACAAAACTATCGTGGAGGGTCGTTTTTCCCCTTGAGCTGCGGCTGTTCAATACGTCGGATGACGCCCTCAACGGTGATCGGCTATACGACCTTGTTGCCATTGTTGTCCACTGTGGCACCGGACCGAATCGGGGTCATTACATCTCGATCGTGAAATCGCACGGCTTGTGGCTCCTATTCGACGATGACATGGTAGATAAAATCGATCCGTCGACGATTGATGATTTCTTTGGCCTGACGCAGGACACGCCGAAATCTTCCGAGTCTGGCTATATCCTCTTTTATCAGTCAAAAGAG
>VDK00000278-8880_6 [6679 - 6392] (REVERSE SENSE) 
TGTTTCTGTTCCTTTTTGTGCGTATTATCTACTAGACTATACCAAATTGGCTGCAAATTCCGGGATGAACCTCGCCCGAAACAGAGCATGTTGCGAGCTCGTGAATTTTTCATGAAGGATATGTATTCATTCCACGCAACCAAGTCAGACTGCCGGACCACCTACAATGAAGTGACTGAAACGTATCATAAAATATTCCATCGAATCGGCCTGCCTTTTGTCAGAGCATCCGCCATTTCTGGGGATATGGGTAGGTACGAAACAATGACCCTGTCATATTCATATCTT
>VDK00000278-8880_7 [5831 - 5442] (REVERSE SENSE) 
CTGTTCGCTGTTGCAGTAGAATTAACACTTTTAATTAGCGTCCTATATTGGTATAGGCATTGCTTGAAAATATGCTGCCTAGTAAACAATCAGCTTGTCGGACATTTGTGTGGTATTCTTTGGAATTGTTTGCAGGTGCCTTTAGAGATGGGGTGCTACGGAATCGGAGTCTCACGAATTGTGTCAGCAGCAGCTGCCCAGTTGACGAAAGGAGCGTCACTAGCGTTGCCAATCTCGATAGCTCCGTTTACCGTAGCCGTGATAGGTCCCAAACCAGGAGCCGTTGACTCCGATCAGGAGACTGCTCTAACTGAAGAACTGGCGAGAAAACTGGACCTGGTTCGTTCTAGCACACTTCTCTACGGCCAGTTAATACTATATATTATTCTA
>VDK00000300-8768_7 [1831 - 1379] (REVERSE SENSE) 
AGCAGTTTATGCGCTGGACTCGTTTGGCTTTCCAATCTACACTACTTACGTTCTCTTACAAACGCCTTTTTCCAGGTCACGATTGACGCTGCTAATGCAATCTTAAAGTACAACGTGGGTATCAAATGTGCAACGATCACGCCTGACGAAGCGCGGGTGAAGGAATTCAATCTCAAACAAATGTGGAGGTCGCCCAATGGCACAATTCGGAACATTCTGGGCGGAACCGTCTTCCGAGAACCGATCCTGTGTTTGAACATCCCTCGTCTGGTGCCTGGTTGGACACAACCTATTATTATAGGTCGACATGCGTTTGGCGATCAGTATCGAGCCACTGACGCGGTGTTCGATAAGCCCGGCAGGCTCGAAATGGTCTATACTCCGGCAGATGGTTCAGCAGAACAGCGATATGTTGTATTCACGTTCAAGGATAAAAAAACAGCGGAGTTGGCT
>VDK00000300-8768_9 [1397 - 687] (REVERSE SENSE) 
AAAAACAGCGGAGTTGGCTTGACGATGTATAATACTGATGAATCTATTCAAGACTTTGCACATTCCTGCTTCCAATATTCCCTTATGAAGGGTTGGCCGCTCTACCTCAGCACGAAGAACACTATTCTTAAAAAATATGATGGACGGTTTAAGGACATCTTTCAGGAAACCTATGATTCGAAATATAAGGTTGAATTTGAGAAGCGTAAAATTTGGTATGAGCACCGTCTAATTGACGATCAAGTGGCTCAAATGCTCAAATCATCTGGCGGATTTGTATGGGCTTGCAAGAACTACGACGGCGATGTACAAAGCGATATTGTGGCTCAAGGATTCGGTTCTCTTGGGCTTATGACATCGGTACTCGTCTGTCCCGACGGAAAGACTATCGAGTCGGAGGCAGCCCACGGCACTGTGACCCGTCACTACCGCATGCATCAGAAAGGTCAGCCAACAAGTACCAACCCAATTGCCTCAATTTTCGCGTGGACACGTGGCCTTATGCACCGCGCGAAGTTGGATAACAACGCTGATTTGACGAAGTTTTGCAAGGCCCTAGAGACAGCGTGTGTGGACTGCGTTGAAGCTGGTGAAATGACTAAAGATCTCGCCATTTGTATCCATGGCATGAGTGGAACAAATGAATCTCACTACCTAAACACTATGGACTTCCTTGAGGCTATCGCTTTACGCCTCAAGCGATCATTAAAA
>VDK00000303-8758_1 [1282 - 2784] 
ATAGGTTTGACTATAGCCAACCACGTGTTTCAGGCTAACTGCGCCATATTTGTCCGAACGTTTACACACACTCTTTCAGATGGCGACCTTTATGCGGGCACAGTTGGACAATTTTCGGGTGCTGATCCGCTCATTTATCGCAAGCCATTGCGTACAGAACAATTTGATCTCAAGCATCTAAATGGTCAGTATAATATCGAAAATTGGACGCAAGTTGCATTGACTATAGTTTGGTACAATTGTACTTTGCACAGAACAGGAACGCGTTTACCGTATAGAACATTTGTACGCATTGCTCACACGCGTTTCGTTAGGGAGGCTCAGCCTACCGTAGGTACATTAAGGACCAACAATAACTTCATTCTCATTTTCCTGACGTTCACAGCGCCTCAGTTCGTCTCATCCATGCATCTTGGCGGCTTCGTGTACTTCTTCTTCCGGGAGAGCGCGGTCGAATATATCAACTGTGGCAAAGCCGTGTATTCGCGGGTGGCGCGCGTTTGCACAAATGATCAGGGGGGGCCGCACAAATTTAAGGAACGCTTCACGTCGTTCCTGAAGGCCCGTCTCAACTGTTCGATTCCCGGGGATATGCCATTTTACTTTAACGAGCTCCAGTCGACCAGTCCTATTGTGGAGGGTTCGTATCGCGGCGAGCGCGCTCGTCTCATCTACTCTGTGTTAACGACGGGTGCCAACTCCATCTCCGGTTCGGCTGTGTGCGCGTTTCGTCTCGACGATATCGACACCGCCTTCCATGGCTCGTTCAAGGGTCAAGAGGACAAAAACTCGAATTGGCTTCCAGTCATCAATTCGAAGGTGCCCGAACCACGACCTGGTCAGTGCGTCAACAATAGCAAATCCCTGCCCGATGTCACGCTGAACTTCATCACCAATCACCCGCTGATGGATCAAGCGGTACCGGCATATCTGGGCAGGCCGGTCGTCGTACACACCGGTTTCAGTTATCGCTATACATATATTGCGGTCGACCCTCAAGTCGAAGCTGTTAGTGGCAAGATGTACGATGTGCTGTTCATTGGCACCGATCACGGCCATGTTCTCAAGGTGATTAACATTGCCTCACTGACAGAGGCCGCAAGTGACAATAGTCATACGGCCGAACCGGTCATTGTTGAAGACGTCTACGTGTTTGGACGACCGGGGGATCCCGGACCATCATCGGGGTCGGGTGGATCTTCTTCGGCAGCTCATTCCGGCCCCGTGGCTGTTACCAACCTCGTCGTCCAGCGCTCGCCCTACGAGCAGAAACTTATTGTGGTGAGCAATAGTGAAATCCAGGGAGTGCCTCTGTTCCATTGCCAGCGTGCCCAGAATTGCGGTGACTGCGTCCGCCTGCAAGATCCCTACTGCGCGTGGAGTCTCGACGAGCGCAAGTGCACTCACAACTGGCGAAGGGACCGTCACTCCAGTGTTCAAAGCATTGAGCATGGCTGGGATGAGCGATGCGGAGCGAACTGTAAGTCGTCGTCGTCGTCGTCG
>VDK00000310-8725_3 [834 - 3587] 
ATGGAGCATTTAAATCGGTCGATCAGTTTCCGCCAGCAGGTCCTTGCCAGAGCGATAATTGCTCAGATCGCAGTGTCCGTACTATTAACGGTTATCCCTTTGACTGACGGCGGCTGTGTTTCTCCTCGCACTATCTACCCCTGCAGGTGCCGCGGCTCAGATGGTTATGGTCTCAGTATCTATTGTGAAGAGGTCAATATCGCGTTGTTGTATTCGGGAATAGTGCGACTACAAAGTACTCCCGTTTCACTACTTGAGGTGGTCAATGCATCAATGCGGCAACTCTACGGCCCCATGTTCGTAGGGCCAGCCATTAAGAATCTGACGCTCAGAAATGGAGATCTGCGCGCTTTCAGTGCGGAAGTACTGAGTCCCCTTAACGAGACGCTTATTAATCTCGATTTACGAGAAAATGCGATCAAGGCAATGCCTATCGAGGCGCTGAAGCCGCTCAACAAGTTGTACTCTCTCAATCTGTCTCACAATCAAATCGAAATTGTTCCCGACCACGCGTTCGCCACACTCAGCGCGCTATTCGAGATCGACCTCTCGAATAATCGCATCAAGAGTCTTGCCCCGATGGCGTTCGTCGGTCAAAACAACCTCGAGAGGCTGCATCTTCACTTCAACGACATCGCCGTGTTCGACAAGAACACGTTTCGAAATATGAGAAAGCTCAAGTACCTCGATTTGGCAGCCAACAACCTTGACAAAATTCAGAAGACGGATTTCCAGCAGCTGACTGGCTTGTGGATACTGAACGTCTCGCACAATTACATTAAATCGATACCGAGGGCGACGTTTGTTACCAATACCGTTCTTCGCGTCCTAAACATATCGTACAATGCACTTAGCGAAATCGACCAGAACACTGTCAAGGGTTTGAGGTTCCTTCGCGACTCATACTTCCGTGGCAATCGCATTACTCGCGTTGATAAGAAGGCTTTCGCCGGCTCGAAACACATTCGAACAATCGACCTTGCGTATAATCGCCTCCAGGACATTCCCTACGAACAGTTCAAGGAACACCAATGGCTCGAGCGTCTTTTCCTTAACCATAATAACATCTCACGGATCGCGACACAGGCCTTCAGCCAAATGTACCAGGTGCACATCGATTTATCATACAACAATCTCAGCTTCGTCGGCAACAGGTCGTTCTCAAACGTAGCCAATATGACGATACTCGACCTATCACACAATCTGCTCAATGAGATGCCGAACGATGCGTTTACGGACAGTGACTGCACGACGCTTAATTTAATGTTTAACAATTTTACTGACATCACCAAGATACCGATAGCCAATTTAAGTTCGATCAAAGTTTTCAATGTCACCTACAATCGTCTCCAAAAGATTGACAGGAGAGCGTTTACGAAGACACGTCTCTACAACTTGGACACGGCCGACTTCTCCTATAACAATTTGTCGGACATCAGTGGAAATCCATTTGAGAAATTCGCTAGTATACGGTTCCTCAATCTATCCCACAACTATATCCGAAAGGTTAGTTTTTCAACATTCGGTAACCTCCCGACACTCCTTGAATTAGATATTAGTCACAACAATATTTCGGATGTGGCCCATTCGGGCTTGGCGACATTGGGTGCTGTTCGAGTGATCTACGCACAGTATAACCGAATCCATAAGATGTTCGCCATTCCGATAGCACTCAACGAGCTCCATGTACAAAATAACGAATTGCAACAGATTTATCCAGGCACAATCAACGTCATGAATTCGCTACTTCGCTTGTATCTGGATAACAACAATCTGACAAATCTCGTTCGAGGAGCGTTTGACGGACTCAACGCGCTACAGGAACTGTCGCTCGGCGGTAACAATATCACCGAGGTTCCATACGAAGCCCTCGAGGTTATGGCGGCGATCCAACATCTCTACCTCCATAACAACAGCCTAACGCTAGTAAAGAAACGTGATTTTGAAAAGTTTCCAACGTTGCTTAACCTACGCCTCGACCAAAACCGCATCTGGAACATCACTTGCGATGCGTTCGTTGGCAGCATCCAGTTACAGCGGCTAAATATGAGTTACAACAATATGAGCGAGCTTTCGCCCACTGCCTTAACTGGACTCGTGTCTTTGAGGGTGCTCGATCTCTCGCATAATCGACTGCGGGGTCTCCAAAACAAGACCCACGGACTCCTTGATGGCTTGCTCTCACTGGAGTACCTCAACGTCTCAGCCAATGATATTGGAACGATCTCCGACAAGACATTTCCACGGAACCCCTACGTTCCTTACCAGCTGAAAGCAGTTAATATGAGTTCCAACTTTTTATCATACATACCTGTTCTCAAACAGCCATCGTTGCAAAAAGTTCATGTCTTTGATCTGTCAAACAATTTGATCAATCAGTTGGAACGAGGCGCTTTTGCAAACCTTACAGACTTGCGACATTTGTCGCTTCGAAAAAATTACCTGCAGATCTTGCGAACAGGCTTTCTTGATTTGCCTAACGACCTAGTTGAGCTAGATCTGTCGTATAACCGCCTATCTGAGTTTACGCCACCTGCAGACGGCCTGTCGCCCAATATGGTCCTGTTGGACTTACGGCACAATAACATCTCAAGAATTAGCACGAACCTTTTCCCGCTCGTGAAAAATCGTCTCCGCCTGTACTATGCAGGTACGTTTCCAGAAAAAGAATTTACAAGTAGCGCTTTTTTGACGCCGAACTATAAAATGACGTTATTAATGTTATATATTAGGATTTTTAATGGGCGTTTTGTA
>VDK00000311-8722_4 [7737 - 7372] (REVERSE SENSE) 
TATTTCCGTAAAATGGAAAAGCTCACAATTCTACTGGCAGGTGATCCGACCGCCAAAAAAACATTTTCAAGTTTGCTTTTTTGTCCTAGACGTATTTTTTGTGCCAAATTTCAGGCAGGTCAAGAAGACAAGAACTCAATCCTGATGAATCAGTGCGGCAGTCCCGAGTTCGAGGCATTCGTTTCAGGTCTCGGTTGGGATGTTGATTTGAGAAGTCACTCGGGATATAGAGGTGGACTTGATGCACACGGAAGCACCGGTCTCACTGCACCATATTATGCTGGTACGTATTCTACAAACAGTGACAACAACCATATTTTTATGGTAGCTCCACGAGTAATTCAATATGAAGGCTCAATAGGAAGT
>VDK00000312-8718_1 [2554 - 2231] (REVERSE SENSE) 
AAAACCTTCTATTCAGGTATTGCTAGCCAGGCACTCGGTATCGGTCAAGCTGCTCTGGACTTAGCGATACAATACTCGCAAGAGCGAATATGCTTCGGCCAAAAGATATCCCAACTGCAGGCCATCCAATTCAAGTTAGCTGATATGGAAACTAAAATGAACGCTGCTAGATTGTTGACATGGCATGCTGCGTGGCTAATGGTAAGTAGCTTGACAGAGCTTATATATCATCGTTTACAAAAACGCATCGCTTTTTTATTATATTTTTTTTCCGGAAACGTATCCGTAATGATCAATTCAACTGTTGAGAACTGCACACTCCAT
>VDK00000315-8685_3 [4968 - 4660] (REVERSE SENSE) 
ACATTTTGTTGGTGCATGTGTGTTATTTTTCACCAGTTGGCGCTATGGTCATCAAATTTAAATATCGCGCGTGTGACCCGCTGGGGTGGAATGATCTCAACACCTGATCGTGTTTTGCAAAATATGGTCAAACGCGCCTTAATTGATAGCGGCTGTCCTCTAGGAGTTATCAATGAGTTGATCGAAAATGCTCATGAACGAAAATGGCCTCGTGGGCTTGATACATTGGAAACACGGCAGCGCAATCGCAGAGCTTTCGAAAATTTTGTGTGCAAAAGGATACCAGGTAAACAGGTAAGCTGCATTTAT
>VDK00000316-8675_6 [6533 - 6231] (REVERSE SENSE) 
GCATTTACGTCGGCTTCTCTTGGTATTTTACCGTCACGTTTTTCAGGAACCTTTGTAGCAGGCGTTATTGCATCAGACCATCCGGAATGTCGAGGGTTCGCTCCAGAAGCCGAAGTCTATATATTTAGGGTTTTTACTAATGCTCAAGTGTCATACACATCCTGGTTTCTTGACGCCTTTAATTACGCTATACTTAAGAAGATTAACATTCTCAACCTGTCGATCGGAGGCCCTGATTTTATGGATCGGCCTTTCGTGGATAAGGTGTGGGAACTCACAGCTAATAATATTATCATGATCAGG
>VDK00000316-8675_7 [6022 - 5060] (REVERSE SENSE) 
AAACTTCGGGCATGTTGTGCGCATTTAGTAATATTTGAGCAAGCCGAGTGTTCTGATTTGTCCCTGTTGGCTTTCAGCGCAATTGGCAATGACGGACCTTTATATGGTACCCTGAACAATCCAGCTGATCAGATGGACGTAATCGGTGTAGGAGGCATAAACTTCGAAAACGAAATCGCAAAATTCTCGTCTCGCGGAATGACTACTTGGGAGTTGCCTTTAGGATACGGACGTCTAAAGCCCGATCTCGTTTCGTATGGTAGTACAGTCTATGGGTCAGCCATGAATGGTGGTTGTCGTTCGTTATCAGGTACATCAGTGGCTTCACCTGTCGTGGCAGGAGCCGTTACACTATTACTCTCAGGAGTGCTTGACCTTTTCCCATTGGTCAATCCAGCTTCGATGAAGCAGGCTCTGCTATCATCAGCTCGCCGACTATCCGGACCGAATATGTTTGAACAAGGCTGGGGTAAACTAAACTTAATTGAGGCCTATCAGGCGTTGAGAGCGTACACACCGCAGGCCACTCTTAGTCCGTCCTACGTCGACTTCACAGAGTGTCCTTACATGTGGCCATACTGTACCCAGCCGCTGTATCATTCAGCTATGCCAATAGTACTCAATATTACCGTCCTCAATGGGATGGCTGTTTCCGGCCGACTCGTTGAACCGCCCATCTGGAATCCTTATCTCCCACAAAATGGCGACATGCTCAATATATCCTTTAGCTACAGTGAGGTCCTTTGGCCGTGGAGCGGTTATATGGCCATGCATATTGTCGTCAATGAGAAAGGGGCCGCATTTGAAGGGGTGGCGCAAGGCTTCGTGAGCCTTACAGTGGAGAGTCCTCCAGGCCCAAACGAAGAAAAACCGCGAAGATCTCGCATTGAGCTGCCGCTTAAAGTCCGCGTAATTCCAACACCCCCCGACATAAGCGTATCCTATGGGATCAGTATCACAACC
>VDK00000316-8675_8 [5120 - 4209] (REVERSE SENSE) 
AGTCCGCGTAATTCCAACACCCCCCGACATAAGCGTATCCTATGGGATCAGTATCACAACCTAAGATACCCTCCAGGATACTTCCCTAGAGATAACTTGAAAATGAAGAGCGATCCGTTAGATTGGCACGGGGACCACATTCATACGAACTTCAAAGAACTATACACGCATCTGAGAAATACCGGATACTACGTCGAAGTTCTCGGTGAACCTTATACTTGCTTCGATGCAAAAAATTACGCTGTCTTGCTTGTTGTTGACCCCGAGGAGGAGTTCTTTGTCCAGGAGATTGAGAAAATCAAAAGAGATGTCGTCGAGGACAATTTAAACTTTGTTCTATTCGCGGATTGGTATAACAGCACGGTGATGCGGAAAGTTCGGTTCTACTATGAAAATACGCGCCAGTGGTGGTTACCTGATACTGGAGGAAGCAATATACCTGCCCTCAACGATTTGCTCGTTCAGTGGAATATCACGTTGGGAGACGGCGTTTTTGAGGGAAGTTACAAACTGGGCAAACATGATATGTACTACGCGTCGGGTACAGAAATTATTGGTTTTCCCAAAGAGATGCTAACAATCACCCGAACACTCAACGACCAAGGAGTCGAAATAATTGGCGGTGAAAGCGGCACGGGGGGACAGAAACGACGTCAGGAGGTCGTTGTAGCGGGCATCCTGCAGACTCGACATAATGAAAGAAAAGCCGGTCGATTATCCATCTATGGCGATTCCAACTGTCTTGACTCGGCACATTTGCAAAGAGAATGTTTCTGGTTACTGAACGCAATGCTTCAATGGAGCACAACGGGACAAGCGCCTCCTTTGTTCTCAAAACAGGACGATCACCGTGATTCTATGGAAGAGAACGAAATTCACTCCACATCACTGCCCCAAAGGGTGAAAGGTAAA
>VDK00000321-8660_1 [663 - 956] 
CTAGACTTCATGAAGTTCACACATACGACCTTTGTACCCGTAGGTGAAATTAACGATGTGCAAATCCCTTTGGACTACGAAACGGAGAAGCATCGGGGATTTGCTTTTATCGAATTTGAGTTAGCAGAAGATGCAGCTGCGGCGATTGATAACATGAACGATGGAGAACTTTTTGGAAGAACGATTCGCGTAAACGCCGCGAAGCCGATGTCCATCAAGGAAGGATCGTCTAGGTATTACGCACATCGTCTTCCCTTTTATAATCATGTAAATGAACTCATTGATTCAACAATA
>VDK00000330-8642_6 [3477 - 3133] (REVERSE SENSE) 
GATAACGCGTCTAGACATCACATTGTAATATACTTATGCAATAATAATAATATTCCAGCAAGACTCGACGGTGGGGGCTATAAGAGATGTCCAAACTCATCAAGGAGCGTACCGATGGAGGAGTTTCTTGCGGTCACAGATGATTATGAGACTCGAACAAGTAGCCAAGGTGGAGGTAAAAAACGAGTTCGCTGGGCGGATATAGAGGAGAGAAAACAGATAGATCGCGCAAAAGCAATCGGGTTTGTGGTTGGTCAGACGAACTGGAAGGCTTTTACAAATTCTGAAAGTGAAGCGAGTGCCGCACTTAAAAAAACAAAATATTTTGACACTGAAACCGATGAG
>VDK00000334-8633_5 [4762 - 3854] (REVERSE SENSE) 
CGTCAGGCTGGAAAGACATCGATTATCTACAAGTTCCTCGAACGAACAGATCATCCTAAACCGTCCGTGGCACTCGAATACTTCTTTGGAAGGCGATCGTTGTTTGGTTCGAGTTCCGATGTGTGCCACATCTTCGAGCTTGCGGGTGGCGCTTCCTTCAAAAAGATGGTGGCAATACCTATAACGCCGCAAAATCTGATGTCACTAGTTGTCATACTCGTGCTCGACCTTTCGGTTCCTGACGAGCTTTTCATAACAATGGATACTCTTCTGACGGCGATCAGAGAACGAATCAAGGATGTGATCGGTCAGAGTGAACAGACGATACCAGGACTTGCGACATCCGTCGATTCCGCAGCCCGTGCACGAATAGGCGAAAACCATCAAGACAGATATATAATGGATATCTTTCCCGTTCCGTTGCTAATACTTGGCACAAAGTACGATATGTTTCGAGATTTTGAACCTGAACATAAGAAGATCGTCTGTCGCTGCCTGCGGTTTCTTGCCCATGCTCATGGCGCGTCACTACAGTTTGTCAGTCAACAAACCCCAGATGTGCTTTCTTCACGAGTGCAGGCCGTTCTGAAAAAAAGGGAAATTGCGAGAGAAAAGCCCAACGTCGATTACAATACAGCCCTAAACATTGCAATCGCAGAGGATTCGTTCGAACACATAGGAATATTCGATGTCACCAATCGGGCGTCCCTTGAGATAGCCAAAAAAGCGTGTCGAGAACTCATGAGGAAGACCTTCGGTGAGAAAGATATCGATATCCACCCAGAAGATTCTGGCCGGGATGCTAACTTTAAAGAGTATGACATCGACATTGTGCTCGCGCAGAAACTTAGGGAACTCGAGCTTGAGGATAGCTCGCAGAATCTACTGAATATGGATATAACTGACCTT
>VDK00000336-8619_2 [850 - 1272] 
GGTTACAGTGCTCGTCTCCCTTCTGGGTGTCGTTTTGGCTGGCCTCCAGGGTACAGCGGACATACCCAGGCAACTTACGGACCACCATCTCCATATGAATTCAGCTACAGCTCACAGGACTCTGAAGGTTCACACAGTCATAGCCAAAACTCGGATGGACGGCGCGTACATGGCCACTACATGATTCAACTAGCGGACGGTAGGAGCCGTAAAGTGGAGTACCACGCTGACGAGACAGGGTTTCATGCCAAGGTTATCACCAATGAACAGGGTACGGAATCGAAAAACGCTGCGGACGCCACATATCATTCATCAGCGATCAAAGGCGAACAGGCCGCGTTGCAATACGAAGGACAATCAACCAAATTCAGAGGTGATAGGAGTAGCAGAGGACATTTCGCAAAGGCATATACTAAGTGGTCT
>VDK00000342-8606_7 [8279 - 8605] 
CTGTCTATTAGCCGTCTACCCGTGGCAGAGCTATCGCGAATTTGGCAGCTGGCTGATATCGACCGTGATGGCCAGTTGGCGCTTGATGAATTCTGCACGGCTATGCACCTAGTCGTATTAAGGAGAAACGGAATCCACCTACCAGCCCAACTCCCTCCGCAACTATTACCAGATATCCCTCCGTTGATTCAAACTAGTCCTCTGCCGGTACAACCGCAACATTCTCAGCCACTCGCTACAGTGGTCGGAAGTAGCGGCGCCTCTGCTGCCGGCAACGCAATCAACCAAACACAACAACAGCAACTTGATAGTAGTACCCATCATCGT
>VDK00000353-8585_6 [1895 - 1608] (REVERSE SENSE) 
GCTAGGTATCTGTCTCCAGAGATCTTGGATGGAACAATGGCCGTGCACCAATTTGACTCGTTCAAACGGGCAGATATGTACGCTCTTGGTCTCGTGTTGTGGGAACTTTGTCGGCGATGCTCCCTTATAGCAGACGAGTATCAACTCCCGTACTTCGATGTCGTAGCGCCAGATCCGTCTATAGAGGAAATGAAGCATATCGTCTGCGACAAAAAGTTACGTCCTACGATTCCCGAGTCATGGCACACAGCTTGCCCGGTAAGAACGATAAACCTACACAGTTATATA
>VDK00000360-8531_11 [2816 - 2436] (REVERSE SENSE) 
TGGGAAAAAGGACTCTCAACCTTAGTTCTATGGAATAATGAAGCAATACATAGCCATTTCACATATGTGACCTGTGATTCTATCTTAGGCAAACCTTTGCACATAGGAATGGATCTGCTGATCGCGAGTTTTGATAGCATCTCCGAGGTAAATATGGATTACACGATTACACTGTACCTGAACCAATATTGGGTAGACGAGCGATTGGCATTCAGTTCCGGTGAGGGCGGAAGCCAAGAGTTAACGTTGTCAGGTGATTTTGCCGAGAAGATCTGGGTGCCAGATACGTTCTTCGCTAACGACAAAAATTCATTTCTTCATGATGTCACGGAAAAAAAAAAATGGTTCGACTCAAATCAGACGGACACATCACGTACGGAA
>VDK00000362-8526_6 [2609 - 2310] (REVERSE SENSE) 
TGTTTCTTCTTAAACAGATGCATCGAATACGCGTCAGATGTGTCGCAGATTGTCAGTGGCGGGTGGGACGGAGCCGTGAAGCTCTGGGATCCGCGAAAACCTATCGGCCCAATTAGCTCGCATTCACAGGACAATAAAGTCTATGCGATAGCCATTGCTGGTGAGCGAATCATCGTGGGAACTGCCAATAGAAAAGTACGTGAGATCATTGTATCGTGTTTGCATGGACATATAGATGAGACCGTTGTAATCTATTGTCTCGTCCATAAGTTGAGTTGCAGAGTTGTTTATACACGAACA
>VDK00000362-8526_7 [1339 - 1019] (REVERSE SENSE) 
TCGGGCATTTTATATAATAATTTCCTTTTGTGCAGAATGAAGGACCCATCGACCAAAATCGAGCATATCTACCCGGTAAATGCTATTGCTTTTCACACGGTGCACGGGACGTTTGCTACTGGTGGCAGTGATGGTTTCGTCAACGTTTGGGACGGGCGTAACAAAAACGACTTTGTCAATTTCATAAATTTCCTACGTCAATTTCGTCGCTTGCATTTTCACCCGATGGAAGCGCACTTGCTATCGCGGCAAGCTTCCAGCATGAGTACCGTCTGGAACAGAATCAACAGCCACCTGCTGACCAGATTTACATTCGACACG
>VDK00000363-8514_5 [6970 - 6503] (REVERSE SENSE) 
GATCGGAAAGCAATGGCTCAGACACGCTACAAGCAGGATATGCCCCCACCAGGGGGCTACGCCAAGATCAGCATTGAGCGTATCCTCCCTAGAAGCTACTTCAAAAGCCCGTATATGATTGGAGGCTCTCTACTAGCCACTTTGATCATGTACAAAGAGTATCTTAAAAACAGAGACAGACTAAGACTTTGGAACCTGGAAACGAACGACGTGTTTGTGTCCCTTCAGCCGTTCCTAGTCGCTGAAAGGGATCGTGCCTATTTGAAGCACATACGCAAGAACTACGAAGAAGAGAAGCTAATCATGAAGGATGTGCCCGAATGGGAAGTACGTAATAGCATACTACCCTATAGCATAACAGAGAGCACTACAAGCTACAAACGCGGCCTATGTAGCGCTATTAAAAGGATTTGCTTTCCTCTAATTTACCTCAGAGATAGCAACATTTGCGTTCGTTTTGGATATCGA
>VDK00000365-8508_7 [7788 - 8372] 
TCCGAAATTGTTTTTTTGCTAGCTGACTGCATATCTATTTCTCGATTTGATTCGCAGATCACCAAAGTGAATGTACAGGAGTGTTCTCAATATAAGACCTGCGTGGATTGTCTGGGCGCCCAGGACCCGTACTGTGGATGGTGTAGCTTAGAGAACAAATGCAGTCAGCGTTCAGATTGTGCGCAGGCCGCCCAAGATCCTCTCTACTGGCTGAATTACAAGAGCGGCAAATGTACCACGATCACACAGGTGCACCCCCCAAAAATTCAGCGAACAACAGCTCGTATCCTCTCGCTAACTATCGGCAATCTGCCGAATCTTGAAGGAAACTTCTACTGCGCTTTTACCACATTTGGAAAGACGCTTGAGACGAACGCCACGAAAACAGCCAATGGAGTCCAGTGCGCGACGCCGCATACTGACTCGCTACCGGCGATCGCCCCGGGCGAACATCACTTTACTGCCAAACTGTCCGTAAGAATGCGCAACAATCCGGACTTCGTCGCTACCAACTTCACGTTCTACGACTGTAGCACCTATTCATCGTATGTAGAAACAACTGGATTGGTTATAATTATTTATTAT
>VDK00000366-8507_9 [3252 - 2422] (REVERSE SENSE) 
GTATCGCGTTTGCGCTCAGATGACGGTCAGTTCCGGGTGCGTGTTCGAACCTACAAGGTGGTACCGCTATCTCGCTATGTCGGGGTCATTGAATGGGTGCGCAATACCACGCCGTTGGCCGGCGTCCTTGTCGGTAGAAAAGACACGCTTCACGAAAAATACAATCCAGCCGGAAGCTTGCATCCGCGCCGCGCTCATGCCGCTATGCAGGATTTGGCTAAGGCGCCTACAAGCGAAGAGAAAAAGGCACGCTATCTCGAGTTATGTGCGCAATTTCCGCCAGCGTTTCGATTCTTCTTTCTTGAACGATTTCGTGACCCGGTCGCGTGGCTGGAGCGTCAACGAGCTTATGTAAACAGTCTAGCGATTACGTCCATGGTTGGCTACATAATTGGGCTCGGGGACCGTCACACCAATAACATTCTTATTGACTGTGATACTAGTGAAGTGGTCCATATTGATTTGGGTATCATATTCGAACAAGGCAAACTATTGTACACACCGGAATTGGTGCCCTTCCGTCTAACGCGAGACATGGTCGACGGTTGCGGAATATTTGGCGTCGAAGGCCAGTTCCGAGTGACATGTGAGCGTACGCTTGAGATCTTGCGTAAGAACTCCCAGTTGTTGATTGCTATAGTCGAGGTTATTCTCTTGCACGATCCCCTGGCTTTATTTTCAGGAAAGGCCAAAGCCGCAGCCGGACGTAATAAAGATAACCCACTCAAAGAGGCGCAGAAAAATTTTACGAACGGTAAAGAACTATTTCTTTGTACTTACAAGGTACGCGCACTTGCATGGCGCGAAGTTATTGTCTACACTATACACGAG
>VDK00000371-8495_4 [7277 - 7606] 
TGGAGTGAACTTAATTTTCAGTGGAATTTCCCCAATGCCATGATTACTCGAAAAATTGGTGCCGCGTTGGCTGTGGGGTGCACCGTTGTTGTCAAACCGGCACAGGACACCCCGTTATCGGCACTGGCAATTGCGGAGCTGGCTGAGCAGGCAGGTTACCCAGCTGGAGTTGTCAACTTTCTCCCAGCTTCCCAAACGAATACTCCAAGCGTGGGCACAGCTCTAGCTACGCATCCTGATATTCATGCGCTTAGCTTTACTGGTAGCACGGCTGTAGGAAAGGTATCTGAATCTAATCGAGAATTTTCAATATTTTGTTTGATGGACCGA
>VDK00000371-8495_12 [3340 - 1973] (REVERSE SENSE) 
TCAGGAGTAGCTTTTCCGATATATCAATATTTTATAAAAATTGTATTCACTATACGTATTAGAGTAATTTGTGATCACGATTTTCTTAAACTAACATATTGGCCGTTCACTATAATCAAGCAGATTGAATTGCACTCAATTTCAGCCCTAAAAATGAACCACGCGGTTCGTAAGGACGTGCTGGAACAGTATGTCACAAGCGGAAATGACGCTGTAGAATTTCGTCTTGTACATACGGCAGCTGATCTCAATAAGGAAGAAGGCACCTTCAACCCGGAAATGTGCCACCAGTTCTTCGGTGAAGGAGAAGCAATATTTGGCTATAAGGATCTTATTATTCAACTGTACTTTGCTGCTGGTAGTCTAGAAATCTTTCTTGGACAGAAGTTTTCCGAAAAGATATCTCCTGACAAGGCTGAAGACGTAGAAGCTGACGACGTTCTTGGTGTGATTAGTGAGAAACTGCCCGAAAATGATTTTTACACAAATCTCGATGTATTCACCAGCAAGCTGCAGGACGAGCGAAAGTTCAAACCAATGGGTGAACTCCAGCACCAGTGGAAGCCGGAAAGCAGTGAGGTCACGTACGAAGTTTACCACAATATGGTTGCTGACCCGAAATACCGAAAGTATCATATGCGAATGGAATCTTTTGTCATGTGGTTCGTTGACGGCGCTCAGTACATCGACACAGAGGATGAAAATTGGAATTCATTTGTATTATACGAGAAACGCCGTGAGGGGGAAAATACGTGGTACACCTTCTGTGGTTATTGCACAGTGTACAAGTATTGGGCGTATCCCGATAAGCAGCGCCCTCGGGTCTCACAAATCCTAATACTGCCACCTTTCCAAAGGCAAGGTTTGGGTGCCCAGCTCCTTCAAATGGTCTACAACTACTATGTAGGCCGGGCTGATGTCGTTGACATTACTTTCGAAGATCCTTCCGAAGAGTTGACAAGGGTTCGGGATTATATCGACGCTAAAAACTGTCAGAGACTTGCTCCATTTCACGCTGCCAGGCTAGCAAAAGGTTTCAGTGAGGAAATGCGTGTAGAGGCTCGTGAAAAACTGAAAATTGGTAAGCGTCAAGCACGACGCGTTTACGAGATTCTCCGCCTAAAGAACACCCAGCAGAAAAATGCAGCCGAATACAAGAAGTACCGGTTGGATATTAAGAATCGTCTAAACGCAACGGCTCGTCAAGAACAGATCAATCTTGAAAAGGCAAAGAAAGCGTTCAAGAAAGAGGGCGCCTCGTACGCCGAATTACACGCGTCTCTCGATAATCGAATAGAAAAGCTCGATGCTGAATACAAAGAGCTCGAGGGCGAATACCTCAAAGTTATTGAGAGATTAAACAGAGAC
>VDK00000372-8493_3 [6065 - 6400] 
TTCGGTAGAGATAGCGCTAATTGTTTTGCTATTATTGTTAATCTCTATTTTGGACACTCATTAATTGAAAAGCACTTCATTAGCATTGGCTTTGCGATAGCTCGTCGCTTAGGGCAGGAGGGCGCTAACATCGTGATTTCATCGCGGAAGCAGGCCCACGTCGATAACGCGGTGGATCAGTTATCTAAAGAAGGACTCTCTGTAACTGGGGTCCCTTGTCACGTAGGCGACACCGCGCAGAGAGCGAATCTTTTTAAGGTTGGTGCACTGTGGGCTTGCCAACAATATCTGTTATTGTCATTATCATTTGAACTCATACAACAATCAGGAGATGGC
>VDK00000382-8458_7 [5943 - 3958] (REVERSE SENSE) 
CAAATTATTTTTTGTCATTGGTTTTTTAAGGTGTCGGCAGAATGCACTCGGCGCATAGCAGCAGTGGATGGTGCTATTAAGGCAATCTGCTCGAAGCTTGTGACCACTGACGTAAAGAAGTCCCGCACATCAAAGGATCTTTCGGAGCAATGTGTGAAGGTATTAGAACATGTCTGTTCTCGCGAAGCGGCAGCTGTGTTCGAAGCGGGAGGCCTAGGCTGTGTGCTTGAGTTCATTCGTGAGCATGGGGCATTTGTACATCGCGACACGTTGCATTCAGCTATGTCTGTCGTAAGCCGGTTATGTGCTCGCGTTGAACCAGGTGACCGTGTAAGTCTAGCAGCGTGTGTGGCCAGCCTAAGCGCTTTGTTGGAGCATGACGATGCGTTCGTTAGTGATGAAGCACTTCGTTGTTTTGCGTCTCTTGCGGATCGTTTTGCGCGGCGTGGCCTTGATCCTGCCCCTTTGGCAGACAAGGGCCTCCTAGCATTATTGTTGACCAAAATGGAGGCGGCTGCTCGACTTGCTCAACAACATCAACCGACATCTGGTAGTAGCATGGCGACGGTGATTTCGTTATTGTCCACGCTCTGTAGAGGCTCGCCAACTGTAGCCCACGACCTTTTGCGTTCCAGATTACCCGAAGCGCTGGAAGCCGCTCTACGGTGCCCTGACGACCGGAGCGTACTAGACGCTATGCGGCTGGTGGACCTTTTGTTAGTTTTAATTTTTGAAGGTCGAGGCGCTCTTCCAAAGGCTACGGGCTGTACAGCTAGTTCGGCCGCTCGGGGATCGTGTACGGAAAGGACACACCGTCAACTAATTGACTGCATCCGATCTAAAGACACTGATGCTTTGATTGACGCGATCGAAAACGGTTCCGTTGACGTGAACTTTATGGACGATGTCGGTCAGACCCTACTCAATTGGGCATCTGCATTCGGCACTCAGGAAATGGTCGAGTTTTTATGTGAGAGAGGAGGAGATGTAAACAAAGGTCAGCGATCATCATCTCTTCATTATGCGGCTTGCTTTGGCCGGCCCGAAATAGCCAAGGTGCTTCTACGACATGGCGCAAATCCAGATCTCCGGGACGAAGACGGCAAGACTCCATTAGACAAAGCTCACGAACGAAATGATCAGGGCCATCGTGAAGTTTCAGCAATTTTGCAATCGCCAGGTGAACTGATGTGTAGTTCAAGTCTGGCTGTCAATTCAGCTCTCGATAATCTAAGTGAGCAGGACGTTCCGCAGGAGCCGCAAGGTGATCTTGCGGTTGCACCTGTATTTCTACGTAGCCTTATTCCAGTGCTATGTCAAATCGAACAGCATTCGCTCGTACGCTCCGTACAACGGTCTGCACTTAATCTACTACGTAAGATGTTACACTATATTGACCCAGCCTTGTTCACGGATATGTCATCAGCCGAATTAGCACTTATGTTGGCAAACGTTATTTCGCAAGTGATCGATGCTGAACAGGATCAGGACCAAGACACGCTCATCATAGCTTTGCAGATGGTTCGGGACGTTTTGAGCAAAGCACGACCCATTTACATGGATTATTTTTCTCGTCTTGGCGTTCTGTCCAAAATTGAGGCTCTCGCCCAAAGCGGACAACAACCCACACAGGGCACTCAATTAGACCTGCAAAGCGGCGATGGTGGAAATGAAAGTGGTTCTTCGCAGAGCACAGATACAAGCTCAAGCTCCGGAGATGCTTCCGAAATCATTGCTGGAAGAGCATACCATTGGAAGGACTGGAATATTGTTCGGGGAAGAGATTGTCTCTACCTTTGGAATGAGTCAGCTGCGTTGGAGCTCTCGAACGGATCCAATGGCTGGTTTCGTTTCATTCTCGACAACAAATTACAGACCATGTATTCAAGCGGATCACCAGAGGGAGGTGCGGATTCTTCAGAAAACCGTGGAGAGTTTGTCGAAAAGCTGCAACGAGCTCGCAGTCAATGCAAGGTGGGTAGCAAG
>VDK00000382-8458_11 [1969 - 1277] (REVERSE SENSE) 
AACAATCCGATTATACTTGAGTATTCTGGAGTAGACTTTGACACTCAAGGTCTCTTCTACTGGATGGGCACTAACGGAGGCCTGCCTGGAATTGACTGGGTCAATCCAGCTCAAGTTAACCTGGTCGTTGTGTCCTGTTCCGAGGGTCGCAATCTACCTTATGGACACCTTGAAGATATCCTCAGCCGTGACACATCGGCGCTCAACTGCCATACGAACGATGATCGCAAAGCTTGGTTTTCGATCGATCTTGGTGTGTGGCTTGTTCCCACACACTATACGCTGCGACACGCTAGAGGGTATGGACGGTCTGCGTTGCGCAACTGGCAACTGCAAGGATCTCGTGATGGAGTCACTTGGACAACACTCTATACTCATCAAGATGACTGTTCACTCAATGAACCGGGCTCTACGGCCACTTGGAAGATACCAGAGCTAAGCCAGAATCTTGACGCAGGACAACCCCGTGGGTGGAGACATTTGCGTATTCAGCAAGCCGGTAAAAACGCATCTGGACAGACCCATTACTTATCGCTATCAGGCATGGAGGTGTATGGCAAACTGTGGGGAGTTTGTGATGATCTGGGTAGAGCGGCTCGAGAGCATGATCAGGAAATGCGTCGTCAAAGAAGAGCAGTTAGACAGCAACTTAAAGGTGAGGAAGCTGCTGAAGCCTATTATTGTAACGGTTAT
>VDK00000382-8458_13 [1218 - 577] (REVERSE SENSE) 
TGTGCACTGGTAGTTAATGCGCTGAGCATCTTTTCCTTATCCCGAATGTTATTGGTCACCTTTTCAGCAATGGTACCCGGTGCACGTGTAATGCGTGGTCCTGATTGGAAATGGCGTGATCAGGATGGATGCCCGCCAGGAGTCGGCACCGTAACAGGCGATGTGCACAATGGTTGGATTGATGTAGGTTGGGATCATGGCGGATCCAACTCGTACCGGATGGGCGCCGAAGGCAAATATGACCTAAAGCTGGCAGGAAGCGGAGGGGCACCAGGAGCTCAAGGAACAGAAGGCTGTCCCGCTGTTTCGTCTGCAGCTGTGGCTATGGCTGCGATTCGCGCAAAAGTTCGGGGCGTTACGGTCGATTCATTGAAGGGAAGGCGGTCGAAAACTGTGAGCAGTGGGTCGCAGGTGGCACAAACTTCATCTGTAAGCGTTTCACCTGGCGCTTCCGCGTCCATGTCTGTCTCGGTACCAAATCTATCCACCCAACATCCTAATAAGCCGCTTAGCGCCAATAACGCCGGAAACACTATAGGAAACACAGGGCTTGCCTGTTCTACTGAATCACAAAGTAAGTGGAAAAACAAATTTTGGTGCGCAGATATTGTAACAAGCGTCATTTTATTCGCAGAGGGAAAT
>VDK00000389-8443_2 [4613 - 4945] 
CAAATTGGCTTCGAATTTTTTGCGCAGATCGGGGTCCTTGGCTGTATGGCAGAGCGATTGAAAACGACTCTGCTCGAAGTCGAGAAGAGCGTCGACGTTATTGCAGGCCCAGATAGTTACCGCGATCTTCCACGTTTGTTAGAGACTGCGCACGGGGGCCAGACAGGTGTAAATGTTCAGTTGTCATTGGACGAAACTTACGCGGACGTAACACCTGTTCGACTAGATGCGAACAGAAAGACTGCCTTCATTTCGATTATGAGAGGATGCAATAATCTGTGTACATATTGTATCGTCCCTTTTACCAGAGGTAGGTGTATTATGGAGTCTACA
>VDK00000389-8443_3 [5691 - 6266] 
TCGTTTTTGCTATCCACAGTTTGTTTAGCACAACCTATATCGGGGATTTATAGCTCTTTAATTTGTGAATATATGCGACGCATTGTTCGTGTTATACACGAACTATCGTCCTCACTTTTTGTAGGTGTTGGCCTGGCGAAAGGCTTCAAACAGCGATGCAAATTGCCAACTAGCGGGCTTGGCTTTGCCGACCTCCTTCATCAAGTTGCACAAATCGACCCGGAGATGAGAATCCGGTTTACCTCGCCACATCCCAAGGACTTTCCAAACGAAGTTCTCCAGGTGATTTCGTCGCACCGAAATATCTGCAACCACCTCCATTTGCCGGCTCAGAGCGGTAGCACGGTCGTGCTAGAGCGCATGGCTCGAGGGTATTCGCGTGAGGACTACCTATCTCTGGTGGAGACAATTCGAAGCTATCTTCCAAACGTTGGGCTAACAAGTGATTTCATTAGTGGATTCTGCGGTGAAACTGAGGAAGACCATGAGATGACAGTCGATCTCGTTCGAAAGGTTTGTCAAGTCTATGGAATCGATTTGTCTTTTATTAGAAGTTGCTTTTTTCTAATTAAAGAA
>VDK00000410-8392_1 [475 - 807] 
AAAGACATTTTATATGTATCCCAAACTGACATATCCAAAAGCCATTCTTATGTGGTTCTTATTACGACTTTGCTATGGGCTGCACAGAAAGACAATTTTATCGGCAAGGCAGCTCTGATCAAACAGAAAGATCAGGGTGTGAAGCGACGTTTTGTCCAGCTTCTGCTAAAGGACCACGATTATGAAACGGATCCATGGCCATGGGGCGGTGAGCCAATCTACCTTAACGATCGAGTCGTTGGCCGAGTAACAACTACTGCGTACGGCTTCACGCTTAGCACCCATGTACGTATGAGAATATTAGAAACTCACTACACTTCAACGTTCACACAA
>VDK00000411-8388_8 [5391 - 5110] (REVERSE SENSE) 
GACAACTGCAAGATCCTTTATTCATCGCCTGTTCAAACCGACGACTTTGCAGGAGTTGAAGAAGCGACACGTGACGGATGTCGTTCGTGTGTGCGAGCCGACATACCAAACAGAGCTACTCGAAAAGGAGGTATTCGAGTGCACGACATGCAATTTGAGGATGGCTCCCCACCCCCAGCCGCTGTAGTTGATGAATGGCTTGACCTAATCCGCAACCGTTTCAAGGAGCGACCTGACGCCTGTATCGCCGTCCACTGCGTCGCGGGACTTGGCAGGTACATT
>VDK00000412-8386_3 [5124 - 5465] 
TTATTGTCATTGATAATACGCACGCAGTCACACCTGGGTGTACACATGTTTTGTGCTTGCTATATGTGTGTGCCTAGATACATGCCTGACTGGAGTGATGAATGCACACACTTAATCTGTGCATTTGCGAATACGCCGAAATGGGCGCAGGTAGCAGCCATTGGCGGTAAAATTGTTACGCGCGATTGGATCGATGCTTGTAAACAGGCCGGTGCGCAGATCGCTTGGAGAAATTTCAAATGCGGGAAGTATCGAGACAAGGTATGTAATGATGCGGTAATGATACTTATCTTTTCCAAAAGTTCAATAAAGTTGACGCCTAAGGAAAATTGCATAAAGATG
>VDK00000419-8375_6 [4006 - 3734] (REVERSE SENSE) 
TTCTGTTTCTGCGAACCGGTTATATTTGACCACTTAGTGTTATTAAATTATTTGGCATTACAGATGTCCAGCCGCAACTGGGATCTTAGTTGTAAAGTTTACATTGGCAACTTGGCCAACCACACTTCGCGCCACGACATCGAGTCGGTGTTCGCCAAATACGGCAGCCTGCGCGATGTTTGGGTGGCACGTAATCCGCCTGGATTTGCCTTCGTCGAGTTTGACGACTCTCGCGATGCAGAGGACGCCGTACGTGCGCTTGATGGATCCAGG
>VDK00000426-8356_1 [3520 - 3888] 
AAAATTAAATTTTTTTCATTCGTACATGACTTTATGAATTTTACAGCGTTTCAGCTAGTCACGAAAATGCTTCTAGGAATTATGTCACATGGCTGTCGTTTTGGAAGGACACTAGAGCTTGTCAAAACGCTCTTCACTTTTCGCAGGCTATCTAACGACAATCAAATGGCTGTGAGGGTACGGTTTGCCCCAAGCCCAACTGGAGATATGCATCTCGGAGGGCTACGCACAGCCCTGTACAATTTTCTCTTTGCACGTAAAACCGCAGGCCAGTTTATCTTGCGCATTGAAGATACCGACCAGAGCAGGTTGGTCGATGGGGCTCAAAAGAGGATTGTTGGTACGTCTATTCACATCAATCTAGTGCAA
>VDK00000426-8356_3 [7937 - 8206] 
CTGACGTCCGCTACTTTTCCATATAAAATAGCTAAGTGTGAGAAATGTCTGTCCTGTTTTCAGAACGGTGCTGCGTACCGTTGTTTCTGTAGTGCACACCGGTTAGACCTCATTCGTAAGGACGCCCAACGTAGGAGGGCGATTCCGAAGTACGATAATAAGTGTCGCCACCTTACAGCGAAAGAAGGTGCTGAATTAATAGCTAAGGGCACACCACACGTAGTACGCTTCAAGGTCAGTTATTTGAATCGTGTTAGAGGTTATCGCTTA
>VDK00000428-8349_2 [673 - 1023] 
GCATCATTTTTGGGTGTTTCTTTCGCCGTTACGGAGGTCCGTGGTCGAAACGAGAAGTTATGTACATCAACTTTCCCTGGAGAGATTTTTCTTCGGATGCTTCGCGGCCTCATCCTTCCCCTTATCACAACGTCAATGATCGCCGCCGTAGGCGGACTAGATGCCACTCTTTCGGGCAAAATTGGCTTTCGCGCCGTTACGTATTACTTCAGCACGACGTTGATAGCTATTATTCTGGGTATCGTGCTGGTTATCACGATCCAGCCAGGAGCGGGTGATACCGATATTGAGGCTTCGAAAACCAGCGCTCGTCTTGTCACGACAGCCGACACACTCATGGACCTCATCAGG
>VDK00000429-8346_1 [3320 - 3628] 
CCTGCGGTATTCCAGACGTCAATTTACAAACTAATGCCACTACGGCTGTCATCGAAATGTTGGGGAGTCATCAACAATATTTCACTACCAAGCCCGTTTCGAGCGCCGGTGATTAGCGCTTTTTCATGGTACACTGGATGTAATATCAGCGAGGCAGCTGTTGACGATCCGCGAATGTACCCGAATCTCGGCGAGTTTTTCCGGAGGACCCTCAAGCCTGGCCTGAGGCCCATCGCACCAGGAGATTGTGTTGTAAGTAAGGAATTAAATCAAGCATTTTGCCGGAAAACGTATTGTGCCATCTGCTTA
>VDK00000429-8346_5 [8344 - 7136] (REVERSE SENSE) 
TCGGTCCATCGGGCTCTTTCGTACAACAGCACCATTATCAAAGCAATTTTAACGTCAAAAACGTTAACTGAAGCTACACGTACAAATGTCCGGCCAATTCCTCTTGTGGGAGGAGGCGTTGACGTGGTAGATTCAGGACCTGGAGGACTGGATCGTACGGGTCTAGCAGGCTGGGGTCCTACCGGAGAACAACAGTGGACGCCTGCTCTCACGACCGGTGTGGACTGGAAGTCACTTGTAATTCCTGCGTGCTTACCGCTCACTACAGACTATTTTCCGGATCCACACACACTGGTTGCAGACTATACGCTATCCGACTATTGCTTGCTACCAGAAGATATACCACATGCGAGTGCGGCTTCGAATCTAAACCGGGACGTGCAGGTTTATCAGGAGCTCGTGTGTCAACGACTCCAACAGGGCTTCCAAATTGTTACCCTGCCACCTAACCATCCGTATAAGAACTCACGCGCACCGCTAAGCAGTTTTCCCGATCAGCGGGGCAGAAAGGATGGAGGTGGCGACAAGCTGGAGCCGGACGAATGCCTTATGAGTATTGCAGCGATATTCCATTCGGTGCAACTTGGCTCTGCGAATGAGATTGCTGTGAAACAATATAAGCCTCGTCAGGCTAGCCAGGAGCTTAATTCGATTCCGTACAGATATCAGTTCACCTCGCCAGGAAACGAAGGTTATACGCATCTAGCAAAATGCATATTTCATGCCGAAAGACTAGAGACATTCAATTGGAACTATCTGGATCACTACATTTGCGGCGAACGAGAGTATTTCCTTCATAAGACCAACAAGTTTTGGCGGTTTCGAATGTTATTATTACCAGGATCACCTGACGCTATTCGTAGCATCCAGGAGAATGGGCTCGTTAACATCTACCCGATTGATGGACACGGGGTATTTCCTGACGAGCGAAGTCAACGTGAAGGTGTACTCAAATTCTTTGAAATTCTCAACAAAATTAAGCCTATTAGTAGTCAGGTGGCAAACTTCAAAAGCCATTTGACACCGTCTTCCAAGTCAAACATACGAAGAAGCAGCTTTGGGCAGGTTAGTATCATGACCGTAAAAGCGGTTTTACAACTTCTTTACACTTTAAGGAGAGAATTTCTTATTGTTTTGTATTACTGTTCAACGATCTATGTGTATTGCTCGAAAATGTATTGTAACGCATCACTGTGTTCTCAAAGCAAC
>VDK00000429-8346_7 [5407 - 4823] (REVERSE SENSE) 
CATGCTCCTCATAATTTTCTCTCAGACATGGTTTTAAACTGGGCACGGAAAGCAACATCATTCGGACTTCAATTAGTTCCTATTCCTTGTGAACCGTACGCTCTACCAGGATCCGCCAATTCAGATCCTCTTCGCGGGCCAATATTTGTTCCTCTTGCTGTAGACCAATTGCCCGACCCGCTCACGTACTCCCAGCTGCAGAGCTTCAAGGGGTACATTTTGCGCTGTTTCGGTTTCATTCCACACCAAGATCTCTACATCGGTGCCGAAAAGGAGGCGGGGAAGCTTGTGTCAAGTTACGAGACTTTCGTTCATTGCACGGGTGGAATGTTTCTCGTTCCAAGTGAGGATAACGCTGAGGAGCCCTACGACACGGGATTACGTGAGCCACTAGGCAAAACTAAATTTTCACCAGAGCCTGAATCACAATCAGAAGAATTGCCAAAGATTTTGAACAACTCGGCCACCACAGGCAACCAATCGACTAACGAGTGTCAAAGCAGGACAGGCTTCCTTTGGAGCTACAACTTTATGATCACGAAACGGTGGAAAAGTACTGCCTCCATCGATGAACACTTCATGAGG
>VDK00000434-8339_3 [3679 - 3960] 
TCCCTATATGACGAATTTTCACTGAAGTACAACAGGGAATCAGCGTTATTATTTCGTGAGCGCATATTGTTTGTAAACGATTTCAGTGGATGGTCCCGACTAATTATCGAGAAACCGTTCGGGCGCGATCTGAAATCCTCTGCTGAGTTATCTCGTCATCTTGCGTCAGTCTTCAAAGAAGAACAGATCTATCGTATAGATCATTACTTAGGAAAAGAGATGGTCCAAAACCTCATTACCCTTCGATTTGCTAATAGGATCTTTGGACCGACTTGGAATAGG
>VDK00000434-8339_4 [4240 - 4521] 
AATATCACTGTTTTTTGCATTTCTTTTGTATACACGTGTTTTCCTCATGCTTACAGGGACAACATAGCCTGCATTGTGATCACCTTTAAGGAAGATATTGGCACACAGGGTCGCGGTGGTTACTTCGATCAGTTTGGAATCATTCGTGATGTCATGCAGAATCACTTATGTCAGATTCTCAGCATTGTGGCAATGGAGAAACCCGTATCCACGAAGGCCGATGATATTCGAGATGAGAAAGTTAAGGTAACAACATTAGAGTCCCCTTCCATTGTTACTCTA
>VDK00000434-8339_5 [5049 - 5441] 
GTTCTGAAGTGCGTGTCCCCGATTCGGCTAGAAAATGTAGTTCTCGGTCAATATGTGGGTAATCCATCGGGCACTGCAGAGCAGACGCAAGGCTATCTTGACGATCAGACAGTGCCTCGTGGTTCCATTACTCCCACGTTCGCTACAGCCGTATGTTATATTAACAATGAGCGTTGGGATGGTGTTCCATTTATTCTGCGATGCGGAAAGGGTATTTATTGTTCGATAAAAAAGTATTTATTTGTTATAATAAACATAACGATTATTAATTATGCTCGAGTGTGGGTTAACACCCTCGGGATTCTCATTGAGAATATTCTTGTCTTGATAATGCATAAAAACCAAACCCAAGATTATCTTGACCATGTGGTTCCCTCACTCTCAAGTTTGCTA
>VDK00000434-8339_6 [5789 - 6073] 
CCCGTTTCTACTCTAGCACTGAACGAACGCAAGGCCGAGGTGCGTATTCAGTATCGCGATGTTCCTGGTGACATCTTTGATGGACAAACAAAACGTAATGAGCTTGTAATGCGCGTACAACCCGGGGAAGCCGTCTACGTGAAACTGATGAACAAGAAGCCAGGAATGTCGTTCGGAATCGAGGAAACCGAACTAGACCTCTCGTACAATAGCCGATACAAAGTAAGATCAGCAAAAGCATTCAGGCTGGGTAATAGTTCCATGAATGTCTTCCGCTTCTCGGGA
>VDK00000440-8317_3 [8295 - 7939] (REVERSE SENSE) 
TATCACATACTATTTTATAATTTTAGGGAGGCGATTCGAGCAGCGTGCCGTCATGCGTGGCGAGGCTACAAACGATTTGCGTGGGGCCACGATCACCTATTACCCATTTCGAAGCGTTTCGAAGACTGGTTTGGACTAGGTTTAACAATTATCGATGCTTTGGATACGCTGTACATAATGGAACTACAGGATGAATTCCAGGAGGCCCGAAACTTCATCAAAGATGAACTGAATTTCAATAAGAATAAAGACGTCAACTTCTTTGAGGCATCAATTCGAGTTTTAGGCGGGCTTCTCGGTACCTATACTTTAACCAAAGATCAATTGTTCCTTGACAAAGCGGTAAGCTTAAATTTA
>VDK00000440-8317_4 [6966 - 6691] (REVERSE SENSE) 
AATTGTGTACGACAAAATATTGCAATGCTTCAAATCCAATCGCACCTCTTTATGTTTGGGTCGTGTATATTTGTCTATTTACAGAAGGACATCGGAGATCGTCTATTGCCAGCATTCAACTCACGCTCCCGAGTTCCGTTTAGTGATGTCAACATCGGTGCAGGCGTGGCTCACGGTCCCAACTGGGCGCAGGATTCTACTGTGTCCGAAGTGTCTAGTGTGCAGTTGGAGTTCCGTACACTTTCTCGTTACATTGGTCAGTCGAACCGCTTTACT
>VDK00000440-8317_6 [5349 - 4870] (REVERSE SENSE) 
AAAACAACGAATTTTCATTTTTTTCATTTTGCAAATCAATGTGAAATAAACTCTACTAAAATTATAATTCTAATAATGTACAAATCTTTGATAATTCCAGACGATCCGAAATATGAACAAAAAGCATTCTTTGTTTCCGAGCACATTCATAGCCTTACGAAGCCACGCAATCTAGTGCCTATGTTCATCTCAACAGACACAGGCCGCTTTGGCTCAGACCAAACGATTACGTTGGGTGCTCGTGCCGACTCCTACTACGAATATCTTCTAAAGCAATGGATTCAGACTGGAATGAAAATTGACTTCCTACGTGATGATTATCTAGCAGCTATGGAGAGCGTGCGAGAGCATTTAGTTCGCCGAAGTGTCCCTAGCCAACTTCTATTTATTGGAGAACTTAAGGGCAAAAACTTCTCTCCAAAAATGGTCAGTATGCCTAATATATTCCACAATCTGTTCTGGCTCGCCCACAGTTTATTT
>VDK00000440-8317_7 [4841 - 4527] (REVERSE SENSE) 
ATTTACCGTCGCGATGCAATTTATATTTTACTTTTCGCGGAAACATATCGTGACCAATGTGAGTCACATGGTTTTTGCATGATCTTGTTGCAGGATCACCTGGTTTGTTATTTACCAGGAACTCTCGCTATGGGCCATTTCATGGGAGGACTCCCTAAATGGCACTTAGAATTAGCGGAGAATCTTTTGCAGACGTGCGTGAAAATGTACACAACAACAGCGACCGGTCTCAGCCCTGAAATCGTGCACTTTAATCTTGCTAAAAATGGAGATCATGATATTATAATTAAGGTGGGTGACACCTACTACTTGGCT
>VDK00000440-8317_8 [3792 - 3520] (REVERSE SENSE) 
CTCGATATCTATCGCATTGAACTGCTTTCGTCGTTACTCACGCGTTGTAAATTTGCATTTCAGGTTACATCTGGAGGATACACATCGATCGGTAACGTCCAGAATAAAATGTACACTCGACCAAGAGACAAAATGGAGTCTTTTTTCCTTGGAGAGACATTAAAATATTTATATTTAATGTTTGCCTCCATAGAAGACTTGGAAAAATATTCGCCGAAGAAATTCGTGTATAATACTGAAGCACACCCGCTCCCAATATATGATCATCAGTTA
>VDK00000441-8316_4 [7198 - 8313] 
CCGGCTGAACATTTTTCTTGGCCAATCGTGACCTGCTGTACCACAGCTATAACAGTTATTATGTTTCCCGACCAAAATTGTAGTACCGATGAAAGTAATGATCCAGATAGAACAGCAGGTATTCAAACCTTGGTTGGTAAGACTCAGCTTCTTGTACACAAGTCTCTTAGAAAGGTGCCTTTACGGGACTTCGATTCGGAAGTGCGCGCTGCCCGGGACCTCGCGTCCGAAATCTCGGTTATCATGGACATCCATGAGAACAGTTTAGTCATTATCATGGAATTACTACTTAACAAAATGTTAAGCGGGAATTCGAAGCTGGTTAATTTTGCGTTACAGGGTGTCTGTTTCGCTAATAGCGGTAATGTTATTTCCGATTCACTTGTGTCAGTGTCATGCGATCAACGCGACAACCACTTTATGGTGTTTAACAGCAGCTTTTTGTGCGTCCCTTGCGTTGTACCGATCAACAGCCGCCACATTGGCGTGTGTCGCTTAGCTACTCCAGTCAATTTTGGTTCAACCGCAGAGCGGGTTTATTTCATCGTTGCGGCAGTAACACCACTTAATACCAAGGCTACGAAGACTCCACTTGAGGTATTACGAACATTCGCGACGCTACTGTCTAACCCATCAATACGTCATCGACTCATCGACGAAGCTAAAACAGAGGCCGACTTTAAAAGAATTCTAACTGATTTAGATAATTTTGTCCTCTTTCAAACCTCGACAACAGATGGCGATTTCGAACCACCAGCGAAGTCTAAATTTTACCCATTTCGAGGAATTATTCAGGATCTTCGACGGCGACTTCCCCACTATCTGTCAGATTTCACTGATAGCGTTAGAGACCAACGCTCGATCTATAAGACGATATCCACTACGCTGTTTCTCTACTTCAGCATTCTACTGCCGGTGATCGCGTTCGGAACACTGAATAACACCAATACCGATGGTCGACTGAACGTCCGGAAAACGCTTATCAGTCAGGTGATCGGAGGTTTATATTTTTCTTTGATCAGTGGCCAACCGCTTGTCATTTTGATGACTACGGCGCCGCTTTCACTGTTCGTAAAAATCGTGCACAGTATAAGCCAAGAATGGAAAACTGATTTC
>VDK00000445-8313_12 [3018 - 2692] (REVERSE SENSE) 
TTAGCGACGTCGCGTCTAAGCGCCAGAGGTCGTAAGCGAGCATTGTCTTCATCGCCGTATTCGGAGGCGTTTGACGTCAACTCAATGATCCGATTCAGCCCTAATCAGCTCGTATCGTTCATGAACAGCCCCCGAACGGGCTCGTACGGTCACCTATCAGCAGGCACCCTCAGTCCCCTGCATCAGCAGTTATTACAGCGGCACTATCCACACCATCCGGTTGCAACTGCCCTAGCGCCGCCGGTTCCTGGAACGACGGACCTCGGGACGGTAAGTAATTATCAATATCAGTATTACTGTCAATCATCAACGTGCGTGAACTACAAG
>VDK00000446-8310_2 [4013 - 3720] (REVERSE SENSE) 
ATCTACGTTATTGATAGTGCGGATCAGAAACGATTTGAAGAAACGGGAGTTGAGTTATGCGAACTAATGCAATGCGACAAGCTGATGCGAGTCCCACTGCTGGTATTTGCCAATAAGCAAGATCTCATGAATAGCGCCTCTCCACAGGACATAGCTGAAGGCCTCAACCTGCAGGGCATCAAGGATCGGACTTGGCAAATACAGGGCTGTAGTGCGCTTACCGGAGAGGGTCTTAAGGTAATTGTATTAAAAAAATCTTTGTTTTTTATTCGAATTTTTATTAACCCACTTTTT
>VDK00000452-8294_8 [775 - 419] (REVERSE SENSE) 
AATGCATCAAAAATTTTCCTCCTTGCGCTTACTTTTTCTGTTTGTTATTTGTTGACGCTTGACTTCTTCATTTTTGCTGCAGGCGTTCAGGTGCTAAACATGTCATGGAACAATCTGAAGGCGCTGCAGAACAACCAGGTCGCGAACGCGGGCCTCGTCAACCTACAAAAGCTCTATCTTAGCCAGAACCAGCTGCGCGAGCTGCAGGAGCACGCATTCTATAAAATGAATAACCTTGTTGAGCTAGACCTTAGCAACAATAAACTCGGTGCAGTGCCAACAAATGCCTTTAAACACCTTGTCAGCCTCCGACACCTTTTACTAAAAGGTACTACTTATGACTATTCCGGCACTAGA
>VDK00000452-8294_9 [389 - 6] (REVERSE SENSE) 
CCTAACAAGCCGAATTCGTTTCGAGACATGACCTACGGCCTACCGCTGTTGTGTATGCTAGACCTTGTCATCGTAATAAATACTTTTTATAATTCATTTTTCCCTTTAAAAACATTCCTAGGCAACCCAATTACGGTATTAGCAGACGCATCGTTTGCTCACTTACGGAGCCTTAGCGTCCTCGAATTGAGTTCATGCAAGATTGAGACGGTCGCCCGGGACGCCTTTGCGCAGCTGGGAAGCCTACAGGTGCTTAAACTTGACGACAACCTCATCAGCTTTATATCCGCCCACACGATGGCACCGCTTTCTAAGTTGCATGGCATCTCCCTTGACGGCAACGCCTGGAACTGCGATTGTCGACTACGACCCTTCCGGGACTGGTAA
>VDK00000457-8262_3 [1987 - 2391] 
TTATCTATGATTTCAGCTCCACACGCGTCAATTCTCGAGGGAAGCGAGGTGTTCGTTAACGGCGGTAGCGTCGTAAGCTTAACATGCGTGATATATGATTGCCCTCTGCCTCCAACTCACATATTTTGGTACCACGGCGATCGAGTAGTCAACTACGATAGCGGAGATTCGCGTCACCGTATCAACATTACCAGCTTACAGCCACATAACCCATGGCAAGATGTGACTAGACTCAGCTTAACAGACGGACCTACACAGATTTCGCAACTCGTCATTCAGAACGCAGCAAAACACCATTCAGGAAGCTATACCTGCGCCCCAGTTGACTCGGCCCCAGCTAGGGTGCAAGTGCACGTGCTCCAAGGTAGGCAAAAAAAATTTGGGGCAAAATACATTAGCATAGTT
>VDK00000459-8261_6 [5940 - 6824] 
CAATTACAATTCAATTTTAAAATCTTTCACAGATGGCTCATGTCCGGTAAGCGTTCCTGTCCTATGTGTAATCGTCAAGCTTCCTTGAAGCATATGCGTGTCGCCTTCTTAGATTGTCATCGATTAGGCGAATCGTACGAGTTAGCCGAGGCTCGTAAAGAAATCGACGACCTTCGCTACCGCGAGCAAAAGTCATGTGATCAGGTTCGCGAGCTTAACTTCCGAGTCGAAGCGTTGGTTGGGCAGAACGCGTTGCTGAATGAGCGTGTTCGTCAACTTGAGAAAGGTGCACATGTTAACCAACCTTATCTCGGCCAAAGCTCAAACGAACTTGGCGGTTTCCCTAAAACACAGTCCTTCACCAAGCTGAGTGGCCATTGTAAATACATGGCGTATTCGGACAAGTTAGGCCTAATAGCTGTTTCGGCTAAGCCAGTCACTCCATTTTTTGAAGGTTTTTCAGTCGAACTTTGTTCCCTGTACGATCTGAAATCACGTCGGGCGAAGTTGCTACACACTCATGAAATAAAAGACCTCGATTTTCATCAAAACAAGTTATGGCTGCTAACAGCTTCGCTAGATAACTCGGCACGAATTAGCAGCGTCGACAACCTAGGCCTAGCAAATGTTCACACGCTGCAGTTACACAACAAGGTGTGGTCCGCTTGTTGGAGTAATGCATCAGATACAAATTTTTATCTGGGCCTACAGAATGGTGATATTGTCGAGTATGACGTGCGCACGCTAAGAGATCCGGTTCAGGTCTTGCGGGGTCCTAGCAACAATATGATACCCATTGTCTCGTTGAAGTCCATCACCGTTAACCAAGAAAGAAGAGAAGTTCATGGTGAGCATCAACAGCTGTGGACAACACGAATAATTTTA
>VDK00000461-8251_2 [8094 - 7591] (REVERSE SENSE) 
TCAACAAAGTATTTTGATTTTGTCTTCATTCTGCCGTTACCACTGCACAGGTCAACACTGTTGGAGTATGGCGCCAAGACAAACGCGGAATCGAAAGCCGGTTTTAGCGCACTTCACCTAGCAGTTCAAGAGGGTCACGCCGAAATGGCTGCTTTGCTGATCGAGCATGGCGCCAATGTCGACGCGGCCGCTAAGAACGGTCTAACGCCACTGCATCTCTGTGCACAGGAAGACAAAGTCAACGTGGCAGCGATTCTGGCCAAACACAACGCTCGAATCGATCCGGCGACCGCAGCAGGCTATACCCCACTGCACGTGGCTTGCCACTTCGGACAAACCAATATGATCCGCTTCTTGCTACAGCATGGCGCTGACGTAAATGCCACCACTACCCACGGATATACCCCACTTCATCAAGCGGCTCAGCAAGGTCATACGATGATCATTAACCTACTGCTTGAAAACCGCGCCCAGCCAAACGCCACAACTAATGTGAGTAATACG
>VDK00000468-8228_10 [2096 - 1074] (REVERSE SENSE) 
CTCTTTGGTACTTTGTATTACAGCCAAATGACAGGATCATCACCAGCTGCTTATGCGCATTCGCCGTCGCCGGTTGGGGTCGGAAGCCAGGGTGGCTACCTCCGAGCGGGGCAGGTCGGTGCTCCTTCACCAGGATCCGCTCTTAATGCCCCTATTGGCTCGGTGGCTTCGCCTGCCGGCTCGCATTCTCAACAGCATCCACAACAGCAACAACAGCAGCAATCGCAGCAACAACATGGTCCTGGAAGCCATGGTCTGGTTGGATCTGCAGGAGGTGTCCCCGGTCGCAGCGCCGCCGAGGAACAGGTCTATCTCGATAAACTCAAACAACTGAGTAAGTACATCGAGCCCTTACGCCGAATGATTGCGCGCATCGATAAGGACGAAGATCGCCAGAAGGATTTAATACGGATGAGATCACTGCTAGACATCCTGTCGGACAGCAGTCGCCGATGCCCAATGGAGGTTCTTCTGAAGTGCGAAGGCGTCCTCGAAAAGCTCGACCTGGGTCCGTCAGTACCTCGAGATCACATCGGCCATGTGCCATCGGTAACCTCGATGGCTCGGCTACAAAACGATAATCTTTGGCAGCCATTACTAGACGCGATCAACGCGAACATCAAGAGTCCTATGTTCAATCATACTTTACAGCGGGTTTTCGGCCCACCAATTACGATGCTGACCGGAGCAGCATATTTACGTTCAGCCCCTTCGCCACCATCGTCTCCGCCGGTGAAGCGACGTCGTGACGACATGGTCGAGATTCCGGATGTGCTTCAGGGCGAAATCGCCCATTTAGATCAGAGATTTAAGGTGCAGCTTGATCCGGTTCAGCATAGCGGGTGTCGCACTGTAAATCTCATTTGTCAACTAGGTAAGCTAGTAGAATTGGTATCGAAAATTACGCAAACATATATCATAGAATATTCGTTTACACCGAAATTGCGCGGGGCTTGTAAATGCTTGTTGAATGATGTGACTAAAAAGAAAGCTTTGTCTCCAGTTTCGCCAATTTTATTACTA
>VDK00000468-8228_11 [992 - 600] (REVERSE SENSE) 
ATCGCTGATATCCTCCCCAGTCGAGACTTGTCTGTATCAGCGCAATTCACACTAATTTATTTTCTCTGGTTCCGGCGACTTATGCTGTTTGGCTGTAATACAGACGACAAGACGCTACCATGTGTCCCCCCGATCTCCGTTGCCGTCCCCGAAAATTATCCAGATCATCCACCGCGCTGCAATGCCAACCGGGCTCAATACGCAAGCACATCATTCCTGTCCGATATATTGGATTCTCTTAGTTTGCACCTGAATAAGATGCCATCGCAGTACTCAATCACGTCACTACTCGACACGTGGGAAATGTGCGTTCGACAGATCTGCAGCAGTGGAAACAGCAGCAGCAACAGCAGTACAAACCAAGTTACGAGACAGCAGCAAGCGATCTCCTCT
>VDK00000472-8217_3 [5496 - 5783] 
ATATTTGTTGAAAAGAAAGTCTACGTTAGATGCAGGTATTCAATGATGCTCAGGTGCCTTACATTTCACAGGTGTAAGGATTGCACGCATTCGCTATGTAAGCCTGAATATAATCCTGGTTCAGTCAAATTCAAGATTCAGTTGTCAGCTTATTATCACATACCGGAAGTCCGAGTAAAGACGTGTCCCCAACTTCTTGCTGGAAGGGAGGTCACAATCGAACTTACAGTTACTAACCCAACGCCTCATGAGGTATTCGCAAGATTATTAGGCCTTTTTAAAAAAATC
>VDK00000472-8217_4 [8140 - 7373] (REVERSE SENSE) 
GGCAAAGCAATCGGCGGCCGTTATTCCATCAAGTTACTTTTTTCGAGGTTGCACTTATCAGATATTTTTAATGAAAATGGGAAAACACAGAAATGTTATTTTCAGAATCGACAGTTTCTTCTGCCGCCACACTCAGTAGGTATTCTGAGTACGTTGAGTCCAAGTTCAACGATCGATATGCTTAAAGCAGCACATACCTTATATGGGTCTGACGGCCGTTTTGATCTTATCGTTATGGATCCTCCTTGGATTAACAAGTCAGTGAAACGACAACGCCGCTACATGACAGCTGATGCACAGGATTGCCTCTCTCAACTAAAGATTCAAGATTTACTCGCCTATGACGGTCTCCTTATTGTATGGTACACTCATAACATTAGTCATTATACTTATCTCAAAGAGCAACTTAGCGGATGGAATTTGCAATTGGTAGCAACATGGACTTGGCTTAAAGTAACGACAAATGGGACGCCCATTTGTCCTTTAGGTCGAAATTTCAAGAAACCTTATGAGCACGTGCTCCTGGCGACGCGAAACCAGTTGTACACCGAGAAACTCTTTAAGAGTAACGGTAAGATTATTGTGTCTGTACCAAGTGCAATACACTCGCATAAGCCAAACTTGGAATGCGTTTTGGAACAATTTGATATTCACTGCAAACGTCTCAGGTGTTTAGAGCTTTTTGCCAGGACGCTTAAATCAAACTGGGTGTGTTTTGGTAACGAAGTTATTAAGTTGCAGTGCGTTGAAGTGTTCGACGTCCTAAAC
>VDK00000473-8216_12 [277 - 2] (REVERSE SENSE) 
ACAAATTTGTTGAGTATCTACATCGATCTTCTGGCTTTTGTAGGTATGCTGGATGTACTTCACTGCGTACTGATCGACTCACCTGAAGCTCTAAATATTATGAAGGCGGACCATATTAAGGTCATTATTTCTCTGTTAGAGAAACACGGTCGTGATCCTAAGGTCCTTGATGTCCTATGCTCGCTATGCGTCACTGGCAATGGTATTGCAGTGCGGTCTTCACAGAACAATATATGCGACAATCTATTGCCCGGCCGAGATCTTTACTGCAAACAA
>VDK00000484-8186_2 [819 - 1685] 
CTTTTTACAATCATAGCCATGAGGCGCCGGAGTCCTTACTTACTAGTGTTTTTGTCACTCGCCTCGGTAGGGTGGATCGCCCTTACTTACCGTCTATTGCGAGCACCCGACATCCAGCTAGCGCAATACTATCGACATGGCGTGCAGACTAAGTTGGAAGGCTTAGAGCTCGACCTCCGCGACCAAAAGGCTGAAATTCAGCAGATTTTTCAGGGTGTCCAAACCGTTCGGGAAACGCGTCAGCAGACCGGCGGTCTGCGAACAAACATCAGCTTACCACAGCTCCCGCTCGGTAGCAGATTACAAGAAAACGCTATCGGCGTAAAAGGAGGAGCAAAACGCGTCATTCCTATACTGCTTTTTGCTTGCAATCGGGTTACTGTCCGGAAACCCATCGAACAACTGCTAGCACTTCGGCCTTCGGCCGAGCGTTTCCCTATTATTGCCTCGGCTGATTGTAGCCATCAGCTCACCCTAAACACCATTCGATCATATGGTAACCAGGTTCAGTTAATACAACAGCCTGACCAGTCGGAGTACAAACTGCCGCTGAAACAGAAAAAATTCAAGGGATACTACGCAATCGCACGACATTATGGCTGGGCGCTCAACAAAACGTTCGTCGACCTTAACTATGATGCTGCAATTATCGTTGAAGACGACCTGGAAGTGTCACCCGACTTTTTTTCTTATTTTGAATCATTGCTACCCATTCTAGAGGCTGATCCAACCCTATATTGCGTCTCAGCCTGGAACGACAACGGGAAAGCAGGCCTGATCGACCAAAATAATGCATCGTTACTTCACAGGTCAGATTCTTTCCTGGCCTCGGATGGATGCTCACGCGCCGGTTGTGGACTGAGGAAT
>VDK00000484-8186_3 [1610 - 2194] 
TGCATCGTTACTTCACAGGTCAGATTCTTTCCTGGCCTCGGATGGATGCTCACGCGCCGGTTGTGGACTGAGGAATTAATGATGACCTGGCCAAAAGCATTCTGGGATGACTGGATTCGTGAGCCTGCACAGCGAAGGAATCGGGCTTGTATCCGACCAGAAATATCGCGAACAAAGACATTCGGAAAGATTGGCGTAAGTAACGGCCTCTTCTTTGAGAAGCATCTTAAATACATCCAGCTAAATACACAACCGATCGACTTTTCGCAACGCGATCTAACCTATTTACTGAAAGATAACTATGACGTCGAGTTTGTCAAGGAGGTGTACGGAAGTCCGGTAGTGGCCCTGCCTTCAATATTGTCTGGCTCTATTGCACTGCCGATGTCACGCGCTGTTCGATTGACATATCGAAGCCAGACGACATTTAAACGCCTTGCCAAGGCCTTGTCGATAATGGACGACTTCAAGTCAGGCGTGCCACGAACCGGTTACCGTGGCGTTGTATCGTGTATGCATAATGGTCGGCGAGTTTACGTCGCCCCACCAGCCGAATGGAATGGGTATGACCCGAAGTGGAGCAGA
>VDK00000487-8178_3 [6709 - 6419] (REVERSE SENSE) 
GAGGCATACCGAATGTTCGACGCACCATTCCATCCGGATGATGCAATTATCAGGCCGTTAGAGACCCAGGGTATCAAACGTCTACACCCGCAGAGCTACGATCCAAAGCGCGAACTAAAAAAGTTGAATCATTCAATTCTTGTCAATTTTATCGACATGATTGACGTTCTAATCAAATGCCCCGATACTTCGCGAAGAGAGGAGAAAAAGGACGACCTCAACCTGCTATTCGTTCACATGCACCACTTAATCAATGAATTTCGGCCTCACCAAGCCAGAGAAACACTCAGG
>VDK00000490-8171_8 [4946 - 4671] (REVERSE SENSE) 
GACGCATTTCTGTATGAAGCATTCGTTCATGAGTTGACGTTCCTCTACCTCATGCGCGTATCCTTTCAGGTGATTTCATGTAACAAGAACATCTGCACACTGCAAGTCACAGATACAACAGGGTCTCATCAGTTCCCCGCCATGCAGAGGTTGAACATTTCCAAAGGGCACGCGTTTATCCTCGTATTTTCCGTCACCTCAAAACAATCGCTCGAGGAGCTCAAACCCATCTATAACGTCATTCGCGAAGTCAAAGTGAGAAGTAGAACCGGCCCT
>VDK00000493-8167_5 [6847 - 7116] 
ACCCTTGGCAGGTATTGTGCATACATGCTGTACGAATATGTAACGCGTTCTTCTTGCAGGGGCGCATTCTCACAGGTAGTGCTCGCGGAAAGCCGCGAACGCGCAGGAGAAATGTTAGCGGTGAAATGCATCGACAAGAAAGCCCTCAGAGGAAAAGAGGACTCGCTTGAAAATGAAGTCAAGGTGCTGAGGAAGCTCAAACATCCAAACATTGTCCAGTTGCTCGAGACGTATGAAGACAAAAATAAGGTCTACCTCGTCATGGAGCTG
>VDK00000494-8163_11 [2589 - 2098] (REVERSE SENSE) 
CATAGGCAATATCTGGAACACTTATCTAATGAAACTATCTTACGTTACTTTTCAGACAAGACGACATACCTGACGACGTACGCATGCGAGGGTGGCGTTATGAACATCACCTGCGAAGACAGTCACATCATACGATTGATCCGAGCAAATTATGGCCGTTTCTCTATTTCGCTTTGTAATCCCCAAGGCAGCCTCGATTGGAGCGTAAACTGTATGTCACGACGCTCGTTTCGGGTCGTGCAGATGTCATGCGAAAAGAAAAAGTCGTGCACTCTGTCTGCGGCAACGGAGTTCTTCGACGATGATCCGTGCCCGGGGACAAAGAAGTATCTGGAAGCGCACTACCAGTGCGTTCCAGAACTTTCAACCACGACGACATATAAACCGCCATTGATCATCTTCCCCCGTCGATCACCGGAGGAAAACCGGCGCATTTGCCGGTGTTCCCGTCACCTCCACCACCGCCCACGCCGTCGACTACGCCCCCGCCAA
>VDK00000494-8163_12 [2206 - 1229] (REVERSE SENSE) 
ACCGCCATTGATCATCTTCCCCCGTCGATCACCGGAGGAAAACCGGCGCATTTGCCGGTGTTCCCGTCACCTCCACCACCGCCCACGCCGTCGACTACGCCCCCGCCAATAATTCGGCCTTCATCGTTAGCGCCGCTAACGGAGGTGCCGAGCTCGGAGTACGACGAAAAGTACGATGAACCAGAGCCGTCGCCGCAAACACCGCAACCTCCGCCTATCGCGTCACGGGAGCCGCCGCGCATCGCTACGTTTTCACCGCCGCTCGGCGGTCGCTCGGAGATTAAAGTGCCGAATCCGCTCTACGAGGCGACGAGCACGACGACCACCACAACGACACAGGACCCTACGACAATCGATGTTTTCACACGAGAAGGAGCTGGAGTAACTCCAGACGCAGCAGAGACGCCCGTCGGCCGAGAGACACACTGTCCGCCGCGTGTTGTACGAGATATGGCTTGGAATTGGACTCGCGAAGGCGAAATGGCCAGTCATCCCTGCCCGATGGGTAGCGTTGGTCAGGCAAGCTGGCAATGCGGCTCCAATCCACCTATGTGGCTGTCTGAATTTCCCGACTTAAGCAGCTGCAACTCAGCTTGGGTTCGCCATATAGAAGTGAAAATTCATGATGGTTCTGTGTCCGTGGTCAACCTCGCAAATGAGCTAGCAGAGAAGTCTCATCTAAAGCCGCTATTTGGCGGAGATCTACTGCATACGACAAGTTTGATCCAGCAGCTTGTAGCACGCGTTGAAGATCGCCTGACTGAATCTACGGATTCACATCAGCGCCAGGAGGTTGTTCAGGAGCTTATGAATGTAAGTGCTTATTACTGGTCCATGCTCCCGTCGCTCGTTTTACCACTTATTATTGCACGCACACACCAATTGTCAGTGGTACGACGACAATGTACCGCAGTACCTGCATGCGCACACGTCGGCATTTCCTCAATTGTTGAACACTACCTACAATCGCTTCTAGTG
>VDK00000494-8163_14 [727 - 320] (REVERSE SENSE) 
TGCTGCGATTACGCGCAGATTGCCGTCATAACATTTCGCCCGGCAACGCCAGCCAATGTGAGACTGTTGACTAGACAGAGCAGTCCAGACTCACGCGAGGCCAACCCCCAAAAACGTTCGCTGTTTCTCGCCCGCTGTATACCGTGCGGATGCTTATTTTCGTTAGTCAGCTCACAGTTCCTCGTCCATATCTCAAATGGTTTTTCTTTCCTGTTGCAGGCCGTCATCGACTTCGCTTCCAACATTTTGGATGAGCAGCAGGCAGCCGCATGGAATGACCTTCCTTCTGGCGAACAGCGGGCAGCTGCCTCAACGCTCCTTGAAGCACTAGAGAAAAACGCAGTTCTCATGCTCAAAAATCAGTACTCGCCACTCAACTATAGTCGCGTTCAGAACAATATTGGTAAG
>VDK00000503-8146_3 [4689 - 4321] (REVERSE SENSE) 
TCTATATGTTTTTACGGTAGCTGTATTTTTGAAAATCACTGTTCCGCTGGAAATTTTACAGTCGAGGAACTAGATGCAGAGGAAGCAAAAGCTATCGATTACGAAGGACGTATTCTAGACAACGAATTGCTGCCGGAAGATTGCCTTTTGGAAGAGGGCGAAGAACGTGCTGTTATCGAGCGTGAATCATATGAAAGCCCGCAATTTAAAGAGCTTGTCAACATTCTCGTTGAGTGGATTAATGACGAACTGGCTAAGCACAGAATCATCGTAAAGAACATTGAGGAAGATCTGTATGACGGACAAATACTTCACAAACTCCTAGGTGGGTCAAATATATATATATATATAATGCAGCGGTTTTATTTT
>VDK00000503-8146_4 [4171 - 3698] (REVERSE SENSE) 
CTTCTGTCCACAAGATTGACAAATTCTTCCTTATTTTTTTTTGATAACAATGCTACCATTACGTCAGAACAACTCACGAACTCTCGCATTGATGTTGTCGAGATGACTCAGAATGAAGAAGGACAACGGGAAAAACTTAAAGTGGTACTGGAAAGAGCCTCACAGGCGCTCGGGGTCCCTACATGGGGTCACGGTCTTAAATGGAGCGTGGATGCCGTTCACTCAAAAAACGTCGTTGCAATAGTACACCTACTTGTGGCGTTAGCCAGACATTTTAGGGCTCCTGTACGAGCTCGACTTCCTGAGAATGTCGTCGTCAGTGTTGTATCAGTTACCAAAAGGAATGGACAGTTGGTTCCCGCAAAACTTCAGGAACAGCTCACGAGAACATACGAGTGCGTATTTATAGTATTGGTGTCGAATTTTAACGTATTTCGGTATATCTATTTTCCCATAAAGATCTACGTTATAACG
>VDK00000507-8139_5 [4892 - 4509] (REVERSE SENSE) 
TTAATCAATCAGGTAAGAAGAACATCGGACAATCAGCGTGTCTCGGTTTATCGAAAACGTCGTTGCCTTTACAATTTTGCCATTAGTGTAAATAACTTTCATGATTTGCCTTTTTTCGTGTTACGCAATTTTAGATATTTCTACTCCTTCCACGGTCTACGAGCGGTGTTTAGTACTGACAGGGGCCATTCCGCGGGACGCGACCTTATGCTAGCGACTATTGCCGGAGTAATTAATGTGATAGTCACGACTCCAATGTGGGTCGTTAACACGCGTATGAAGATGCAGGGCGCAATAGCTCAGTACGGCCCACATGACCAAGAAAACCAAAGTGCGAACTACAAGTTTCGAAGCCTTCTAGACGGACTTATTACCATATACCGG
>VDK00000507-8139_6 [4191 - 3817] (REVERSE SENSE) 
TACCAGCGTAATAACTTGGTCTTGCGAACACAACCAATGCAATTTCATAGTTATCTGATGTCATGTTCCAGGGAGGAGGGAGTGCATGCCTTATGGTCATCAACACTTCCATCGCTTATCCTTGTTTCAAATCCTTCCATACAATTCATGGTGTACGAGGCCCTCAAGAGGCGCTGCGAGACTCTCGGTATTGCTTTGAGCGCCGGTACAGCGTTTTCGCTAGGCGCAATCTCGAAATGCATCGCCACTATTTTAACCTACCCTCTGCAGGTGAGTTTCTTTAATATCGCTTGCAAGAGCGTGAATTTTTTAAGCCCAAATAATCATCAACGCGCTATAAATATATTGTTACCATACGTTAATTTGCCCTCTATG
>VDK00000507-8139_8 [2295 - 2008] (REVERSE SENSE) 
TGCCCAATAAGATTATGCGTTTTTTTAATAACAATGACGCTTTTCTATTTCTCTATGATGCTATTTCAGTTGGTACAATCGAAGATGCGCCACAGTAATGATCACAGGCCTATGATCGAGATGATGTTATACATCATTCGCAATTTTGGTGTTGCTGGACTTTTCAAGGGTCTTGAATCAAAATTGCTTCAAACAGTCTTTACAGCCGCTTTCATGTTTATGGCATATGAGAAAATTTCTTCAATTGTTTTCCTGTTAATGCGCTTGAAAAATACTAAAGCCAAGGCT
>VDK00000511-8136_1 [2 - 970] 
GTCCATTTTCTTATGCAGGTTCCCTTCTGTGCGACCCTTCTGACCCCGCGTGGCACCGTAGCTGTGATGGGAGCTTCTCTTCGAGAATCTGGCCGTGCGCCAGATGGTCGCAACATGTTCCACTTCGAGCAGCCTGTCCCTATTCCATTCTTCTTAATTGCCTTTGCCGTCGGCGACTTCAGCTACGTGCCAGTGTCAAGCTGCGTCGGTGCTTACACAGAGGACGCGCCTGGTGACGCTCGCTTCGTCGCGGCCACCGTCAAGCGGATTCTGCCGATTGCCTTTGACTTGCTTGGTCCGTGCATCTTTAGTAAATTTGATGTACTGATACTTAACGATTTCCCATTCAAAGCTCTCGAAATACCAGGATTAACGTTTATAAACGCTAGCCTCGTCGGGTCTGCCGAGCTAGCCGTAGTGCTTGCCCATGAAGTGGCTCATAGTTGGTTTGGCAACTCACTTGGCATCGAAACCTTCCATCATCTCTGGATTACGGAGGGTATCTGTTCGTATATTGAGAGGCGAATCCTGCTCGAACTTCGCGGTGAAGAATTTTGGACAATTGTCCACCGCGACGCGATTAGCCGGCTCGAGTTTGAAGTACGAATTCTCGGAGCTAAAAACCCTCGGCTAAAGCTGGTTAATCCTGACGTCGAAGCAAGCCAGCTTCATTCGGTGATACCTTACGAAAAGGGTTATCTGTTTCTAGTCTACCTTGAGCAATTGGTAGGGGTTGAAAAGCTTCTCTGTGCATTAAGGTGCCTGCACTTAATATACAAGGAAACCGCGATTAATTCAGAGAAAATTCGTGAATTTTTTACGCGGCTTTTCGAAGAGAAAATTGCCGAGGTCAATTGGGATGAATGGCTGTACGAACCGGGTCTGCCACGAATAGCGAGACTTAACAACAATTATAAAAATATCAAATGCCAAGCTAGGACTCACTCGGCAATTCGATTGACACCATCT
>VDK00000511-8136_2 [7166 - 6879] (REVERSE SENSE) 
GCAAGAGGAGCGTTAAAACTATATAACGACGCGACTATCATTTTTTATAGGGAATTCTTCGCGAAAGATGCAGAGGAGAGTGGTGAGCTTCTTGTGGAACTCGGATCAGATCAGACATCTTGCCACAACCCGTTCGGCGGCGGCTATTACCCCGTGCAACTGTCATTTGAAGAGGCCAACGAGGTCATGATTCAGGATCCCCCGAGATTTAAGCAGCTTGTACAAGAAAGGTATGCTAGGCACAACAGGTCTGAAGCGGTATTCTGTGAAAACGTCATGTTGTACCTC
>VDK00000529-8085_3 [2140 - 2814] 
GCTACATCAAATTCATTAGTTAATCTATGCGTTGTTCTCTTTCTTTGTTTTTTATCTTTCTCGTTTCATTTTCTTATCCAGGCGCTGTTGTCGGGCTGTGGGTGCTGCTGCGAGCCGAGGGGTGCGGCTCCGGGACCATCCCCGATGGAGCTTCATGAGATGCGCTATGTCCCGCGGCGGCCGAATGAGCTCGCGCTCGACGACATCCGTGAGGCGAACTTATCGGAGAACAAGCCGCTCGACCCAGTTGCCGCCCCTCTGGCATCCTTTGAGTCCTATTTGCAAGGACAGTATCCCCTGCCAATGATGTCACCCACATTGAGCGGGTGCACGCTGAGTTCATCGGACCAACAGTGGGAACGGTATTCACAGTGGCTTCACTGCATTGCCGTGGTGACGTTCGATCTCGAGCTGGGCCAGGCTATCGAGAGCGTGTACCCACCCTGTGCGACACTTAGCGAGCAGGAGAAGCTCAATATCTGCTATCTGGCGTTTCCCGATAGCAATTCAGCATGTATGGGTGATACGCAGTTTCACTTTCGGATACGACGCGAAGACGTAAACAGATCGAGGAGGCTCACTGAAGATCAGATGCACTTCAATGACATGGTGCCACCAGCATTACAAATAGATATTGAGTACCTGTACGGATTCGCCTACTTTCGACAAGTAAGT
>VDK00000531-8076_6 [4337 - 4606] 
GGGAAAGGCGAATTGATCTCTTTTTTTTCTAAATTTTTATCAGCGTTTGAACTTTTTCATTTACAGCAGCTAACTATAAAGTGTGTCGTTTTTTTTGTTTATTTCCGTAGATATTACATCCGTCGAGCCACAGGAGGAAGTAAACGTTGGGTCGTCTTTCTTGAGGGCGGATGGCACTGTTTTAATGAAAAGACTTGCCACATACGGTGGAAGACGAATGGGCATTTTATGACCTCGTTGGGTTGGACCGAACAACGTTATGGTATGTCC
>VDK00000531-8076_12 [6975 - 7361] 
TGCCATTTATGTCCGATATATAATAATTACAGTTTCGTTCCCTATTGTTCGAGTGATGGCTGGAGCGGCGCTTCTATGGCGACTCGTCAAGGAGAATTTTCATTTATGGGCGCTGTAATTTTGCGGAAAGTCATCGAGGATCTTATTCGACGCGGAGGTCTTCTTTCTGCCAGACTGATCTTCCTGGCCGGAAGTTCGGCAGGAGGAGTGGGTGTATTTCTTAACATCGATCGCGTCGCTGACCAGATTCGGGAAGCCGGATCTCGCGCCCGCGTCCGAGGCATTGTTGATTCTGGATGGTTCCTCGATAACGAACCTTATGGGCAAGCTCCCTGCCGTGATGTGCATAACTGTAATGCAGTTACTATGATACAGAGCGGACTAAGG
>VDK00000535-8067_5 [5900 - 6583] 
TGGCCGTCGTGCGCAACCGACATCGACGGGTCTAAACACCGCGCTTACCTCAGGTCCAGTTCCTTCACCAGTGTTATCCACGTCATCGCCAAATCACCTTCAATGTGGCTATTCGAATTCGGGCGGGGTTTCGCCTCAATCAATGAAACTGTGATTACACATTCAACCGAGTTACAGCTGTATGAAGACTCCCAGCAGAATAATCAGCACAGACCTGAGGTACTCATTTCGAGGCCGCCGCATGACGCGAGTCATCACCAGGTTATGATGTCGACACCGTCAGATCGAGGGCAGCCGGATCAAACCAGCCAAGGATCCACCCCAGATCAAGGGGCTTCACTTCTACATCAGCATCAATCACATGAACACCAGCATGGACACGTGCATCATGGTGGCAGTGGCGATCATGCCGAAAGCCAAACCGGAAGTGGTGATGCAGAGGACTCGGATGAAGACGAGTCTTCACTAGTCTCTATTGTCGATTTATCTATGTGGACGAGAGGGGATATTGTCGAGTTTAAGGAGTGCATTCGACAGGAAGGCGGTGATTCCATTATCAAGGTTGGACATGGTGAGACGGTTACGGTACGTGTGCCCACCCATGATGACGGACATTCGATCTTCTGGGAGTTTGCCACAGATCATTACGATATTGGTGAGTTACTTGATATGCTTCAATTGGAA
>VDK00000539-8058_8 [3476 - 3204] (REVERSE SENSE) 
CTTCAATACGCTAAAAATATCCCGCTGTTTCTAATCGTTCGTGGATTGGTTTCACAGATTCGTGAAGATTGGAAGTATGTTGCAATGGTCCTTGATAGATTATTCCTATGGATATTCACGATCGCGTGTATCGTCGGGACTGCAGGCATCTTCCTCCAGGCGCCATCGTTGTACGACCAGACGGTACCGATCGATGTTAAGCACTCCCGTGTTGCTCGTCGCATGCTGCATGCAGCTCAACTCATCGACGACGACGAGTTAGACGTTGACCTG
>VDK00000541-8056_2 [1849 - 2151] 
AAAAGATCTTCTAGCAAAAAGAATAGAAGACGTAATAGAAAGGAATCATTTTTAATCTCTACCTACAAAGTACTTACACGAGTTCACGCCAACACCAGTATTGTGTTGAAGGCGATTTCGGTCATAAATTCGTTCGCAAACGATATCTTCAACGTATCACAACGCCTTTTCCGCTACATTATAAAGTCAAGCCTCATATCTCATGAAGTCCAAACAGCTATGAAGCTACTTCTGCCCGGCGAGCTAGCCAAGCATGCGGAGTCCGAGGGCTCAAAGGCTGTGCCGAAGTACACGTCGCCCAGC
>VDK00000545-8046_1 [3602 - 3931] 
GCCATAATTGTGTATATATTTGAACAACTTATCAAGGCGCAATTATCACTTTCCAAAGCAAAAAAAACNCTTTCCAGGCAAAAAAGCGTTTGCCTATTTCGATTGCAGGAAAATCTGGTAGAGGATAAACATCATAAATTATCTCGAAATCAACGCACCCAGCTGATCGATAAAGATCTCAAGCCAAATGCGAACATCCGAGATCAGCTTAATCGAATTGTCAACAAGTGCTCTACAACACCGCTTACGGCAGACGAGCAAGATCTCGTATGGAAGTTCAGGTGCTTATTATCATTTAACACACAAAAAAATCCTCATCAGCTTATTCAG
>VDK00000545-8046_2 [4028 - 4339] 
CAAATTGATCCAACCAAGTTATTCCACAGTGCACTTTCGAATATAATAAAGGGTTTTTCGTCCTATTACAGGTTTTACCTTAAAGATCAAAAGAAAGCTTTGGCTAAGTTCGTCCATTGTGTACGGTGGGATGTCGACGAAGAGACGTTTCAAGCCCTCGAACTAATGCGTCAATGGGAACCCATGGATGTCGAAGACGCCCTCGAACTTTTAGGTAAAGGCATTTGTTATTTTCGTTGCGTTTCTGATTGGCTGACGTTGCTTTCTTGTATTCCTCCAAGTGAAGTGCGTAATTACTTCCGATTGGTCTCA
>VDK00000545-8046_8 [7669 - 8019] 
CGAAAAATAAATATGCAGATCGAGAAATTAAGAGCCTTGCTGAGCGATCCGGAAAAGTCAAAACTAGTTTTTCCTGAGAGTCTTGCGTTGCCGCTAAATCCAAAAGTGCGTGTTAAAGCAATCGTGGCTGAAGAGGCGACGCTATTTAAGAGTGCCCTTATGCCTTGTCGCTTAACCTTTTTAACGGATGTCGGAAAGGAGTACGTCGCGATATTTAAGCACGGTGACGATCTTCGGCAGGACCAACTTATCCTGCAAATAATCTCTCTTATGGATAAGGTTAGTCTATTTTTTTTAGAAATCACTGTTTTGTTATTCACTGCTTCTCAAATTAATTGTACCACACACATT
>VDK00000559-8006_4 [930 - 1] (REVERSE SENSE) 
GCCGTGTGTGGCGAGCCGTCAAGTGCGGAGTTCATAGAAGAAGCCACGCCAGCCGGATCGATGGCGCGAGATAGTCTGGACATGTCTGGCTCAGATTCGGAGTCGGAGTCTCTTTTGGACAGCATTCCTGATGGTTCTGTCCGGTTGTCCTCGGCGTTCAATGGACCTACCGCGCATCTAATGTGGCGACCAAACTCGCACAAATTCGATGATCGTATCGTACCTCTCAGCGAACCAGCTAAGGTGGGTCGTTCGGTAGCGAAATTCAAGCCGGCCGCGCACAATGCAATCTTCGACTGTAAAGTGCTTTCGCGAAACCATGCGTTACTCTGGTATGAGGATGGCCGGTTCCTCATTCAGGACACACAGAGTTCGAATGGCACGTTTGTCAACAACGATCGTTTGTCAAAGGGGGCCGAGGAGTCGTCCCCACGCGAGATCTTCTCGGGTGATATTCTGCAATTTGGTGTCGACGTAATTGAGAACTCAAAGAAGGTGACGCATGGCTGTGTAATTGCATTGGCACGCCTTTTTCATCCTGATGGATCAGAAGCAAGACCTTTGCCGAATGCTACAAGCGATGCGTTCAGCTCGTTAACGTGCGGCCAACGCCAGAGTCTTGTACAAGTGGTAATGGACGCCATTCAGCGAGAGGCTGCTCTTCGCGATAAGGTTCAGTCATTGCAACTCGTAATCGAGCAGTTAATGCGTGCTGCCGAACAATCCTGGGAGGCGATGATCGATGAGGAACGTCTCCTTAACAAAATCGAATCTCTGGAAACGAAGCTAGCAGCAATTGGCGAAAACAACCAGACCGTCGAAATCAACAAGCTGGTTCAAGCTAAGGAGACGTATGAGGGCGTAGCAAAGGACTCCCTCAGTTCAATTCTCCAGGAGAAGCTTATGACATTGCGAAAGTGTGACGAGTTG
>VDK00000560-8004_3 [1249 - 53] (REVERSE SENSE) 
AAGACGGTCAGCCGAGTTCGTTTGAGAACTCAGTTCGAGCTCATAATGATTGCTCCAGATAGCAGTAACGTTTCGATTGAGAAACAAGCTAGGTTGCATTTAAAAATTTTTCTGGCCCAACGCTCTGATATATTGGAACTCACACAAAGTGCTATCTACCTGCTAAAAGCGGTGCCAGCGTCCCGACCAGCCGTTCTTGAACATCTCGAACAGGTGTTTGAAAGTGCGGTTGAGAAAAGCCAAGCCCAAGATGGACCTACCCAAGGCAATTTATCCACGAACGCGTCGTCACAAATGGCGGTAGTTATTCGGCAGGTTCATCAGGCTTTATACTCGCTAGTAAAGACCTCTCCAGCGGTTTGGGCACAGCTGGTTTCCCCTTGGTCGCTCCAGTTACTTGGGCACCTCTCTTCAAAGTTCGCAGATCGGCGATCCGGTTTAAAATTGGCCGAAGTCATGCAACGGTGGATGTCATGCCCTCCAATGCGTTCTCTCATTGATATCACGTCGCAATGCGTATTGAACGCCGCGGATCTCGACACCGACCGCTGTATTAACGCTCTACTGGATACAACGATTCGCTATTCACCACATTTTGATTGGGTTGTAGCGCATATTGGCTCATCGTTCCCGCACACGGTGATAACCAGAGTACTTACCGTTGGCCTCAAACATTTCCTTACCCAGGAGCCGGGAGTTGTGGACAGTAATAAACTCGTATCTGTGGTTGGAATCTTGGGTCATCTAGCTGGTCAGCACTCGGGCGACATTAAAAAAGCGTTAGCTGACATGCTTAGTGGTAGCTTATGCGACAAACCAACATCAGAACAACTTGTAGTCATTCCATATCTTCTTGATCTGAGCATCATGTCTGAACTTTTGCTTACCTCTGTGGTGAGTGACTTGCCGCTGATTATGACTGCAACGAACCTCAACAGATTAGTAGAACACACAAGGCTTCGAACGATGAATAAGACTCCTGGTATGCATAACGCTCAAAAGGTTTTCGTAGACCTATTCTTGAAGTGTGGTCGAAACGAGCACGAAGCCCTTGCCCTTCTATCGCTCGCACTACGAATTAAACAAAAAAAGTCGCTGAGGTTCGAGAAGAAGTTATCGCTTATACGACTTCGTTTCTGGATCGACTTCTTATCGAACTGCAAAAGCGTGTTTATTCTAAAGCGTCGGTACCGCTCC
>VDK00000562-7992_1 [712 - 1038] 
TGTATTTGGCAATCCCTGATACATTTCAGTAATCTATTGGGTTTGGTTACGTATCTGGACTGGGCGATGATCATGGTTACAACAATCTCTTGCATCTCGATGATGCTAGAAACTCCACATCAACGCGTGATGAATACCCCACGCCTGCAGATCGCTGAGTACGTATTCGTAGTGTGCATGAGCGTCGAACTGCTCCTTAAAACGCTCGCCGACGGGCTGCTGTTCACCCCAAAGGCCCTAGTCCGGGACGCAGCAGGGGTAATGGACGTTTTCGTCTATACCGTGTCACTCATATTTATCTGCTGGCTACCTGAAAAGGTAAGCCCG
>VDK00000562-7992_3 [1249 - 1665] 
GTCCAAATAGAGTTTCTAGAAGCCTGCTATTCGTCATCGGTTTGTTTCGTTTCCTTTTGGCTGATGACAAATCAGGTCCCGCCGCATTCGCCGGCGCATCTTTTGCTTCTACTGCGCTGCGTACGTCCGCTGCGCATTTTCTCGCTTGTGCCGCATATGCGCCGAGTGGTCTACGAACTATGTCGTGGCTTCAAGGAGATCCTGCTGGTCTCCATCCTGCTTATAGTGCTCATCTTCGTGTTTGCTTGCTATGGCGTTCATCTATTTGGAGGTCGACTTGCCCGCTGCAACGACCCTTCGATATCGCTCAAAGAGGACTGCCGCGGCGTCTTTGAAAGATCTGTGTTTGTCACCAGAATGAAGCTCCAACCTGCCGCTAACAGCTCGTGGCCCAAGTTATTGGTGCCTCGTATCTGG
>VDK00000562-7992_4 [1629 - 1982] 
CAGCTCGTGGCCCAAGTTATTGGTGCCTCGTATCTGGTGAGCATTTATATTGCAGCTTGTTACCTGGGCACCATTTTCGTCACGACAAACAGACAGGCACGGTTTTCTAATGAAAAGCAAGCTGATCTTCAATCATCCCTAAAGTACATTGACCGATGTTACAGGGCAAACCCTCGGCGTTTCCATTTCGACAATATTGGTAATGCAATGTTAGCATTGTTCGAAGTACTGTCCTATAAGGGCTGGCTTGACATACGCGATGTGCTCATCCACCGGCTGGGTCCCGCGCACTCCATCTTCATTCACCTCTATGTTTTCCTCGGATGCATGATAGGACTCACACTTTTCGTAGGT
>VDK00000562-7992_5 [2287 - 2646] 
GGAAAGATGTTGTATTTTGTCGATTTACCGTTATATACACGCGCAGGAGTGGTTATTGCCAACTACAGCGAGAACAAAGGGACTGCCCTTCTAACGGTCGACCAGCGGCGTTGGTGCGACTTGAAGAAACGTTTAAAATTGCTCAACCGTTGCATTTACCACCACGACCGGATACGCATCGGTTCCGTGCGTTCATCTATGATATTACGCAACAGCTATGGTTTAAGCGGCTCATTGCCATCATGGTGCTGGCCAACAGTTCGTTACTTTGCGTCTCGTGGGGCAGCGATGAAACGCATACCGTCCCGCTCGCCACCGTGTCAGCCGCATTTACGATTCTATTCGGCGTCGAAGTCATTA
>VDK00000562-7992_6 [2265 - 2846] 
AAGGACACGTCCGCATATTTGAGGAAAGATGTTGTATTTTGTCGATTTACCGTTATATACACGCGCAGGAGTGGTTATTGCCAACTACAGCGAGAACAAAGGGACTGCCCTTCTAACGGTCGACCAGCGGCGTTGGTGCGACTTGAAGAAACGTTTAAAATTGCTCAACCGTTGCATTTACCACCACGACCGGATACGCATCGGTTCCGTGCGTTCATCTATGATATTACGCAACAGCTATGGTTTAAGCGGCTCATTGCCATCATGGTGCTGGCCAACAGTTCGTTACTTTGCGTCTCGTGGGGCAGCGATGAAACGCATACCGTCCCGCTCGCCACCGTGTCAGCCGCATTTACGATTCTATTCGGCGTCGAAGTCATTATGAAGTTAATCGCCTTCACACCCCGCGGTTACTGGCAGAGTGGACGCAATCGCTACGACCTATTTGTTACCTGCCTTGGAATCGGCTGGGTAGCATTGCATTTCTCACTTATGAATGCCACCTCGAATACGATCGGATTCGTCATTGTTATTCTACGATTCTTCACGATCACCGGCAAACATGTGGGTGCTTCCACAATC
>VDK00000562-7992_10 [4828 - 5109] 
TATATTCTCTGCTGGGAACAAATTTGTATTTTTTTCAGAGTGAAATTCGTTCTTGGATTATTGAAGGGCCGTCTAGAAGTAGACCCCGAGAAGGATCGACTTCTGTTTAAGCACATGTGCTACGAAATGGAACGTCTTCATAATGGGGAAGATGTTACTTTTCACGATGTACTAAAGTTAGTCTATTGTGCTCTTTTTGTCCCACAACAATCTCTAAGTTCGACTTTAAATTTAAATAGATTCAGATGGTATGGAACAAGTAACGAGTATAAGAAAGCAAAA
>VDK00000572-7968_1 [631 - 996] 
TTAAGGAAAGATCCTGTGATCTTCTCGGCACGTTTGATTGCCGAGAAAATCATTATGTTCACTGCAAATAATGCGCAGAACGCCTCGTTCGGGTTCGGTGGAGCGCCGGCAAATCATAATCCTATGAAAGACTTCGAAGTCGTTTCACCGCCGGATGACACGATTGCAGGTTTGGCATTTAGCCCAGCCTCCCTGACACAGAACTTCCTTGTCTCCGGAAGTTGGGACAACCAACTTCGATGTTGGGAGGTGCATCAGAATGGGCAGAGTGTCCCCAAAGCACAACAAAGCCATCAAGGTCCGGTCCTTGATATCGCTTGGTCCGACGACGGCTCCAAGGTAGCATGTGAATTCAGTTTTATGTAT
>VDK00000572-7968_2 [2184 - 2876] 
CCTATTTACTGGCAGGTATTCTCGGCATCGGCTGATAAAACAGTGAAAATGTGGGATCTTAACGCTAACCAACTTGTGCAAGTAGCGGCACATGATAATGCCGTCAAGACGGTTCACTGGATCAATGCTGGCAACTATCAGTGCATCATGACTGGAAGTTGGGATAAAACAGTAAAGTTCTGGGACACCCGTTCATCAAGTCCCATTATGTCCATTCAAATGCAAGAACGTGTCTATTGCGCTGATGTCCTTTACCCAATGGCCGTTGTGAGTACGGCCGGTAGAGGTATCTTCATGTACTCATTAGAGAATACGCCGCGCGAATTGAAATCAATCGAGTCCCCCCTCAAATATCAACATCGATGCGTATCGGTCTTTGTTGACAAGCAGAAGAACCAGCCTACAGGATTCGGTCTCGGCTCTGTCGAAGGACGGGTTGCGATTCAGTACGTACAGCCGGTGAACCCGAAAGATAATTTTACGTTTAAATGTCATCGAAGCAATTCGACAAATGCCAGCGGCTATCAAGATATATATCCCGTAAATGATATTGCATTCCATCCACAGCACGGCACATTGGCTACGGTCGGCAGTGACGGTGAGTCAGTTCACCTCGAGCGGCTTTTCTTAAGCAGAGAGGGCTCTATGCATAAGTTGAGGAATTACGTTTTTCTTTTTGTCGGGCACAAAAGC
>VDK00000572-7968_3 [3045 - 3374] 
CTCAATACGAACTATCAACTGTACCTAGCATCTTTCCGAGTTATACGCCTTTCTTTCCTATTGTTCATCAACAATAACTCACTTCGCCATTTTCTTCGCATAGGCAAGTTTTCGTACTGGGACAAGGACGCTCGAACCAAGTTGAAAACATCGGAACAAATGGACAATTCTATTACGCGGTGTTGTTTTAACGCCCGCGGCGAGATTTTCGCATATGCCGTTGGCTACGATTGGTCTAAAGGACACGAGGCTGCTAATCCGCAAAAGAAAAATTACATTTTCCTGCATCCCTGTTTCGAAGAGCTAAAACCACGTTCAGCTAACAAGAAA
>VDK00000572-7968_6 [7557 - 7120] (REVERSE SENSE) 
TACAAGCTTCTAAGTAGTGCTACGTTTTTATGCTTCTCATGCGTTATGTTACAGGTTCGGGGTCCTGATGGGCGGTTCGGTATTCCACAGCGAGCAATTGACTCTGTGAACAAGAACAAGATTGGCTTAAAAGGTCCCCTGGCCACTCCGATCGGCAAAGGACATCGTTCCCTCAATCTTGCCCTCCGACAAGAGTTCAACCTGTACGCCAACGTCCGGCCTTGCCGCTCGATCGAGGGTTACGAGACGCCTTACAAAGATGTCGATGTTGTTACGATTCGTGAGAACACGGAGGGCGAGTATTCTGGCATCGAACACGAAATTGTACCCGGTGTCGTCCAGTCTATTAAGCTTATAACTGAGCCAGCTTCAAACAATATTGCTCGCTACGCCTTCGAGTATGCCAAAGCCAACGGTCGCGGCCAGGTAATTTTTGCC
>VDK00000572-7968_7 [6521 - 5991] (REVERSE SENSE) 
CAATTATTTTCCGGTTACACACAGGTGACAGCCGTGCACAAGGCAAATATCATGCGAATGTCGGACGGCCTATTTCTACAGTGTTGCCGCGACGCTGCCGAAGCCAATCCTGACATCAAGTACAACGAAATGTACCTCGACACGTTGTGTCTTAACATGGTTCAGGACCCATCCAAATTTGATGTGCTAGTAATGCCAAATTTGTACGGAGACATTCTGTCCGACCTTTGCGCTGGTCTCATCGGCGGTCTCGGGGTGACGCCTTCGGGTAACATCGGCACGGACGGTGCGATTTTCGAGTCAGTGCATGGAACCGCGCCCGACATTGCCGGCCAGAACAAGGCGAACCCCACTGCTCTGCTTCTGTCGGCAATTATGATGCTCCGTTACATGAATCTGAACGAGTTTGCTGACCGCATTGAGGGAGCCACCTTTAGCACGATCAAGGAAGGCAAACATCTCACTGCTGACCTTGGTGGCAAGGGGAGCTGCTCCGACTACACAAATGAGATCTGTTCGAAGGTCACGAAT
>VDK00000578-7948_1 [98 - 676] 
GTGGAGATATTTCTTGTCTGCATCAGCACAGTGGCCTATTCACAAGAAGACCTCAGAAAACAGTTGCAGCAAGCTGGTTACGATGTTGTGATTGACCGGGGAAGCTTCAGCACGGCCCGGCTAAGGGAATCAGACCCATGGGCCTATCGTCAGGACAGGTATGTAGATGGCAGGACGCAAATGAAGGTGAACGTCGGTGAATCATACGCACCACGACCGTACGAGTACGGGTATCAGCTAGATGACACGCAAGGCTCACATGGCCATATTGAGAAGCGTGATGAATCGGGCCGCGTCGAAGGCGAATACTCGATCAATCTAGGCGATGGTAGGGTTCGTGTAGTGAGGTACGTCGCTGATGAGAATGGCTATCGAGCTGACATCTCGACAGACGAGCTGGGCACCGAATCGAAGAACCCGAGCGACGTTTACATAGGTTCGACTGCCATCTCGGGATATGAAGCCGCTCTCAAATACGGTCCATTTGCACCCCCGCATATTGAGGTGCCCCTCGAACCACACCCACGTCCCGAAGCGCCGCGCGTAGTTAAACAGCAAGAAATTGACACCCGAGTAAGA
>VDK00000578-7948_5 [6700 - 5948] (REVERSE SENSE) 
CGCAGGATCGTCCCGAGGTGCAGCCTAGAGTTCAGAGCACATCTCAGCCACGGGCAGAGCTCTACGGTGGAACCACTAACTCGCCTAGTGCAGGCAGAAGTACGGCCACTTATGGCCCTCCTCGGCCGTATGAGTACAGTTACCAATTGGATGATACAAATGGATCATACGGACACACGGAGAAACGTGACGAGGGTGGTCGCGTTGAAGGAGAGTACTCAATCAAACCTCGGCGATGGCCGAGTTCGTGTTGTGAGATACGTGGCGGATGAGAACGGATATCGCGCGGACGTGTCGACGGATGAACTTGGAACTGAGTCGAAGAACCCCAACGACGTCTATATCGGGTCGACCGCTATCTCTGGAAACGACGCTGCGCTCAAGTATGGACCGTTTGCCCCACCGCATGTAGAGGAACCGGTTCTCATACCTGAGCGACCTCAGATTCGAACAATTGGTAGTCAGGTAAGCAAGACGCACATACATACATACATACGGTTACTTCTACTTAGTAAATTTACACATGAGGCCATTCATTCACTCGTCCATTTCACGGCCGCCGTCAATGCTGAATTAATGTGCAATTCTGCAATCTACTTTAATTGCGCTGCGCAGAAAAAACTATATACGAGAACAAAGCTAGGCTGGGTTATGCATAGCCAGCCCAGCGTCTACGTATCTCTTAGGTTGGCCGATATTTTACGAAATGTTCAAGATCCATCTTACAGACTTAGGAAGCGTTTAGGTAGTTTT
>VDK00000590-7927_6 [4301 - 3948] (REVERSE SENSE) 
CACACCGTTTCGTTTTGCAGCTTTTGCTGTACCTGGAACTCGTGTTGGTATCCTTCAGGATTCATTATGTCGTCGCGTTTGCCCCGTGGCTCACCTTATCATGGAGGCTACGGGGTCTACGGGGGTTACGGTTATGAAGAACCGACGAAGATTCAACGTTTTGGTCAATGCTGCCGTGCGTGTACAGCGTCGCTGATGTCTCACTTTGGATTGGTTACTCTGGTCATGTTTTACTGTGTTTTCGGAGCGTTCCTGTTCGAATATCTAGAGGCCCCGAATGAAGGGGCCAAAAGACTGGAAGTGATGTATCGGAGAGGAAACGTCAGCATCGATCTATGGAGGATTACTAATGGG
>VDK00000590-7927_8 [1387 - 1112] (REVERSE SENSE) 
ATAGAGTCAGAATCATCTGAAGAAGAATATCAGCGCCGGCGCGATGAGGAAGCAGTTCCCCTTTGGATGTGTTGTGGAATTGTTATACTGTACATTCTTGGTGGAGCATGGCTATTTAAGTACTACGAAGACTGGGATTTCTTGGAGGGATCATATTTTTGTTTCGTCACTCTGACTACAATTGGTCGGTATACACTACGTACAGAAACTCGAATAGTTTTAATCTTCCAAAATCGCTTGAAATCACTTAAAGACGAAGAGATACCCTATCTTGCG
>VDK00000591-7926_2 [3551 - 3898] 
GATTTCAAGTCTGAGAAACAGTTTCTACGACAAAGGGTGGTGCAAGTTTGCGTGCATATCCTACCATGTTATATTTTGTGTCGCTTTTCATATTCCTCCGCGCAGTGTACTCAGTATACACGACATCCGTCAAGCCCAGATCATTCGCCAGAACCGGACTGCATCCATGAACTGATAGGCCACATTCCGATGTTTGCGGACCCGCAATTCGCTCAGTTCTCCCAGGAAATCGGTCTGGCGTCTCTTGGAGTAAGCGACGAGGACATAGAAAAACTTGCAACAGTTAGTGATCCAATGCATTCAATATCTAAACTTGGTCAAGTAATATCAGTTAACTTCAACCAATAT
>VDK00000606-7905_3 [1682 - 2155] 
AAACTTGACTATTTTTCAACAGAATGTATCTATTCGCCGAATGCCTATCGGGGTCATGCGAGAGCCTATATCAAAAACCTTGAGTTGCAGGATCCGTTGGCTATACTCAATATTATTTATTCAGGAGAGTGCATGGACGTGCGGGATGATGTTCGCTTGCCGTCCAAGCGAACGTGCAAACGTTGTGGGTACATTTCGTCGCAGGAGGTGTGCAAGGCATGCGTTATGCTTGAAGGACTAAATAAGGGCATACCGCGGTTGGGGATTGGAAAAACAAGCAAAGTAATAAAAAATAGAGAATCTCAAAATTTCGTCCGACAGAAGGATAAAGGGGGTGATGAACTGAAGAACGTAAACATCGCTAATGATAGCAACGACAAAGCGAATAAATGTACTAACAACGACAATCAAGCCTCCGATACATGCAAAAATAAAATTAAGAGCTCGCTTTTGAAAGAGACCACGTTAGACTGG
>VDK00000614-7889_6 [7145 - 7441] 
ACAATTTCTATGTTCGGCGAGAAGGTATATAAATTAATATTACTAATGCATATATGTCCCGCTTATATGTCTTTAATTATCATCTTACATCGATATCCATTTAATTCGTGCCAGGTTTATCATATCAGCTGTTTCAAGTGCCATGTATGCAAAAGGGAACTGCAGGGAAAAGCATTCTTTGCCGTGCAGGGACAACCCTACTGCGAAGAAGATTATTTGGTAAGCACCAACCTTCTGCTAAACAAATACCGACAATATTGGCTCCGTTGGTGGGAATTTGAGTGGCTTAGCGACCCA
>VDK00000615-7885_3 [5799 - 6959] 
CTTGCAGTGAATCTGCCAACATGTGCCGTTCTTCGAGTTACACCACCACAGGGTGGGCACGAACAAATCAACTCGGAATTAGACTTACGAGAACCAGTCGAATTGGGAAACTTCTCCCTTATTGGTGATCGTAATTATGTACATGATACCAGGAAAATGGCTTATCTTATCGAGCCGCCGCAAGATCAAAGGCTTGATTGGGATTTGAACGAGGCGTTTGATGACCGTATTCCCAAAAATCACTCACTCAGTGAAAAACTCGACAATCTTCTTAGGTGGATATGTGACAACGTCGAGAAATTTCGGGCCCCCTGCGATGGCGAGAACAGCAAGCTGTCTGGTTTGCATACAGATTTTGTTTCGTATCGCGGTCTTCTGACCACGATTATGTGCTCAGTATATGAGCAAAAAGAAAACTGGATCCTTGGTGTTACTCTATATAAAGGCAGTCGATACCTTTGTCAATATTCAACACTCGAACAAATTGAGCGCGAGAAAAATAAAAGTGGTTGGTTCGAACGGGTTGCTGCATGGGGTTACAAGTTCGAGCAGTATATGACCGCTTCAAGGCCCGGAGGGCGCCCTACGCCCCAGGAGCCAATTAATGAGAAAGAAGAATTTTGCTCTGTGGTTCGCACTCGTTTGGGCCAACGGCATTCACTTGTATATGGAGCGGAGGTTGACGGTGTGGACGACCGTCTGGTGGCCAAATATCCCGAATACAAGCATTCGACACGTCGCTATGTCGAATTTAAAACCTCGAGGTTCGTCGAAACTTCACGCCAAAGAAAAAATATGGCTCGTTTCAAAATGGTCAAGTGGTGGGCTCAGTGTTACTTGATAGGTATACCTCGAGTGATTTGTGGATATCGAACTGACGATGGTATTGTTGAACAGGTAAAGAGCTACCGGTTGTCCGAACTGCACGACGAAGGTCGCGAGTTTTGGAGCCCTTTGCGAATGTTTCATTTTCTTGATAAGTTTCTGGATTTCATCAAAACAAATGTTACTGTCGATGATCCAAAAGAAGTCGTAATCTTCGAGTTTGTGCCTGAACAGCAAATAATCAACTGTATGACGCTGCCAAAAGACCACGCCGATTACAACCGATATGTAATACTTCCTGAGTGGTATCTTGTAAAATTAGGCGAACACCTGGAT
>VDK00000621-7879_6 [2365 - 2027] (REVERSE SENSE) 
TGTATACATGACATAGTCAGCATGTGGTCTTTACTCATTATTATATTAACATTATTTGTTGCGCGATTCGTTCCTTCTGCAGAAAATCTCTTGCTACCAGAGGGAATGCCCTTAGAAAGACAGCATGCACGTTACATCGTCTCAGTGCACGAAGCTGATGGGCTACCTCGTGCGAGTGGAGGTAACTTCGTGGCTTCTGTGAAAAAAGTTCTTGTTCAGGACAACCAGCAACAACTCATCAACACCTACGTACAAGTTTCTTTTGCTGGCCTTACCGTAAGTATGAGGAACAGATTGAACCTTACAGATCACCTATTTTTTTATGTGTGTATATACATA
>VDK00000625-7872_6 [7607 - 6891] (REVERSE SENSE) 
GTTTGTTATGTCACTTCAATGGTTTCCCGGTGTGTGCGCCGGCGGCCGAACGGTCGAGCATCAGATGTGCAACGTGACAGCCAAAAAAACCATTGGACGATCCAGAGCCTCATGACAGACGAGACTCGTTGCGCATCAATCTCCTACTTTAACCGACATCTCAAATCTCTCAACAAGGAGAAATTACGCGAGCTTTGGCCGTCGTACATGAATTCCTTCTCTGATGAAAAGCTATGGGACGAAGAATGGTTCGAGCATGGCACATGCTGCAAAGGCCATCATGAAGTAAACTCTGTACTGAAGTATTTTGACAAGGCGATACAGTTGTATGAAATGATAGCAATAGACAGCACGTTGAATACCAGCGGTATTAATCCATCGACAACTAAAAGGTTGAGCTTAAATGAACTTGCGCAAGCTTTAGACAAGGTTAATGGGCACACGGCTGTCATATTATGTCGAAAGGCAGGCCAGGTGCTCACGGAGATTCAGATCTGTTTCGACAACGATTTTAATTTGAAAGACTGCACGTGGCAACCGCCTCGTATATGGGAAAAAAACCGATCAGAAAACCATCCTCAGGACAGTCTTACTAAATGCGGCGACAAGTTTTGGTATTATCCCACAAGCTTGCCCCCAGAGGGTGATGCCGTCATAAGACAAACCAGGTTAGAAGCATTATTTGGGAACGTACGTTGGCTACGGAAAATAATATCA
>VDK00000625-7872_7 [5604 - 4651] (REVERSE SENSE) 
CAAAATTGCTTTGCTTTTGGATGTACTGTGACCGATACGAGTGTAGCTTACCTTCAAGATATGGAAACAATAATTAAACAACTTGCCTCGCCGGTCGTATTTGCGGTGCTTAGCGTATGCTTGTGGCTGTTTTATGGTGTTCATGGGGCTGCACGCTCTCGAGGAGGACTGATTCGAGGCGGCGGGCATAGCTGGTGGCAAAGGCGGTGGCAACCTGGAAGCGATGAGCCATCGATGTCTGCGCTACTGATTTGCCTTTTGATGCAACTCTTTTTGTTGTATGCCCAAAAGCAGTGTTCTAACCTAACCCAACAGGCGATCGATCGACACGGGACGGAATTCATATTTGTTCTCCAATGGCTCCCTGGCAAATGTTTCGATGATACTCCATGTAATACATCAAATTTTAAACCTTACTGGACAATACGCGGCCTATGGATGGAGGATACATATTGCCGCGCTCATCCACAAATTTACAATCATCTTGACAAGTTGGACGTCAACCAAATGAACGAACTGTGGCCCACGGCTATCGTGAACAGATCAGCCGTTGATAACTGGAATTATCAATGGTTGAAATATGGGACTTGTGGGAGACGTCATTACGCGGTGAATTCTATACGTAAGTATTTTCAAAGGGTACTTGAATTATACAAACGCATTAATTTAGACGATATATTAAAGTCTAACAAGTTGACACCGAAAAAGAGTGGCCTATATAAACGCACCGATTTCGAAAAAGCCCTGGGAAAGCGTTTGGATGATGTCCACATCACTCTGGTCTGTAGGACAATAAACGGGGTCTCTGTTCTTGAAGAGATTCGCATATGCTTCGACTATACATTCGCGCTCCGCGACTGTGACGAAACAACTCCATGCTCCGCGAACGTTCTGTATCCGACCCCCAGGGGCTCCAGGTCTAGGAGCGAAACCGCTGGAAGCAGGTATCCAGCT
>VDK00000639-7830_1 [4299 - 4595] 
TTCGTTGCAGAGTGCGAGTGCGTGACTTTCGACTCAACTTTCGGCAAAGAGCATGGCGTGTTCACGTCACCCGACTGGCCGACTCCATACGACGAGAACATCGAGTGCGTACTCTACCGTTTTGTCGGAAGCGAACAACAGATTGTGCGCGTATACTTTGAGGAGTTTGACCTACAGAAAACGAACATGGACTGCATCTTTGGAGATTACGTCAAGCTCTTTCTGCATCTCGGCGATGAGGCGGCCGTTAACGAGGTCACACCATTCAACTCGGTTCTCTGTGGGAAACTCAGTAAG
>VDK00000639-7830_5 [2821 - 2531] (REVERSE SENSE) 
AATAATAATATCAAGTGCTCTTTCTTAGTTCCAGCGGCACTACTTCTTTTTGCCAATCGTGAGTACCTACACACCATCTCAATGGATACTCCTGACCGTACAGACGTATTACTACCCATTACCGACATTCAGGACGCTGTCGCTCTTGACTTTGACTACGAGCACAAAAAGTTCTACTTTACCGACGTAAAGTTGGACGTTATCAGGTCAGTATCGTTTCATTTTATCTTTGATGACGACAAACTTTTACGGGCGGGTCGCACGACGCTCGCAGCGGTGCCCTCTTGCGTG
>VDK00000639-7830_6 [1637 - 1338] (REVERSE SENSE) 
AACAAGTTTAAGTTTTTTACAGTGTTCGACTATTGTGTCATCTTCGTGTTGTACGGGACATTGAATGCGGATCATTGTAGACGGAGCAACTTAAACGGCAGTGGAACAGAAACTATCGTGAGCTCTGGCCTTGTGTCACCCGATGGCTTGGCATACGACTGGATAGCTAAGAACATATATTGGAGTGATTCGGGAAGGAAAACAATTGAGGTCTGCCGCGCTGATGGATCGTCCCGGAAACTGCTCACCAACCTCGACCTTGACGAGCCTCGTGCGCTCGCCCTCTTTCCGGAGCGTGGG
>VDK00000649-7814_1 [4649 - 5800] 
GTTGTTTGGTTTTTTCAGATGCGTCTCTTAGTCATCGTAAATTTGTTCCTGCTGCTTATCGTAGCCGCCTCTGGGCAGCTTCTGGAGGTGGCAGGCGCAACGCAGGGTCTAGCAGCGCTGAGCAGCAGTCTTGTGAGCTTAGGAAGGGTGCTACTCCCAGTTGGTCTACTGAAAACTTTAGCTCTCATTGGACCGTTAAAGCTAACTCTACCGGCGCTCTTTGGTCTTAAAGCCCTAGGTCTGCTGAAGTTAAAGCTGCTTCTTGCTAAGGCACCATTACTTGCACCACTCGGCCTTAGTATCGGAAAAGTCAAGCTAGCTAAAGCAAAGTTGGGGTTAGCAAAAACGGCGGCTTCCACCGCAGCCAACATCAAGTTAGCCCTTCTTGAGCTACCATTCAAGGTCAAGGCTATGAAGATAGGCGCCATTGCGGGAGCAAAGGCTGGAGGCAAAACAGGCTTGTTTCTTGCTCAAAATCAACCTCAAATTCAGCTTGTCGATCCTATAGTAATCCCCGCTTCCGCCCTGCTCAGCCAAAACAGAATCCCCGATAGACCTTCGTCTCTGCTTGTCCACCCGACATCCTCTAAAGGCTATTCTATGTCAGGACCTGAATTCAAGGAGCCGTTATACGGACGTGAGCCCACAATGACGACGCCTCTACCCGCATTAGCTTATACTCTGAAGCCGCCCGCATATACTCCAGCGCTACCTGCTTATACCCCACCTCCATCTGCATACACTTCGGAGCCTGTTCCTGAACCGGCTTATACTCCAGTCGCCTATCAATCGCATCATCGACTTCGCCGTGAAGCAAAAGGGGCAACGCCGTCAGCTGTCCCCGAAGAAGCCCTTCGCCAGGTTTTCAGTTACGTAGATCAGTACGATGTGGACCAGTGCATTCTTCGTGTGGTGTGCGAGCTGGCTGTCAACCCAAATCTTGACAGTTACCCGGGCGACGATGTCACTAAGTTTATGCTGTCGCTGAACGACAGCAACCCAGAAGAGCCTTGGACGCCGTATAAGAATGCTGCCATTATGGGCCTGACCCACCGCTCACGCGAACAGTGCCAGAGCAAATTCAGCCTTTGCCCTGTAGAAACGGAAGGTCTTCTACGACTTGCGAAGATTCGTCTCGAAGGTTACGACCTA
>VDK00000652-7811_9 [3820 - 3485] (REVERSE SENSE) 
AATGTTTCGTTCTCTAAACAGCAAACCTTGGAAATACACGTTCCTGTACTCGCTGGTAATAATTCCAATGCATCTCGCGACGTTCGAGGCTTATCCGGTGGCGAAAGATCGTACTCGACTGTTTGCTTTATCTGCTCACTGTGGGTAAATACGGCTTCAACACCATTCCGGATGTTGGACGAATTCGACATCTTCATGGACATGAGTAAACGTCGTAAAAGTTTACAAATGCTTCTGCAAGTCTGTCAGCTACAGCCAGGCTGCCAGTTTATCTTCCTCACGCCCTTGGAAATGCCTCAACTCGATGCCCTTAAAGGTAGTAAGTTTAGAAACCTT
>VDK00000653-7811_6 [1704 - 1327] (REVERSE SENSE) 
TGGTGTGAATTTGTAATGATTCTGTGTAGATGCGGCCAATGCGAATACACTACATCGTGGCCTTCTTGGTTGAAGACTCATATGCGAGTGCACACAGGAGAGCGGCCTTTCAAATGCACAGTGTGCGACTACACCTCCTCACAGAGTTCTAATCTTCAACAACATCTTAAGAGACACTCGGATGAGAGGCCGTACAAATGCGATCTCTGTGATTATCGGTATGATGATGATGATAAAAAAGATGAGTTGTATTTAGTTAAGTTGTTTCCTATTGGACAGCCAGGTACCATTTTGCAAAAAGGTAAATCCAACCAAAACAAATGTCATCTCATTGTGGAGTATATAAAAAAACTGTTAAAAGTACAAAACAAAAAGCGA
>VDK00000659-7802_10 [6315 - 4258] (REVERSE SENSE) 
TATTTAGTGATCGCCGATATATTACCTTACCCATTAACTTTTCCAGCCGCCAGCGCTGAGGTGTTCCAATTTGTTGGACAGCGTGGCTACAACACTACCGTGTATAGTGTGCGTGGTGGCGTGACCGTCGGCTCTCAGGAGCTGACAGACACGAAGACCGCTCTTGAGTATAACGGAACCTTCGTCATCGAAAAGATTGGTCAGGGTCAATACCTCGCCCAGTTCACCCAGTTTGCTCTTAGCAAATACGATCAAATCGACAGGAGGATCCAAGATGAAACCTTCAATGATCTCAAGCCTGAGGAGCAGCACCTCGCCAAGGTCCTCCACGTGGGACAAGCTTACGAACCCGAGATGCAGAAACCTATCAGGTTCTCCATGGAGAAGGGTCGGGTGACGCGCATGGAGGCTGGACAGAATCACCGCCAGTGGTCGCTTAACATCTACCGAGCTGTCCTAACTCTTCTTCAGAACCAGGTCAAGAAGCCCGTTAACCAGGCCGTGCCCTTCGTTGAGTACAAATACGAGGATGGTATCACCGGCAACTGCAAGGTCCAATACGAGATTTTTTCTCAGCCTAAGGATGGAACCATTCAGGACGTTTATAACATGACCAAGACCAACAACTACAAGCAGTGCCTCGGCCGTCCCGTCTACCTTCACCTGAAAGATATTCACCGCGGCTGCGCTGGTGTCTGCGACAATCACCGTCCCGAGAACTTCCTTAGTCAGTACGAGGAGGAGACGACCGACTTTGAGATGAAGCCTACTCCCGGATGTCCCGTTAACCAGCAACACAAGGACTCTCTTGTGTCCTTTCAGACCGTTGCCAAGTACAATTTTTCCAAAGGCTTCCTTGATGAGGCTCGCTCTGAGTCTATCGATGTGTTCCGTCTTTTTGGTGGCAGGATGCAGGTCTTCAGTCGTCTCCAGCTCCGATTTCGCGACGTCCAGGGCCCCAAGATTGAGCAGCTCTCCGACGTGAAGATCTACGAAACTCTTCAACAGCGTCTTCCCAAACAGGAGGAGGATGAACTTGACATTCCTGTCTTTGCTCTAATGAAAAAGCACACCTTATACCACCGATATCCTCTGTACTTCCAGCAGCAATTTGAAAATGTTATCCGTGACCTTCACAAGCTTCAAGGTAACCAGAAGCATGACCAAAACGAGCAGCAGGGTTTTGACGCCCCCGCTTATCTGGCTGAACTTATCCAAGCCATCTCCGGTATGACTGAGGAGGAGATCAAGAAGACTATGCCCAGTGTTGTCCGTTCACAGCAACCCAACCAGCTTTCTGAGGAGAATAAGCTGCAACGCCAAGTCTGGGTTGAGCTTCTCGGCAAGGCTGGTTCCAAGTCCGCTGTCAAGGTAGCCATTGAGCTGATAAAGGGCAAGACTTTCACCTCCTCTGAGGTTCGCCGTATCCTTCAAGACGTCGCCGCTTTCCAGTCATATCCCGACATCGATATGATCGAACAGGTTCTTGGCCTTTGTCTTCAAAGTCAAGGTCTCTCCGCCACTGTTAAGGCTACCGCCTGCGTTGCCGCTGGCAAGATCATCTCCAAGGGCTGCAATTCCAAGGTGCACCAAAAAGTCCAGAAAAAGCCGCAATATAGGCAGCAGCTTGTTAATGGCAAGTACGACTCTATTTATCACGACGGAGATCAGCAGGGCGAAAACCAGGAAGAGCCTGACTCAGAGACCGAAGGGTATGAGACCACCATGGGCCACCTCGCCATAAAACCCAAGTTGCGTTGCACTTCCGACAAGCTCCAAGAGTATATTCAGCGTCTTACCCAGACTCTGAACCAGGCTACTGGGTTCAAAACATCGTTGCCCTCATTAACGGCCTTGCCAAAGTTGAGAAGCCCGAGATTCTCCCTGAGCTGGTCCCGTATGTCGAGGGAACCGCCCCTAATATGCAGCAGGCCCATGAACAGGGTGAGAACCAAAAAGAAAGTGTCGAATTTTTGCGTCGCGTCGCCATCCTGTCTCTTCGTAACATCGCGGTCAAGTACCCCAAAGAAATCAATCCTATTGTCCGCGTCATATACC
>VDK00000659-7802_11 [4597 - 4067] (REVERSE SENSE) 
GACCACCATGGGCCACCTCGCCATAAAACCCAAGTTGCGTTGCACTTCCGACAAGCTCCAAGAGTATATTCAGCGTCTTACCCAGACTCTGAACCAGGCTACTGGGTTCAAAACATCGTTGCCCTCATTAACGGCCTTGCCAAAGTTGAGAAGCCCGAGATTCTCCCTGAGCTGGTCCCGTATGTCGAGGGAACCGCCCCTAATATGCAGCAGGCCCATGAACAGGGTGAGAACCAAAAAGAAAGTGTCGAATTTTTGCGTCGCGTCGCCATCCTGTCTCTTCGTAACATCGCGGTCAAGTACCCCAAAGAAATCAATCCTATTGTCCGCGTCATATACCTGAACACCACCGAGCAGGTCCAGACCCGTTTGAATGCTTTCGACGTTTGGATGAACACTCAGCCCGCTCAGTGGGAGGTTGACAGGGTCATGCAGGTTGCCAACAGGGACTCCTCCGTTGAGCTTACCTATTACGTGTATAACACCTTCAAAACCGCAATGCAGGCTAAGGAACCTTGCTACCAGCTTTTG
>VDK00000659-7802_12 [3683 - 2982] (REVERSE SENSE) 
CCAAAATATAACCTATACCTCATAATTATTTATCGTCGATGGCACGTTAGCTTTAAATTAAGAACTTTTTCCTTGCTGGCAATTTCAGCTGCTGAAGGTTACGGCATCCGCGGTATCTGGAAGATGATTGCTTCTAACACAACTGTTCTGCCTGCATTCTCCCATGTTAAACTCGAACAGGTCCGCGGTCCTTTCATGCGGGCACTCTTCGGAGCTAAGCTCCTCGTCAAGGGCGGCAACAAGATCTGGGAGGAACTCGTTGGAAGGGACGGTCTCCTTGAACGTATGTCTCAGGCTGTTAACGGCCAGGTGAACAATGGACCTCGCCAACGTAGTACTGAACAACTTATAAAATACATAGCCCAGGGTATAAACAACCAAGATATCGGCAACGAAACCCCCAAGGCTGTTCTTTTCTGGAAGCTCTTTGCCGGCGAAGCTATTGTTCCTATAGATGAGCAATATGCAAGTGAGCTCAAAGCCGAGCTTCTCCAGAGCATAAACAACGTCGGAAAAGAAGGCGTTAGCGGCCATTTTATTCGCGTGCTCGTCCCAACCAAAGCCTTCTTCGTTGAGCCCAACCCTATCGGATTTCCTATTGTACACTCTACCATTCATCCTCTTGTGATTTCCGTACGGTACAGAAACCTCAAGCTCCATTATCGCAACCAGGAGGCCACCTTATCCCTAAAGCTATTGGGT
>VDK00000659-7802_14 [2992 - 1580] (REVERSE SENSE) 
AGCTATTGGGTTAGTGGTACCATCCAACCTGTTATACTTTCTTTCCGTCAGTCGCGCGTTTTCGTCGCCGAGGAGGAACCTCAGCTTGCTCCCACTATGAAGATCACTGACGTCAAGGAATTCAACGTTAAAGTTAACTTTGATGTTCATTATGATCAAGCGGAACAGCGTTTCCGCGCAAGCGTTAAGCCCCAATTCGGGCGTGTCTTTCACACTGCGTTCTGCCCCGAGCTTAAGCTTGCGGCGAACACCATTGTCAGCAAAAAACCCAGCAATAGCCTCGTCAACTATACCAATTGCGTTAAGACCAGGCAGCAACTTATCCAACATGACCTTAAGGTCGGCGACCACCAAACCGGCATGGTTATTCGTCTCACTGGTGAGTCCCGCCAGGTCTGGTCTGCTCTTGGCATACTCGGCTCTGTGGAATTCCGCCGTGAGGGTTTCCTTGGGGCTATCATCAACAGCCTTAACATGGGAATGCACCACCACGCTATATCCCTCTACCTTGAGGCTGACAAGCAACAACCTGTTAATGAGTGGACCGTCGTCATCGATATGGATTCCAACCTTGAGCAGCTTGCCAAGCAACCCGTTAACCAGCAGACTGAAAAGGTTCAAAAACCGAAGCTCCAATGCCAGCTCTGTTCTAAAGAGAGACTTTATTACGAGTTTCAGCAAGTTATGCGCAAGGTTAGGGAGATGCTCCAGAAGTCTCAGGATAATATCGGAGAGGTAACTGTTGAAAAGCAGATGCTTATCAAGATTGAGGGCCGTTACCAAGGCCAGCCCAAGCGCACCTTCAAAGTTGCCACGAAGAAAATCCACAATTTTGAACAGACCAAGCAATACTACGCACTTGCTGTTGAGCATCAGGGTTCTAACAAAAGTATTGAACTTTTTGCCAATCTCTATTATCCTACCATCAGATCTCCCTTCCATTATGACCCCACCTATTCTTCTGAGGATGAGCGTATGAACGGCAGCCTCGTCGCTAACATACAAGGCTGGCAGGAAGGGCAGGTCTATTTTGTCAACTTCCAGGCTATGAAGTCTAACGAGCAGAAGCAGAAGTCCGAGTATGAATGGTTTGAGATTCATTGTCTTGCTGAGCAGGAAGCCAGTAGGGCTATGACTGATTCTTGCAAGAGGGCCACCTTCAAGGACAACTTACTGGACAGCATGGAAATAAGGATTGAGCTTCCTCAGAACGTCCATCCCAAGGCTCAGAATCTTGCCTTCAAAATGCTTGATATGGTTAAGTACATACTCTACCCCAAGATGCAGATCCAGATGCCTAGCACCGAGGAGAGACGACATCAGCAGACGTTTTGGGGCGAGAAAAGGAAGTTCTTATCTTTGCCAACGCCATACGCGAGTCCCCCTGGTCTTTCCTCTATAATGTCCGCATCG
>VDK00000659-7802_15 [1691 - 495] (REVERSE SENSE) 
CACCGAGGAGAGACGACATCAGCAGACGTTTTGGGGCGAGAAAAGGAAGTTCTTATCTTTGCCAACGCCATACGCGAGTCCCCCTGGTCTTTCCTCTATAATGTCCGCATCGTGATGCCCTTCCAAAACGTCGTCTTTTCTCAAATCCGTCTCCCTGGACTCCGTTTTTTCCACACGCAACTCACCGATAGGCAGCAGCTTGAGCACGGTCTTTTCCGTGGCCAGCACAATAACCGCTGCGTCCTGGGCGACAAGTACCTCCGTACCTACGATAACGTCACTTTCAGTCTCGACGTCAAAGAGGGCTGCGACTATCTTCTTACCCATGACCAGTCTGCGGGCGACCCTGACTTCACCGTGACCTTCGAGGTGGTTAAGCCTCACACTTTCGGCAGGAAAATCCGTGCCCAGCTCCAGAACTACCTCGTGGAGTTTTTTCCCTTCACCACCACCGACCGCCAATTTCAGGTTACAATCAATGGACAGCAGCACTACCTCACTTTTGAAAAGCCCATCGTGTTTAGCTACGGGCGCCAATGCAAGCGCGCCGCTATCCACGCTTATGAGACTTCCAACTCCCACCATGCTCCAGTTATTTCCCTCTTCACAGAGTCCAAGGAGTTCGGCGTAATTTTTGACGGTGAATCCGTTCAGGTCCACGTCGACGATAAGTATAAGGGCGCCACCAACGGTATCTGCGGCAACAACGACGACGAGCAGGATCACGAGTTCATCGGACCTCACGGTCATGAGTACGAGCATTCAAATGAGTTCATCGCTTCTTACAGCATCAGTCAGCAGTGCAAAGCTCCCGTCCTGAATACCTATAAGCAGCAGATGGAGGCGCTCGAGAGGGCTCTGCGCAAAATCCGCCAGCCGGAGTGGCAGATGAAAGAACAGAGATGCAAAGATATGCAGACGTCCCAGCACCAGCAACAACAACATACCCAGAACCAGTTTAGCCAGCACTGGAACAAAATCGTTGAGGAGCAGATGTTCCTGGCCGTGACCCCCGAAGAACACCAACAGTGGGGCGGGAAGATATCCAGCCAGGGCAGGATAAAAGTTATGGATCAGGATAATCATCCAGCTCTTGAGACTTTCGCAAGTTCTCATAATGGACGCGGTTACTTCTTTACCAGGAAATCTGGATACACTGAGCCGATCTATGCTACCGGAAACAACGAGACTAATATG
>VDK00000661-7799_2 [5711 - 5316] (REVERSE SENSE) 
AAAGTATCTTGGTTAAAAAAATCGTGGTTTTTTCCTGGCTGTCATTTATTATTGATATATTTTTTCACGTATATCCTTAAAGCATTTTGGCACTTATACGAATTCCATATTTCAGATTGCATGGTTGATGGCGAACACTATCCCAATAATGGTCCGATCCCCACGGACGACCCATGTCAAATCTGCCAATGCGTCGATTCGGAGAAGGTCTGCGCAACTGAACAGTGTGAAGAACCCGAGGAAGGCTGCACGTTAATGCCTCCAACGAAGGACGAATGCTGTAATTACAAATGCGCTGACGACACCACGTCCGTGAGTATCGATCTTTACGCTAGCAAATGTCTCTTTATTTACACGATAAACCGGTACTTTTTTATTTATAGAAAACTTTTTCTA
>VDK00000664-7791_4 [5960 - 6310] 
CGTGCTTCTCTATGCGTTTTCTTTATCTTTTGCGTGCAGGTGTCATTCCCTTACTTTATGGCCTTCTGCTCATTACTGAATAATATGGAGCTTGTAAAGAAAATTTACCTGCATTTTACTAAGGGTGACACTCGTACTGAGATGACAAGGGAGGAGTTTGCCGCCACATCTGCTCAAATGTCTCATATGACCCCGCTTGAAATTGATATCCTGTTCAACCTTTGTAGCTTCCTAAGCAACAGCAGTGGGCGAATCACTTATAGCGATCTGGAAAAGGTCGCCCGTACAGACCAACGCGGGCGGTTCTACTCCGACCGATTGCAGAGGTCAAGGCTGTGGAGGTATGTTAAG
>VDK00000665-7789_3 [4050 - 4319] 
AGCAAGATACGTCATGCAACTTCTTGGCGAATGTCGTCCTGGTGCCTTAGCAATCTCTGCCGCAACAAGAATCCTCCTCCTCCACTCGAAGCTGTTGTGGAATGTCTTCCTGCGATAAAGCAACTCTTGATGCATGAATCTAACGCTGTGATTTCGGATGCATGTTGGTCTCTCTCATACATTTCCGACGGAACCGATGACCGCATTCAAGAGGTGCGTAATAAATTAATCGATACGATGTTACATTTTTTTTCGGAAATTAATGTCTAT
>VDK00000678-7756_7 [4735 - 5283] 
CCGATCTGTTTGCTGAACACGGTTGCAAAGGCCATGGAAAGCATCATAGTCGCCCGATTGACCAAAGAGATTGAAGAAAAAGAAGCACTGTCAGAAGCACAGTACAGTTTCAGGAAACAGCGCTCAACACTCGCAGCTGTGGACAGAGCCCTTAAGATAGCGAGAGAGGAGATAAATAGGAAGTTGAAGACTAGAAACTTCGTGCTTCTTATCCTGTTGGATGTTAGAAATGCCTTTAATAACACGAACTGGGGAAAACCGATGGCCGCACTGGAGGAGAAGGGGATCTCTACGTACCTACGCAGTGTCATCAACTCATATTTAAAAAACAGAAGACTGGAGGTGGACGGGATAAAATGCAGGGCCACAGCTGGGCTTCCGCAGGGATCGGTCCTTGGACCAATACTATGGAACTTAGCCTATGACGGCGTGCTACAAATAGCGGATCTACCGGAAGGGATGGAAACTATTGCATATGCAGATGATTTGGCTCTTATTATCAGGGCCCGGACAGAAGGTGACCTAGAAAATAAAGCAAACGTTTCCCTC
>VDK00000682-7745_2 [2543 - 2923] 
ACCGATGCTCCGTCGCTGATGACCATGCAACTGCGACAAAGTGTGTTTGTGTGTACAGATGGTTCGGAACAGGTACAGAGGGGCTGGCTGACCCACGAGAGCTTGGTGCAGCTGAAGTTCTTCGACAACCCTGTCTCAATTTGGAAGAAGAAATTCCGTTCGGCTCGTATCTCGTACCGCGTCTCGCCTATCGATCTGGCACGAAAGATGAGCGCACTTCGTGAACCAAACGTAAGTAGAATCTTGATCAGTCAAAATCTTAAGGGTGAGTCCTCAGAGTATAACAGCAAAAGTACCAGTATCAAGTTATCCGCCACAAATGCATTCATCACCTTCAGGAGAAGGCAATTAATACAGGAAGATCGTGCGACTCTAGTCGGC
>VDK00000682-7745_6 [5886 - 6194] 
ACGTTTCCTATAGCTCATAACTTCTGTAGTTATGCGCAGCTCGTAAATATTGCCGCTTCTAATTCTTTCGTTTGCAGACACCATCCGATTGGTGAGCTAACTCTTCGCTATTTGATCGTCAAGCCGCTTAAAGGGTATAGATGCACAGCTGAGCTTACTTTTGCTAAGTTTTGGAAACGTCATAAGCGCGGCCTGGATGTTGGCCATCGCGGTGCCGGTAACGCCCGACGAACCGATATTAAGAAAGACAAGCTCCCAGCCTCAGCCAAGGTAACCCTAGATTACCTAGCTCATATACTGATACAGTCA
>VDK00000682-7745_7 [6534 - 6977] 
AATAAATCTGTCACAAATGACGCGTGTCCACCTCCGTGGCAGGTGGAGAACGTTCTGGAAAATACAGTCGCCTCGTTCAACTACGCCGCTCGTCATGGAGCTGACATGGTCGAACTAGATGTTCAGCTATCAAAGGATAAGGTGCCTGTTATCTACCACGACTTTCACATTAATATTGCTATAAAAAAACGCCGACGTACGGCTAATGAGGAAGAACCACTTACCGTGGCCGTGAAGGACCTCACATCGCAGCAACTGCACGATCTCAAGCTGCAGCCAGCTGAAAGGCACGCCGAAGCGCGACTGGAGTTTACCGATGAAGATATCGACGACAACCAGCCATTCCCAACTCTAAAAACAATTTTGACGGTAATAAAGACTGCATTTACAACTTTTACAGCATACGTTCTACTGTTGAAAAAGTGGTTATTGTCTTCCTTTCTA
>VDK00000682-7745_8 [7007 - 7324] 
CACCAACGTGGTATATCTTTCTTTCAAAAACAGGCTGTAGATGGTCGTGTCGGTTGTAATGTTGAGATAAAAGCTCCACTACAGTATGCTGACGGTAGCTGGGAACTCGACTATCCGTTCGATATGAATGAATACCTGGATATCATTCTAAGCGAACTTCTTCAGCATTCCGGCGACCGATTCATTCTGTTATCATGTTTCCATCCTGACGTCTGCACCATGATTCGGTATAAACAAAACAAATATCCGTTGCTGTTCCTCACACAAGGAGTTACCAGCAAATATCCCGCCTACCACGTACGTATCCTGATACCTTTT
>VDK00000685-7738_4 [7736 - 6861] (REVERSE SENSE) 
GTGTGCGCACTAGCATACGCCTCTCCTGCATTACTACTCTCGGCTTCATCAGACACTTCGGTTCGGGCTTGGGATGCAGTAACAGGACGCAATATGGCCGTATACACCGGCCACCAGTACCCTGCTTGGTGTCTAGCGACTAGCCCAGAAGGGTTGTACTTTGCTACAGGATCCCAGGATGCAACAGCGCGCTTGTGGACGCCAAGTCGAACAGATGCATTACGCGTGATGGCTGGTCATCTAGGACAGGTTGACACGCTGGCGTTTCATCCAAATGCTAATTATCTAGCAACAGCGGCTTCAGATAGATCGATTCGTTTATGGGCCGTCCAGTCTGGTAGTGTCGTACGTCTCTTTCCATCTAGCCATCGAGGCCAGGCCCATTCGCTTGCTTTTTCACCGAATGGACACTGGTTGGCAGCAGCGGGTGAGGACCGAGCTGTCCGTTTATGGGACCTTCGCACATGCCGCTTATTGGCCGACATGCATGGACACCACGATGCCGTAACATCAGTCGTTTTCTCTAAGGACGGCTCGTTACTGCTCAGCTCCAGTCTGGACGGCTCTATACGAATGTGGGACGTGCACACTTTATCGAGCACAAGCGGTAGCTGCAGCAGTAGCAATATCAATAACTGTAACACCGGTAACCCTAGCAATACTTCGGTACCTTCTAATAGTAATTCTATATCCTCGTCCTCCGCTGGAAATGCGGAATCGACACCAGTTAGCAATGGAGGTCTTGTTTGCTGCCTTCGTTTTCAACCGCGGGTCTCAGATTCAATGCCAAGACTCGGATGTGTACACGGAGGTCTTCGTAAACTAGAACTACACCACAGACTCAATGTTGTAACAGCGATTCGAGTATACGGAAAT
>VDK00000690-7725_8 [5384 - 5013] (REVERSE SENSE) 
TTAGGTGAGTTCGGTATAAAAGAGATTATACATACCATGTGCCATCAATTCCTCATATATTCTTATAATAATCAAGGTGTTAGAATAAATCATATAACAAATGTCTCTGTACCTGACGGGATTTCTCTGGATTACCTGTTTCTTAATCTGAATCGTACACTTTCTACTGCCGTGATACACGCGGATGCACCTACATATTTGTGGAATTGTTGGTTGACAATCAATTTCATCGTTCAGCCCCACGAAGTCGATGAATGTCGTTTCGATATGGGCGTCGTTAATGGTGATATGTGGTACCTTCGAGCTAATGATGTTGAAACGCGAAACCGGTGGCTTGAGGCCATCGAAAGTCATAAAAATGCGCCTGACAGG
>VDK00000690-7725_10 [2328 - 1903] (REVERSE SENSE) 
GAGGTCGAGCGACGTAGGCGGGCAGAAGCTGCTTTGGGTACGGGCAATGGGATGTCTACTATTGTAGCAACAGGTGGCTTGGACTCGTCGGCCGCTGCTTCCGCGGGCGGAAACGGCGTGGTCACGGCGTTGGGCAAACGACCTTCGTTGATTAACATGAACTGCCCCGATATGGTGGAGGGACCGCACTCGCTTCTAAATGAAGAAGACTTTTTCGATGCAGTTGAAGCTTTTATCGAACAGAACGATCAAGAGGTTGAACAGAAACGACAAATTCGAAATAAAGTGCGCCAGCTGCAAAATCCGGACGCGACTGGGGCCCAAATAAAAATCATCCTCTATCAAAGAGGTGAATATAACGAATTTTTTGGACTAGTGAAAATCATATTGAGTAAATACAAGTGGATGATAATTACATTTCTGTTT
>VDK00000690-7725_11 [1145 - 699] (REVERSE SENSE) 
CTGTACATAGTAAAACATTACTTCATTTTGTATACGTTCTATTTGCATTTTCAGGGTGTTACTGGTCGTGAGATGTGCCACTATTTTTTTGCACCCGAGGTTCGGTATGATTGGGAGCCGACGGTAGAGACAATGAAGGTCGTTGAAGTGGTTGAAACGTCAAAAACGTTAGTATTTCATCAGATACACAAGCGGGTGTGGCCTGCAGCCCAGCGCGACGCATTGTTTTGGTCGCACATCGAGCAAATGGCTGGGGAAGGCGTTGAGGCTGAACAGGTAGAACAGTTTGGTGAACCGCTGGGTCCGCCCGTCAGCGGGGACCTGTTCAACACGTGGATGGTGTGCAACAAGTCCTGCGATCAGCCTGAGATACCGGTGAGTGATAATGTGGTCTCAAACGTTCGTAAAGAACAAGGCAGTACGGAATTATGTATGTATTTAATCAGC
>VDK00000695-7723_3 [6064 - 5708] (REVERSE SENSE) 
TTTCGTGATCAGTCAAATTTTTTGGGCGACATTAAGCGAACCAGCGAAAGCCTTACAATGTTGTTCTACTCGTTTTTCAAGTCGCTGGTAGGAAAGGACGTCGTCGTAGAGCTGAAAAACGATATCAGTATTTGCGGCACGTTACACTCGGTCGACCAGTATCTAAATATAAAGCTTGTCGATATATCGGTCACGGATCCAGACAAGCATCCACACATTTTATCTGTAAAGAACTGTTTTGTACGCGGTTCGGTCGTCCGCTATATACAGCTACCTCATGACGACGTCGACACTCAGTTACTGCAAGATGCTGTGCGGAAAGAGATGAAAATAAGCCTGCGAATCCTTAATAGAACG
>VDK00000695-7723_5 [3499 - 2594] (REVERSE SENSE) 
CTCAAGGGCCGTACAGATTCGTTGCCCAGTATTCTATTTGAGTTACTTCATTTATTGGAGGACCATGTTAGAACCATGTTTTCTTCTAATACTAGTGAAGCCACAGATACTACGGAGAAAGGCTGTACCTGTCTACGAAGGCTCGGAAATCATTGGGGTACAATCGTATCGGGTGCCCTCGTTATTATCTGTGGTGGCACCTACATTTTCCTTTTTCTCGGCGCGCACGTTACAACGCAAAGAACTGGCGCTTACTTTACGATACTTGTACCGTTCGTATTTATCCTAATATTGCTAGTGTGGTCATATTTGTTGACCCTGTTCACTTCGCCTCGACGAGTCCCTTCGCGGTTTAAGCTGTCTGAAGGCGAATGGAACATGCTTGAACAGCTTGTCGACGCACCAACTGACCAGCAGGAGTTTGTCAGTCGGCTAGCGGCTGACCGCCAGATTGTTATTGCGGTGCCTAATGGCCAAATCAATGTGTGTCGCCCGTGTCGACAGTTGAAACCCGAACGAACCCACCACTGCCGACGGTGCAGGACCTGTGTGATGCGTATGGATCATCATTGTCCGTGGTTTAACAACTGCATACATTTCCACAACTATCGAAGCTTCTTCTGTACATTGTTCTACACGACGCTGATTTTCGCTTATGTTGCAGTATCAATCTTGTGGTACTACACAGCCGCTTTTCAATGGCATCTTCAGTCAACCGAGCTTCACGAAGCCGTCCTCGCACTGGTTGCGGTATCGGCCGTAGGCAGTCTTGTGATGGGAGCCTTCTCTTTTTACCACTTTTATTTGTCCTGTAACAATCGGACGCATATTGAAAATCTGAACCCTGATACGAATCGACTGTTCAGTTTGGGCTCGTCTTGGAAAAACTTCAAGGTAGTAATTTTG
>VDK00000697-7721_2 [2513 - 2878] 
GAATTACTTCCGAACGTGCGGATTGCCAACGAAAGTCGAGAACTCGTCTTGAACTGCTGTTCCGAATTTATTCACTACATCGCAACGCAAGCAAATGAAATATGCAACCAACACCATAAGAAAACCATCAACGCTGAGCATATTCTAACCGGTATAAACCATTTTATCTTTTTCGGCTTGGCACTTATTCAAGCTAAATGTGTGTTATTTACGTGCTTGTATAAAACAAAAGAGTTTATTTCACTATCCCGTATACACGATTGGATTTTCTCAATAATCACGTCCTCTAACTCACCGTACCGCAATTCCACGTTGACACACGCATGTGACGACAAAATTCGGTCCGTCCTATACTATAGAACATAT
>VDK00000699-7712_8 [452 - 3] (REVERSE SENSE) 
ACTAGCGTTTCAGTTTACTATACCGGCAAGCAATTAGGAAACGCGCGCGCCGCCAGCGTTCTATGTTGCTCTCACGCAAGAAAAACCGTAGTGCTGTTCCGGCTGCTGTGTTGTATAGTGCGTTGGGCGCCGTTAGTTGGACTTGTGAAGGTCTACCAGGGGGGCAGCGGCTCTCCCGAACCCCTTGCCAAAGTGGCGTTACTAACTTCGTTTCCGGCGGATGCTGCGGCCATGCTTCCTTACGAGCAGCCCACGATCTTTGAGGACCTGGCGAGGTGTATGCTAAACGTACCTCGGGTGGTGCTCAATCAACGGGCAAAGTTCGAAAGTGACGATCTGCTTAAAAAGTGCGCTCGAGAAAGTGAGGTAAAATACACGGGGTACAAAGACCGGCCCCGTGACGAGCGCGAATATCGGTTCAAGCTCGGTCTTCGAGAAGGCAGAGTGGAA
>VDK00000702-7708_6 [7707 - 7099] (REVERSE SENSE) 
ATCCGGCCGGCGATTTCCGGTCGAAGTCTCGAGCAGGGCGATTTGTTCAGCATTCTCGAGCATTCATTCTCGACCATTGCACGCGTGGATCTTGGCACAACTGTCAAAGACTATTACCTCGTCAGTTACGTGTACGGATTTCACACTGATGATTATGTCTATTTTGCCACCGTTCAGATGCGAAGTCATTTGCTACAGCTGCAGGAGTTGGGGTACAATTCACGGTTAGCTCGGTTATGCGCTGGGGACCCGTCGTTCAATACCTACACCGAGATCAGCCTTGTTTGCAAGGGCGCAGACGGCACGGATTACAATTTGCTTCAGGACGCCACCGTTGTCGAGGCCGGGTCCGACCTTGCACGGTCGCTCGGTCTGAGGGATGAGCGTCGAATCTTTGTGGGCGCGTTTGCTCAGAGCGTCGATCATACGACAAAAGTTAGCGGCCGCTCCGCGATCTGTATCTATCCGCTGCGACAGATCGAGAAGATGTTTACCGAGAATATTCACATGTGCTACAACGGCACCGTGGCGACAAGGAACATGGACTACGTAGCCGGCAGTCTGGCCGACTGTCCTGCTCCCGGGGTGAGTCCAGACATGAATATAAGT
>VDK00000706-7706_2 [4385 - 4765] 
ACAATACAGCACCTTCGTAATCTTTTGTTTCGCCGCGCATTTCTATCGTGTCTCCGTTACAGAGCATTCTTCTGGCTAGTATCGTTGTTACATTCGTCGATTTTGTGGTGTTGCACGGTGGCAATATTCCGGCCGTCAGATATTAGCAAACTAGTTCCCTTCGGCGTAATTGAGGCGGTTCTATTTCAAGAATTATTTCGCTATTTATTCTATAAAATCTTGCGAAAAGCTGAAGTTGGCTTAAAGAAGGTCACAGAAGTTGGTACGGACGGAAATGTCGTGTCAGATTCTAGGCAAACACTTGCTTATGGTAAGCGCATAGGCAGTTATTCAGTTTCATTTGTCACATGCGTCAAGCACGCATTTTGTATACAATTTCTT
>VDK00000706-7706_8 [1435 - 830] (REVERSE SENSE) 
CTCTTCTCGAAGTGCGGCACTATCAGACATATTCGCCTTGTGCACAATCTGATAACTGGTGCTTCACGTGGTTACGCATTCGTAACATTCAAGCACTCATCAGGTGTCCGAGCAGCAATGGAAATGCATGGAACCATCGTAGACGGTCGTTCGATCCTAGTCGAGCTTGAAGTGGGCAGGACACTTCCTGGCTGGAAACCACGGCGTCTTGGCGGGGGTTTCGGAGGCCGTAAGGAAAGCGGCCAAATGCGTTTTGGCGGAAGAGCTTGTCCTCATCAGGCCGCAAGAGTAACTGCTTCGGTTGGGGAACGTGTACGGCTGGACTCATTAGGTAGAACTACTCACGATCGCCCGTACTCTGCAGCGAAGAGAAGACGCAGAAATGATAGGAGTCAAAGTCGATCCCAGAAACGGAGCGCTCATTCACCTCTGCAAAAAAAACATTTTTCAAGTGGCTCAGTTACTTATCATGTAGAAGACCGATCGCCATCTTCAGGCCCAAGGAATTCCAGCAGACAAAAAAAAATAAAAGAGGATAAAAACTGCCCTCGAATTTTGATAGAAACTGTTGAGATCGAACATGAAATGATACAGTATGTGAGTTGC
>VDK00000710-7688_2 [838 - 1128] 
ACATGTAATAAACAAGTCAATCTATGTGCGGTCATCGGGAACATTTATTCCAGGATGGGAATATTTCCCGAGGAGTGGTTTACAGCATTGTATCCGAAAACTGGAGTAACTGGCCCCTACCTGTTCGGCACGGGTTTACTTACGTATTTGTATTCGAAAGAAATCTTCCTCCTTGACCATGAGTTCTATGTCGGTCTTACTATTGTCATAATCCTTGCCACTACAATTAAAAATTTGGACCCGAATTGGCCAAGTTTCTCGATGCCGAGATGGACAAGGAAGAAGCCGAAA
>VDK00000715-7678_2 [4998 - 5285] 
AAGAAATCGTCGTTTACTCGCTTCTTCTTAATAATTTCAGTACGGAATCTGCTGATAGCCGTATCAGTATTTTCGTTCATTGGCGCTATTTGTCTCCTGGTAACGTCCGCACAAATTATTTCCGCTTTACGAAAGGAACAAGAGGCCAAATTCAAGCCCTGGCTGTATGCAATGTTCATATTCACCGTTTGGCGCTTCTGCGCTATTATGTTCCGGTCAATTGCAAACGTAGGTCTCTATCACAGTCGACATGATTTATTATACAATGAATTTATAAATTGGGACTTA
>VDK00000719-7673_2 [2332 - 2670] 
AGAGGAAACATTTATTTATATACGACTCAGTTTCGACGAGTAAACAGGGCTATGCAAAAGAGAAGACTTGATGGACTAGGTGAAGCCATCCTTCTCAAACATAACACTTATTTTCACCTATTTCAGGTGTCGTTCGAGTTATCGGAGTACACCGCAGACGTCGATGCCATAGGTACGTTGCGGCTCCTCGAAGCAATTCGAATTTGTGAATTGGACAAAACTGTTCGTTTCTACCAAGCGTCGACGTCAGAGCTCTATGGCAAGGTTATGGAAATCCCACAAAAAAGAGACAACACCTTTCTACCCTCGTTCGCCCTATGGTTTGTGCTTACGTGTATA
>VDK00000719-7673_4 [3023 - 3310] 
AGAACGTTGATTGACAACAGTTTGCCCATATTATCACTGCTGGTTTTCCCATTTATCATACCAATAGGTTGTGCTAAGCTGTATGCTTACTGGATTACGGTAAATTACCGGGAAGCGTATGGGATGTTCGCTACGAATGGGATTCTGTTTAATCACGAAAGTCCGAGACGGGGTGAGACATTCGTCACTCGGAAGATCTCACGTTCCGTGGCCAAGATTCATCTTGGTCAACTGGAGTACTTCGAATTGGGCAATCTCGACTCCGAAAGAGACTGGGGACACGCTAGG
>VDK00000719-7673_5 [3591 - 3914] 
TTTCTAGGTCTGCATTTAAAGATACTAATATATTTTCAAAATGTCTTACCTGGTGCCTATTTACGTTACAGGGATTATGTTGAAGCAATGTGGCTGATGCTTCAGCGTGACACACCAGAAGATTTCGTTGTAGCGACAGGTGAAAAACATTCAGTGCGCGAGTTCGTCGAGAAGGCATTCGCCCGAACCGGAAGGGCCATCGGGTGGCGTGGCAAGGGCGTCAAAGAGGAGGGCGTAGAAAAGGGCACGAACATTGTTCGAGTCAAAGTCAACCCGAAATATTACCGGCCTGCTGAAGTGGTATGGATACTGAAGCGTGTTGAA
>VDK00000721-7671_4 [7446 - 7132] (REVERSE SENSE) 
ACTTTATTTCATCGAATTATGCGCGTGTGCATTACAATCTTCAATTGTACGTTCTTAGGCGTCTATTGCAGCGGTTGGGTGAAAACGGGTCCTATTGGAGTCATCGTATCAACAATGAACAGCAGCTTCGAGACAGGCTCAAATCTGCTTAGCGACATCAATAAAGGAGCGATCGACGGTACTGTCTCGAAACCCGGGAGAAATTTCATTGTTAACGATATCCTCAAAAAAAAGGTGTGTATGGTCGATGTGTTTGCGGCATTTCGTGTTAGTGACAGCTACCAATTCGATGTTATGTATGGTGTCTTTCGCACA
>VDK00000722-7671_2 [7242 - 7601] 
TGCAGTCTCATACTCAGCACTAATGCATGTGTTATTAGGAAGATCTACTTCGACCAGGAGAAGAATTCTACGAAAAAGCACGGAGACACCATCTACAATCCAGACCTGGCTAAAATATTCCAAAAGCTTGCTTCTACTAACGATTTTGCACACGAGTTTTACAACGGATCTATTGGCAGAATGGTTGTAGAGACGCTGAAAGCCAGAGGAGGCATTCTGACTAGTCAGGACTTGGCCAGCTATAGAACTCACTGGAGAAAGTCAACCTTTGCCTATATGAAAGACAGACAATATGAAGTCCACTCGGGAGGTATGTCTACCTTTAACTGGAACCGTAGAAATCGCGAAGGTGAACTGAAA
>VDK00000731-7662_7 [3737 - 2583] (REVERSE SENSE) 
AGTGAATCATTCTGTTTAAGATACGACGCCTACATACGCAATGCTAACAATGAAATCACTGATTTTTTACAGACAATTCGGGAACTGAAAGCACTACCCCTTGATGCACCACTGGTTATGTTGCATCTGCAGATCGCCTCGCGCCTTACACTAAGCCTTATGACCGACTCGCAATTGTTATCGGGAAGTCACTATGACGACCAGAAGTCATCACCGTCCGCCAACAATAACTCCGTGACTGATAAACATCTTCGAACCGAAGACTTCCATAGACAACTGCAAGAATTTGACACACTGCTCCACGACGCGTTAAATATCAATTCATGGTACCGTGAAGGTCTATGGGGCTTCGTGCTTGAACATTTCACGGGTCAGTTGTTATTCATTTTTGCGATGGCGATGCTGCGTCGTGTAAGCAATGAAGATGAAGCCCGCGACGAAAGCTTTAGAAAACGTGCTCAGTCACTCATGTTTGCTGCTCTCGAAAAGCGTCCCACTAAGGTTGAAGCCGAAATATGGTTTATTAAGGCCGACGAAGCTAATCGCAAGTTATTGCAGGAACTGTATCTAGACGGCTGCTACCGAACGGCTGTTTGTTATCATTGTTTAAGTACAGAGGCATCAATGTCATTAGGTGATGAGTTCGTTTCGAGGGTCAAACTGGCGGCGGCAGGCAACAAGGCTATTGAGATGATTACTTCGCGTATGTTTCCCGGCCAAGCAATCAAGACGGTGTACAACCAAGCTGTCATTAGTCGCACGTGTCAACGACTTCCAGAACGGTCGCAAATAGTACCGTATGAAGCTAACGCCTGCGTCCGAATGGCCGGTAGCCTTGAGCACCTTGCTTGGTTCCTAGTGAGTGGCGCTGATATTCCAACGGAGCGAATCTTCCGTACACTTCCGCCAGTGCCTGACCTTGAACACGGCGGTTACAATCCAGCTCAATCTGATATCGACGCTTTTCTTTCCGCAGTTCATGCTGCCGTTAGGATTTTCGGCGCAAAGATGAATATGACTAAGCCGACGGCGCCACGAGAAGTGATGCAATACTCGTATACGACGCCTAAACAGAGGAAATACTGGAAGGTTCTCTATCAGCGATTTGTGATGAAGACCAACTCCGTAAAGGGATTGGTGCAAGTAAAGAAACAC
>VDK00000732-7662_12 [620 - 114] (REVERSE SENSE) 
CGGCATACACAGCAAAACATGAAGACGTTTATCGGTTTGGTGCTCGTGGGCATGGCCATGGCAGCCCCCCCAGCATCTGGCGGCCCCGAGGCCGGAAAGCCACCTACGATCGAGTGGGGTAAATGCAGCCAGCTAAAGCCTTCCGACAGTGAGCGCATGACGAAAGCTGCCGTTGTTGAGAAGTGTGTGCAGTCTCTACCACTTCCCGAGGCTGGTAAAGCTTCGCAGGCCGAGATTGAGAAGCATCGTGAAGATGTGACCACCTGTGCCCTTAAGGCTGAAGGGTGGTTCGATGACAAGGGTGTTTACAAATTCGATCGCGCTCGTGATGAGATTAAGAACAAGAAGCTTGCCAGCGATATTGAGACTCCCGTTTTGGAGAAGCACGCCGAGTGCCAAAAGGAGGCTGGTGAGAAGCACACGAGTGACTATATCAAACAGGTTCAGCTGTACCAGGCATGCATGGACTTCAACATCTCGCAAATCTGCGGTATTAAGGTTGTATCT
>VDK00000735-7655_1 [699 - 986] 
TTAGTGCTTCAGCTAACCCGTGTGTTTCTATATTTGTCTTTCATCAATTCATTATTGGGCGTAAGTAGTAAGTCGCAGGAATGCCAGTATGTGGCGACGCAGCGCGGGGGCATGGCGCTGCTGTTCGAGGGCCACCGGTACAACAAGGTGCGCGATGGTCGCGAGGGCACCGTCTACTGGAGGTGCGCCAGGTTAGTGGGAAAAGGCCTTACTCATACTGACTATACCATTCTCTTCGGTTTACATATTTCAGTTCGCTTAAAGATGGCCAGGTATAATTATAAATCT
>VDK00000735-7655_3 [1170 - 1841] 
TCAACATTTAAATTGAAATATATTTTATATAATGAAATTACTTTTAGAAAAATAGTTAGCGTCGTCTGTGCTCTAAGCTCGGGTATAATTACCAGAAATGCCATCCTCAGATTTATGATGTTTGTTTTGATTCGATTTTGCAGAGACCGACAATGCCCGGGCCGCGCGGTAACGGTGTACTCGAGGATCAAAAAGGCCAATAACAAGCATAATCATCCACCAGACTCGTGGCGAGGTCCGGGCCAAGGGGGCAGCAGTCCTTCCAGTCACGCCTCCAATAATGTCGCCTGCAACAATAGCACGACTGCCAACAATAATCTCAACAGCAACAAGAACAACAACAACAACAACAATAATAACAATCATAATAATAACCATAATAATATTAATAACAACAACAGCCAAAGCAACAGCCATTCGTCCAACAGCAATCACCATCACCACCACCACCATCACAGCCATACTAACAACAACAACAACAACCACAACAACCACAACAACAACAACAACAACAACAACACCAACAACAACAACAACAACAACAACAACAACAACAACAATGGAGCAGCACCGGAGCTGACGCAGCTTGGCGGGCCGGAACAGGTCAGTAGTAGATGTGCGCAAACCCACAACTGTCTACACAAACAACGACCCAGACAGAGACATGATGTA
>VDK00000739-7648_5 [4468 - 3914] (REVERSE SENSE) 
ACAGTAACAATGAAGACCTTCATTTGTATCGCTGCCTTTGTGGCTACAGCCCATGCTGGAATTGCAGGTATCGCCTCGACCGGAGCCTCGTCTCAGCACCGCTCCGAGGATGGACTCGGCAACTATGCTTTTGCTTACGATGAGGGTCACGCCACTGGCGGGACCTTCCGCAAAGAATCTGGCAATGCACTCGGAGTGAAAATCGGATCGTACGGACTTCGTGATGCTGATGGTCGTATCCGTACCGTGAACTATGTTGCTGATGCGGCTGGATTCCGCGCCTCGGTGTCGACTAATGAACCCGGAACCGCTCCTTCCCTTCCTGCTGCTGCCGCCTACAACGGCGCCCCCGTTGCTAAAGTTGCTATTGCTGCCGCTCCTGTTGTTGCCTCTGCCTCGCATGCTGCCACTGTCGCTATAGCATCCCCGGCTATTGCTGTTCCGGCTTACGCTACAGGTCTGACCGCTCCGGTTTACACCGCCTCTGTGGCTGCCTCCGTCGGTATCCCTGCTAACTACGTCCCCAACGTGTTCACCTTCTCCGGCACTCCCTGG
>VDK00000746-7639_4 [4580 - 4287] (REVERSE SENSE) 
TTTCTAGTGAGAAAGCAGACAGTGTGTCTCATTCTGACAAATATGGCATCATTGCATGAGGCATTTCCGTTGTCACATAAAACTGTTCTCGTATTGGATCGCGGCGGAGATTTAGCAGTGTCTTGTCAACAACCAATTGACGTTGACCAGATTACCAAGACCCGAACTCTGATTCCGTTAGCGCCCATCTCTAAGAGCCTCTGGACTTGTGCTGTTGAAAGTGCTGTGGAATACTGCCGAATCGTCTGGGACATTTATCCGTGTGGTAAATTTTATCGTTTTTTTGTGCAAACT
>VDK00000746-7639_6 [2795 - 2379] (REVERSE SENSE) 
ATTACAGTTTGTGTATTTGTTCCTAAGATAGAACTTTTAATATCAAATTCATATTTTGAAAGTAATCCGTATGTACCTATAATTTCTGCCCCAATGCAGTGCAACAATAGTTTTACGTTCAACGATTTACTGTTGCAGATATTAAAGTTAGAGAAGAAACTCGCGACGACACTAAACATCGTCAATAAGGTGGCATCCCAGGACGATAAACAAATTCCGCTGGATGAAGTGGAAATTGTGTTAATACATGCGTCACCAGGCTCTAAGGAAATCTCTATCGCCCCAACCAGACGATTGTATAATAGTCCGCTACTTGCTATTGAGATTCATAAGGTTACATCGGGTTATTTTCTTTCGGAGAAACTTTGTCAGCTAGTTCAAACTCATTATGAATTAGCTATTACCACTGTAACTGGT
>VDK00000747-7635_8 [6442 - 5390] (REVERSE SENSE) 
ATATATTTTACTCTGTTCTGTGAGGTAAAAACATATTCCCATTGCTTGTTATCATCCTCTAATTTATTTGCATTTTTGTTACATAGACTTGAGGAGCTTGTCGCTGAATATGAGGAGCTCAAACGAGCAAATATGGCAAGTTACGTCGACAAGCTTAGAAACGAGGTAAAAGAATGCTACGCGGCATTACGTATTGGCGATGAGTGGGCGGAGCCGGAACGAATTAAAAATATGATCGAACTGGGACCATCTGAAGAGCTTATCACCGAGTATGAGCAATCTATTGGAGCTCTTAAGGCCAGATACAGCCAATTAATGCCGCTCTTTAAGTTGCTCGACGAACGCGATCAGCTCAAGGAGATGTTGCGCGAACTCGAGGAAGCACAACGAGATCCGAATCGTTATAAAATTCGTGGAGGTGCTTTGCTTCAGGAGACGAAAAAACGCGATCGTGTTAACAAAAATCTACCCATTGTAGTCAAGCAAATTGTGAAGTTCCTTGACACATATGAGAAGGAGAACGGTGAGGTTGTAGTTGATGGAAAACCAATTCGTGAAGGAATACGCGAGGACGACGACAAGAAGCCTCGCAGCGCTTCAGCTGCTTGCCAGTATACGACGCCGCTGAAGGCAATGAACAGGCCGTTATCGGTCACTCCTGCTACAGCCAGACCTGCTTCGACAGTTGGCCACCGTATTGCCGCCCTAAAGCGAGCTGGAACCTACACGGAGATCAAGCCCAAAATCAAGACTCTAGAACCTGCCTCGTCAAAGGCTCTAATCGTAGGAAAAATGTACACTCGGCACATGGCTATGAAAAGTCCAGGGAGCAACGCTAAAAATAAGCTGTCTACGACGAGACGTGGCCTTCGACGATCCATTTCCTACGGCGACTTTGAGGTACCCTTAAACCACACATCGAACTTTACGGCTATAGATGTTACTGTACTGTCAATATCCCACGAAACTCTAGGTTTCAGCTACGCTTACAGTTATTTGGATGTAACCAGTAGATTTCTGCTGTTGTCCTTTTCCGTTTTCCTATCGTGTCGC
>VDK00000748-7631_4 [6329 - 6706] 
GTTAGCCGTCTGAAGCAATGCTTGACTGTACAGGGTCCGAATATAAAACTTCATACATTCAAAATCACGTATCAGGATTATGCTAAACATCGCACCATAAAAATCTTCACTAAAGTTATTTTACGCTTCAGGATAGTGGTCCGTTATGAGTGTTGCGGTATTAGTGCGTTTACAAATTTGCTAACGATATTAACAAGCTTATTTCACTCGTTGGCAGGTTTTCTAGAACGCGAGGTGAGGAAGGATAACCTTCCGATGATGTCATTCGGCGACAATCCTGAGGCGCCTCAGCCTCGGGAGATGATTGATCTAGAAGCAACCTTTGAGAAACTCGAAAACGAACTCAATGAGGTAGTTTTCTGTGTTGAAATTTTTTTT
>VDK00000749-7629_3 [5267 - 5632] 
CACAGTTCCGAAACTTTCGAAGTGTCTAAGGTCTCGAAATCAATCCGGTTTAGGACCGATAATATGCCATACATGAAAACTAATATAAAAACCAAGGTTGACCTAGCTTTCGTTTGCGGAAATTGTATTGATTTTGTTTTTGCGATTTCTAGATGGCAACTGCGGGCACGGTATAAACAAGCATTAGACCCGACATTTGAGGATGTGAAGAAACTCTGCGTCGGCTTACGCAAAGGCGCTAAGGATGAAAGAGTCCTATTTCATTACAATGGACATGGAGTACCCAAACCTACTAATAATGGCGAAATCTGGGTCTTCAATAAGGTAGGATACAAAAATCTGAGTTGCATAATCATAAGGGTATTG
>VDK00000749-7629_6 [5969 - 6454] 
TGGTCTCGTTTTCAGCAATATACCCAATACATCCCGTTATCGCTATACGACCTACAGCAGTGGATGGGCTCACCTTCAATATATGTTTACGACTGTTCAGGGGCCGGAATTCTCCTCAGCAAATTTCAGGCATGGAGCCAGCAACACCAAAAGGATTACGAACAACAGCTGCAACAGCATCAGCAGCTTCAACAACAGCAGCAGCAGCTTCAACAACAGCAAGCACAGCATTCACAACAACATCAGTACCCGTCGCAACATTTGCAACAACAGTTACATCAGTTATCTCCACTCCAGCAACAGCACCAGCTTCCGCCACACTCGTCTATGCAGAAGAATGTACACATTATTCTTCCATCTTCCTCAACGCAGACGACGGCGGCAGGACCAGCTACGCAGGTGGTAGGAGCGATGCCAACGTTGCCCCACCGCCGAATTTCGAGTGAGTACCGTAATCCGAAAAGATCTTTCTACTTTTTTTTTCAA
>VDK00000749-7629_7 [6585 - 6881] 
TTTTGCCATTTTGGCTATAAGATAATACATTTTAAGTTTGCAGGTCAGCAAATTACAGAGAGTTTTATGCTTCAGGTACTTAGTTTTGTTATGTATACGCCTCTGAATGCGCTTTGCAGGAATTGCATCCAGTTAGCTGCGTGTCGAGAGAATGAGATTCTACCTATGGATCCTTCACTTCCAGCTGACATATTTACTGCCTGTCTGACTACGCCAATTAACATGGCTCTCAGATGTTACGTTCTTAATAATTCGTTTAAACTCGTTCCAGGACTTACCTTGGAGACTATAGAAAAG
>VDK00000749-7629_8 [7122 - 7463] 
TTTGCCGCATTTTGCAGTATTCCCGGATCGCTTATTGATCGTCGAACTATGTTGGGTGAACTGAACTGGATCTTTACCGCAATCACCGACACAATAGCCTGGAATGTATTGCCAAAATCCCTATTTCAGAAGTTGTTTCGTCAGGATCTTCTCGTTGCGTCATTGTTCCGAAATTTCTTACTAGCCGAGCGTGTTATGCGGATATACGATTGCAATCCACAGTCTAGCCCAGCGCTCCCGAAAACCTTCCAGCATCCGATGTGGTTTGTATATTCAGTTATTACACGCCCTTTCCTCAAATCACGGGCCATTATCAACACAGAAATATCCTATTTTCAGCTG
>VDK00000751-7624_3 [4848 - 5150] 
CAATCTTCCATTTTGCAACTTGTTCAATATTATCGTGTAATGAATTTGTTGCTAGGTTACTTCACGGAAACAGGCACAATGAACTCAGATCCGAGTTTAACTATGAAAGTCGATGAGGTTCTCTACGAAGGTCAAAGCAAGTATCAGAACATCGTGATGTTTACCTCGAAGATGTTTGGTCGAGTTCTCTGTCTCGACAATGCTATTCAGTGCACCGAGTTTGATGAATTCGCCTATCAGGAAATGATTTCATTTCTTCCTCTCAACGTACACCCCGATCCCCAGGTAACAACTTTTAAGTCA
>VDK00000751-7624_4 [5407 - 5790] 
AACGTGTTGATCATCGGCGGAGGTGATGGAGGCGTTGCTCGTGAGGTGAGCAAACATCCAGGGGTGAAGAGGATCATCCAATGTGAGATTGATGAGGACGTTATTAAGCTCTCTAAAGAACATCTTCCATTCATGGCTGAAGGATTTCACTCACCCAAGCTGGATTTGAAGGTCGGCGACGGCATCGATTTCGTAAAAAACACCACTTTACGATTTGACATTGTTATCACAGACTCGTCGGACCCAATTGGCCCTGCAGAAGTCCTTTATAAGGACGACTACTACCAAGCACTAAACAACATCCTTAAACCTGGCGGTATCATTTGCTGTCAGGGAGAATCAATGTGGTTAGTAAACGACTTCGCAGAAAATACTAGCAATGGT
>VDK00000762-7609_11 [7416 - 6988] (REVERSE SENSE) 
ACTTTGACGCGGGCAAGCCCAAGTAGGTTTCAATCCTTACCTACAGTGTTCATGATGATCATAATAATAATAATAATAATGGTCTATAAGTTTTCAGCAAGCGAATATTATAAAAGGCTAATATTTACGGATTGCAGAATTCCTGAGGGAAAGGCACCTAGGTTCCCGAAAAAGCCGACAATCCGACAGGAAGGAGACTCCCTAATACTTGAATGTGTCTGTGAAGCCCATCCTTTCCCAGAAGTTACATGGTTTCTAGGATCAAAGAAAATCATGGAGGGCGTCAGACATAAAACTGCGCGAAAGGAGATCTCCAAACATACGTATCATCTCTCACTTGAGATTAGAGTAAGTACAAAACACGGAAGTCCACTTTACGCCCATAAGTGTAAATTACCAAGGAGAGAAGCTAAACTTGTATTGCAAAGC
>VDK00000762-7609_13 [6370 - 5909] (REVERSE SENSE) 
TTATGGAAATCCGCAACCCGGCAAAAGGAAGATGGCGGTATGTATAAGTGTACAATACGAAATGCCCACGGAGAGATTAATGCCAACCTTAACCTCAACATCGCTGGAGCACCAGCTCCATCCGGCGAAGCTCCTTCGTTCGTCGAAAAGCCTAAAATTCGGGCCGAAAGGGATGGCAAGCTTATCATTATGGAGTGCAAGGTTAAGGCCAATCCTCAGCCTAGTATTAGCTGGTATCGAGAAGGAGTCACTGTTTTGGAAGGGGGACGCATTAAACAAACTGTTCGCCAGGAGGGCAACATATACCATATTAAGCTGGAGCTTTCAAACCCCGAGCTCACCGATGCTGGCGTCTACAAGTGCAATGTGAAGAATTCTGCAGGAGAGTCAAATGCCAATCTTACTCTCAATATTGAACGTAAGCTCGTTACATTCGTAAATACGAAATATAAGCTTAGTGTT
>VDK00000762-7609_14 [5779 - 5066] (REVERSE SENSE) 
GAACACCTATTCAGACCAATCGTCGTTGCTATAACAATAACGCAACGTGTCACGACTATTCCAGTGGCGCCGGTAATCAAGGAAAGACCGAAGGTCATTCGTCGTGAACATCAGAAGACAATTATAATTGAATGCACGGTGCAATCTGCCAATAAGCCTGACGTTGTTTGGTATAGAGAAAATAACATGGTGCGTGAGGATACTCGCCATCAGGTCCATATTAAGCAAGTGTCGCAGGGTGAGTTTGCAATAGCTCTCGAAATCGAAGCGCCCGACGTTAAGGACAAGGGCGTGTATAAGCTGATGGCCAAGAATACTAAAGGAGAGAGCACGTCGCAGACAGTCATTGTTGAAGTGGACCAAAAAGAGGAAAAGAAAACTCCGGAGCCCCCTAAAGGCGAAAAGCCCAAAATTATTGGTAAGCTTCAACGAGTGGAGATCGAGCAGGGCAAGTCGGAAACTCTATCGATTCGTATTGAATCGAAGACAAAATGCACCGTTATTTGGTACCGAAATAAAACGGTTCTACGAGAGTCAACAAAGATAAAGACCACATTCGACGGAACAGTGGCCCAACTTCGTATCTTGGAGGCTACGACGGACATGTCAGGATCTTATACTGTTGAAGTCAAAAATGAATTTGGAGTTGAAGAACATTCAGTTGAGGTCGCCATCAAAGGTGCGTTATCGATAGTTAGGTATTGTATTTTTATC
>VDK00000762-7609_24 [1818 - 1381] (REVERSE SENSE) 
AAAAATGATCTTCACTTAACTTTGGCTTCGTCGCAACAGGCCGGCACTGAGATCTTCGAAGGCGGTCGCTACAAGATCGTAACAGATGGCTCGACGAATTCGGTCTACTTCTGCATCCGTAAGTGCAAAGCGAGCGATGAAGGAAAGTATTCTATCACCGCTTACAACTGTCACGGCGAGGACACTGTTTCCATGTCGTTGCTGGTTGCCCCTGAGGGCGGCATGGACTTCCGTGCCATGTTGCAGCACCGCCAGTACGGTAAATGGAACAAACAAAAGCCAGACCCCGACTGGCAGCTTAAGGAGCGCGAAAAGGAGGAGGAACTCGCCAAACTTGCCAAAAAGGTACGACATCTTGGCTACGCATGCAAAGGGTTTCTATTAGTCTTTTTATGTCAAACGTTCCGTTTGTGTGCTGGCTCAACACACTGCATTAAG
>VDK00000765-7606_2 [657 - 1823] 
GGTCGAATCGCGTGCGATCTGGGTACTGCAGGTGTAGATGATCTAAACCGTATCGGCGAAATGGCCGTAGATAAGACCGCCAATCACAGAACGGCAAACCGTGCGCCTGGACAACAATCCCTGCAGCAGCAACAACAACAGCAAGACGCCGAACTCGCGAACGGCGCCGCCCAGCCAGTCGTTTCAAAGGAACTGCAAGCCGTAGATGTAAAGTTTCTTGACGATCACGTCGAGACGTTCCAAGTCGCTGCTCGGGCCGATGGACAAGTGCTATTCGACAAAGTTTGTCATGTGCTCAACATCCTCGAGCGGGAGTACTTCGGCCTGGAGTATCAGGACACGCAGGGTACACGCTATTGGCTAGATTATGGGAAACGAATGGGCGATCAGCTCGGACTGGGAAATCGACCCCAACCAATGATGGAGTTTGCAGTGAAGTTCTATGTACCTGACCCGGCCCAGCTTGAGGAAGAGCATACGCGATATCTGTTCGCGTTGCAAATTAAGAAGGATCTGGCTTCAGGCGACCTGCCTGTCCCAGAGGACGTCGCTGCTCTACTTTGCTCATACATTGTTCAGGCCACATTTGGTGATTTTATGGTGTCGGAGTGCGCCGATGGCGAGTACCTGTCACGGACGAAGTTTCTACCAACCCAAACTCGAAAATTTGAAGAGGCAGTAATGAGCCACCATCGAAGGCATTTCGGTCAGTCTCCTTTGGACGCCGAGCTAAACCTACTTGATCATGTTCGCAAATGTGACCTTTATGGTGTAAAAATGGTTGCCGCCAAGGACACCCAAGACATTCCGCTCAACTTAGCCGTTGCACATATGGGTCTCTTAGTCTTGCAGAGTACGACTCGAATAAACACATTTTCATGGAACAGTATCCGAAAACTGAGCTTCAAACGAAAGCGTTTCCTTATTAAGTTTCATCCGAGCGAAGGCTATGGATATTATAAGAAGGTGGAAGAATTCACTTTTGCTTCAAGGAATGCTGCAAAAAGCTTTTGGAAACGTTGCATTGAGAACCACTGTTTTTTCCGACTAAGTGAGCTACCGAAGTCTCCGTCGAGGCACAAAACACGCAATTTTTTCACGGGGTTCATCGTTCCGATATTCAGGCCGTACTCAAAAGCAGATCATCGAACAGGTAAGAGAGAGCGG
>VDK00000765-7606_4 [1708 - 3789] 
GTGAGCTACCGAAGTCTCCGTCGAGGCACAAAACACGCAATTTTTTCACGGGGTTCATCGTTCCGATATTCAGGCCGTACTCAAAAGCAGATCATCGAACAGGTAAGAGAGAGCGGTGATTTGGCTCGTCGACCATTTACCCGTTCGGTGAGTCTGCGTCACACTCTTTTGCCTGCACCTCCAAAATGCGTACGAAGATCATTAATTGCTCCGCCTCCGGCCTCAACATCGTCGCCTATAGTCGAGGAAAAGAGATTCAGTGATCCGCCTGGCGAACGGAGATCGATTTCATCGAGAAATTCGGCTACCGAGTTGAACAAAACCGACCTAAGAAATGACCACATTGTGCACCGGGGGAACATTGAAAAACGATCCTCAATAATTAAAGACGCTAATGCTAATAGCGTACGAATTATAACTGATCAAAACCGAAACGGAGTATTTGTCGATAGTGAGCTCTGCAGAAATCTCTTTCTTGAGCTGCACTCCACCCCCATGGATAACCGTCTAAATAGCTTCGATCGTCGAGCTTCATTACAAAAACAGGAGACAAGCTACTACGTATCAAAGGAATTGCTCATGACCGAACGAACGTATAGGCGCGACCTCGAGATTATTACGTTCTGGTTTAGGGATCATTTTGACGATGATAAAGGCCACAAAAGCATTTCCAGCGCAGACGAATCCGAGGAACTGACAACAGAATTTATTGGGCGTTTGTTCCAATTACTGGATCCTATTAATAAGCTGCACGGTCGACTGCTGCGAGATCTAGAGCATCGGATCGCAGCGATGGAAGGCCGTCCCGTGACTGGCACGAACTCTTTCGAGGGTGTTGGAAGCCTTCTTCTCGAGTATAGTTCGGTGCTTGCGCATTATAAAGCTTATGCTAGTGAGCTTCCTGCCCTGCTCGAGGCCTATGAAAAGGCGTTTAATCAAAATACGAGCTTTCGCTGTACGATCGAGAGTTTTGAGACAAACAAAGTCTGCTACGTGCCCTTGGCACTGCTGTTTACGCGTCCGTTGCATCGGCTTTTGCACTATTCGAGGGCATGCACTAAACTTACAAAATTTTACTCGAGTGATCATCCTGATCGTGCGTTCTGCGAAGAGGTCATCGAAAAACTAAAGCCAATCATCGCCGGAATGGCCGCCCAGGTCCATCAGGCCAAGAACCAAGTCAAACTCATGGAGCTGGAACGCGATCTTAGTGGCGTTGATTCAATTTTGGAAAAGCAGTTTCTCCGTGAGGGATCCCTAATGAAGTTATCGAAGAAGGGATATCAGCAGCGTATGTTTTTCCTATTCAGTGATTGTCTCGTGTATGCTAACAAAATCAATGACGATCCTGGTCTCAGGTTTCGAGCCCATGGTCAAATTCAACTGAAAGGTGTCATGGTCGAGGTAAGTGAACCTCGCGTCGGTATGGAGCATTGCTTCACAATTTATGCACCCCACCGTGCCCTCATGGTAGCTGCGCCCAGTGAAGCGGAGCGTGAACGATGGATCGTGGCAATTCAACGAGCGGTCGACGCTTGCTCTTCACCCGAGGACGACATTAATGCCTACAGTACGCTTCAATCATGTGCGTCCTCCGACGATGGCTTGAGCTCCGTTGGCGCCGCGAGCAACCGCAGCAGTATCGCTAGCAGTCATCAGATACTAAATCCCGCAGTGATCGCTCAGCTCAGCAAAAGCAATCAATACCCTCGATGCAACACAACGCTTCACGTCTGTTGGTTACGCCAAATCAGCGTCAGTCGCGAAGACTACGAGAGAGCCGGACTAAGCCACCATATGTCTGGTTATTTGTTGCGCAAGTTCAAACACTCAACAGGCTGGCAGAAACTTTGGATCGTGTTTAGCGATTTCAGCCTGTTCTTCTATAAATCGTATCAAGACACGACGCCTTTAGCGTGCTTGCCGCTGCTTGGTTACAACGTGAGCACGCCGAATGTCGAAGATGCGATCGAAAAACAGTTTGTGCTCAAGTTGCAGTTTAAAGCACACACGTATTTCTTTCGTGCGGAGAGCGACTATACGTTTCAGCGATGGCTCGAAGCAATTGGTTCCGTCACTGTT
>VDK00000769-7596_6 [6131 - 5415] (REVERSE SENSE) 
AAGGACATCGCCCTGTTGCCCGGGGCAACCAACGACACATTAGGGATTTTTATGGGTACCAGCAAACCTTCGGCGAACCTCCTTGACGGAGTAACCGTGCGAATACTAAACCCAGAGGACCTGGAGTCGCTCCCTCGTTTCTGGATCCAAGATGTTGGCATTCCTATAGAATTGAGGTTTATAAAAAGGTGGTATGCGTCAGACCCCGAAGGGTTTCGAGTAGCGGTAGATAGTAGGGACCGCATTATCGGTATGGCGAGTATCATGAAACAGACAGACCAACTTTACGTAATGGGTTATATGGGCGTAGCAAAACGCTACCGAGGTAAAGGAGTTGGTAGAATGCTTCTTGATAATCTACTTGCTCGGAGCCAACCTGCCAATTGTGCTCTTAGCGCGAGCGAAGATAAGCTCGACATGTATATTCGACGAGGATTCAAAAAGGTCGAGAACCTTAGTGGTTATTCTTATATTGGAAAGCTTAACATCGTAAAAAATCAGCCACCTCTTCCGCTTGACCTGGACATCGTTCATGTGAAGCCAGGAGATGCGTTGTTGGCCGAAGTGACTGCGTATGACGCAACCGTTTGTGGATTTCAACGAAATGTTGAACTAATTCAGTTTACCGAGCCTACCAGCATTGTATTAGCAGTTAAGCGACAGGGCAAAGTTGTAGCGTACGGTAAGGTACAAAAGTATATGCTTGGAGAATTTGGT
>VDK00000769-7596_10 [435 - 1] (REVERSE SENSE) 
CCGAGCTCATACAGGATAATGGATGGCGTGCAGGTTCGGGCGATGAAGCCGGAAGAACTAGAGCTCATTCCCCGATTCTGGTCAGAGGACGTTGGTATTCCGATGGAACTCAATGTTATGAAGCGGTGGTACCTCTTGGACCCGGAAGGGTTTCGAGTCGCTGTTGATACAAAAAATCGAATAGTTGGCATGGCCGTCGTACTAAAACAATGTGATAATTTATTCCTAATGGGCTATCTTGGAGTATCGATAAGGTACCGTAACAATGGCGTTGCGAGATTATTATTAAAAAATCTTATCTCTCGGTCTCCGACAGCGAATTACGGGCTTAGCGCAAGTGCGGACAAATTGGATATGTTCTTTCGGCGGGGGTTCCAGAAGGTTGAAAACACATATGCCTTCGCCTATATCGGAAAATTCTGTGATCACCTGGAT
>VDK00000784-7575_6 [5431 - 5057] (REVERSE SENSE) 
AGCGAAATATTCATTTCGTGTTTGCTCGTCAGAAGCTGGTACTTCGATAACAAAATGGTTCAGCAAATCAAGTCCAACGATGAGTATATGAGGACGATGGTTACTCCGAGAACATTTATGTTTGTTGGTTTTTATGCAACGTGGTGTGGGCCCTGTGCAAATACTGCACCTGGGTTTGAAAGGCTTAATGTTAAACACCCTAATTGTACTTTTATCAAGGTTGATATCAGTGAGATCGATTTTCCAATTGAAGACTTTTATATGCAATCTTTTATCGCATTCACCGCACTCAGAGATGGTAACAAGGTTAAACGTTTGGCTGGAGCCAACCCAGAAAATTTTAAGAAACTGGTTATCAAGATAAAGCCCGAACTG
>VDK00000787-7571_4 [1698 - 2624] 
AACACGCGACGAGGATCACGCAAACGCGTAGTTCAACAGCCTCCGGCTATATTGCCCCCGCCGAGCCTAACGCCAAATGGAATCAGTCAATCTGGTCTGGTACGGCCGGCAAACGGCGCGAAACAGCGAGCTCGTGCCACTGGAGAGTATATCTGTGAATTCGAAAACTGCGGTAAAGTCTTTATTCGAAAGCAGAACTTGCGTGATCATTGGCGTGTCCACACGAATGATCGCCCTTACAAATGCAACTTTTGTGGAAAGGCTTTCAAGCAGGCCTCGCACGTTATCGATCACCAACGTTTGCATACGAAAGTCAAGCCATTCCTCTGCCGAGTTTGTGGGGCCGGTTTTGTTCAGGCAGGCCAGCTTAACAATCATATCCGGAAGCATACAACCGATAAACGTCGCCCCTTCAAATGTCCACATTGCCCATTCGGAGCAGCCATACAGGAAGCCATCGACGCACACGTCCATGAAGCCCATGTACTTCCTGCTGTAGATAATTCAAATCGTTCTCCGTTAGACTGCCCGCTATGCATTTACCGTGCAGTAACCAAACAAGATCTGGATGATCATATGAGTCGGCACGTTCATCTACGGAAGTTTAGCTGCCCCTATTGTGAATACAGGGCTCATACAAAGAGCCGTCTAGACACACATTTGTTATTACACACAGGTGAAAAACCTCATCCGTGCAGCGTGTGCGGTCGACGATTTCGGCAAAAGAGTCAAATGGAGACTCATTGCGCAAGTCAACATCAGGATCACGTTAAGACGAAACTCAGTAAAAGGAAGATGGTCACAGAGGACAGAAAAATTGGCCACGGGTTTGACGTCGGCGCAAACGATGCAAGGATAGAAGTTGTATCCGACGAAGATATAGATGTAAAACCAATTATACTGGATGAAGTCATACCTCCTTCTAAA
>VDK00000793-7563_3 [6837 - 7235] 
GTAAGTACTGATTCTGCTCAATCCCAAAACGTTCTAACGTTGTTATTAATTATTTATATCTTTGTTTTCAATGTTGTTTTTCATTCAGGCATAGACACGGTAACATTATTTGGAAATCTAGACGAAGTTATTGAGGTCTCATCTCAGTTACTAGCCCGAATGGAAACAGAGCAAAAACGAATGGAGGATGAACAGCGTGTAGGAGCCTGCTTTGGTGAACTCGTTGCCCGCCTTCAAGACATCTATTCACACTATTGTCGAAATCACGATGATGTATCCGGCCTGCTGGCCAGGTACGAGCGAGACGCCGACATCAATCGGTTTCTTCAAAATGGTAAGATATACTTTACACGAGGTTTTTTTTTCACTATTTTTAGTATATCTGTGTGTCACCACTGT
>VDK00000794-7562_4 [6741 - 6388] (REVERSE SENSE) 
TACATAACAATGCGATCGCCAACACAGAGGCGCACTGTACGTGGCCATTTTTTTTTATCTCTAGTATGTTTTTTGCAGGTATTTATGATTATAGCTAACTATACTTTGGAACGTTGTTCATCAGCCAATTCGTCCGCCAGCAGCTTTCGTGGTATGGCCTTTCAAGACTGCTATCGAATGTGTCGTGAGGCGTTCGTCGTCAACTCCGACCTTACGCTCCGTACGCAGCTGACTGAATTCGTTGACCATGACATGGTTCGAATAAAGAAAGGTCATGATGGTGTTGAATATCTTATTATACCATTAGCAAAAGAAACGTTAGAAATTTTTGTACAGCAGCAGGAGGAATCTTGC
>VDK00000805-7549_9 [6910 - 6638] (REVERSE SENSE) 
GTGCTGAAGCTTGTACAATGGGTATCCGATCCTGATCTTTTGGTATATACCTGGTGTCTCGAAATTGGCGAGTTTCTCGAAAGGAGCCGCTCTTCGGCTCGATTCCTTCTAGTTGATCAGCCGCTAGCGTGGAGACAGCCTTACTTGCTTCGCCTGCCCCGAAATTACTCAACTTTATTCGAGTACTACCATAAACGAGCATGTACTGTTTGTCAGAATGTGCCACAAGACCCATCCGTGTGCCTTGCCTGTGGTACGATCGTATGTTTGCGG
>VDK00000805-7549_10 [6521 - 6114] (REVERSE SENSE) 
AGAACCGAAATGGAACAATGCTCCATTTCTCTAATCGGATATGTTCATGGATGTGCTTTTTCTAGCGAGGGATGCTGTCGTAGGCAGGAAACATCAAACTTCGAGGCAGTCCAACATTCAATCGAATGCGGAGCCGGTACCGCTGTAATGCTCGCAGTGTACTCAACGTCCATTATTGTTATCCGTGGCAAGCGAGCATGTCTCTGGGGAAGTGTTTATCTGGATTCGTTCGGAGAGGAAGACCGAGACTTAAAGCGCGGTAAGACTTCACACTTCTTAGGAAATACAAATATGGATGGATATCTTCCCGTACTTCTGTACGTGGTTTTTGTATGCACTTGCGACTGTGATTGGTTGTCACAAGAAGTAAACGCAAATGATCATATGAAATTACTACATCCGGCTATA
>VDK00000807-7543_7 [1229 - 960] (REVERSE SENSE) 
CTCTTATCTTATTTTTGGCTTTTTCGACCTCAGGCATTCCACAACTGCGATCCACTCGGTCACAAGATGAGCTTCCTTTGCCCGAATGGAACAGTGTTTAAACAGGAGCTATTCATCTGCGACTGGTGGTACAATGTTCAATGCACGGACTCCAACAGATTCTTCCATCTCAACACGAATAAGTACACCACTGCTCGTCCGAGACGTCGACGAAGACGCGGCGAAAAGAAACGTAAGGCGTCTGCTGCAGCAGCCGCCGCCGCCGCAGCT
>VDK00000824-7507_4 [6623 - 6255] (REVERSE SENSE) 
TGCATTTACAGTTGGGATGAAGTTGGTGAGGTGATCGCACGAGAATTCCCTGAAAAATTTTCAGAATGGGAACAGCAGAGGAAAGAGCGCGCCAAAAAGATCCTTCTTGAACGAAAAGCCGCCCAATCTGCACCACCTGCACAGATCGATAAAGCTAAAATGGCTGAGATTGGCAAAAAAGCAGTTGAAGCCGTATACGAATATAATATAAGATTGAATACCGAGCGTATCGAGGAGCGAAGCACAATATTCGATCTTCAAACATACACACTTCTCTATCCTGCTCAGAGACGGAAGGTGTTCGCCAAGCCGAAACTGGGACGTTACCCCGTAGCAATTATTCCGGGACAATATCAGGATTATTATAGG
>VDK00000824-7507_7 [5578 - 5087] (REVERSE SENSE) 
GGTCTAACATTAAGGCAAACTGGTAATGAAACAACAGAAAGACGTAAGCTTATATGCAAGGACTGTGAGAAGGATGCCCCAGGTCTCATGTTCCGCTGCAGTGATTGTAGTAAATGGCATCACTTGCGGTGTCTCGATCTGCCATCAGCCGAGCCCGAATACTTGAAGAAATATTCTTGGCAATGCATGGAATGTAAAACATGTTTTGTGTGTAAGCGGCCCGACCATGAAGACCAGATGATTTGTTGCGACCAGTGTGATCGTGGACACCACACGTTCTGCGTTGGTTGTTTAAACTTCCGCCCCGGAGGTTGGGTTTGTCGGCACTGTGGAGAATGCCACCAATGTGGCGTGTACAAGCCGGATTGGTACGAAGAAGATGAAGATGCTCAGTGGGTATGTGTCTCTGTGTTCATTTACATTATTAATAATCCATTATATATATATATATATCTTTTAGCACCGATACGCTATCGGCTTCCCATAGGCTTA
>VDK00000830-7498_3 [2796 - 3071] 
CCTTATCATCGATTTAAACAAATAGGTATACAGTATGCTAACGATTATTACCTAACCCACCGTATTCCGTTTATTTTAGGCATCACGAATGGTGCTGCTTGGTACGCAGTGGCCGGAGGAATGCAGGACTTTAACTATCTTTCATCTAACGATTTCGAAATCACACTGGAGCTCGGATGTGAAAAATACCCTTCGGCAGATCAACTCCCGATTGAATGGAAGCGCAATCGACGAGCTCTCTACGAATTCATGTGGAGAGTGCGTGGCCTTAAATTT
>VDK00000831-7497_1 [4564 - 4842] 
TTACAGAACCTGTTCTCTACGGGCGGTTTACGGGTCGGCGGGTACATGGGAAGTTATTTTCCCATGGGGGGATTCCAATCCATCGATATCGCGGTTTGTACGATCGAAAAATCGAATGCTCTTGTGAACAAACTGCTGGAGGAAGATTCGCTTGATTTACTATGTTGTGTCGTCGTTGATGAATTGCACATGTTGGGCGAACCGCAAAGGGGCTATCTCCTCGAACTGCTTTTCACCAAGTTGTTGTACTTTCAAAGGTATCGATGCATGTTCATGTCA
>VDK00000841-7480_2 [3239 - 3547] 
AAAGTAAACCCAAATCACAACAATCATAACAATTATAATAATAGTAAAAGTGCTAGGCTTGGCTTTCCAGACATCGCCAAGGCCCAAAGCGGATCAGAACAGCACCAGGGTCTCTATATCGGGCGAATCAATACATATTCACATCAGGTCTCCGGCAGTGTATATGCTGTCGACGAGTACACGCTGTTGATACGAAACTTCTTCTACGATGGCCTTGGTCAGGATGCGTTTTTCTGGGCGGGATCTTCGATTCGCCCAAGTAACGTCGGGTTCATCGTTCCCGACGAAGAAGGAAAGTTAGTCAAATTT
>VDK00000841-7480_3 [3802 - 4152] 
TTAAAAAATCATTTAATAGATTTCTATGATGTTGATCTTGCACCTAATCGCTTCAGAACAAACGTCCTGGAACCATACACGGATAAAGATATCTACATTCGGTTGCCCGATAAGCGTAAGATAACGTCAATCAAATGGTTGGCCATTTGGAATCTACGGGATAACGAGAATTATGGAGATATCTTTCTGCCGGAAGGTTTCGAACCACCGGCTCCGCGCAAGTTGTCCGAATTGACCCGGCAAGGAGCTGGTGTACGTTCTAGTACCGTTATCGTAATGGATACGAAGACACTGTTTATACCACGCTTTCATTTCAACGGAGAGAATAATGGTACCTTTTTCTATTTACTA
>VDK00000841-7480_5 [6943 - 7443] 
TTTCGACTTCATTATTACGATACATTATTCTCAGATGATGCCAGCGACCGCGTCTATGATATATCTCGACCAATGCCCATTGTATGGGCCATTGGTCGGTTGAACCATAAAAAGGAACCATTATTCCATCATCTGTATCCGCGAGGCGATGTCTTCGTCCATTTCGGATCGAAAACGAAGGTGGACTCATGTACCGACTTTATAAAAGGTTGGCCACTAGGCCAACAGCGCGGATCTGATGCACAATCAATTCAGTCATGGGGACCATTCAAAATTGTGGGGAACACCGTTACCCAATTCATCGCGAGAATTGGACCTTCGGGAGGTACAAAGGGATATTCTGGAATCACAGGTAAATTTATTAGCATCGCCGTAGGATCAATATTTCAATTTATTATTCGGCTAAACAATGAGCAACACAGTACGATTTGGTTTATTGTCGAAATTCTTAAAGTTAACTGTTTTACGAAGATTGCTTTTTTGTCAACGTGCAGATGTCTT
>VDK00000843-7478_5 [7398 - 7120] (REVERSE SENSE) 
CGTGTGCCTTTGTCACATTTCTTCAACTTGCAGGTGATTCCGTTCTCGGATCCGGAACTGACCGCCAAGATTCATCAAACGTACCGTGTTCAGTATATCCAAGAAGTAGTCTTACCTACACCATCAATCTTCGAGGAGAATATGCTGTCATGTCTGAGCAGTTTCGTATTCTTCAATAAGGCCGACATCGTCTCGATGCTACAGGTAGCAATTTTACTAAATTATTTTCCTAACGAGTACAAACAGAAAGTAAAGATTTGCCGTTTTATTCCTCATTCT
>VDK00000843-7478_7 [5851 - 5576] (REVERSE SENSE) 
GTTCGGGAATACTGTTTAGACCAGTACCAGACGACGTGTGGCGATAATGAACGCCTGCTTATGGATATAATTCTTCGGCAGATCTTAGCAGATCCCCAACCAGATACGGGCGTGGCTGTACAGTTGGCCGGGATACTTCGTATGCTACTTGATCCTGAGACGTTTGCTCCAAACGAGAACAAAAATTCATTTTTAGGGTTAGTGTCTCTTAAATTTTATTTTCACGACCAGACAGACATGGGTTCTGCATCGACTGTATGTACGGTTATTACGCTT
>VDK00000843-7478_8 [4689 - 4249] (REVERSE SENSE) 
TTTCTAAGCTGTATTCTACGTCGAGACGAGCAGCATTTTCGGAGCCGCATTTTAACTGCATATTTAGTCAACTTCATAGATGTAATAACAATATTATGTCTGTTACGTTATATTATTTGGATTTTTCTCATTGTTAGGTTTGTCCGTCGAATCGTTGGTTTGAAAGATGATTTTTATAACAGACACATCGCCGTTAACTGCCTCCTACGACCTGTAGTTGATGCACTCAAACGCAACAGCAGTCGTTATAATTTGTTAGACTCAGCCATTATCGAACTGTTCGAGTTTATCCGGGCCGAAGATATTGCATTACTTGGTGTTCATGCTGTTGAGCACTTTTCCAAGGTAAGAAACAAAAACGTGTATATGTCCGTACTTAAACCTAGATGGAAATCTATGCTCAAAAATGCCGCGTGTAACGTTTACCTATATCTATATATG
>VDK00000845-7473_4 [7472 - 7137] (REVERSE SENSE) 
GTCGAGTCAACTGGCTTCGTGGTTGTGCCCTACGAGCGTTACCCGAACTTGATGGGCAATCTACTGCATATACTTGAAACGGGACAGAGTCAGACTGTAAAACGCGAAGTGCTTCGAGCACTTGGCCTACTTGGGGCTTTAGATCCGTTCAAGCACAAATTGATTATCGGCGCCATTGAGTCGGACGTGACAGGAGGTGTTCTCTCGTTATCGAACGACAGCGGAGACTCGTTTGGGGAGTTGGTGCCGTTGGCGCCGTGGGAACAGGGGCATCGTCCCACGCCAGCGAATTGCTCGTTCAGCATTCGAACAACCTCGACGAGTTCTTCTCAGCGA
>VDK00000845-7473_9 [4162 - 3647] (REVERSE SENSE) 
TATTTGCTCGCCAGAGGGGATATATACACAGTCTTTGTCTATAGGATAACATATTTTATTGCGTTCTGCAGGGAACTCTTTAACACTGCATTCCTCTCCTGCTGGCTGGAACTGAACAAGGAGCAAAAGCAACGGGTTATCACCGCCCTCCAAGAGGTACTGACGATTCAGGCCGTGCCCGAGGTCACGCATGCGATCCTCAATCTTAACGAGTTTATCGAACATTATGACACTCTACTTAGTGACGTGAATCTGTTAGCACGAAAAGCGTTTGAAAGTCGCGCGTATGCCAAGGCTCTACGTTACCGCGAGCAGCAATTTCAGAAGAACAAAGCCAGTGAACCTGAAGTCCTTGAATCACTTATCATGATCAATAATAAGCTCCAACAGCCAGAGGGCGCTGCAGGCGTGTTGGAATATGCTAAAAAGCTAAAAGGTCGATTGAGGGTGCGTGGAGGCTGGTACGAGAAGCTTCACGACTGGGAAGCGGCTCTCAATGAGTACCGGATGGCAAGG
>VDK00000845-7473_10 [3380 - 2742] (REVERSE SENSE) 
GGCAGTAGAACTGTTGAGAATGATCGGTCGGATTTTTGCAGAGAGAGTGAGCCAGAGGACCCGGAACCTATATTCGGCCAGATGCGTTGTCTCGAAGTTTTAGCTGAGTGGAAACAACTGCATCAGCTGGCTAGCGAAGAATGGGAGAAATCCTCGGTTGAAACACAGGCCAAAATGGCGCGAATGGCATCGGCGGCCGCGTGGGGACTACAGAATTGGGATGACATGCGTAAATATTCATCTGCACTACCCAAGACATCGTTGGACTTTGCCTTCCATCAAGCTGTTTTAGCTGTGCACGAACAAAACTATTTGGAAGCGTATAGCAACATCGATAAAGCTCGTGATTTGCTTGAAACAGATTTGACCGCCCTCTGGAAGGAAAGCTACCCTCGAGCCTATCCCGCCATGGTGCAAGTGCAAATGTTAGCTGAATTAGAAGAAGTCGTACAGTACAAACTCGTTGCGGAACTTCGAGACCACATCAGGCAGAAATGGTGGGTGTTTAACCATTGTCGAAGAGAAACCGAATACATCCTATATTGGACCTCTGTTGTCCAAATACATCCAATATTTTTCTTTTCACATATCGCCTGGTTGCTTTTTACTAATTGGGAAACTTTGTCAGTAAAAAGCAGT
>VDK00000845-7473_11 [2534 - 2190] (REVERSE SENSE) 
CATGACCGTTTTCCTGTGCCTATCGCACGTGGCAGGTGGAATCGCCTGCAAGGATGCCAAGCATCCGTAGAGGATTGGCAGCGTATTCTACAGGTGCACAGTTTAGCCACCTCACCTTGTGACGATCAGCGAACATGGTTGAAGTTTGCCTCTCTATGCCGCAGTTCAGGACGCCTCCAACAATCGCGGCGGGTTTTGGCTACGCTTCTGGGTACGAACGATCCGACCCCACAGAACCTATTGGCTTGCGCCGGATCCAAACCTGAGGTTTCGTTCGCTTTTATGAAGCACATGTGGACCGAGGCTCGACTCGGCCAAAGACTTGGAAAAGAAGAAGACTGTTCT
>VDK00000845-7473_13 [1858 - 1568] (REVERSE SENSE) 
AGCTTCCTTGCGAGACATCCTCTACTATCTCACGTTGGACCAAAAAAACATAACAGCGCGTGGCATAAGGCATGGCACGCATTCGCTTATATTAACTTTGAAGCCATCTTACTTCACCAGCGAAATAAGGGCCAAAACGCTGACACATCAGGTTTCCACACGTCCGATCATACCCGCGGCATGACAGATAAGCTTATGCACGATTATGCTGTGCCAGCGGTGCAGGGTAAGTCAATTGTAGAATATGTTGATTTGGCGTCACTCAGTTATAATAGCTATTTGAAAAATGTA
>VDK00000845-7473_14 [1355 - 999] (REVERSE SENSE) 
CCATTAAAATTCTATAATCGTAAAATAACGGTTTATGTGCTTATAGGTTTCATCAGGTCAATTGCCCTGTCAGATGGAAGCGACGGGTCATCCCTTCAGGACACCTTACGCCTGCTTACATTATGGTTCGATTACGGCCACTTCAAGTCGGTCTTGAATGCGGTCAGCGAGGCGAAGAAGGCTGTGCCTGTTATGACCTGGCTCCAGGTCATTCCTCAACTGATTGCAAGAATTGACACGCCTAACCACAACGTCGCCAATCTGATTCTTGAGTTGCTCATGGATATCTCAAAACATCACCCCCAGGCGTTAATCTACCCGCTTACGGTAGCCCACAAGAGTAATGGTAGGCTCAGT
>VDK00000845-7473_15 [731 - 351] (REVERSE SENSE) 
TTTTTGAAATCTATTATCATCGAGATCACCACGGCATTCATTTTTGTCTCTCTTCTGGAAATTTCAGCGGCTCAGCGATCTCATTCGGCTAACGTGGTATTGTCGTTCATGAATGATCATTGGCCTAACCTTGTAAAGCAAGCGCGGCTCGTGTCACATGAACTGATCCGAGTTTCGATCCTTTGGCACGAGCTGTGGCACGAGGGACTCGAAGAAGCGTCGCGACTGTACTTTGGTGAAAGAAACGTCCAGGGCATGCTAGACACCCTAAAGCCCTTGCACGACCTTATGGTTCGGGGGCCGGAAACCCTTAAGGAGACAGCATTCTACCAGGTTCGATACAAAAATGACAAAAATATTAGAAGAATTATGTACCAGGAT
>VDK00000845-7473_16 [347 - 3] (REVERSE SENSE) 
CAAGCGGTACAAAAACACATAATTCGTTACTACCCTCTATTTTTAACTCTAACCACTTTTCACATGGTATTGTACTTTGTACAGGCTTACGCTGCAGACCTCGTAAGGGCCAACGATTGCTGTCAGAATTATCGCCGCACTCACAATGTGAAAGAGTTGGGCACAGCGTGGGACCAATACTACGGCGTGTTCCGTCGCATCTCCAAACAATTACCCCAGCTGACCAATCTAGAGCTGCAACATTGTTCACCGAAACTTCTCGAGTGTACCAATTTGGAACTGGCCGTGCCCGGCAGCTACAACCCCACTCAGCCGATAGTCAAAATACATTCGGTACACTCAACA
>VDK00000846-7473_1 [621 - 911] 
ATAATGCCCACTTTGTATCATGATCACCAACAGGCTGCATCAGCTGAAGAGAAATTGACGCGACACGACGTGATGGCACATGTTCATGTGTTCGCACAGCAGTGTCCATTGGCGGCCCCCATTATTCATTTAGGTGCCACTTCCTGCTACGTTGGTGACAACACTGACTTGATTCAACTGAGAGATGGACTCGACATTCTTGTTCCTAAGATTGCAAGATGCATTGATCGATTGGCAAAATTTGCGAAAGAGTACGCTGCGGTTCCTACTCTCGGGTTCACCCATTTCCAG
>VDK00000846-7473_2 [1038 - 1631] 
CATGAAATGATTTACGTCGAATCATTGTTCTTGTTGCGACGCAGGCCAGCTCAACTTACGACAGTGGGCAAACGCGCCTGTCTTTGGTTGACTGACCTCCTAATCGATATTCATAACCTGCAGCGAGTGCGCAGCGAATTGCGCTTTCGAGGCGTGAAAGGAACTACCGGAACGCAGGCGTCGTTTCTTCAGCTATTTGAAGGGGACGAAGAAAAGGTGAAACAATTGGACAAACGGGTCACAGAGATGGCAGGTTTCACTAAGTCACTCATCATTTGTGGCCAAACATATAGTCGTAAGGTGGATATTGAAATCCTATCGGTGCTTGCATCATTAGGTGCGTCAGTCCACAAGATCTGTACTGATATTCGACTGCTGGCACACATGAAGGAAGTGGAAGAGCCTTTTGAGAAGACACAAATTGGATCATCAGCTATGGCCTACAAGCGAAATCCAATGCGAAGTGAAAGATGCTGCTCTCTCGCAAGGCATTTAATGAGTCTTATAATGAATCCACTTCAAACTCAGGTGACGTTAAAAACTGATCTCGATATTTTGTGTTATAGAGTAAACAATATATTAGGATGGAATATA
>VDK00000846-7473_3 [1673 - 2182] 
CAGCAATATTTTGACCTTGTGCAGTCAACTCAATGGATGGAGAGGACCCTCGACGACAGTGCTAATCGACGGGTGTGTCTGGCTGAGGCGTTCCTCACAGCTGACATCATTCTGAATACTCTACAAAATGTCACAGAAGGTCTAGTCGTATACCCGAAAGTGATTCAGCGGCATATAGACCAGGAATTACCATTCATGGCTACAGAAAACGTAATAATGGCAATGGTAAAAGTTGGCGGCGATAGGCAGGAATGCCACGAAAAAATCCGTGTGCTCAGCCATCAGGCGGCTGCTCAGGTTAAAGAACACGGAAAAGATAATGACCTCGTAGATCGCATTAAGACTGACCCGTACTTCGCCCCAATTCATTCGAAGATTAACGGTCTTCTAGACGCTAGCACGTTCGTGGGTCGGGCTCCGGGACAAGTTCTAGAATTCCTTGCCGCAGAAGTACAACCCGTTCTGCAGCGCCACAGCGATTCTCTTGAGGGACGTAGCGAAATTAACGTA
>VDK00000849-7465_6 [6146 - 5568] (REVERSE SENSE) 
TTGGTTGCATTTTACCACTGGTGTTGTTTCCCGGCTTGCCCATCTGGCTCGATGCCTATCTACAGATGCCGCGACGAAGGACCCCGCCGCTTGAAGGTTCATTGGGCTCGCGCCGATGGACGACCACTGAAAAGCGGTCACAGCGATCACCGTGGACGTTTGACCCTGCCTCGAGTTACCGAGGACGATGCCGGAGTCTACCTGTGCGTGCCACTATCCGTCGACGGCCAGGAGCTGCGGCCCAGCCAGAAAAGCGCCACCCTCGTCGTGACCGCCCGTGTGTATCCGCCTACCCATGCATTAATCTACCCATTTAGCGGTATACACGACCCCCGATATTTAGTCAAAGAGCCACAAAACGGAACTGTTTCGGCTCGCCGGCAACGCAGACAGCGTTACGTGGCTGCTGTTGAGTCCGGTATATCAGAGACTACGCCGTCGGGGCAAGCGCACGCCCAATCCGAAAATTATAAAGATAGTACAGAAAACGCAACTGGGGGTAGTGGTGGCTTGAAGTCCTCTGAACTGAGCCAAGCCAATAATGCCAAAGAAAATAGTGGCAAATACTATTCACCACAG
>VDK00000849-7465_11 [982 - 695] (REVERSE SENSE) 
AGTGAAATCAAGCAATTCAGTGAAAAAGTACAAAACAGTATTACAACAGTATGTGATTGTCTAAGTTCCTACAAAAAAAGCTCTGCTATTAAGTTCTTTTTTCCTCTGCAATGTCGCTTCACAGAAACTGTAGTTGTGGGGTCAGCCTGTAGCCAGCGCGAGTACCAATGTTCGTCGCAGGATCAGTGTATTCCACGATCGTTCCAATGCGACCAAGAGTTCGATTGTCAGGACAAGTCCGATGAAATTGGCTGTGGACCACCGATCATTATCACTCCCCACCGAAGG
>VDK00000851-7465_8 [801 - 481] (REVERSE SENSE) 
AGCAAAGTTGTGGCTTACTTTTCACTTATTCAGGTTGTCTTAATTGGAGATGCCGATGATCTCGCAGTAATCTCAGTTTCGGACGACCGCACGATTCGAGTATGGGCAAGACGTGACACAGGACAGTACTGGCCGTCGGTATGTCACACGATGCCGAGTTTGGCCTCGGCTATGGACTACGACCCACAGTTGCGAAGGCTCTTCGTTGCGATGGACAATGGAAGTATAACCGAGTTCGAGCTCGCAGACGACCTCAATAAAATCACATACCGAAGGTTGGTGATTCATTTGATGAAGTTACTTCGTATTCATAGCTTCTGT
>VDK00000854-7463_5 [5090 - 4371] (REVERSE SENSE) 
GTGGGTCGTGTTGACCCTAACGCCCCATTGGTCGCAGGTCACAAGGGTCCCGTCCTAGACATCGCCTGGAGTCCCTTCAACGATAATGTCATAGCGTCAGCATGCGACGACACCTTTGTTCGTGTTTGGCAAATCCCAAATCTCGGCCTTGTCCGAACAATGACCGAGCCTGTAGTCGAGCTGCATGGCCATCAGCGTAAAGTGCAAAACATTCATTGGCACCCGTCGGCCAACAACGTTTTACTCAGTATCGGTGCCGATTGCAAACTGATCATTTGGAACGTAGGCACTTCAGAGATCCTTTCGGCGATTGACCATCCTGACGTTGTGTTCAGCGCCTGCTGGAATTGGGATGGAAGCCGAATTGTGACGACATGCAAAGACCGAAAGATTCGTGTGTATAATCCACGGTCGGGCGAGATCGAATGTGAGGGACTTGGCCACGAGGGGGCAAAGCCGCAAAAAGCCATCTACTTAAGAGACGGTCTCATTTTCACTACTGGGTTCTCACGTATGTCCGAGCGCCAGTACGCGCTTCGAGTCGAAAGCGCTTTGAATGAGCCGGTTGTTCTAGAAGAGCTCGACACGTCCAATGGTGTGCTAGTCCCCTATTATGATCCTGATGTAAATCTTCTCTTCCTGTGCGCCAAAGGTAAGCACAACTTACTCGAAATAACCATTTTCCTGAAAACAGTAGCAAAACAGTTGAAACATATGGCT
>VDK00000854-7463_6 [4080 - 3784] (REVERSE SENSE) 
AATAATCCTGACATTGTGTGGTGTTGGTCATGGCTCATAGGTGACAGCAATATTCGATACTTCGAGATCACCGAAGAGGCACCTTTCGTTCACTATATTAACACTTACCAATCTTCAGAGCCTCAGCGCGGAATGTGTGGCATGGTAAAGCGTGGCGTGGACGTCACCCAGTGTGAAATCGCACGCTTTTTCAAGTTACACACTAAAGGGCTCTGTGAAGTTATCTCTTTCACTGTACCTCGAAAGGTAATAAAATTAGCTGTTTTCTGGTTGTTCTTTTCTATGGTCACACCCTTC
>VDK00000854-7463_7 [3542 - 2997] (REVERSE SENSE) 
CCTTATCTGATTCGAGACCCTTTCAACATTTTCCAGTCTGATCTATTTCAAGATGACCTATACCCCTTGACGCCGGGAGACGTGCCGGCCCTGAGCGCTGATGAGTGGGCTTCTGGCGAAGATCGGGAACCGTTACTCATCAACCTCAAGGACGGTTACCAGGCGAAGCACAAAGATTTCCAGGTGACCGCCAAGCCTCGACCGAAGTCCAACATACTTGACAGAATGCCTGGACAACCTCAACAGGAAACGCGACCAGCATCTTACGTTGATTCGTCTGGAGACTCTCCAGAGCGGGCTCCTCCACCTCCGGTGGCCGCTGGAATTTCAGAAGAACAGTACCTTGAACTTGTCGAGGTAATGAAGCTACTAAAGTCACTCATTCTCAAGCATGAGAAACGTATCCGTAAACTAGAAGACTTCAGTGGACTCAATAAAAAACGCGAGGAAGATCAAGCCGCTCAGGAAGAGCAGGGGTTGGGAGAAGCCGCAGCACAGAGACCCGCTGAAACTCCGAACGAACCGAACAACAATGACGAAACTCAT
>VDK00000855-7461_2 [247 - 1125] 
TCGAAGTCCTGGAGCCAGTCGCAACACCCCGACCAAGCAAAGCAGAGGTTCGACCGTCAAATGCATGGGCTCCCTGTTGGTGCAGAAGATACCAGCCGAATGAACATTCACTATGATCCGCACAACGAACCGGATATTATTACCCACGGACCGGAACCGTCGATATTCGACATCACTGTTGTTGGTGACCTGAACCCGACAGTCAGCCACGGCAGTGACATGGGCCCGCCTGCAGAGATTATTACAACCGAGAGCAGCGCCTCCGAACCAAAAATTCAGCCGACTCCCACGACAGGTTTCGTTGCCCCAGAATCGATTCTGCCTACAACGTTATCTAGCCCCGCTAACACTTCGCCGAGCCTGACTGTCGCTTCGACGACCTCCACAATCGTGTATTCGGAAGCCTCTTCATCGTCGACACCAACACCGTCCATTGTAGTGTCCTCTACAACAACTACTAAAGACGACGTGGTGTATGGAAAAAGTACGGGAGAGGTGAGTGTCGCTCCAACAGGAGCATCGACCACGTCGACTAGCCAGGCAAGCTCCACCAAAGGACATGGTATTGGCAAGCCGTACGTGGTGCCTGTTGACGTGGATCCTGTTCGACCATCAGTGCACCAAGGAGGATTCGGTCATGTAAAAACGTCACCTCGCCATGGGTCAGGGCCAATCCGTCAGCAGAAGCCGAAAAGGCAGCCAACGTTTAAAAGTAAATCAAATGCCACGTTGGTCCGCATTGATACCTGCATTGTAGGTGATGATTCGACCTGTGATGCGACCCTGAATGAGTGGTGTCGCACGGACCAAGGTATCAGCACTTGTACGTGTAGGCCCGGTTATGCCCGAACCCAGCCCAGAGGACCTTGTCTAGGTAAG
>VDK00000867-7436_7 [6898 - 7434] 
ATATGTTTCTGCAACGCCAGTTTTCAATTTCTGATTCGCTGTTTTGACCTTGCTTTAAATGCTCGACTCGGCTTTAGGGCAGAGCATTTCTGCGCAATGTGCGACCTAATTTTCAATACGAGCGATGAACTGCAAGAACATTTCATGAGTCCGGAACATGCGACGCAGCACATGCGTGTACAAGATCAATATAATCGTTCTGAACCGCACAATTACTGCTGTCGTGTATGCCATACGTGGCATGGACTTATGTCGACTTTCGTGCGTCACATGGAAACCGAAAGCCACCAGTATCCATGTCAGCATTGTGGACAGATGTTTGTACAGCCAGCACCACGCCGGAATCATATCCGTAACGTGCATCCAGAACTAGCTCATATATGCGAAATCTGCGGAACAAGCGCCCCATCGGCCCAGGCGTTATGGTCTCACCTATCACAGCACAGTGTGGTTCATGAGTGCTCGAAATGCCACCGGCGTTTCCTTCAGAAAGAACAACTTCTAGCTCACATGGAAGCGCACGCCCCACCGACACCT
>VDK00000872-7426_5 [3563 - 3135] (REVERSE SENSE) 
CGCCAAACTTCCAAATGTCATCAAGTTAGAAGACGAACCGAAAGAAAAGAGATTAACTTGTTAGATCTTCTCCAGGAGAACGAAGCCCCCTCATCCGTTCTTATGGGCAGAGACAGAGTAAGGCGAAACTTCTGTCTCACCAAAGCGTTCACTCAAACCATTCAAGTTCGCGGTTGTCATCCTAAGAAGATCATTAACAGCTTTTGTTATGGCCAATGTAACTCGTTTTTCATTCCCACTCTAAGCGGCAGCACAAATTCACCAGTGAAAACGTGTGAATTTTGTAAGCCATTAAAGACGCACATGCTCAAGATTAATCTGGTGTGCCCTAGCAGGGCCGAGGGCATGCACACGGTGCACGTTGAAAAGGTCTTGTCTTGCTTGTGCAACAGCGCGCCTCAGGAAGAGCCGAATGGGGCAATTGACGTA
>VDK00000875-7425_2 [3 - 1574] 
ACCCAAGAGCAGGATTTCATAATCGCGGGCGGCTTGCTTTGGTGGTCTGAGTACGTTGTTTGCGGATGTGTCAATCTCAAAGATCCTTCCGATGAGATTCGAATGTATCCACGTGACGAGAAGCTTGACAATAGTAATGCCTATATACAGAAGTGCGACGCGCAGGTTCTGCATTTGTCAACATGCGAAGACAAAATGTTGGCGTTCATGTCGAATTCGCACATTAACATCTACCTCATGCAGCGGCTAACATTGCCATCAGAGGCAGGCATTCAGTTAGTTCGTCTCGAGAACATCGATGTCTCCAGCCTGTTACCGCATTGCCTCTGTGTAATATCGGCTACGTTGACGAACCTTTCCGTGTCCACGATCCCGGCTTATATTCAGAAGCGACCGGAATCAATCTTGTTAAACGTATGCGGCCGTCTTTATCTGCTTCAACAAGACGTCTTCGCAGCGGCGAGACGACCTTCGGTAGCGCCTCCATCGGCTGAACTGAGCGAGTGCGCTTATAGTAATCCAATCGTCCTCGCTTCAAGTGTAGAAAACATGTGGATCTCGTGCACTTCAAACCCGAAAATGCCCCACCTCACGCAAGCCCTGTATATTGCGTGCGGCGCTGCGGGCATGCAGATATGGCTGCCACTGTTCCCAGCAGCTGACAAGCAGCACAACTTTATGTCAAAGCGGATCATGCTAGCAATCAAGATCCACATATATCCGTTGGCTGTATTATTCAACGAGGTGATCGTTCTTGGAGCTGAAAGCGACGTGTCGATCCAAAGTCTCTTTCCAAGGTTTCCTCACTGCGTGGTGTCAAAATCCAGTCAGGTATATCTGCATCCAATTATCAACAAGTTGCTCGTGCGAAACCTGGGCAGCCATGCATGGCAAATCGCGAACAGTTGCAGTCATCTGCCGTACTTCAATCACTCGCTGGAGCTTTTGCTTCATGAAGTCTTAGAAGAAGAAGCAAATTCTTCAAACCCGATTCCCGATGCCCTTCTCCCACGGGTGATCGATTTTATCCGCGAGTTTCCGGTCTTCCTCACCACGGTGGTACAATGTGCTCGCAAGACGGAGCTGGCTCTTTGGCCGCATCTGTTCGCTGCCGTTGGCAATCCCAAGGACTTATTCCAAGAATGTATCCTGCAGGGTCAACTCGAAACGGCCACATCCTATCTACTCGTTCTGCAAAACCTCGAGGTGGCGCTCGTGTCCCGACAGCACGCTACCATTCTACTAGGTTCGGCTCTAGATGCCGGTAAATGGCAGCTTGCCAAGGACATAATCCGCTTCCTTAAGGCTATTGACCCGGCCGATGTTGAGTCTCCACCGCGAGCGTCGCTCCTACCTTCACTTTTGCCCGCCAACAAGGGGACTAAGGGCGGTCCTGGCCCGTCCGTTGTGCCAGTCAAACCGGATGAGGACATCACGTTGATGATGGCTTCGATGATGGGCCCACCGCAAAGCCAAAATAGTCGACAGCGTCTCTCGTCGAAGAGTGACATCTCTTCGATGGAACACAAGACTCCAAACACTCAGCCCAAACTTCCTACGAGTACCTCCCGG
>VDK00000875-7425_3 [1706 - 2089] 
TTTTTTCCTCTTTTTAGGGATGATTCTGACGTCATGAACGAAGCATTCATCGATGTAATCCTTATGCGTTTTTCTCGAAAGTTGCTCCAGGCAGGGCAATTACGAAAATTCGGTCACTTGGTTGCTTATCTAGATTTTCCACTAGCTACATTTTTATCGAAAGAACGTTTTAAGGCAGCCAGAGTAGAAGATTACCCTCTAGCCCTGAAGAATCTCCATCGAGACTTCGAGTTTCCGTATCCGTCATATGTACCGAGTAGCGGTAAGTACGAATATTTTAAGGCTTTTTATTATAGCTTTTATTTGAGCCAGTTGTATGTAATGGTAAGCGTTGCTGCAGTCTGGGTGAGCGCCATGCGTCCTTACAATTGTTTATCCTTCATT
>VDK00000878-7419_1 [1 - 276] 
TTGTTTTGTTTTTCAATCCTAGGAAATGTCTTGATTGGAAATGTAGCCTCATTCTTCGGCGCGGGTTCAGAGACAGTTCGAACAACCATTGACTGGCTCCTTTTAGTCTGTGCAGCGCATCCTGATATCCGAGTAAAAGTCCAAGCAGAGATCGATCAAGTGATTGGCGATCGTAAGCCAACGTGGGACGACAATCGAAGCATGCCTTACACAATGGCCGTTATTTGGGAACTCTTCCGTTGGAAGCCTATCAATCCAATCAATATTCTACGCAAG
>VDK00000878-7419_5 [5895 - 5599] (REVERSE SENSE) 
AAACCTTTATATTACGCACTGAATATTTTGTCTTTTAGGTACATTTTCGATCTTTTCCATAAGCGTAAAGCTATCTCAAAGGAACTCCTTGAGTATTGTGTGAAAGAGAACATAGCCGACAAGAACCTTATGGCTAAATGGAAGAAGCAGGGCTATGAAAACCTCTGCTGCCTTCGTTGCATTCAGACGCGTGATACAAATTTCGGCACAAACTGTATTTGCCGGGTGCCGAAGAACAAACTCAAAGATGGAAAAATTGTGGAGTGTGTCCATTGTGGATGCCGTGGATGTTCTGGC
>VDK00000882-7415_4 [3761 - 2112] (REVERSE SENSE) 
CTGTTAACGAGGAATCGAACGGGTGTTGCCGTCAACTACTTGCAGGATACAAGATGCATGTTCTTTATTCTGTTCACGTTTGCGTTAACACTTAACTGGTCGGCGACAGCCTATGCCATAACACGGAAGGTGTGTCTTGCTCAAAATATTTCGGCGCATGAAAGTACAGCTCCAGAAGAACTCTGCAAACGGTGGTTACGTTCAGACAAATCAGGAAGCAAAGGATCAGAAGTTTACTCAGTTGAGGACATGATCAAGGGACTGTTTGAGATCCAAGATGTACCCGATTATCAAGCGTTGTCATCGACTTCATCATCAGCAATCACGAATTTGCCAAATGCAAACACAAGTACAACGCATTTAAACCAACAATTGATACACACTGGACGGAAAAGTCACGGGAGAAAAGCTGCAGAAACGGTCGAGCTGTATGCGACTTACCAAGCAATTGTAGCGCTCGTACCGCCAGCGTTGGTAATGATTGTGGTCATATTATCATACCGTGATGAGTTTACTAATTTTCGAACACCTTTGCTTATCGGAATGTTTGGCACTGCATTGTCAACGGCCGCCAATCTTGCGTCATCAAGGTTTCCTGACGCGCCGCTGTTCTACGATACAATCACGCCCTGCGGAGAGATGTTGTGCGGTGGTTTACCTCTCATAATAATGTGCATTTACGTACATGTCGCTTGCAGTGTTCCTTCAAACGGTCATACAGTAGCGTTCTTTCTTTTGCAAATTTCGTTTACAACGTCGTTCATTACAGCGCGGCTTGTTTCGGCCCTTGTTGTTGAAGCATACACCGAAACACTGAGTCTCTTTATAGTATCGATGATTGTTATCTTGTTGACGTTGATTTTCGCGTATGTTTTCGTTGACCACGTCAAGTTCGAAAAAGACACAGATCAACCGATTCCTCGCCGTCGACATGCACGTGTCAATGGACGTCACCATTCATCGACCGACCCCGTGCTTCTCTCATCACGACTATTCAGTCACCACCATTTGCTACGTTCGGTGCGGGGTCTAGTGCACGACCAGGCCCAGGGCACCAAATATGAGATGCTTTTTGTGATGGCTACGATCTTCTTTTTTGTGGCTACGACAAACGGATTCGTAGCATGCTTCTTGTTCGAAAACACAAATCAAAGCGAAGTAATCCGTGACTCTTCGATCATCATCGCAATTCTGTTGATCGTTATACCATTTTTTGTAATTATCGTTCGGAAACTTCCATTTGATCCCAACTACACCTTGACATTTATAGGTGTGTTCTCCCTAACGGCCAGCCAGACTTTTCACTTTGCTTCACTAGACGGGGGACAGAACTCTGCAGTGATAAATCGTATTCAGCACGTTCTTCGAACGCTACTTAGTCTGGCGCCAGCTGGAATGCGAGCTCACGCCGCCAAACTCGTCGAACGTCAGAAATTTGGCAAAATTTTCGGAATGGTTGCGGCGTGTGAGGCTTTGGTTCCATTTATCGGCGTTGCAATGCGTAAAATCATCGGAGGGGGTTTTAGTCAGCTTCCGTTTTGTTGCTTATGTGGGGCACGTTGCTTATGCTTGGGGTTGGGCAATGCCGACGAAGAAAACCCCAGGTGGCCGTGGAGGCTGTCGATGAAGATGAATGAAAGCAGCCATCGT
>VDK00000891-7403_5 [2422 - 1463] (REVERSE SENSE) 
CGGTCGCGTGAATTTCGTGTTACGCTTCCCGTGTTGCTCTGTTATGGTTTCAGGTGTGGTTTCAAAATAGGAGAGCCAAGTGGAGGAAGAAGGAAAATTCGAAAAAGGGACCCGGGCCGGCCTGCTCACAATGCACATCCGCAGACATGTTCAGGAGATCCCATTCCGCCCGAGGAGATCGAACGCCGTGAACGCGATAAGAAGGAGAAAAAGCTGCGAAAACAGCTCGATCGGACAGCAAAGCGGCTTGAACAAGCGCGCCTCAAACCCGGAGTGAATCTTGGTTCTCTCCAAGAGGCCATTCAGCAGGCGCTGCACGAACTCTGGAGCCATGCCCCTGGAAAGCAGCCGGCCGACCTTATGGGACAGGAAACATTTTCATTGCTGGAATCAATGGGAATCAACGTGGCTGAGCTCTTCGTCAAGTTTCAGATGGAGCCAAGTCCAGTTCTGACATCGCCAACAAGTCAGGATACAGGAAGCAATAGTTCAGCTGATGTCGCTGCCAGCCTTCAGCGTCTAGTTTCTCAACAAGGCCTACAACTGAAACCACGGCATGGCTCAGGCGTAGCGTCGTTTTCGATCGATAACCTGTTATCGTCAGCGGCCGCATTGGCCGCCCGCCGATCGCCAGAGCCTGAAGACATGACAGTCAAACGGCGATCAGCGAGTGTGACGCCCCCACCGCACACACCTCCACCGCTGACGCCGCAAGCGTTGTTTAGCCTGGCAGCGATGCATCGGGGAGCCGCTTTATCCAGTCTATCGGCCGGAGCGAATCCGTTTGAATTGCTGCGGAGAGCTACTAGCCGGTCACCCCGAGGTTCGGAGCCCGACGCCGACGATGAAAAGCTTAACGTGGTTGACTGCAGTGATTCGGAGGAGACATGTGACTTGGACGAGCCTGAGCCCGATGAACACCGGTCTAGCAACAATAATAATGGTGCGCATAAAGTCCAG
>VDK00000892-7401_5 [4397 - 4095] (REVERSE SENSE) 
AAATACAAAATTATGGTAATGTATTATTTCCGCGCTTTTACAGCGGCTGCCCAGCAGGGAGTGCGAGCCCCCACAAAAGGTACGGCGGTACAGCATGACGTTGGTTATTATGACTGTCCCGATGATTTCGGTTTTTTCTCTCACCCGAAGTCCTGTGACAAATATTATGCCTGCAGTAATGGGACGGCCACGTTGAAGCTGTGCGGTAACGGACTCGTGTTCGACGACACCGATCCCTTGAGGGAAAACTGCGCATATCCTTTCTCCGTCAAATGCGGTGACCGAACTGATCTTGGTAAGCAG
>VDK00000909-7374_2 [1814 - 2107] 
TACATTCTGCTACACACTAATTCCACAGATTCATATTTATGTTATGCTTACTTATTCTCTGTTTCTGGTGTTCTTCAGGGAATGATAGAGCGCCTGGACACCATCACTCGTCAGCTAGGCCTTAAGCTAACAAAGGACCAAAAACGATCGGCAGAAAGAAAGCCAGTTGAATTGTTTGAAGTCTTCATCAGCTCCGACATGTTCTATGTCGAGGTGGTCGTCGAAAGCAACGGGCATGTTTGTGACGTTAAGGTAGGCCGTCACTCAATATTAATTTTAACCAAAAGTCGGCAT
>VDK00000909-7374_3 [2167 - 3582] 
ACAATTAATATCACTATCTCTTTCTTTACTTCTTTTACTAATTGTGTTTTTTATCGTTTCTGTATGTCGAATCAGGTCGCGCACCACGGCGACCCGGTTAGCTGTCCTGAGCTGTGCCAAGTTCTGCAGGAAAATGATTTTGTGACTTTTACAGCACATCTCGAGGGGCTAATCGCCATATATCAACTGAACTGCGAAAAGTCTCGAAAACAAAAGGCGTACGTGGCTTTGCAAGCTCTTGAGAGCGACCTGTCAAGAGTAGCCGAATTGCAAAGCTTTCTGAACGATCCCCGCCAGCTAGTTTGCAAGTCTCCGGTGGGCATATTACAGCTGCGTCGAGGTGGCTTCCCTATGCAGCTAACATTTTTTGTTTCGCCTTATGATCTAATTGATTCGATAAAATCCGCTCCAGGCTCCGGCACTTTGATTCCTTTTACTGTAGAAAACGTTCTCAACCGTAAGCTTGGCCAAAGCGTGTCCATATCAATCGAGAATTCGGGCCAGCACAAATTGCAGACCGGCAGCCTCATTACGAACACGGATGGTAAAATGCCAAATTTTGGCCCACTAACCCAACTGAATTCGGTCTCGCTGCCAGCATGCTTTACAATGAAGCTGGCCGCACCAATGCCATTAGATAGTGAATGCATCAAAAAGATTCAAAAAGTGACCGGTATCGAGATTCCTAATTCACAAGTCGTAAATTCGTTGATCGAGCTGATCACGAAGCGGAAACAGGTCGCGTATTTCGTTAAGCTTCCGGACCAAGACCACACATACCATATGAATGGTGGCCAGCGAAAAGGGGCTATGATCTCTTCGATTCCTTTCACGCATCCGACGCATGTTCCTCCTGTTTTGGAGTTTCTTCGTCAGCAGAGCCTATTCAATTCGCTGATCTCTTCCTGTGTACGTGACCAGCCAACGGCGGCGCCACAGAGTCATGTATTCGAGGTACGCGCGTCGAGCCTAACCTCACTGTGTGTATCCTTCGAACATCCACTAGACAACGAAAGCCTAGTGACGCTTGAGATATCGCTGGTCGATATTCTCGGTCTAAAATGTAAAGCCTACTTTTGTAGTCAGCTAAGTGAGCTCAATCAGTTTTTGAACGAAGACGCAGCAGCCAAAGTATTACAGCAATCATTTTCCATCCCTGTACTGATGAGATCTATCCTGAAGAAGGCCAAGGGGGGCTCAAGTAAGCCGCTGGAAGAGTTACAGTCGAAAACTATCTCAACACCTTCGTTTCTTTCCGGAGCTCCGTCGAGCGACGTCAAACGGGATCATTTCGACGGGGAGAACGTACCCAGCTTTGGTGACAACAATGGACCAGGATCAATGCAGCAGGTACGTTCGAACAAGCCACTGTGTCGAAAGAAAGTTGGTCGGATTTGTCGGCGAGAAACAGTTTTC
>VDK00000911-7370_1 [2 - 334] 
TTGATTATCCACATTTATTTTTCTATAAGTACCCTATTTATTACTTCACGGAGCTACTTGGACCTGTGCGATGTACTTTGGTTACACTTTTGCTTCAGGTACGTACTAAATACGACACCTTGTAGTGGAAAGGAATCTTTGGTGGTTTTAGTGCATTCGGCGCCTAATCACTATGCACAACGCGATTCAATTCGCTCGACGTGGGGCCAAGGATCTCAACGCCTCAAGAAGTTTTGGATCAAACTTGTTTTCCTGCTTGCCGCTGTCGAGGACGAAGCTCAAAATTGGAAAATCCAACTAGAACACCTTCGATATCGGGATATTGTTCAAGGT
>VDK00000911-7370_3 [1084 - 1545] 
TTCAGTCGCTCCCTGTGCCGTGTTTCCTTAATTTTATACAAGTTTTCTATCAAAGTGTTTATGATAGTGGTAATTTCAAATGACTTAGGCAATTTTATCGACGCATATCGAAATCTTACGTACAAACATGTAATGGGCTTAAAATGGGCTTGGGAGAACTGCCCTCGAGCTCCTTGGCTTCTAAAGATGGACGACGACATTTTCGTGCATCTATTCAACCTCTACAAAATGGTCAAGGAAGACAACCGCGAGAAGCTTATATGCTACGTGCAAAAACAGATGCCGGTCACCCGGGACGAGGGCAGCAAATGGAGGGTTACAATACCCGAGTATCCGTTGATGTTCTACGAGGATTATTGCTCTGGTGGGTACGCATCTCTTGGGCCCGAAGGGTGTACAGAAAATAGACATATTTCATACTCTCACCGAACATCTTTATATAGATGCCAGTTGTTTCATCGA
>VDK00000932-7336_6 [1455 - 1165] (REVERSE SENSE) 
CACAATGACCTGCTTGCCAAGTATCATTTCTTTCTTTTCTATGTTTTTCTGTTCACTTTGCTCCACATGGTAGTTCGTCGACTATTAATGATGGGCGTTTCTCCTGACTCGACGAACGAGGACGGATTGACAGCGTTGCATCAATGCTGCATCGACAACAACGAAGAGATGACGAAGCTGCTGGTCGAGTTTGGTGCCAACGTGAACGCCAAAGATTCTGAACAATGGACGCCACTACACGCGGCCGCTACCTGCGGACACCTGCACTTAGTCAAGTATCTTATACTCAAG
>VDK00000943-7327_5 [6657 - 6316] (REVERSE SENSE) 
TTCTACTCGTCGTTCAACTATAGGAGTGACTTTTTCAACGACCTCTATCATCGGTTTCTCCTGTCGAACGAAACTGATATGAAGTGTTTGTGTCTGCGGGCAATGGCAATTGTGTACGGTAGGCACCACTTCGAGATCGGAGCGTTCAACGATACCAAATACATAATCGACATGCTACAGAAAACAAGCAATCGACTTGAAAGAGACCGTTTAATTATGTTCATCGACAAACTCGTTAACAACAAGAAAAACATCAAGTACTTGCTTGACTCAAACGGTATCAAGGTAGGACACAGCAAGGTATTAATTATTGAAACCAACTGTTTTTTTTTAATAAGATCG
>VDK00000943-7327_6 [5800 - 5222] (REVERSE SENSE) 
ATTCATGCATATAAATTTAAGTTTTTTTCCCTATTTATTAAATATAATAATGACTATTACCTAATGATTCATTCATTGCAGATGAAAAAGCTATATAAGGAGGGCACGGTGAATACGGATACGAAAGTATGGGCCCAGGGTATGGATGGTTGGCACAAGCTCAGTGAAGTCGGCCAACTCAAATGGACCCTAATGGCGCATGGAACGGCGCTTCGAAACGAGACAGATTTGGCTGCCCTTATATTAGATATTCTTATTAAAGTGTGCGAGGTCTACCCTACAAAGGAGCCTGATGGGAGTATCGTTCGTCCTCTGCCGCGAGCCAAGAGGCGCCTCTGTGATCCCTCCATTATGCCTCATGTCGTTCAGCTGCTGCTAACCTTCGATCCGATCCTAGTCGAGAAGGTGGCCGTCCTTTTGACGCATGTCATGCAACACAATCCTGCGATTCAACGTTTGTATCAGTCTGGCTTCTTTTTTTTATCCTTATGTATACCGGTTCAAATGTACTACCCATCGGAAATTTGCTACATCTTACTCACACCTGTCAGGCTTTCCGAACTGAGGAAAGTAGCTCGC
>VDK00000943-7327_7 [5459 - 3945] (REVERSE SENSE) 
TCCCTCCATTATGCCTCATGTCGTTCAGCTGCTGCTAACCTTCGATCCGATCCTAGTCGAGAAGGTGGCCGTCCTTTTGACGCATGTCATGCAACACAATCCTGCGATTCAACGTTTGTATCAGTCTGGCTTCTTTTTTTTATCCTTATGTATACCGGTTCAAATGTACTACCCATCGGAAATTTGCTACATCTTACTCACACCTGTCAGGCTTTCCGAACTGAGGAAAGTAGCTCGCTAAAACAGCGCTCGATCCTGGGCAATATTTTACCCGAAGCAATGATCTGCTATCTGGAGAATCATGGTGCCGCAAAGTTTGCCGAAATATTCCTAGGCGAGTTTGATACACCAGAGGCGATTTGGAACTCAGAAATGCGCCGTTTCATGATCGAAAAGATTGCTACTCACATTGCCGATTTCACGCCTCGACTCAAGTCCAACACACGAGCGCCATACCAGTACTGTCCACTGCCACAAATTCAGTATCCACAACTACAGAACGAGCTTTTCTGTAGTATTTACTATCTACGTCACCTCTGTGACACTGTAAGGTATCCTGATTGGCCGATTTTGGAGCCCGTTCAGCTTCTGAAAGACGTTCTCGACACGTGGAAGACTGAGTTAAATCGCAAACCACCAGAAATCAATGAAATCGATGCATGTGAAATTCTCGGTCTTAAGCAAGAAAGCAAAATTAACGATTGTGCAATCCGCAAGGCGTACTTTGGTTTAGCTGCTAAGTATCATCCAGATAAGAATCCTGAGGGTCGCGAAATGTTTGAAAAGGTCAACAAGGCGTATGAGTTTTTGTCCGACGCATCGACGCGAAAGACTAATGGACCAGATCCAGTCAATCTGAGTCTTATCCTCAAAGCACAGGCTATCCTGTTTTGTCGATGTCGTGAAGCACTGCATCCATACAAGTATGCGGGCTATCCAATGCTCATTAAAATGATCGAAACTGAAACGCAGGACGACCAACTTCTGTCGAAGCAGACTCCCCTACTTGGTCTGGCCATTGAGACAATGTACCATACACTTAATTGCTCCGAGCTAAACGTTCAGGAGCTACGGCGTGAAGACGGTTTGGCAGTGCTGGGAAAGGCGTTTGTACGCTGCGTCGAGCAGCTGAGCCACTCGAGCACCCCGGAAGATCTGGTTGTATCCGTATGCCGCCACTCTGTTGCCTGCTTCGCCGTGGCCGCCAAATTTGAGTCGTGCCGAACCGTGTTGATTAAGGATCTGCCGAACTTTGTCAACGATCTCTGCCGTATCCTGTATTTCAAACATTTGACAGAACTATGTGCGGCAGCCGTTGAATGCATAGCATCGCTTAGCGTCTGTGAGCAGCTGCAAAACTCGATGCTCAAATGTGGGGTATTGTTCCACCTGCTGCTTTTTTTTTCAAGTATGACTACACATTGGGCGAAGGTGGCGTCGAGGTCAGCAAGGAGAGTAATCAACAGGCAGTTACCAATCATCTGGCAGGTAAGACGACGCGATTCACACTTAATT
>VDK00000943-7327_9 [3738 - 3370] (REVERSE SENSE) 
CTGCAAAAATGGTATTCATCAATGAACATGCTGGATTTCCTGTTCTACTCAGTTGCTAATAAACTTACTATACCGCTTGTTTTTGATAACATTGCAGAGCTGTCTGTTCGTGCTTGCGCTCGACTTGCCGGCCTGGAATCGTCGGATTCCACTCCTTCGAACCAGCGGATACGCCAGTGTCTGGTCGCTCTCCTGACGCCCTACGTCGTCAGGAAGTTAGGCAATTCCGAGCCATCTAGCATTTTGAAGGTTCTCAATTCCAATACTGAGAACCCGTACCTTATATGGGACAACTCGACGCGGGCAGAGCTAACCGAATACCTCGAGCAACAACAAAAATCCAAGATCCGATCGGTACGTAGCAAGAAA
>VDK00000943-7327_10 [3086 - 2496] (REVERSE SENSE) 
ATCTTGTTAGATTGTCAGTTAGTTTATTCTTATTTTCAGGGTGAGTGCGATGAAGACTACGGCGCTTCATTCTTGTATAGCTTGTTCGACAAGGAGCTTGTGGTTGGTGACATCTTTGTTCGAATCTATATCGAGCAGCCAACATTCCCACTAGAAGACGCTCGCCAGTTTACGAAGGAGCTCCTAAGTTTCATTGGATCGCAGGCTCAGTTTATCTATTCAGCTAAAAACAGCAATTTGGTCGTAACAAAGGATGCCGAATCGGATCGGATACGAAACGCGGAATTGGCGATGGAGGCTCTCCATCACGTCATCCTTAACAACCCGTCTGTTGAAACTCTGTGTATAGGCCACTTCAAATTATTGTTCCTGTTATTAAACACAAACTACACGCGGCTTCGGGTCCTCGCCGTTGGCGTGATTCAGGCAGTGACCGGCAACAAAAACTGCGTGCAGGATATTGCCAGCGTCCATGTTCTAGTCTTTCTGTTGCTTGTCCTCAAGTCATTCCAAAGTAACCATCAACGTAAGTTTCAACTGAAAATTTTCTGGCCTCTTACAGGTCGCACTCGTTCAGTAGGTACCGGGCAG
>VDK00000943-7327_11 [2422 - 1946] (REVERSE SENSE) 
AGATCCTTAAAATTCAATTTACCTCTTCCTATCTTTCTTCAACGTGATTTACCGAACCCTGCTGCAGATCAGCAAGTAGTGTTGGATACATTGCTTCCATTAATGTCCAGCACTCAGCTAGTTAAAGAAGCCTTAAGCAAAGGCGCTCTCCTCTATCTCCTCGACGTGTACTGCAATGCGAGCGATCCGAAAGTTCGTGAGCGTACTGCTGAACTGGTGGCTAAGATGAGCGGCGACAAGTTAAGCGGGCCCAAACTACTTCGTATGCTGGCCCGCTTCATGCCTGCCGTCTTCCTGGACGCCATGAAGGAATCTCCACAAGACAGCGTCACTTTATTCGAAGGCAATCAAGAGAATCCAGAATTGATCTGGAACGATGAAAGCCGAGAGCGGTTATGTTTGACCGTCAGACAAATGTGTCAGGAATTATTTGAGAGGCAAACAGAAAATCCGACCGAGTTATGGAACGTAAGTTGG
>VDK00000953-7314_2 [3847 - 4881] 
TTCACATTATATCCTTCTTGCAGGTCTCGTTCAAGATCGATACCGAAGGATCGTAGTGACGGCCGAGATCGCGATGTGAAGGATCGTGATCGACCGACCAGAGACACTGAAAAGGAATATAGGCGACGCCGAAGCAGATCGAAGGATCGTGGAGATACTAAGAAAAGGTCGAGATCTCATTCTAGGGACAACAAGAAGCGATCTTCCGATAAGGACGCCAAGAAGGGCAGTAGCAAAGATGCGAAGGAGTCGAAAGACGTTAAGGAAAGGGAACGCTCGAGGTCAAGGGACCGCAAAAGGAAATCGCGCAGTCGTTCAAAAGATCGCCGCAGACGCAGGTCTCCCTCAAAGGAGCGCGCCGCCCGAAGGCGCAGTAGGTCAAAGGATCGTAGACGAGTCGAACGATCACGAAGCCGAGATCGCCGCAGGCGCAGCGCCTCGAGAAGCAAAAGCCGTGGCCGTCGTAGAAGGTCGCACAGCGGGGGCCGCAGGAAGAGATCAATCTCGCGGTCGCCGATTCGCGGCAGAGGCCTGAGTCCGTTCCAGCGGCGTGGCGGTGAAGACATGAGCACGGAGGAGCGTGATTTGCGTACCGTTTTCTGTATGCAGCTAAGTCAACGTATTCGAGCCAGGGATCTCGAAGAATTCTTCAGTGCCGTGGGCAAAGTCCGCGACGTGCGTATGATTGTTGATAACAAAACTCGCAAGTCGAAGGGCATTGCTTACGTCGAATTTGTCGATCTCGAGTCTGTGCCCTTGGCTATGGGTCTTAACGGGCAAAAGCTGTTTGGCGTGCCAATAATCGTGCAGGCGACACAGGCCGAACGAAACCGCATGGCCAATCAGCCCGGTGGATTTACGGCGGCTGCTGCCGCCGCTGCCGCCAATGGCAAAGGGCCAATGAGACTATATGTTGGCAGTCTTCATTTTGACATTACTGACCGCATGCTTAAGGAAATATTCGAGCCTTTCGGGCGAGTGGATCGTGTTGAGTTAATGCGGGAGGATTCTGGCAAATCAAAAGGATTCGCTTTT
>VDK00000953-7314_3 [4839 - 5633] 
GTTAATGCGGGAGGATTCTGGCAAATCAAAAGGATTCGCTTTTTGACCTTCCGCGAAGCCGATGCTGCCAAGAAGGCAATGGAGCAGTTGAATGGCTTTGAGATCGCCGGACGTCCAATAAAGGTGAACCACGTCACTGAAAGAGGCACCGGGTCGCTCAATCACCATCACCACCATCATCACAATCAGCAACAAGCACAGCTTGACGGAAGCCTTCCGTCGGTTCTTGACAACGAGGAACTTGATCGTACCGGCATCGAGCTGGGTGCTCATGGCCGATTGGCTCTCATGGCTAAGCTGGCTGAAGGTACCGGAATTCAACTGCCTGATGCTGCTAAAAGTGCTCTTCAGCAAATGACGGGGCACAGCACACACAGTCTGGCCGCAGGACTTGGCCTGGCCGGGCCAATGCAAACTGCTCAACAGTCGCAACAGGTGATGCAGTCGGCACAGACCGAACAGGCAAACCCGATCGCTACCCAGTGTTTTCTTCTGGCCAACATGTTCGATCCCGCCGAGCAAGCAGCTAAAGACAACGGAGAAGAAGATTGGGCCGCTGAGTTACGTGACGACGTACTGGAAGAGTGTCGAAAACATGGCGGAGCGGTTCATTGCTTAGTCGATAAGTCAACAGGCAATGTGTACGTGAAATGTCCGTCGATCGCCACAGCTGCAGCAGCCGTCGGGGTGCTACATGGACGCTATTTTGCTGGACGAGTTATTACAGCAGCTTATGTGCCAGTGGTCAACTATCATCAGCTCTTTCCGGACGCAATCAACGCGACTCAACTCTTG
>VDK00000956-7312_4 [1312 - 1031] (REVERSE SENSE) 
ACTAAAACAATAGTTACACTCATAATAATGATGGTTGCAGGTCAACAACTTCCATTGCCTCGTGGCGCATCAGTGAAAGCTAGCTCTATCGACCCATACGTTCTACTCCAAGTGTTTGGTATTCCGGCTGACTGCGCGGAGGCGCGGACCAAAACAGTCTCCAACGAGGGACAAAGCCCAATTTTCGATGAAAGCTTCGAATTCACAATTTCCGCGCCGCAGCTCGCCGTTCTGAGGCTGACTGTTCTCGATGATGATTTCATTGGTAGGTTTTTGTCTTGC
>VDK00000957-7311_5 [1858 - 1541] (REVERSE SENSE) 
GTAATCGGTCTTCATACACAATTGGCTGCCTCCCCACTTCGTAAGGGGCGAGATCAGTTGATGTGGGTACTTCTGCAGTTTATTTCGGGATCAATCCAAAAAAATTCGCTCAACGATTTTCTGCCCGTTTTACGTCTCTACGACTTACTCTATCCGGAGTCTGAACCCCTACCGTTTCCTGATGTCACCGACCCCAGTTGCACGCACAAGCTTGCGGTGACATGCATATGGGTACATCTTATGAAAAAGGTAACAAAACTTCGATGGTGGATTGTCAAACGTGTTATTTTGTTGATGACTGCTTATGCCGCCATTAAG
>VDK00000957-7311_6 [1250 - 975] (REVERSE SENSE) 
GCTCAAGGGGAGCGCGGGATGCAACGTCCAGTTCCACAGGCGCTTTCAGTTCACCTTGAAACACTTCAACAGGCCTTGTCACAACATCAAACATCCGATTATTGGACGTCTCTTCTATGTAACGCTTACTCCACAAATGTCGAGTGTTTTTCTCGGCCCATGGGAGTTCTAGTAGAAGCGATTCAGGGTGAGCTCATGGCCGTCGAGATTTGGTATAATAACTACTTATTACAACACTTACTGAGTGACCTTTTTGTTTCATTTGTTGGTGAGATA
>VDK00000960-7307_4 [2528 - 2256] (REVERSE SENSE) 
TTCGTGTCCAATTTTCAGCTCAACGGTGCTGCAGGAACAGCTGTGAAAATTCTCGTATGCAACATTTGTCTTGGCGATCGTTCAGCAGAGAGTGACGAGATCGTAGAGTGCGATAGCTGTGGTGTGACTGTGCACGAGGGTTGCTACGGGGTATCAGATAGTGATTCGGTCCTGTCGACAGGAAGTTCTGCATCCACTGAGCCTTGGTTCTGTGACAGCTGCAAGGCCGGGGTGCTAGCACCTAACTGTGAGCTATGTCCTAACACAGGGGGG
>VDK00000960-7307_5 [2185 - 1769] (REVERSE SENSE) 
ACCAAGTACATATATGTAATTTTAAATCGTCTCAGGCAAGTTACCTTAATTTTACTTTCGAATGCGCCATTCATTCACTTGGAATTTTCAGGCATTTTTAAAGAAACCGATGCCGGTCGATGGGTGCACCTGGTATGTGCACTCTATACCCCTGGCTGTGCGTTTGGCTCGGTGGAAAAGTTGACTCCGGTCACTTTGTTTGAAATGCAGTATTCGAAATGGGGCCAGCGGGCATGTCATCTGTGTGAAGATGCGATGATGGCTAGGACCGGCGTCACAATTAGTTGCGACGCCGGTATGTGCCGTATTAGTTTTCATGTCACCTGTGCTCAACGGATGGGCCTCTTATCCGATGCTAATCCCGAATACATTGCTGATCCGTTCTATGCTCATTGCAAGGTTTGTTGGATCAAAATT
>VDK00000965-7304_1 [2060 - 2602] 
GGGACGATTGTACTTTCTCTGCAGGTATTGTTAAATAATAGCAAAAACGATGGCTGGCATGAAAGCGGTGAAGATGGACAATTGGCCCACAACGGCGATAATCCTCTTGGCGGCGGCGGCGGTGGTGGTGGAATTAAAGGTTCCTCTTCAGGGTCGGCAGTGTCTTCGGGCGTACAGAGTTGGCAGAATAATATGCGGCGTTCGACAATGCTTCGCGAACGAAAAGCGTCCATCACGCTTGGTATCATCATGAGCGCATTCACCGTTTGTTGGTTACCATTTTTTATTTTGGCGGTCATCGAGCCGCTGGCAAAATGCAACGCGCCCCAAGAGATTAAAAGTTTTGCCCTCTGGCTGGGTTACTCGAACTCAATGTTAAATCCTATCATCTATGTGACTTTCCATCAGGACTTTCGACGCGCATTTAAGGAGCTTTTACGATGCCACTGGTCGACACTTAATAGCCGATTGCGTGATGACTACTATCTACGTACATACACACTTGAGGTACGTACGATGGAACATCAGGCTGACAGACTAAAC
>VDK00000971-7296_12 [3992 - 3102] (REVERSE SENSE) 
TCTGAAAATGACATTCTTCTGTTGCTATTGCTAAGTTCAGCTGCAAGTCTAACCACTTTTGTTTTACTGCACACTGCGTCCCCCAAGTGGTCGTTCATTCGACCCATGGAATTTCAGCGTAGTGACGCAGCTTGCGCTGTTCTCGACGGCAAACTCTACGCTATCGGAGGCTTTACAGGAACAACGTGCAATCGAACAGTAGAAAAATACGATCCTGCAACAGACACATGGTCGGGCGTCGCCCAAATGGGTTTCGTGCGTTCGGGCGTCAGTGCGGTGACGCTCGGCGACAAGATCTATGCTCTCGGCGGGTCAAGCGGTAGCGCCCGGCTAAGCTCGTGCGAAGTGTATGATCCACAACGAGACGCGTGGACATCGATAGCGTCGATGCTGACAGCCCGAAGTAATTTCGCTGCCGTCGTCTGCGATGATCTCATCTATGTATTCGGCGGTTATACAGGCGAGTCAACGACAAGATTATGCGAATGTTATAGCCCTGCCAGCGATGAGTGGTTCGTGTTGACCGACATGAACCATGCGAGGTCTGCTCTGGCCGCGCTGTTTGTGCCGTGCTTCGAAGGCATCCACGAGCTTGCCTACCCATATCGAAAAGAGATTTTCCAGGAGGCTCAAAGACCGGCCACGCCTCCCGTGCCTGAGCAGGCTACCGCAACGACTTCAGGAGCTCCCTCAACATCATCCATATTGTCACCTGCCACAACAGCAACATCTTCAACCCCAACAACAGCACGAGCCGTTTCATCAGCAAATTCCTCATCGCAGGCTGCCCCCACAACCGCTATCGCTACAGCAGCGCCTACCACCTCGTCAACAGTTGCGTTAACAACAGTAACGCCAGGCACGAATTCGACCAGCACTTCGCGAACGTTA
>VDK00000973-7291_5 [6134 - 5760] (REVERSE SENSE) 
CGAAAAATTGTGTCTCCTCTTTCTTGGTATATTTCGTGTATGTCTGCGTTAATCAGGTCGTTCATGGACTATAACACGCACCACATTCGACGAGCGGTCAATGTGGCCAATTCAAAGATCGGCAAACGGCGACTTCAACAAGAGCGTGTATCGGTCCGAGATCTTCTAGTCAACAACTGTGATGCTGATTCGTACCATTGGGCAGTTCTGTACGATGTCAACAGTCGAACAGCGGCCCAACTGCCAGCTGATTCCTTCCAGGCGATTCTTCTCGAGAAGTTGGCAGCAGTCTTTCCCAGGGTCTCTCTATTAAACGGTGCATACACTAATAGATTTAGCATTCTCTATGTATCTATAATTCTATTGGAACTGCAG
>VDK00000973-7291_6 [4479 - 3829] (REVERSE SENSE) 
CGCGACATGCTGGATGGTCTAATTCGCCATTTAAATAGCCTGCTGGTGCGTGATATCCTATCACAGGCGTGCTTGTTTCAAATAATACTTGACCGATTTGACCGGTTGGCGACTTTCACTAATATCGTTTTTATGGTTCTTTCAGGCGGTTTCGCCGAATTTCAGAGTTGTTATCCTAGTTTGGTTGAGGATAAGCAACGACCTTGCGCCCCACTAGCGTCAGCGCTCTCCCAGCCATGTATGCCAACAACGAATGCAGGCCTGACCCGAATCTTGCCTTTCCTTTACTTGGGTTCACAGCAGGATGCCCACAATCGTCAATTACTTTGGGACCACAACATTACATACGTGCTCAACGTCTCGGCAACATGTCCGAAAGCCGACTTTATTCCTGAACCACAGTTCCTTCGTATTGCCGTAAATGACAACTACAGCGAAAAGCTACTACCGCATTTCAGCAAGGCGTCGCACTTTGTAGAGCGAGCTCGTGAGTCCGGCGGCTGTGTTCTCGTGCACTGTTTGGCTGGTGTCTCCCGTTCACCCACAATGGCCATCGCTTATGTTATGAAACATCTTCGCTTATCTTCTGACGATGCGTACAGGTATGAAATACTGCTTACCTACTGGACTTGCTATCGTAACAACACATTA
>VDK00000981-7284_3 [5393 - 5097] (REVERSE SENSE) 
CATATTTCATTTACCCCAAAAATAAAGTTTTTGAGCTCGTCGCTCTTATGTCGGTATGTCTCAGTTACAGATTGCATTTTATATTACAGGAAGTACAATTACCTGCGAATCGACGGTTCGACACCAGTGAGTGACAGACAGGACTTGATCGACGCATTCGTCAATGACGAAAATATACCAATATTTCTGCTATCAACTAAAGCTTGCGGACTTGGCATCAACCTTACGGCTGCCAACGTTGTCGTCCTTCACGATATCGACTACAATCCATACAACGACAAACAGGCATGCATTTTA
>VDK00000985-7278_11 [1540 - 149] (REVERSE SENSE) 
AACAGGTGCGCAATGGACTTGCTGAGCTCGACCCTGGCACCCCTGGATGGTAGCAGCACAGATACCTCATCATATCTTTGGATCCTCATCGTTGGATTCGTAATCGCTTTCTGCTTGGCCTTCGGAGTTGGGGCCAACGATGTTGCTAACTCGTTTGGAACGTCGGTGGGTGCCAAGGTTTTAACACTCCGACAGGCTTGTTTCCTTGCGACAATTTTTGAGGTGCTTGGGGCAATGCTTATAGGCTACAAGGTATCTGAAACGGTGCGTAAAGACATATTCAACGTGGATATATACAAAGATGACGAAAAAACTTTAATGCTTGGTTGTCTATCTGCCCTGCTTGCTTCTGCTGCATGGAATATTGTCGCAACAGTGCTTGCTTTACCCATCTCAGGCACTCATTCGATTGTCGGAGCGATGTCCGGCTTCACGATAGTTGCCAGGGGTTTATCCAGTATTCACTGGAAGGGCCTGCTCAAGATAGCCATGTCGTGGTTTGTGTCACCTGTTACCAGTGGCATGCTGTCGGCGTTAGTCTACCTCGTGATCCTGAAGTTGATCATTCAGGCGAAAAATCCAGTTAAGAACGGTCTTATATCCTTACCGTTTTTCTATTTCGGCACATTATTTGTTAATGCGTTCAGTGTGTTCCTTGATGGGCCGCACGTTTTAAGATTTGACGTGATACCGATCTGGGGCGGATTCATTATCTCTGCCTTGATCGGGTTGGCTTGCGCTCTCTGCGTGTGGATCTTCCTCGTGCCCCGCCTTAAGGCTGAGATAAATACCAAAACCATGAATGAGAAAACGAATCACATCGTTGACTCGAGTACCAATACAGCATCCGACAGTAACCGAGAGTGTCACATCAATGTCAGCTATGAGAATACAGAGTTATCTAACTCTGCAGAACAGAACCCGACTTCGAGGATTCGTACCGTAGGGCCATTGAGCAGCGTGATTAACAGATTCGAAATAAACCATCTGTTTTCGGCTCTACAAATTCTCACAGCTATCTTTGGATCGTTCGCGCACGGAGGAAATGACGTCTCCAACGCTATCGGCCCACTCGTGTCACTATGGCTGATTTACCATGAAGGTTCAGTGGCGCAAAAAACTGAGACACCCTTGGGTCTTCTGTTATTTGGAGGCATAGGCATTTGCGTCGGCCTGTGGGTATACGGTCAGAAAGTCATCCAGACAGTTGGAGAAAACCTCACGAAGATTTCGGCTTCGAACGGCTTCTCGATTGAAGTTGGAGCAGCGACTACAGTTTTGGCGGCATCGAAAGTTGGGCTTCCAATCTCAACGACGCATTGCAAGGTGGGCTCGATTGTCTTTGTTGGCTTCTTTAACACAGAGGCAGGTGGTATTAATTGGGGGCCTATT
>VDK00000988-7270_4 [2311 - 1937] (REVERSE SENSE) 
TTGATTAATCGATCGTGCCTGACCAAAGACCTTTGCTTTGACTTTCAGGGAATGTTCAACCTTCTGGAGAATGACGTGGAACAGGTGTCCCAGCTCTGTGCACTCATGGAAGCGTTCAGTGATTACTACCAGCAATGTGCCGAAACTCTGGCGCAACTCACTGATAGACTCCAAGACTTGCGGCACGAGGCTTCGGCCAAAACGCGCGGCTCATTTGAACCCAAGAAGCTGCCAGATCTTGATCCAACTCCTCTTGACGCTAGTGCGTACCCGCCCAATACCCATTCTCTGCCAATCGGTATTTTATTATATCTTTTAATATGTTTATGGCAGAGTTTCTTTATCTGTATATTTTTTGTTATCTACTATGAACGT
>VDK00000990-7267_5 [6104 - 5718] (REVERSE SENSE) 
ACACGTATGACACGGACCCACAAAATGCGCTGGTTCCTCGATAACACCATTATCCATATTATGCCGACAATGAATCCGGATGGTATGGAAAGATCCCAACATGGCAATTGTGTCGGGGTCAACGGGCGTAATAATGCTGCCGATTTTGACTTAAATCGTAACTTTCCCGTGGTGGTGGGGACAGGTCGATCTCAAAAGGAGCAACCGGAAACTGCAGCTGTTACCCGCTGGATGAATGTCGTCCCCTTCGTACTTTCTGCCAACTTACATGGAGGAGCGCTCCTCGTGCGTTATCCCTTTGACAATGGCGTCGGTATGTACTTACAATCAGGTGTCTTAGATGTAAGCATCGTCATTTTGGAAGACTGTTCGGTAGATCGTCTATTG
>VDK00000993-7263_4 [2029 - 3363] 
TCATCTATCATTTCAACGTCGTGTGAAGACCAACCATGCAGAATAGTGCTTTCTCGACAGCAACGCCAAGAACGTCTCGGCTCGATTCCAGAGATTCCACAATCAGCACAGCGCCGACTAAAGTCCCAGGCGCCACCTCCGCCAAAATTGACATCGATGAACGCCTCAACGTCGTCGTTCGTTGTGAAGCGTCCGACAACTTCGGCGTCATCGTTGTCGTTGGCAGCTTCTTCGACAGTCTCACCATCGTTGGACGCGGCCACGCCCTTAACGAGTCACATGGCCCCGTCTTGTGCAGGATTGCCCTCGCTAGGCGCTGGTGCCGTTCCAAAGAAACGTCCTGCGCCGAAACGACCCCAGAGCGACGACGGCGGCAGCGATGCGCCGTCTGAATCATCAGGACACCGCTCCGTCACAGTGACGTTGAAACGACAACAGAATTCACCGCTGGGCTTCTCGATTCGCGGTGGCCGTGAGCATGGTACCGGCGTGTATGTCAGTCAAATAGATCCCAACTCGGAGGCTGAAGCTGCTGGCATTAAGGCCGGGGACCAGATACTAAAGGTAAACGGATTTCCAGTTGACCAATTCGTGCATGCCGAGGTGTGTATGATGCTTAAACAGAACAATGTTGTTACGCTCAAGCTCAGCGGGACGGGCATGCTGCCCGTAAAGGATCGCGGGGATGTTGTTCTCAAGCCTGTTGCAAATGTGGATACTTCGCCAAAATCGAGCATTCCCTTGCCACCGGCGGAGCCAGACTTCGCAAAGAATCCTCCGGTGGTACCTCCCGCGCCCATACCACCCGCACCTCCAGCACCGCCGAATACCATGAGGCCGATTCCTCCCCCCATGCCGACGCATATGTTCGTGTCCGAATTACACTCTGTCGCTCAGCAATTGCGCAAACTGCAAATTACCAAAGATATCGCCCTTGAGAATCCGCTACTGAAACAGGTGGCCATCAACCAACAACAACATGACAAACTGATGTCCGAATTCAAGGAAGCGCACCGTAAGATGTTTGGACAGGGCGATCGTTTTCCAGACGATTTCAGCGATACGGATCGAACGATCGAGCGTCAGAAAACTGAACGCACGGAGGTTCTCTGCATGAAGAATGGCGAGTCTGGTACGGGTTCAAATCTGCGTTCAGCGGCGTCCACGTCCAGTATACTTTCGCTCAAGACGGATAGTGGGCGAGGTAGCGCTTCACCGTTCGGAAGCGCGTCAAGCAGTCCTGCATCTTCGATCGTCGATTCGGTGACCGAGAGCAGCAGATCAGACCAAGGTGCCGAAGAAAAGCCAAATCGAGTTCACCGTTTGGCGTACAAC
>VDK00001003-7247_4 [2407 - 2685] 
ATATTTTCAGGGTTGAACCGGACTTCGAACCTTTTATTCCTCTCTATGGCTCTTTATGATTCCAAAGAAAAACGCAAAATCTCAGAAAATTTTTACCTTGATCTTAATTCCGATCTCATGAAACGAATGCTACAAAACCATGTTCCCTACGCCGATATGTCCACTCTTGCTAGATCGTGCATTTTCAACGTGAGCAGCAATTCTGCGCAGGACATTTTCCTTATTATTAGGGTATGTATTACAACAAATAGCCTGCGACTACCATTGTACGAGTGCAAA
>VDK00001003-7247_5 [2853 - 3422] 
AATGAACAACCGTTTTTCATGCAGGTGGAAAAAGTGCTTCAAGGAGACATCGGAGATAGCGCCGACCCTTATCTTAAAGAGGATCGTAAGGCTAAAGATTCGCTTCGTGTACAAGCCCAAGTTGTGTGCGAACGACTTGGCCGATATCGTCAGCCTCTAGGGTGGACAGCTATCTATCTGCAAAACGTGGTTCAGGGCACAACAAGCTTAGAAAAAGATGCCTCGTTAGTAACGGCCAGCGGATCGACAATTGGACGTCGCAGTTCTCTGGAACGAGGAACCAAGTTGGACTCATTCCGGAAGATCAAAGAGGTTCAGGCCAGTGATCCTATATTGATTGAGGGCGCTAACCGTACCCTGGATAACTTCCGGACATTGACGGTTGTGGTTAACCATCTTTTTAGACAAGAAATGGATAAGGTTAAGGATGAAGACCTTTACAAGTTCTTGCAGGAATTCAAGAGACCTACAGGCTCAGGTAAGCATCGAGTTGGGAGTTGTCTTTCGATAAGCGCAGGCCACCATTCCAGCAGAGCAAGATTAGTAATATTTGTAAAATACGTTGTCCTT
>VDK00001003-7247_6 [3605 - 4120] 
ATTCTAAGTGAAAGCTGCCTTGATTCTCTACAGTACGCAGTAATCTATCAAAGTTATGGAAATTTTTGGTTTATTAATTTACTTTCCGCGTTCCATATTGCAGCAACATTAAGCAAACGTCTAAAGAATATTCCTGTGACATTACGGCTAGAAATTTCACCATGTCCGGCCGAAGTGCAGAATGCACTTACACCCGAGCTGGTGCCTGTTATCCCACAGAATCCCGAAGAGCGGCCAGTAAAAGAGATCCTAGAATTTCCACCAAAGCCCATAATGCATTCACATGTTAGCTACCGTAATCTCTTGTACGTGTATCCGCGCAGTGTGAATTTCACTAACCGATTAGGCGTATCTGCACGAAACATCGCCTGCCGCGTGCAGATGATGTGCGGTGAGGATGAGATCTGCAATGCTCTACCGTTAATCTTCGGCAAATCTTCGTGTCCCCAGATGTCTACCGAGGCTCTAACCTGTGTTACATACCACAACAAGGTTTGTGGATCACGGTTTACTTTG
>VDK00001003-7247_7 [4332 - 4787] 
CGCTATCTCATGTTGTGCTGTACTCATTCACAGGTACCTGACTTCAACGACGAGATTAAGATGAAGCTTCCAGCAAGATTAACTGACCGTCATCATTTACTATTTACATTTTACCACATCTCGTGTCAACAACGAAAAGATGGCACGTTGGGCGCCGGCGGTGGGGGTGGTGGAGGCCCAACAAGCCTGGGGCCTACAGAAACTCCTATAGGCTATTCGTGGCTGCCACTTTGCCCAGCCGACTCGTCGACAAGTCCATTTGGAGATCACTCGCTTCCAATCATGATTGAAAAGCCGCCACCTTCATACTCTTTTCTACATGCGAATGTAGCTATACCGAACACCAAATGGTTGGACAACCATAAACCTTTATTTGACGTTTCGATACGAAGTGTATCAACGGTCTTTCCGCAGGTAGGTTGGCTACTCGTGCGAACTTTTTTAATATCTCTGATC
>VDK00001003-7247_8 [5553 - 7205] 
CAAGCCTTGGACGAGGAGAATGACCAGCACCGGCGATCTCCCCAGCTGGCCTCCTATATACAGTATCAGTGCACTCTACCTCATCCACCAGCCGAAGTTAAGACGGCCGGCACCCGCCCTACGTCTTCTTCAGGCTCCGCCATGGATCTCGAGAACGACGAGGAAATCTGCGGAATCCTTGAAAGGACCCGGCTAGCATCACCAACTCATACAACGTCAAACATATTTGTGCAGCCACCTCAGCTACCGTTTGGAACCAAAATTGATTGTGGGTTCGATCAGCGTTCCCGTAAACTTGTCCATGAAGAAATCATCAAGTACTGGATTAACAACCGATCCTCAACTGAGAACCCGCTCATGAATCAAAACTATCCGACGACATGGTTCTTTTTTGAATTGATCATTAAGTCGATGCAACAGCATTTGGCGACGACAGGTAAACTTCAGGCACCCCGAAAACAACGTTTTAGCGAGCGGTTTCAGGAAGAGATTACGGCACTGGTCAGTTCGTTGACGGATGAGATTATCGCCAAAGCGAATCCTGACGGCGCTGCCCTATACCTGAACGCCCATCTCGCGTTCTTTGTCCACGATCTACTCAGCATCATGGATCGAGGCTTTGTATTCCAACTAATTAAGCTCTACTTTAAGTATTTCTGGTCGAAGATATACATTCAGGCGGACATGGTAAACCACCAGCTATTTTCGCTTCGTCTAGATTTTCTTCGAATCGTCTGTTCACACGAGCACTACATTCCACTAAATCTCCCCTTGACGCCCCAGGCTGTCTTGTCACCCCCTGTGTCACCGTCACCATCAGTCAACAGCAGTTCGTCGCAGAGTAGTATTGCTCAACCTACGGAGCTTTCGCACGAGTTCCGGCAGACTCATTTCCTTGCTGGGCTCGTGCTCTCTCAACTAACAACAGCCCTAGCAACGGAAAATGCCCCATTGCGTTATAAGGCCGCTTGTCTTGTGCTCAATCTATTGTCGTGGCATGACTGGGATCCACGCTACGCCGAGCCGGAAAAACGAGCTCGGATTGTCACGTTGTATCTACCTTTGCTGAGTATTGTCGTCGACAACGCTGCTATGTTGTTCGATTTCAGCGCGTCGCTGGAGCACCCAAATCAGCCTTCAAGGAGCACGCTCGAGGTGATCGCAGGTTCGAGAGTGACCAAGGTTCGAGATGACCATCTGCGCGAGGACACCTCGCGGCACCTGTTGTTATGCTTCTTGTGGCTGCTCCGCAACGCCGATAGGCGAACTCTCAAACATTCGCTGGCAGAATGGCGGCCCATTAAGTTACAGCGATTTGTTGCCATTCTGCGCAAGTGCGCCTCGTGCTTCCAGTACAAAGGAAGACAGAGTATTTATGGGAAGGTGACTCGAGGGCACATTATCCGCAGGTCATCTGATCTGAACCGTCTGAATCGGCTAGAGGAAGCCATCCTCGGTCAGGGATCGGCGCGCAGCGAGTTAATTCGACGAAAACTTCAATTGACTTCGCATGGCTCGTCGCAGCCGGGCACAGCCGGGATCTCCGCCTCTGCTGGGCAACCGACTTCAGCTCAACCCGAACAGCTACGGTGGTTCATTCAATCTATACTTATTCTCGCGGAATTCATGTCCCAAAAACAATCGCGCAGTGAA
>VDK00001004-7247_7 [5558 - 5836] 
AATCAGAACGTGTTTAATAAAACCAACTTATCTTCAGCGACGCCATCGCAGTGTTCCCCTTATTACTACACTGGTTTGCCTGTAGAAATGGTGCGAACGCGGGTGAAAAGAATCACACCTGAGCTGAACCTCTTCAACACCATATATGATTCGATTCCATCTTTTGTAGACGTCTTCGACGAAGAATCGTTCTACATATTTGTCGTCGGACTTGTGTTCGCGTCGTGCCTTGGCGCGTTCGTTATAAGCAGATTCGTCAGATTAAAACCTGTCGAATTC
>VDK00001004-7247_13 [1362 - 925] (REVERSE SENSE) 
TCATGGTGGCTGTCGGGTTCCCCCTTACGGATCCGAACTTCGGTCCCAGCGACCCAACGCCGCCTATCCGCATTAACGTTATTCATACCTGTTTTATTACTGTGGCACATACCGACAGCCAGTGCCGCCGTGAATCAGTGTGCCTTTCGTGGCCGTTGCAACATTGCCGTGAATGACAAAGAAGTCCCGTGTAAATACGATGGCCCTCCGTTACCCCTTGAGGATTTAGAAGCGGCTCAAATAGCCCAAGAGCTATGCCCTCATTTGTTCGAAGGAGCGTCGGATCCTACAAAGGTCGAACTGTGTTGCGACACGTTCCAGCTGAAAGCTATGCAACGCGACCTTCAGCCGCTGCAAGGAGTGGGCATGAAAAAATGCGAAAATTGCTTTTATGTCATTTTTAAGCATCTTATGTGGCTTCTGCAATCCCAATCAAAG
>VDK00001004-7247_14 [992 - 30] (REVERSE SENSE) 
AAAAATGCGAAAATTGCTTTTATGTCATTTTTAAGCATCTTATGTGGCTTCTGCAATCCCAATCAAAGTGAGTACATGCGCGTGGTCAAGTCGTCGGAGACCGGCAAGTATTCAATGCCTTACAGTAACAAAACCGTGGAGAAGGTGCGATACGTGCTGCATGAGGAGTTTGCTACCGGTTTATATGAATCGTGCCAAAACGTTAAGTCGAACATTGGCACGGATACAGCGGTAATTGACTTGATGTGCGCGTCACGTAAGCCATGTCGATTAGAGGACTGGCTTTATGGTATAGGAACCGGCCCGCCCCAGGGCGTCGCACCGATGGAGATTCTCTACTACGTAGACTCAAAGACACACAAATTCGCCAAATTCGAACTCGAACCGCACAACCCTCCGTTTTATTCTTGCGATCGGCCAAATCCGTGGACAGGGTCAAATTGCAGCTGCACCGATTGTCCAAAAAAGTGCGGTAACTCGGTCCTCGAGGTTGTCCTACCTGAGCCGGACGGGGAATTCCGTATAGGCCATTACGAAGGTCCCACTGTGATTTCGCTTATGCTGTTCGTATTTCTTTCCGTTTTGGTTCTGGGTGGTTTCTGCCTGCACTCGCAGGTGGTCTCAGAGTCCTCGCTCAGCTCGCATGTCAACTCTGAAGGCTCGGTCTGTTCGTTTAACTCTGCAGTTCAGACGGATACGTCACCGCTGAACCGCGAGCCATATCGGAAAGTATCGAGTGCACAGGAGGAGTTGGCGCTGTACCCGAGCTCGAATCCGCTACCAGATCCAAATGCCGAAGAGGTGACCGCTGCCGTCCGAGAAGATAGCATGAACGATCTGCGGCGCAAAATGGAACGCGTCCTTCAAGAAGCCTTCCAGAAATGGGGAAATTTCGTTGCTCGAAGACCTCTCCAGGTAATGGCCTTCGGTGTCGCCCTTTCCGGGTTGATGTGCTTTGGTTTT
>VDK00001009-7242_1 [1 - 696] 
CCCAGTCTCACAAAGAAAGAGGCTAGTGACCGTTGCGAAAGGCTGCTTCGCGTTACGAAAGGAGTACGATGTGCCGCGACGGAATTAGATCAAATGTTTTTCAATAAAAGTAAAAATCCTTTATCGTGCCCACAACGTTGGTTTGCCGGAACCGAATCACACGCATATAATGCGCTCAATCAGATAGCTTTAGGAAAGATACCGCGTACCCCATTTCTGCTAGCCCAAATTACACGGGCATTAGAGCCAGCAGCTGTAGGTTCTTGCTATATGAAAGCGCGCCAGACCTGGATCATACAGAGTTCAGCAATGGATTATTTGCATATGATGCTAGCCTCGATGAGAGACCTTTTCGATCGATTTCAAATTGACGGTCGCCTCGTTGTGGCGAGTCACGATGAAATCAGCTATATGGTTCGGTCAAAAGACCGGTTTCGGGCCGTTCTCGCTATGCATATATCAAATCTTTTCGTACGATCGATGTGTGCTTCCCGGTTAGGTATACACGACTTGCCGTTCAGTGTGGCATTCCTTGATGCAGTTAGCGTAGACAAAACTCTCCGTAAAGATGTGACAAACGACTGTGTTACACCATCCAATGCAGAGGGCCTGCAAAAGAATTACGGAGTACCCTTAGGTGAGGTGATTGATATCTACACAGCAATCAAACAGACTGCTGGAGGCAAACTTACTGTG
>VDK00001009-7242_3 [3532 - 4023] 
AGAGATCAATTTTTATACGAGATTCAAGCGAAGATGTTACGCGCCTGTCAACGCATAACAATATTATCGTCCCGTCGATCTGCCTATGTATATCCAAGTGCAGTGGATTTGAAAGTCGTTCGCTGCTTCGCGAAAAAGGTGGCACCAGCAAGCGGAGGGGGTCCATCACTTCAGTCACAGAAAAAGAAGCTTCCAGCTGAAACGGATCCTGAAAGATTAGCAACATACTGTTGTGGTTCAAACTATCGGATCGAAGGCCAAGATGTAAAGTTGGGCGCGGACGAAGATTATCCAGAGTGGCTTTGGACGCTACACCTTGGCAGGCCGAAACTGCCAAGTGAGCTTGATCGGAATACTGAGGATTACTGGGAGGCACTACACAATGTACGTAGAATTCACTGTATGAACACTACAACACCTTTTACCCTTTTCAGATGGCAGTATATCTTGTATAACGGTTTTCGAGTTTTGAACTTGTTGAATGTTATTTGT
>VDK00001009-7242_4 [4226 - 4549] 
TTGGGACAGGGTAATCGTATATTAAATCCTGTCTTACGTGTTATTACATTGCATTTTCTACAGAATGCGCGTTTGCACCAGAACAAGCTAAATTCGAGTAAGCCGCCCGACGAAATTCGGATCAATGAGAAAACAAAGCTTGCCAAACTGGAAGCTATTGTTCACCGAGCTTTGGCATACAGGAGCTATGATCCCGGAACGTACCTTGATTCATGGAAAAAAGATAGATTCCGAAAATATGGACCATGCGGAGTCTATCGGCGCAATCAACTGAACTCGCCAGATTCAGACGTCGGGATGAAAAGCATTGCCAATGTCACACTT
>VDK00001014-7235_2 [469 - 801] 
CATGAAGAATTCAAGTTTTTCTTAACTAAATATTTAACACAGATATGTTTTAATCGTTTTAGCTGCCGTTTCTTGCTGGGTGGGGACCAAGGTCGCCTTCGGTACGGCCCTCCCGAGGGCTATTCTGCCCTATGCGAAGTACTGCTTCCCCAACAGGTTCTTATGGTAGAGCCATGTTTCCTTTTTGGAGATCTCTTTAAAGGCATCTATCAAGGGCCGACGGCAGAACCTTCCCTTGGTGACGTGGCGTTTGTACCGAAACCTGTGGATACAAACACAGTAACTATAATGTTTTTCTATTTTGCATATATAAGTATATTTTCTCTTCCTCAA
>VDK00001014-7235_3 [1021 - 1389] 
TGCCTAAGCTATAAGCCCAGTACATTAAGATGTGCGTTAACGCAACTAACCAAGTATATAAGACTACCTGAGGCGGCCTGGGCAAAAATATGCCCTACTGTTTCCGTACATGCATTTATTGCCCTCCGCTTAATAAATTTGCTTGATAATTTATTACAGGTGATACTAGCACCATTTATAGAACAGGTGCGAGACAAACTAGCGGAGAACATTCATGAGGTGTGGTCAATGCGTAAAATCGACGAAGGCTGGTGCTGGGGCGCTGAGAAAGACACCGATGAATGGCTTCACCCCTGTTTGGTGCCTTTCGCCCGTTTGCCCCCAGCTGAAAAACGCTACGATATCATGCTAGCCCTTCAAACTCTCAAG
>VDK00001014-7235_5 [1766 - 2788] 
TTTCGTTGCGATTCCAGCCCGTACATGCAACCGAACGGCTATAAGCCAGCACCCCTCGACCTATCGCAGATTACACTTAATGCGAAGATGGACAACTTGGTCGACTTGTTGGCAGAAAACACACACAACGTATGGTCTCGCGAACGCATTCAACAGGGCTGGACGTATGGCCTCATTGAGGACTTTCAGACACGTCGTAGTCCTCATCTGGTGCCTTACAAGTTTGTTGACGCCACCATTAAGAAGGCGAATCGGGACACGGCCGCTGAGACAGTGAAAACGCTGTTAGCGTACGGTTACGTACTCGAGCCACCAGCTGGCGATACCGAACAACAGGGCTTAAGCAAAGAGGCTGCTGCAACGAAAGTGAACGCAAGGACTCTTCGTGCTGAAAAACAATACGCTGTATCATCGGGCAAGTGGTACTTCGAATTTGAGGTAATGACATCTGGTTTAATTAAGGTCGGCTGGGCGACGGTGAATTTCCTACCGTCATGTGATCTTGGGGGTGACGAGAACTCGTTTGCCTATGACGGTCTCCTAGGCCAGAAGAACACGGCGGGAGGTTCAGAAACGTACGGTCGCCAATGGGCTGTAGGTGATGTCATTGGATGCATGTTGGATCTACACGATAAGACAATTTCATTCTCGTTAAACGGCGAGCTCCTACTTGATGCGTTGGGAGGCGAGGCGGCCTTCACGGACATTCCTGGCGATCTTGGCTACGTTCCCGCTTTTACGCTTGGAACTGGTCAAAAGTGTCGTGTAGTCTGGGGTCATGACGTCAACCAGCTGCGATTCTTTACTACGTGCGGATTGCAGGAAGGCTACCAGCCCTTCTGTGTCAATATGAACCGCCAGCTAAGTATGTGGTATAATAAGGACGATCCGATCTTCATAAACTTCGACGAAGCCGAAGTCTGTAATATCGAAGTGACGAGGATCCCGCCCGCGTACGTATATAGACGTTTTGTAACGTTTTGTGTTCGTAATGAGAAGAAAGTAACTATTCATAATGCGACT
>VDK00001014-7235_8 [3992 - 4390] 
AATGGATACCTTTTCTATTTGTTCTTTGGTTGTTTCACAGCGGGAGGATCAGCAACAGGCTCAGCCGTTGGCCAGCTGACTGTTCCAGGCCAAGTACCTGGTCAGATTTCTCGTCAAGGAAGCACCCGACGCATGTCAATGGCTCATGTTCCGATTCCTCATGAGGAGGGCGGAAATCAACTCGACCCGCGGCATCTAGATATGGCTCACGAATATTTCTACGGATGCCGTATCATGCCCGGCCAGGATCCCCAACACGTCTACGTCGGCTGGATTACCACTGCTTATAAGTATTTTGCCAAAAGGTTAGTTAATAATCAGTTGTTAGCTCTATTACGAAAACAGAAAATACCGTGTCTAAAAAAAGAAGTGATTGAAGATAAACATGCGTATGGGTAT
>VDK00001014-7235_10 [5039 - 5887] 
AATTCGCTTTCCGTACAATTCTGTTATAATTCCAGCGTATCGATGAGGATCAAGCTGAGGTCTTATATAGTTGCAATCTACACTTCGTTTACACAGCTAATAATTGAAATCAGAGCCTCTAAAACCAATCAATCCATTATCTCATTCTATTACAGATTGAGCAGAGCACAAGCTTTTCCCAGCTGTGTTCTTGAGGCGACAACAAAAGAGGTCTTCCAGTTTGAGCTGGGAAGAACACCTTCCACCCTTCCACTTTCGGCAGCTCTTCTTAAGACAACTGCCAAGAGTTTACAGCCACTATGTCCACCTAGATTGCGCGTTCAGTGTCTCCAGCCGTTTTCTTGGTCTCGTGTGCCTAATTACAACCTGCGACCGCATGCTCTTCGTCTTTCGGAAATTCGAGGATGGTCTATTATCGTAGAGGACTATGTATCCATGCTTGCAGTACATATACCTGAAGAGGATCGTTGTATAGATGTCCTAGAGCTCATCGAACAGGACCGTTTGCTGAACTTCCATGCAGGTTCACTTGCTTTGTACGGGGCACTCTGCTATCAGGGTAACCAGCGGGCCGCGCACATAATCTGTAATCATGTCGATGAGAAACAACTGATGTACGCTATTCGATCGGCGTATTTATCCGGTCCTCTGCGATGCGGCTTCACCAATCTGCTAATTGCTCTACATCTCGAGTTCCATGCGTACTCAATGTCATTAACACAGAATGAGTTCATCATTCCGCTGGGCTCGCAAATCAGAGAGTTGTACGAAGATCCAATGACGGCTCATTCCTTCCAGACGCTTAAATGCGTCTCTATTAGGCCGGTTCTTACCTTCTCGGATGTGTCG
>VDK00001014-7235_11 [6587 - 7153] 
GCAAAAAACTGGTTTCGGTTATTAACGCATGTTATTCTGAATTTCTCTGTAGACATGAATATCGCGGAGGGTGTAAAGCTTCAGATGTGCTTAGTTCTTCACCACTTACTTGATCTCCAATTGCGCCACAGAATCGAGGCTTATATCGCGTTTACCGAACAGTTCGCCAGAGATCTTCAGGCCGACCAACTGCGACGCTATATCGAGATCAAACAGTCCGATCTGCCATCATCCCTTGCAGCTAAGAAGACAAGAGAATTCCGCTGTAATCCTCGAGAGCAAATGCGAACTGTTCTAAATTTCAAGAATCTTGATGAAGAGGCCGGAGAAGAGTGTCCTTGTGGAGAGGATATTCGCTCACAGCTCGTGGAGCTCCACGATGATATGATCTATCGTTTGAAGGTCTGCGTGGCCGAGGAAGAAACGGAAGCAGTTGTCAGAAAAAGACGCGGCCGCCAAGAAGTCGTCGATCGGACAAAAGCTCATGAGTATTATCAAATTTATGAAATCAACGACAGAAGACGAACAAGCAGAAGCCGAGCCGGAAGCAGAAAAGCCAGTACTACT
>VDK00001026-7211_3 [3911 - 4186] 
GGGCGCCTTTTGTTTACCAATGACCTCGAAAATAAACTGGTTACATTGATTTGTATTAACTTTAAATGTCAACTCTCATTCATAATGTTGCAGATTGTTGATGAGCCGGCGATACTGGTCTTGGACCCGCGAAATGGTTCCCTTTTGGAGGCATTTGGACGGAGACGCTTCATCCTACCTCACGGACTGTATATCGACTTCGAAGATAACATCTGGGTCACCGATGTGGCATTGCATCAGGTATATCGAATGTTACTATTTATCTATTTTCACTTT
>VDK00001033-7204_3 [6715 - 6257] (REVERSE SENSE) 
CAGTTCATCGCTTTGTTATACCATGCATTCTTCGTCACACAGCATCAACCGTTCCCTCCACAAATGACAGCTTCGAAGAGGCTCGATTCATGTAAATGTGTCGCTATCTGTTGCTTGGTTTCTCTGCTGTTGTTTTCCAGATCGGTATTGGTGCAATTCTCCTCCCATTTGCCCGTTGCCATCAAGAGCGAGCACAGCTCGAAGCAATCGCAAATCGCGCACATGATGAGCCTCAACGCAGAGGTGCTACCGCAGTACCGCCAGGAGGCGCCCAAGACACCCCCTCATATTTTGCTACACTACTGTGCCTTTAAGGTAAGAACGAAACAAACAGAGAAAAACGTCAACTTAACCGAAATAGCAAAAATTGATAACAATCAAATAGAGGCGGCGTGTTCAGCATCTAGCCTCGTCATAGGCTACACTAGACACACGCTTGTCCACAATATACGAGCTGGG
>VDK00001033-7204_5 [3073 - 2744] (REVERSE SENSE) 
TTTCGGTGGTTGAAAGAGTTTTTCCTCTTTCGTTTCGAGTTTCTATGTGTTCTCCACAATGTTTCCAAGAGAGCATTTTCTTTGCATTGTCTCTGCTTAGCTAAACCTGTCGAGCTGTCTCTCTCGCTTGTTATGGGTTTCTTGCCTTGTTCATTTCAATTGCAGCAACAAGGCATCGGGAGTTTGTTCAGTGCCCTGAAAGTAGTGCGACTCCTCCGACTAGGACGGGTTGTCCGTAAGCTGGATCGTTACCTAGAATACGGTGCTGCGATGTTAATCCTGCTGCTATGTTTCTATATGCTTGTCGCGCATTGGCTCGCTTGCATTTGG
>VDK00001033-7204_7 [2439 - 2167] (REVERSE SENSE) 
AAATGGTTACACCTTCAGTTGGCTATGGAAGTTGGCGAACACAACGAAAGAAGAGTTCCGATTTGGCTACAATGGAGAGAAGGTGGAGCTAAAGGGGGCCCGGCCCGAGGGACGATGTACGTTACCTCCCTTTACTACACCATGACCTGCATGACCTCGGTCGGCTTCGGCAACGTCGCCGCGGAGACCGACAATGAGAAGGTAATGAAAAAGCTTGTCGACAAAATGCTGGCCGTTTCTAAGACAAAAGTAAAGGAAGTATTTTTTCACAGT
>VDK00001033-7204_8 [1060 - 554] (REVERSE SENSE) 
GTATTTGCTCTGTTGCAGGTGTTCACAATCTGTATGATGGTGATAGGCGCGTTACTTTATGCCACGATCTTTGGACACGTAACGACAATCATCCAGCAGATGACCTCGGCCACGGCTCGCTACCATGAGATGCTCAATAACGTGCGTGAGTTCATGAAGCTGCACGAGGTGCCGAAGGCTCTCAGCGAGCGCGTCATGGACTATGTCGTGTCCACATGGACGATGTCCCGGGGCATCGACACGAGTAAAGTTCTTGGCTACTGCCCGAAAGACATGACGGCCGACATCTGTGTACACCTAAACAGAAAGGTCTTTAACGAACATCCGGCGTTCCGGCTCGCGTCGGACGGGTGTCTGCGTGCGCTGGCCATGTATTTTTCTATGGATCATTCGGCGCCTGGTGATCTCCTTTACCACACCGGAGAGTCAATAGATACCTTGTCCTTCGTGGTGTCCGGCAGCCTCGAGGTCATTCAAGACGAAGAGGTCGTTGCCATTCTAGGTCAG
>VDK00001046-7191_5 [5828 - 5454] (REVERSE SENSE) 
ACATATTACCACTGCACTTTTACGGAAATCCTCATATTTATTCATCCTATGCTAACAAAAGCATGGAGCATTGAAGCTTTATCTATAGAGTTAATTGGCATCACTCAACATATTTCTCCTCTCACGTATGTCGTGTTTTCTTGCCGTTTTTTGGTGCATAGATGCGACCTTTTCAACATAATGCTGGCTTTGGTCCTTGCCACGCTTTTCGCCGTATTTGGATTGCGATGGAACGAGACATATTGTCTATATACCCTCACAGCCGCCGTCCTTGTGGGTCACATCCACTACGCCATCTGTGTTGTGCGTCAGATGTGCGACCACTTCAGAATCAACTGTTTCTCTGTTCAACGACGTGCACCAAAAAAGATAGAC
>VDK00001057-7181_4 [5236 - 6162] 
AAAAGTGATCATCGCTGCTGCCCGACTTCAGCTGCCATCCTGGATTGCCGTAGCCGAAATAGCCCGCGAGGCATCGGGTCCTCGTCGTTGGGCGGTGTGGCGTACGCTGCCCATCCTCGTCTATGTCAAGTTTGGTTCGTAAGAGACATCTGCGGGATTATTTGTGCTGTAATGACTTGGCTATTGATCCTATACGCGCAGTGCGTCGTCCTTATCATTATTATCAGTCCTATCTTTAACACGTTGTTCGGCGTCGTTAACCTCGTTGTGTTCGAATCACTGTGTTTCCTAGCGTGTGCTTCGCATATTCGCACTATGGTGACAGATCCCGGCGTAGTACCGCAGGGCACCGCCACCCGGGAGGCTGTCGACAGCCTCGGCCTTCGCGAGAATCAGGTTGTTTACAAATGTCCAAAGTGTTGCTGCATTAAACCGGAGCGGGCTCACCATTGTTCTGTGTGTAATCGTTGCGTGCGCAAGATGGATCATCACTGTCCTTGGGTGAACAATTGCATCGGGGAGAACAATCAGAAATTTTTCGTTTTGTTCACATTATACATTACTTTGGTATCAAGCCATTCGCTGTTCCTCGCGATTCAGCACTTCGTTAGTTGCGTCAACGAGGAGTGGCGTCTGTGCTCACAACAGGGCTCGCCAGCAGCTACTGTCATCCTGCTGATTCTTCTTATATTTGAAGCTCTCTTGTTTGCTATTTTTACGATGGTGATGTTCGGCTCTCAAATTCAGGCAATCTTAAGTGATGAGACCGGTATCGAACAGCTGAAGAAGGAGGCAATCCGTTGGCGTCGTCGTACAGCATGGTCGAGCTTTCGGGCCGTGTTTGGTCGATTCAGTCTAGCCTGGTTTTCACCGTTCACATCCGTCCGATTGCATGAAATTGCGCCAGCACGATGCATGTACGCTGTA
>VDK00001057-7181_6 [2243 - 222] (REVERSE SENSE) 
CTTAAATTTGCTGCCGTTGTTGTAGTAGCAAGGATGGCGCCGACGCTCAGTAAACAATTTCTCAACGGACTTAACCAGGCCAAACAACCAGCGGTTATTGCTGCTGTTGCCACTGCAGTTTACATTTATTCGTATTCACGATTTTTAGCAAAACAGAGGCGTACACAAAAAGGCCACGATGTGGTCAAAGTCTCGTTCGATAGGAAGGACAACAAAAAACAGAAGGCATATGTCGATGGTCGATTTTTCAGGCAGCTCCGGGAACTGTTTAGTATTGTGTGCCCTGGAGTGTTCACGGCGGAGTTCGGTTATATGGTACTCGTAGCAGTAACGCTACTAGGACGAACCTCTTGTGATATCTGGATGATCAACAATGGCACAGTCATAGAGCGGGCCATTATATCGCGAAATTTCGAACTATTCCGCCAAAAGTTGCTTGAGTTCATTTTGGCCATGCCGACTTTATCACTTGTCAACAACCTGATGAAATACGGTCTGAAAGAGATTAACCTACGCTTCCGAACACGCCTGTCTTACGCACTGTACGAAAAGTACCTAGGTGGTATAACCTACTATAAGATGTGCAATCTAGATAATCGTATTTCAAATCCTGATCATCTGCTTACTAAAGATGTCGAGAAATTCTGTTTCGTCGTTGACGGACCTATATTCGAATCTCAGCAAAACCGATCCTTGATATCATCCTGTACGTTCGATGGCTGTCGGTATCAATCGGCGCTAAGGCGCCAGGATTTTATGTTACTTTACTTGCTATTTGCGGGCTTTCTGCTGACCAATATGAGGCGGCCAGTCGGTAAATTGACAATGGATGAGCAGAAACTTGAAGGTGAACTGCATTATGTGCACTCGAGGCTAATTACAAACTCGGAAGAAATTGCTTTCTACAACGGCAATAGGCGTGAGAAAAAGACAATTGACTTAACGTTCCAGCGTCTCGTGAACCATTTGCGCAATTTTTTAGAGTACCGCTTCTCGCTTGGAATGATCGACGACATTGTGGCCAAATATCTTGCGACTGTCGTTGGTTATTTGCTCATATCTAGACCATTTCTTGGAACGAAGCACATTCAACTAAGTCACAACAAGAGACTTGAAGAGTACTATAAAAGTGGTCGTATGCTGGTTAAGTTAGCCGAAGCGATCGGTCGAGTTGTTCTTGCGGGCCGCGAAATGACTAGATTGGCAGGGTATACTGCCAGGGTAGCCGAACTCAATAAGGTACTACAGGATGTCAATAGAGGCCAATACGTGCGAGGTATGATCAAGGATGAGCAGGAGAAAAGCGGTCGAAAGCTTGAGCTCATCCCTGGAGCTGGTAGGATCATCACACAGGATAAAATTATCCGTTTCACACGGGTACCGTTGGTCACCCCCAATGGCGATGTGCTTGTTGAGGAGCTCACTTTTGAAGTAAAATCTGGCAAGAACGTGCTTATCTGCGGCCCCAACGGCTGCGGCAAAAGCTCTCTGTTCAGAATCTTAGGTGAGTTGTGGCCATTGTTTGGTGGTACCATAGTGAAGCCGGCGAAGAACAAGCTGTTCTATGTGCCTCAGAAGCCGTATATGACGCTGGGAACGCTTCGAGACCAGGTGATTTACCCCGACACAAAACATGATATGATTAAGAATGGCTTCACCGACGATAAGCTTGAAGAGCTACTGGACGTGGTGCAACTTAGATATCTGCTTGAACGTGAAGGTGGCTGGGAATCGGTGCAAGATTGGCTAGACATTCTATCAGGCGGGGAGAAACAACGTATAGCTATGGCTCGTCTATTCTACAAACGTCCACAGTTCGCCATCTTAGACGAATGTACTAGCGCAGTGTCGGTCGATGTTGAAGGAGCAATGTACAGTTACTGTCGTAACGAGGGGATCACCCTCTTCACCGTATCGCACCGCAAGTCCCTCTGGAAGTATCACGAGTACTGCCTGCATATCGATGGCCGAGGAGGATATGAATTCTCAGAGATTACGCCTGACACCATGCAATTTGGGTCC
>VDK00001060-7173_4 [3641 - 3985] 
ATCAACTCTTCTATACGGAATACGAGAGAAGCAGTTCGCATGCTCGATGAATGCTCGTATCGTCTTATGTGTCACGATCAGCAGTATCACATGCTACGTAGGGCACAACTTACGAAACAGTTGGCACGCACTGAGGACCAATTAAAGAAGTTGCTTTCCCAACAGGACCATCAACGTCTCTGTGCTGTTGTGAAAGAGCACCGCAGCGGCATCTTTTCGCATATCCGTGACGAACAGCGAAAAGCTGTGGACAGTCTTCGTAAGGTTTGTATGTTAATATTGCATACCTACCTTTTTATTGAATGTAAACTATACACGGAAATGAATTTGCTAAGAATGTTTGGC
>VDK00001067-7167_3 [2885 - 3634] 
CTTGTCACGGCCTCCGTGAGTATCTGTTCCGGTTTGACAAGCGCGTGCTGCAGCCTGATTTGCGATATAAAACGCTGTTGGAAGACGCGCGACATTCAGCGCGGCACAAGGCGCATTGCGATGGTCGAGCCGGGCGAGAATATATTTCTCTTCATACCAAATTTGATCGGATACGGACGAATTTTATTGGCCTTGTTATCGTTTTACTGGATGCCAACGGATTACTCGAGGGCATTTTGGTGTTACGCGCTATCGGCGTTCCTCGATGCATGGGATGGCCACGCTGCTCGCTACTTCAGGCAGAGCACTAAGTTCGGGGCCCTACTCGATCAGTTGACGGATCGCTGTGGCACGATGTGTCTACTTGTAACATTGAGCTATTTCTATCCGAAATACATGTTCTGCTTTCAGGTCAGCATGAGCATCGACATCGCATCGCACTGGCTGCATACACAGGTAAACGTTTGGATTAACAGATGTTACCTTAAGCTATTGTTCCCGATTCGGAGCTCACAGATTTGTCAGCCCTATATATATATTTCTGACAGAAATAGACTCGTCGTCTACAGTTTTGTTATGGTTAAGCGACGAAATAACGTTTATGTTGATTCTCTTCTACCGTCATCTATTATTGCGTATTCAATCGTCGTGTGTACCGTCGCTTGGCACACGATTGCATTTGAATTAAATGTATTGGAGCTGCCGAATCTATCTGAAATATTAGCCTCAAGTATACGGTTGCTATGGCTA
>VDK00001067-7167_4 [3683 - 3961] 
TTTCCTTTAGGCAAAAAAGCTTGTGGAGTAACGCTAGAAAACGTTTCCTCTATCGTGCGTTTTCAGGTTTCCCTTATGATGGGGAAAACGTCCCATAAGGACGTCAAAGGAAATGCCCTTTTGCATTTCTATTACACGTCGAAACCATTCCTCTTCACGATGTGTGTAGCAAATGAAGTATTCTACTTGGCTCTGTATATGGTACACTTCGTCGAAGGACCGAAAATGGGACCGCTTCCAGTGAGCTTTTCCGTCTCTGCGCCTATATTACGTTTCCGT
>VDK00001071-7159_3 [6300 - 6025] (REVERSE SENSE) 
CATGTTCCTTCTCCGATGCAGGCGTTTGATGCAGCGGCAGAGTTAGGAATACCTCGCCTGATCGACCCCACAGATATGGTGATACTCAATGTGCCAGATAAGCTGGTTGTCATGACCTACCTATATCAGCTAAAAGCTCACTTCACGGGAGAAGAAGTACAAATTAAACGAATTGGAACAACTGCGGCTGATTCAATGTACATCCTCGTCAGGTGGATATCACTGTGTAACCTACAATGTTATAACCTAGTATTGGCTGCTTTTTTTTTTTCTATG
>VDK00001077-7147_4 [661 - 218] (REVERSE SENSE) 
TTATGTGTACAGTACCATTTTCTGTTGTGGTTTTTCTCTTCAGGGTATGACGCAGCCGATGTGCAAGGTCGGCTTCCAGAACGTAATTGCTGTGTAAGCTGCCCAGCACCAGAATTTCTTTCAACGGGCTTAAATCTCGAAGCGATAGTATCCCAGGTGTGCAAAAGCATCTCTGTGCCAGTGCACATTTCGAGAGATGCTGGCAACTACCTTTGCGAGTTCATCTACTACTGTTCTCTGTCTCGTTGTCGTCGTACGCTATTTGTGCATCTTCCGATAATTTCGAGCGAATTTTACCTTGGAGTGCCTTGTAGATGCCCTGAAAAGATTGTTATTTTGCCGTGGCTCAGTGCAGCCGACAAAGTGAAAATAGTCAACAAACCCCATAATGCGCGTTTTTATGGTAGGAACCATACCAGTAAAAATAAATCGTCACATCCGCCA
>VDK00001078-7146_5 [2667 - 2335] (REVERSE SENSE) 
CTCTACTTTGGCTGCTTCTCGTCTTATTACAGGGGGATGACAGTAACGTCAGGATCGGTGACGTTGAAAAAAGATGACAACAATCTCATCGGGATCTCAATTGGAGGCGGAGCTCCTCTTTGCCCCTGTATCTATGTTGTGCAAGTATTTGATAATACGCCTGCTGCCAAGGAAGGCACTTTGCAAAGTGGCGATGAAATCGTTGCTGTATCGGGGAAGAGTACGAAAAGCAAGACGAAGGTAACTATCTATCTTAGATACATCGCTCTACTTGGGCCTTTGCGTTCACACACAGGCCAACCGTCTGGTCTGGACAGAGAGAACACTGCTGAA
>VDK00001078-7146_6 [2177 - 1884] (REVERSE SENSE) 
GTGGAGGTCGCCAAGATGATCCAGTCGGTAAAGTCAGAGGTCACAATCAACTACAATAAACTGCACGCTGATCCAAAGCAAGGGAAAACGCTTGATATTGTCCTGAAGAAAGTCAAACATCGGATTGTTGATAATATGAATTCATCCACAGCGGATGCTCTCGGCTTAAGCAGGGCGATCCTCTGTAACGGTATTCTACCTTCTGATAATACCGTTTTAGTACGAATACTAGAACGTATGAACGCTATACATTTATTATTTGTTCACGGATTGAATTGTACGCTCAATAGCTAC
>VDK00001078-7146_7 [1788 - 1372] (REVERSE SENSE) 
CGAATGTATTTATCGAGGTCTAATGGAACATACACATCGAACGTTAAAAGCGTTTTTGAACTCTGTCATGTGTACAAGCAGTTCGGCGATGTGTTCGCAGAAATTGGTGTTCGAGAGCCCCAACCGCGTGCGTCAGAAGCATTTACCGAGTTTGGCGAGGCGCATCGCTCCATTGAAAAGCACGGAATAAGGTTGTTGAAAACGGTACGACCAATGCTTTCTGATCTACACACGTATTTGCATAAAGCTGTACCAGACACCAAACTTACGGTGAAAAAGTACGCCGATGCTAAATTCGAGTATTTATCGTACTGCCTTAAAGTTAAAGAGATGGACGATGAGGAGTACGCATATCAGGTAATTGTTACAATATATAGTTTTATGAAACTAAAATATTCTATTAGAGAAAAGCAAATT
>VDK00001078-7146_8 [1091 - 705] (REVERSE SENSE) 
ATAAATATAAAAATTATTTTGAAAAAAATCTTCGTCGGATCGCAGGCACTGCAGGAACCGCTTTATCGTGTGGAGACGGGTAATTATGAATACCGGTTAATCTTGCGGTGTCGACAAGAGGCAAGAGTTCAGTTTGCCAAATTGCGAGCTGACGTTCTTGTAAAGTTGGAACTTCTCGACCAAAAACACGTGCAAGATATTGTCTTCCAGCTACAAAGATTAGTGTCTGCATTAGCCCAGTATCACACAGATTGCTGTGACGCTCTGAACGGCACGACGATATTTCCCATAGAGGTTGATCTTAGTAAGAGCACCTTCCACTATCAGGACTCCAGCCAACCCAGTCCCTATCAGGTAAACCCACTTCATTTCCGTAGCTTTTGTTTG
>VDK00001080-7144_2 [6259 - 7143] 
CTGTTTGACATTACAGATGAAGCCGCCACACAGCTCTCTATGTGTTTTAGCTGGTGCGCTGAAATTCTTGCCTGGGATCCGTCTGCGTACAACGGTCTGAGCAATATTACCGTTTACACAACCGAAATATGGCGACCGGACGTCGACATTTTTAATCATGTCGATTTTCAGGTTCCGTACTTCTCGTCTACTATCATGTTTCTCTATGCCAACGGCACTGTAGAATGGTGCCCACAAGTTAAGTCACTAGTTAGCTGCGACACGGATATGTCGCACTTTCCGCATGACGAACATGTATGTGTCCTGCTGATAGGCTCATCGACATACACCTATGAGGAACTTAGGCTTGAGCCACGACTTGTCTTTGATTACAACCCATTAAGGAAATCTGTCCGCTCCTCAAACTGGGAGCTGAAAGGTGCATCCTTAACGTTGGTCAAGGGTAGCGAAACAGAAGACTATTATGATTATGCTTTACAGCTGGCAATACACGTTTCTCGCCGATTTTCGCTTCATCGTTACGGTTTTACGCTACCACTATTTACCTGTGCGATTCTGACGTTTCTGTTCTGTTGGATCCCACTCACCAACGATAAACGTCTTCATTTAGGTTTGCTGAGCGTTGTTTTAACCATGTTTTTGATGATTCGGTACTCGGACACCCTACGCCATTCAATTAGCACCCCGTGGGGTCTGAGGTTTGCCGGCGATCTCGTGTTATTTACTTGCATCATGATTACGCTGCAAATCTTGTGTATGGCCCTGGAAGACTGCAGTGTCCCGTTTGCTACGCATCCAATGATAGATCGATTTCTAAACACAACGTTCATCAGTGCCTATGTTCTCAACGAGAGGTCGCTGCTAATCAATGAAGAGGGACTGGGT
>VDK00001084-7141_1 [2526 - 2963] 
TCATTATGGCCGCAACATAACTGTACCTGCGGTACAAGTGAGATAATAGTACTTTCACAGCGTGACCATCAGTATGCTGAATCTGACGATGATGATCTTTTTCATATTAATCTGTATTGCGTCTCTCCATGTGTACGTCGATGCGTCTTCGCGCCCGTGCTGTGCGCTTTGTCGATATCCCGTCTTTTGGTATCGATCGCTGCAGGCAGCGCCAATCTGTCCGGTAAGGCCCAGGGTAAAATGGCCTTATTGACGCTTTCGATCTTCATGCTGACATCGTTGATCTCAGCCCTGATCGGGTTATGCTTCGTGACCGCCATTTATCCTGGAAGGGACATGAGTGGTTTGGTCGGTGAAGACACCAGCCGGCAACAGAGTCAGAAAACTCCCACCCTGACCGACACGTTCCTGGATCTCATCAGGTATAAAAGAGTCGCC
>VDK00001084-7141_4 [5255 - 5701] 
CTCGTTCTCCCAGGGTCATTAGAATGTGACGAGGAAGCTGCCCGTAGAACAACCACCGTTACGGAAAATAACTCAACCAGCCAATTACGTTGCGTATACTTCTTCGATATATTACCAGGAGCTAATAATCAACTCTTCTTTAACCTTGTTTATTCCCTTAATTCGTTTCGCAGGTTCACGCCAGTCGGAGTTTGTTCCCTGCTGTGCGCGAGGATCCTTGAAGCTGGTGACATCCTTCTGCTTTTTCATCAAATGGCGCTCTTTATCTTGACAGTCGTATCTGCTCTGTCGGTCGAATTGTTCGGTGTACAGCCGATCCTCTACTTTGTTCTAACACGAGGCAATCCGTTCAAGCTTCTCTTACAGTTAGCCTATCCTGGCACTGTGTGCCTTCGTTTGTGCTGCCAGGTGCGTCTCAAGGACAGGGAACAGTTAGTTATTCTTTAT
>VDK00001084-7141_6 [6430 - 6717] 
AAAAAAGCACGGGGAGGCGGAGGAATGGAGGTAGGGGCTAGCGAAACTACACTGTCAATTGCTTTTCTGTCCTACGTCTATATTTGCAGAATCACCTCAACAGCCGTATCGATTGCAGCTACCTCAGTGCCTTCAGCAGCTCTCTTCCTTATGGCGATGACCCTTTCGGTCATCGGGGCACCCCTCAGCGATGTCAGCTTACTCTTCACCACTGAATGGCTACTGTATGTATTCAATTTTAGATCAAATTTGAAGGGTGAGAGGTTTCACATGTTTGAAATAAAGTGC
>VDK00001086-7139_3 [4721 - 5023] 
TATCCTTCATTGGGTACATTCAGCGCTAGAAGTTGGTTAATAATATTGCATTATATTTTCAGTCCGCTCTTCGTCACATGGCAGCTGGGTCGCGAACGCCGGCTTCGCGGCTGTATCGGCACTTTCACGCCACTAAAGCTTCATGGTGGTCTACGGGAGTACGCACTAACGAGTGCTCTCAAGGATTCCCGATTTGAGCCAATTACAAGAGACGAACTGTCACGACTAACCTGTGCAGTATCGTTACTTACTAACTTTGAAGATGGACACGACTATCTCGATTGGGAGGTAGGTTTTTATGTT
>VDK00001089-7135_4 [5923 - 5618] (REVERSE SENSE) 
TTGCAATTTTATTCGTCCTGCTTTGTCTGTGGGTCCGTAGACGAAGAGAGCATTTCCGACTATTTGCAAAAAAGAAACATACCGGGCCCCAAACCGAATTTTTTATTCGGTAACGGACTTAAAATCTACCGCAAGGGTCAGGTGGCATGTTATCGTGAGTGGTACGAGAAATATGGTGAAGTATTTGGTTTCTTTAACGGCGCGATACCCGTCTTAGCCATATGTAATAAGGAAATTATTAAGTTGATTCAACTAAAAATTTACTTCGTTCACGGATCGTGGCAAAGTTATGGGCCCAAATCCACG
>VDK00001089-7135_5 [5667 - 4687] (REVERSE SENSE) 
AAATTTACTTCGTTCACGGATCGTGGCAAAGTTATGGGCCCAAATCCACGTAATAAAACATTGATTGAACTTAACGGACAGGAATGGAAGCATGCGCGGTCCGCCTTGACGCCGTCGTTTACAATAAGTAAACTGAAAACTGTTACTAATGGTGTTTCCGAAATTGTGGACGAATTTCAAGAGCTCCTGGAAAAAGCTGCCGCAAATGGACAACCCATTGATATCTACAGAGCTTTCCAAACCTTGACTCTTGATACAATCTGTCGAACAGCTCTAGGTGTTAATTATGGGGTGCTTAAAAATCCTGATCATCCAGTACTACTTCGGATTAATGGTCTTTTCGAAATGAACTATAGCATAGTCCTAGGGGTCCTATTGTCATTTCCTTACCTGTTCTGGCTTGTTCCATGGGCGCGCTTGTTTATTGAACTTCTATTTAACAAGGCCGATCGATTCTCAAACCCCAACACAGCACTTATGGCCGACTGTGCAAAGGTGATACAATCAAGACGTCAGAATTTAAACGAGAAGCCGAATGATCTTCTGCAGCTACTGATCGATGCACAGTACCAGGAGGCTGCCGTAGATAAACATACAATGGACGACGATGCAGACAAGACAGGGAAACTTCGATCGGCTTCGTCTCATACTGTCAAGACTGGATTTAGCGATAACATAATAGTACAAAATGCCTGGCTAGTAATGATTGCAGGATATGGAACTACGTCAAGTACGTTAGCGTCACTCAGCCATGTGCTCATGCGAAATCCTGAGGTACAGAACAAGATGCGAGTGGAACTTCAACAAAATATTAAGGATGATATCAATTTTGAGGCACTGCAGAAACTTCCCTATATGGAGGCCGTCATCAAAGAAACTCTTAGGATGTATTCGCCGGTATACCGTATTACCAGATTAGCGCTTCACGATGTCAAATTGCCAAATGGTTTGTTTTATGACTTATTTTCAGTATACTTCATT
>VDK00001089-7135_6 [4748 - 4377] (REVERSE SENSE) 
CGCTTCACGATGTCAAATTGCCAAATGGTTTGTTTTATGACTTATTTTCAGTATACTTCATTTGACAAGAATGCTTCATTTATTAAGCACCTGTTAGCCGATTCATTATCTATCTTGCCAATTATGATAAATGCTGTGTGTATCTTCTTTATGGGAAAACTAATATTGACAAGATTTTATTTTGCTAAAAACGTAGGGCTGAGTATAAAGAAGGGCGATTTGCTAGTGTTTCCGGCGGATACGGTACATTATAGAGAAGACTACTTCAAAAATCCCCACGAATTCCGACCCGAACGATTCTTAAATAATGAAGTTGACCCTGCGGCATATCAACCCTTCGGAAACGGACCCCGCAACTGTCTCGGAATGAGG
>VDK00001092-7133_3 [6101 - 6568] 
CTTGTGATATTTTTATTCTTCTTATGCTTACTTCAGCTTTATTTAGAGAAGAGGTTGACCGTACCGTGTGTCATGCTTCAAGCTGGAAAGGTTATTCTTCAGTCGCTGTTCTTTTACATAGCCTGGTTTACTGCCATGTCGCGTGTATCCGATTATAAACATCACTGGAGTGACGTCTTATCAGGAATGCTCATAGGTTCTGTGACTTGCGCTGTTGTATTTACAAAAATCGCACCGATCAGCAACATCAAATTTTACAGCTGCAGCGTACGCCAAGATCAGGATCCGTCAGAACCGCTCGAACAGATTCAGCAAGGTAACGGCGAGACACAATACATTGCCATTCATCGACAACAGCATCAACAAGCGCATCCGCAGCATCAGCAGCTGAGATTGCATACGAACTATCAAGACCACGAAGACAGACTTTCGGTCGAGCCTTTAGAGCGTAACCATTCAGTTCCGGCT
>VDK00001093-7131_6 [4049 - 5290] 
GTGCACGAACGGTCACACACTGGTGAAAAGCCCTATAAGTGTCGCTTCTGCGACGAAGTGTTCTCGGACTGTCGGATGCGCACCCGACATGAGAGTCGGGCTCATCCCAACAAGCAATATGTATGCGAACAGTGTGGCGAGGTATTCGGGGTTGATCGGCGGCAGTTTTCATCACATATGAAAAAGACGCATCGTTCGGCTGTATACAAATGTGAATTCTGCTCGCTGACGTTTGTCAGTCTACGGTTGATGCACGAGCATATCCGTGCGCACCACCACCCGCATCCGCCCGCCCTTCCGTTGCCTGCTCCACCGCAGCCAACACGAAAGCAACAGCAGCAGCAACAGCAGCAGCAGCGCGTGCAGATCGTTCTTGAGCCCGAGGTCGAAGCGCCGGACGTACAAGCCGTTGTCAGCATCGAAAACGGGGGTAACAGCGTGCATGTACGGAACGTGGCCTCAAGTCACGGAACCACGACTGGCGGAGGCTCTTCAAAGGGTCGCCGAGGGAATCAGCAACATTCTGCGGGCGGCTCAACTGCTGGAAGCGGCGGGGGCTCCGGAGGTGGCGCGACGGCATCATTCAAGTGCACGTACTGCACGCGGACATTTAACCGCAAGGACTGTTGGAAAAAGCACGAGCGCTCGCATACCGGCGAGAAGCCATATAAGTGCCGATTCTGCGTCGAGCCGTTCGCATGCACGACAGCCCGTGCTCGACACGAACTTAAGTACCACCAGGGCGAGAAGTACCAGTGCGAAGAATGTCGACAAGAATTTCCCACCAAGCAGCTATACAACTCACATATGAAGGGTTCACATCCGGACGAGCCTGGCTCACTTCGATGCGGCCTCTGCGCGAAAACGTTCAAGGAGGCCAGCGAGCTGGAACGCCACATCACAGCAATACACTCGACACACGACGAACGCCTGATGAGGGCGTGCAGCTCACTGTTACCGTCGCATATTTCTGCGGCAATCATCAAAGATGAGGGATCCATGCTGAGTACCGGAAAAGACCATCCAAATCAGGGCCAACAACAACAACAACAGCAACAACAGACACCGCAACAACAGGCCGCACAGCAACAAGTAGCTCAACAGGCCGCACAGCAACAAGCAGCCCAACAACAAGCTGCTCAACAACAGGCCGCACAAGCTGCACAACAGCAGGCCCAGGCGCACTTTTTGGCTCCCGAAATACTCGAGGAGGACAACCCAGCTAATGAGCTATTCGAAACG
>VDK00001094-7131_11 [2446 - 2033] (REVERSE SENSE) 
CGATTTTGTTTTTTTCAGATGAATGATGGGCCGCTCTGTCGGTGTAGTGTGAAAGCGAAACGCACGGGAATTCGTCACAACCTATTCCCTGGAGAGGCGCCGCCCTCACCTGCCTGCGATCCAAGCTCGAACAACGCCGGTCGCTTGTTCCACTACCGCGTTGCCATCACCCCGAGGACAAATTTTGCGCTCAAACGCTTCCCTACGGTAATTCGTCACGACAACCATGACTTCATCTTCGAAGGATTCTCACTCTTCTCTCACTACAAGCTACCTGACAACCTGCCTTCATGCAGGATAATAAGGTATATTCCCCTAAAGAAGGAAAACAAATCTAAAAGACGAGCAAATTTCGAGGCGTTTACCTGCCTAAGTATCTCATTATGGGGCATATATTATGCACTCAGAATAGAA
>VDK00001094-7131_12 [2014 - 1184] (REVERSE SENSE) 
AAAGAAAAGCAAGTTCCTTATAAGTTCTTTCATTACTTGTCATATTCCAGATACAATATTGAATACCTGATCGCTTACATACCTGAGGAGTTCCCTAGCAACTTCACTGTGCGGGGACTCGACCTTCTGTCAGACTATCTATTTAAGGAGTTGCTGGAATTAGTTGACATCAATTGGCGTCTAAACGATCAGCCATCTAATGAAGGCTGTCCGCAGTTCCATGTGATGCCGCGCTTTGTGCGCCCTTTACCGGAGAAAGGCAAGGAGCTGTTGTCGCTCAATCTGATAATCGGCCACCTGCTCAAGAACAACCGCCCGTTGGTTTCGCGTGAAGGGATTCCGAAACTAGCGAAGTTAGACGCAGCTGCTTGGATTGACATGGTCGAGGCCAAGGTCAAGGGTCAGCTAGTGACACGACCTGGTATGAAGCCCTGCTCACTGCGAGTAGATCAACTCGACCGCGAGCCGTCGCTAGAGAACTCAACACAGTTCCCTGTTATTGTTCATTTTGGAATGCGACCGGCACAACTAAGCTACGCTGGCAATCCCAAATACCAAAAAGCACTTAAGGAGCTAACTAAACTCAAAAAGTACCTGGCCACCAAGGCGAAAGTCGACTACCAGGATAAGGCTCGATTGGCCAAAAAAGAGAAGGCGTTGCAGGATTTGAAGCAGGCACAAGAGCTCAAGCGCGACGTGACGGTCGTTCTCAGCTCAGAAGGCTTTTACCGAACGGGACTACGCTCTGATGTTGCGCAACATGCGCTTGTTGTACCAGTACTGATTGGTCATCTTCGCTTCCATCGGTCACTATATAGGCTTGAAGAAACC
>VDK00001098-7127_8 [6972 - 6313] (REVERSE SENSE) 
AAAACGGTTACTGAAAATGGCGACCGCATCTTCTGGGGCAATCATCACTTTTTCCGTGTTACGTGCCCTCAGAAGCAGCAGCAGCAGCAGCAACTGTCCCCCGAACAAGTGGCGCAGAAGGCTGCCGAGCCTCCAATCGACTATCAGTTCGCTCGAGAAGAACTCATGCTGCAAGAGCTTTCCAACGATCCTATTCAAACGGCTATCGCGACCTTGGAACGACAGCATGAGGAAGACAAGAATATGGCACTCGAGAAGCAACGGCAAATGTACGAGAAGCAGCTACAGATTCTGCGTGAGCAAATGTCGCCGACAACACCGTACGCGCCATATGTCGGCCTGGAACGGGCAGCACAGGAGAGCTGGGCCAGAGAAAGAGACCACTTATTCAAGGTCAGCCTCGCCAAACTGCGCGAGCAAACTGCCACCGCCAATGACCTCGTGCGCGAGGCCAATCTTTTGTCCGAGCAGCTCAACAAAAATACAACTTTTCGCGTGACGCTGCAGATTCCAACCGCGAATTTGACGCCTAACAGAAAAGTAAGAACCCATCGAAAAGAATGTTTTTCATTTGTTTTGGTGTTGCGGGTTTATGGTCATTTATCTTCTACCAATTGTTTTTTATTTAAGGATCGGGTTACTAAAGTAATTCTCGTTGAG
>VDK00001098-7127_10 [6092 - 4971] (REVERSE SENSE) 
TTTTTGCAGAAGAGCGCGTTTGTGTCAGAGCCGGCCATACTGGTCTCCCGCCCAGGAATGAGTTCGCAGATTTGGTCGATGGATAAGCTAGAAAATAAGCTGATCGACATGCGAGAGTTGTTTGCCGAGAGCGGCGCTTCATTACCGCCTCACCCCGAGCTAAGAACAGATCTCGATCCATTCTTCGAGTCGCAGGAGAACCACTCGTTGATCGGAGTGGCGAATATGTTTTTGGGGGCCGTTTTTCACGATGTAAAGCTAGCCTATCAGGTGCCCATTATTAGCCAGCATGGCGAGGTGGCTGGCCGTTTGCATATGGAGATTTGCCGAACTCAGGGCAGCCTGGACAGGGTGGCTGACTGTGGGGGAACGAGTGGACCGTTTAATGGCCAGGGCTCGGTCGCAAGCGCGGGGAGCGCTCACATGAGTACCAGTATGAGTGCAGGCCAGCTGGGCGTCGCGCTAGCAGCACCCGGCTCTAGCCAGGCCTCGGCCATGGACACAAGCACCACTTCCGTCACTTCTACAGGTTCGAGCGGCTCCGGCGAGGTCGCCAGCGTCATGAGTGCATCGCAACGCTTCGTCCGCATACGCGTCACTATCAAGGAGGCTACGGGACTGCCGTCCGCGCTTTGCAACTTTGTCTTCTGCCAGTATTCGTTCTGGGGAAACAACGTAACCGTCGCTCCTCAGGACGTGCCAGATCCTGCCGGTGCCAGTGTGCCGCCGAACCACGCCATCCTGGTCACAGCACCAAATGGTGCGCCGGCTCGCTTGGTCGCGGGCGGTCAGCACGGGCAACACGGGCACCATGGAGGGTCAACGATCGTCCGCTTCGACCACACCAAGGAATTCGATCTGGCGGTGACCGAGGACTTCGTGGAGTACTGCCTAGAGGGCGCCCTCAGCGTCGAGGTGTTTGGCCACACAAGTTCCGGCTTCTCCAGTCACCACAAGCAGCTAGAATCCGAGGAGTCAAGCAACAGACAGCAAATAGTTTGGTACGTGTTTATCATTTGCCTGTTGTGCCGTGTCGTTTCGTTGTGCGTGCTACGAAAAGCGTTTGGAATTCTGTTTATAGTTGAATATTATTGTAAAATATACTCAAGCCTTTGGCTTTTC
>VDK00001098-7127_14 [3316 - 3017] (REVERSE SENSE) 
ACTAAACGGAAGCTTGAGTTGTGGCTTGAAATTCATGAACTCAATGAGCAAGGCGAGTACGCGCCAGTTGAGGTAACGCCCCGGCCCGACGCGGCCACGGGGGGCGTGTTCCAGCTACGCCAAGGCCAGCAGCGCCGCATGGTGGTATCGGTTTCAGCTGCGCCCTACTCGGGCACCCTGCCGCTGAGCTGCGAGGCCATCACCCACGTTTCTGTAGGAGGACTCTGTGCTCGTAAGGTCGGGCTGCAGAAGCCTCTCGATTCATACCAAGATGATGACCTACGCGCATTGCGAGACAAG
>VDK00001098-7127_16 [2703 - 1900] (REVERSE SENSE) 
TGGGCAAATACGTTATTACTTTACCATACCAAGATTAAGCATAATGTAACTCCTTTTCCTTTCTTTTCTCGAACGTGTGGTAGATGGGTGGCTGTGCTTGACAAGCGCAAGCACTATCTACATGAGCAGCTGGTCAAAATGAGTGCAAAAGAAAACAAAAGCGAACAGGAAACGGAACGAGAGCGGCAGCTGCTGGATGCGTGGATGCGTCTACAGGAGGAGCGGGACGCGGTCTACACCCCCCAGGCAGGCTCGCGGGTGCCGGGAGCACCAGCCGAAGGCGACGGAGCCGAACTGGCTGGAATGGAGCTACACACACCAGTGCTCTTCCTCGATCTCAGCAGTGACGATATGAATCTTCATCCCTCCCACATTCCAGGTGCTAACTCGATACTCAGCAAAGAGTTGGGCAGTCCCCAATACACGCTGCCCATCGTACGAAGTGAAGACAATCGTGTCGTGGTAGCATGGGATTCGTCGATTCACGATTCGCCGCTACTAAATGCCGCCACATCTTCGCAAGACCGGATCTACCTCATTTTGAAGGCAAAGGTACGCCTTTCGCACCCTGTCTCAGTGGACATCATACTGCGTAAGCGATTCGCCATTAACGTCTACAAACGGCAGACGTTCACAGAGAAACTGCGAAAGCGGATATCGGGCGCTCCCACACTTTATCGGTCAGGTAGGATTGTTTTTAATAATGTCATAACGTACAGAAAAGACTATGTCCAACGAAATTTCATTTTGGAAGCAAAAAAAATACCGGTGTGTGATCCACTATCAACGGAACAGTCCATGCAC
>VDK00001098-7127_17 [1865 - 1509] (REVERSE SENSE) 
TTAGCTCTTATTGTTTATGTTGTAGGTGTCACGTACGAGATTGTGGGATCCATCCCGAAAGCGTGTGAAGATCTTGAAGGCAGAGAGACTCTAGCTTTAATGGCTGCCCAAGGTCTAGATGATGTAGCTGCTGACGGAGAGTCGTATATTGAGAAATATACGAAAGTTGTCATCTCAGTGGAGTCGATTCTCAATCTCGATAAGCTACGGCAAGACGTTGCTGTCAAGGAACTCCTGCACTCCCAGGGGCGTCCTATCCGCAAAACGCTATCGGTTCCTAACATGGCGCAAGTAAGCCTATTTGCTTTGATGGGGGCATGTGTAATTAAGAATTGTTGCTATGAATTTCAAAGCAGT
>VDK00001099-7125_3 [2005 - 2940] 
GAGAAATTATTTTTACTTCAGGATCGCGCTCGGCAAGGTCCTCGACATACTGCAACAGCAGTGGTAATTGTTAAGGTGGAGGACTTGGAGGACCAACCACCCGTATTTACCCAGGTTCCCGCTGTAACTCGAATTCCCGAAGATTTGCCAGTAGGGGCGTCAATTTTATCCGTTAAGGCTCAAGACGGTGACCGCGGCATTGATAACCTGATTAGTTATAGCATTCGTGCTGGTAATCACCTAGGCTTGTTTTCTATCGACGAGAGGACAGGAGTTGTAACGACTAGCGGGCGTCTAGATCGAGAAGCTACGGAGTATCGCAATGGTGCCTTCATTCTTCAGATTGAAGCGACCGAGGTGGGTTCAGCGATCGCTGACTCCGTGGCTCGAACGGAAGTTACTGTCGTACTTACAGACGTTAATGATGAAGCTCCGACCTTCCGAAGTCTGCTTTATTACGCAGAAATCATTGAGAATGCTCAAATAAATGCGCCTATTACATTTCTTGGAAACGCTACCCCTGAGGTGTTTGATCAAGACCAGGGAACAAATGGCACGTTTCGCCTGATTCTCGATGACCCGGAAGGAACTTTTGAGGTATCCCCTGCAGAGGTTATTAATGAGGCGTCCTTTGTGATTCGTGTTAGACGACCTCAGCTGATCGATTTTGAGCAGAAAAAGGTTGTTCGATTCAACCTGATAGCCAAAGAAGTCAACGAAAGACCTAAAAGCTCAACGGCGGAGGTTATTGTTTACATACGCGACGCCAATGACAATTTTCCTTTGTTTCTTGAAGAATCGTATAATGCACGAGTTCGAGAAGACGCTCAAGTGGGAACTATCATAGCACGAGTGCAGGCTGAAGACAGCGATTCGGAGCTCTTTGGCACCGTCGGCGTTCGGTACACGAGCATTCGCGGCCCAATGGCGGATAAG
>VDK00001099-7125_4 [3647 - 5227] 
AAAAAAAGTTTTGTTGGTGAAGTTTTTTCAACACTATGCAGTTACTTACAAGTAATACAATACATTTTTATGTGTGTCTTGAGTGTAGACTTTAGCAACCCTCTTGTGGTGCATGCAAGTGATGCGGACCAGGCGAACACATCGAATTCGGCTATACGATATGAACTTCTCGATTATGTCAACAACTTCACTATCAATGAAAATACTGGTGAAATAAAACCGCGAATTCCTGTGGACTTCGAGGCGATATCGCAGCCTCGCGGGGATATCCGTGTTCTCACTCTTACTGTGAAAGCGATCGATGCCGGTCAACCCCCACTAGCAAGTAACATAACGGTCAAAATATTTGTTCAGGATGTCAATGACAACGCGCCTATGTTTCTTCAGAACTTTTATTTACAAGCGATACCCGAAAATATTCGTGAAGGGAGCAGCGTTGTAAGGGTAGAAGCCATCGATGCTGATGACTCGCCCGCTTTCTCTAAAATCGCATATAGGATAGAAAGTGGAGCTCAGGATAAGTTCGTTATAGACGCAGTGAGCGGTGTTATATCAGTGGCTCCAGGCGCTTATCTTGATCCAGATCGCACTTATCCGAAATCCAAATTATATATGCTTACTATTATAGCGTTAGATGGGGGCTTGGGCGACCAGCAAATGTGGGCAGCCTGCCGGGTTAATATAAGCATTGTCGATGTCAACAACAAACCGCCCACACTGCGTCCACCCGGAGTTGTTCACATTGTGGAAGACATGGAACTTGGAGAGCAAGTTGGCCAGCTTGTTGCCACAGATCCGGATGATAACCCTGACCTAAGTTACTCTCTCTGCAATGGAGATGATGCTCTCGGCAGTGAAGCCAAGAACGAGGAAAGCACTCTAGTGCCATTTAATGCATCAGATACATTTCGGGTTGACCTGAAAACCGGAAAAATCTACCTTAGGCAACGGCTGGATCGCGAAAAGATAGAGGCAATAAAAATATGTGTGCAGGTCGCTGACGAGGCTGGCGTATCTGGGGATCAACTAAGCCAGGCCATCCTAAACATCAAAGTTGGAGATGTCAATGACAACGCTCCTGTGTTTCGCAAACCATTTTATAGAGAAGCTGTGACTGAGAATTCGAAAATTGGATCTCCAGTTGTTACCGTTCGAGCAATGGACATTGATAAAAATCGTTCTATTACCTATAGTCTTGAAGGGCCCTCAGATCTATTAAAGCTCATTAGCATCGATAGAAAAACTGGAGAGGTACTCGTCAGTGACAAAATTGATCGGGAAACTACGTCCTGGATCAATGTCACATTGAAAGCAACCGATTCTGGCGTGCCACCCTTAACAGGCATGACATCATTGAGTATTCAGGTGCTAGACGAAAATGACAATAACCCAGTGTTCATCGAAGGCCTCACAGAATTCCACGTGTCAGAGGACAGCCCGCTCGGTACAATCGTTGCTCAACTGGAGGCGACGGATGCTGACGCTGGAGAACATGGACGCATTACCTATGCTCTTGACCCTTCGGGTACTCATGGAAAATTCAAGATCGACAAAGACACCGTGCGTATGATAACAAAAATT
>VDK00001105-7117_8 [1989 - 1249] (REVERSE SENSE) 
TCAGTACAACTTCTTTGTTCTATGGAAACCATAATTAAAGCTGCCGTTCAACACACATTCAGGATTATACATATTACTCACGTATATTATAGCGGCATTATAGCCGTAACGTTATCTCATACATTTAAGTACCACGGTTATGTATATGCAATAAAAGATAATTATCTTTTCTCTCAACACTCCCCAGAACCTCGGATAGTGGAGGGTCCACGCAACACGACGGCTCTCCAAGGTCATCGAGTGTGGCTTCACTGTGTAGTTTCAACAGTTTCCGCGGCAACAACGGCATCACTCCCGTTGACATCACCATTACCAATACTCACCTCGACGATTTCACCGGCAGCTGTAACAAATTCCGTGACGTATGTGACCACCACGCCAGCCAAGCTGAACAACACTGTTCGAACTCCCGTATTATCGAGTACCACACCAATAAACTCTAGCATATCTGCGCACCCCATTGATGCCTCCAGACATGCTCCAACATTTGATCCCCCTGAGCGTGAGGAGACTCGCGTCACATGGCAACGCGATGGCCGAAGTCTTCATACGACGATTGAGGGTAGCGCGTGGACAGTTTTAGCTAACGGGAGTTTACGTCTCAATTCGGTAGACCACGTCGATGCCGGGCCGTATCGTTGCATCGCAAGGAATAGAAATGGAGTAGCTTTTAGCCAGCCAGCGTATCTGGCCGTTCACAGTGAGTACAAGAGCAGTATACAGAGTGTAGATATTACTAAT
>VDK00001110-7114_2 [5765 - 6118] 
TTAGGTATAAGTTATTTATTGCCTGATTTAATCGTTTTGTCGTATTGTCTTGCAGATGTCAAGTATATTTTGGACAGCGTTATCGAAGAGCTACAAAAGGATCCAGAGCGACGTTTCATATATGTCGAAATGGCTTTTTTCACTAAATGGTGGAATGAACAAACAGCCATTATACAAAATATCGTCCGAGATCTCGTTCACTCAGGTACAGTGCTTATCAGTTTGCTAACGAGAAGGAAATCTGGGGTACGTTTAAAGCGGTTGTTGGTCTACATTGGCGTCTGCCCGACAGCTGCTCATCGATTGTCGAACGACCAGCTAAATTCGTGCAGCATGAACGATCCAAGTGATCCT
>VDK00001119-7101_2 [5284 - 4973] (REVERSE SENSE) 
AGTTGCAAAATGAACTTTTTAATAATTACAGAGTTAGGGGCAGTTTTCACGTTCGGCAAAAGCAAGTTCAGTGACAACCTTCCCGGAACGTTCTGGGTAAAGAACGACGTGGTGATCAGCGTCGCCTGCGGAGATCAGCATTCGGTATTTATCACGGCGTCCGGTCGCGCGTTCTCGTTCGGCTCCAACGATTATGGGCAGCTCGGCCAGTCACATACGAAACCGCTAGTTAATCCCAGATGTATCAAAGGTATGAATATCGGCCGTCTGTTACTCTATAACCTCAACTATTCCCTATTGTGTAGAGCTATG
>VDK00001119-7101_3 [344 - 3] (REVERSE SENSE) 
CGAGTCCACAAAACGGAGAATCTCACCGATACCCCACCATGTGTACGTTTACTTCAGATAAAAGCTCTTGCCGCCGGCGCTGACCATTCAATGGCATTGAGTGCCAAAGGCATCGTCTACCTGTGGGGTTCCAGCGAACACGGCCAGCTCGGACTCGGCAGAAAGAAACAACGGAAACTGCCGGTGCAGCTAAAGACCGAAGGAAAGGCTTTGGGCATTTCGGCTGGGGCATACCATTCTGCCTACGTCAATAGTGAGGGGCATCTGTTTACATTTGGTACGTGTAAATCCACTGATCTGTTAGGACTGCGGCACGTCGTTTTACCGAGGCGTAATTATCGA
>VDK00001126-7098_3 [3732 - 4535] 
GGGTGTACATTGCGCCACAAACTTGGCCCTCGAACTAGGTTTGGGAGGAACGCCGGCTCTAAAACTAATCGGCTTCTTTCCGATTACGCGTCGTTAGATGAGCGAGTCCTACCGTTGGCAGTGTGCCTGCGATATTGGGCAAGCAAATGTCGGCTCGACGATCCCATGTTTGGAACATTGCCTCCACACTCATTCCCGATTATGACGATCTATTACTTACAGCAGTGTTCCCCACCGGTTCTACCCTGTATACACGACGCACTTGTAACAGCATCCGCAGCAGCAGCGGCCGTCTCAAAGGCTGCAACAGCGGCTGCTGTTACAGCCAACAACAACAGCAGCAGCAGCAACAGCAACAGCAATAACAACAGCAGCAGTAACAGCAATAGCAACAACACGTCTTCCACCACAAGCACACAAAATCCCGTTCCGATACCTAGCGTCCCCGTGTTCACCGAAGCCGATGGTAGCGGGGGCGTCTCGAGCGATCAGGGCGAAGAGGACGAAAACGACTATGTAACGCCTACGAAATTAGCCGATTGGAAATCGGAGAACACTGCCAGTTTAGCCGAATTGTGGGTCGGCATGCTTCGCTTCTATTCGGCAGAATTCAAAATGAGAAAAGTGTGCGTTTCGCTTCTTACCCGAAAGAAAGTTCTGCTTACAGCGCGACGCTGGCCCTCGCGCTATATTGGCATCGAGGACCCGTTTTGTAGAAAGAAGTCGTTATCGCGCAGCATGATCAACGACCAGATTATGACGTACTTCCTTATGTGCCTTCGCTCATCCGCCCTATACTTTAAG
>VDK00001126-7098_6 [5564 - 6598] 
ACGTTACCCAAAGCTTGTATAGTATGTCGACAACCTGGCCATCGTGGCGACACATGCACGGAAACACAATTGCCCCGTCCAATGAACGCCTCACCAAAGGCATTCGAGGACGCCGATGGCTTACACACGGCTTTGTGCAAATATATACATGTAAATTTCCGGCCGGCGGTATCCGAACTCGAGCTTGAGAAACGGGTTGAAACGGTGAAAGCGATCGAAGAGTTTATCCAGAAAACCATACCTGAATCCTATTTAACGTTATTTGGCTCTTCGCGAAACGGTTTTTCGCTCGAGAAAGCTGATCTCGATATCTGTCTAAAGTATCGCGGTAAGGAAGGTATTGACGAACAAATGGACGTAAGAGATATCATATTTCGGGTTGCTACGATTTTGGACAATCATCCACAAATCAGCGATGTGCAACCAATCGCATCGGCGAAGGTGCCGATAGTCAAATTTCATCACGACGCTTTTGGCGTCGATGGCGACATCTCTCTGTACAATGTACTGGCCGAACATAACACTGCCATGCTGCATGCTTATAGCTGCATCGATGAACGGGTAGTACCGTTAGGAGCGGCCTTGAAGCAGTTGGTTAAGCTGTGTGACATGGGAGACGCGTCACGAGGCAGCTTGAGCAGTTATGCCTATGTCATCATGTTGATTCATTATCTCCAGCAAGAGGGCATTGTGCCCGTGTTGCAGAAACTCCCACCAATCGGCCACCCAAAGGGTAAACCGCTTCCGACTCGAATGGTCGATGGGTGGAATGCGTACTATTTTGACGACATGGAACGACTCGATGAGGTTTGGCCTTCACGCGGCCAGAACAAGAAGGCAATTGGACAGCTCTGGTTGGGCCTGATAGATTACTACTCGACTAAGTTCAAATTTGATTTAAACGTTGTCTGCATCCGTCAGATGGAGCCACTAAGTCGACTGGAAAAAATGTGGACGAGTAAAGAAATTAACATTGAGGATCCTTTTGAGCTCGATCATAATCTCGGAACCGGCGTCTCTAGCAAAAGTAAGTGT
>VDK00001127-7098_5 [2348 - 867] (REVERSE SENSE) 
AACAGTCGGGACGCTAATGTTTTAGCACCCGTAGCTAGACGCGTGCTAATCGAAGCTCAACAGCAGATAACTTTCAGATGTCTTAAGCCTTTAAAATCGACTGTGCGTAGCCCGATCTATGTAGCAATTACGGGTGACAGTGCCCCGTTAGACCACAGGAATTCGCTCATGTTGAAACCACCACATATTTTGGTATTCGGTCAGGATGACGCTGAATGGAAAAAGCGTATTGAGAATATCATAGACCCAGATCTGTATCTAGTCTATACGATGACTGTGCAAGAGCTACAGTCACCGGCGTGGATTCGTAATTGTCGTTTACTCTGGCTAAGCCAAATTCAGCCAGAAGAATGGCCGGAAGCGATGAAAGCTAATCTAGAAAACTACTTCCTGACAGGTGGAGCTATTGCGGGTGGAGATCTAGCGCTGGTAAACACAGATTTGCTAGCTAAAGCTGTTCACGTGGAGACGGACGACGATTCGGCGCTTCGTGAATATTTCGAGGGTCTAGGAATTTTGTGCGACCAAACGGACAAGTCGATTTCGAAGACCGAAGGTTACCTCATGACAGACAAACAGGTTGACTCGTTTTTTAATGGCAAACTTGCCGATGAAGAATTCCGGATCTCGGACGATGAGCCGATTAATGATAAGTTTACTCCGATCCGGTTGGGCCATCCGGACCGCTCGAAGTTCAACACGGAGAAATATTTTCAGTATTTGCGGACGCGCGAAATAGGCCGAACAATTCTCTACACCGAGAATGTGTCGACGACGATGTCAACGATCCGCACAATCGATTCGGTCCATGGTGCGGTGGCCGTGGCCACACGCCAGATTCGTCCTGTAGCCCGCGGGCGAAATTCGTGGATTAGCCCTCGCGGATGCGCCATGTATAGTGTCGTATTACATTTATCGCAGATGGATCGTATCGCCCAAAGAATGTCGTTCCTTCAACACCTGGCAGCGCTGAGCATTGTTCGGGCCATTCGATCTATTTACCCATACCTTGAAATTGCCATTAAGTGGCCAAATGACGTATACTTCAAACGCGATGTAAAAATTGCCGGAATCCTGTCGACTTGCACTATGAAATCAACGGGCGAATATTACAACTACTTCGGTTGCGGAGTCAATATCAGCAACTCGAAGCCGCTCACGTGTGTCAACGATTTGGCAAACAGCCAGGAACTTACAGTGGAACAATTCATCGCGGTAAAGTTAACTCAGTTCGAGAGGCTGTTGGATCTCTACGAAAAAGACCCATCAAAAGTTCTTGAGGAGTATCACGCCAATTGGCTACACACGGACGAAGAAGTCATCGTGGAGGCAGTCAATTCCCGGGCTACCATACGTTGCGTCGATGAGGACGGTTTCCTGCTGGCGGAGAAACCTGATGGCGAAATGCTGCGCCTGCAGCCCGACGGTAACTCGTTCGATGCTATGAAAGGCCTTATTACCATCAAGCAGAGGCGGGAATCA
>VDK00001130-7094_3 [4303 - 4590] 
GTGGTGTACAAGCGCTACGCGTCATTATACTTCTGTTGCGCAATCGAGCAGTCGGATAACGAACTGCTGACGCTTGAAATCATCCATCGATATGTAGAACTTCTCGATAAATATTTTGGTTCAGTAAGTGGTTACATTTTAACCGTCCTCAACTTACTTATTTTATATGACATACATAGCAAGAGCCTGCTACAGAAAGAGAAGTACTCTTTTTATTTAAGTATTCCAAGTAGTAATAATTACGTAAAACGAGTATGTCTGCGGGCCCTGTGTTGGCTATCATTGAGC
>VDK00001134-7093_2 [2951 - 3262] 
GATTTGCAAACGGAAGTTGTTAATTTTATAGATAAATTGAGTACGGGTTTTTCGGTTGCGGCTTTGGGTGTTTTTGTCTATTTGCTTGCCTTTTGTAGCCCTGTGAACGATCAGGAACGTAAGGCGCGGAGCCCCATGTGCGTTGATATGCATGAATCGAGGCGTGCTGTTACAGTGAAAAGTCATCATGACAAGACATTCACATTCGATGGGATCTTTGGCAAGGATTCATCGCAGATCGACGTCTACAAAACAGTTGTCCAGCCTCTTATCTCTGAAGTTCTTCAAGGATACAACTGTACTGTTTTCGCG
>VDK00001134-7093_3 [3853 - 4398] 
TTACTCTGCAGAGCACTCCATCAGATCTTCTCAGAGGCGGGTGACCCCGGTCTGACAATAATCAAGGTTTCATTCCTTGAGCTATACAACGAGGAGCTATTCGATCTTCTTGGCTCTGGTGACCACAACACAAAGCTAAAGATCTTTGAGGATTCTTCAGCAAAAGGATCGGTTGTCGTACGTGGCCTCGAGGAGGCGATCGTCCGCGATCGGCAGGAAGTATACGCGTTGATGGAACGAGGCGCTTCAAGAAGGCAGGTTGCTGCCACGCTAATGAACGCTTCTTCCTCGAGATCGCATACCATCTTCACAATAACCGTGATTTCAAAAGATACAACGGACAATGGCGAGGGTCTCATGCGCACAGGTAAGCTGAACCTCGTCGATCTTGCTGGTAGCGAGAACATTGGACGATCGGGCGCACAGGACAAACGTGCCCGTGAAGCTGGCAATATCAACCAATCCTTGCTGACTCTGGGACGTGTAATTACCGCGTTGGTGGAAAGGACTCCGCACGTTCCCTACAGGTATACTATTTTAAGGTGT
>VDK00001134-7093_4 [4729 - 5019] 
AATTTCAGAGAGTCAAAGTTGACACGACTCTTACAAGATTCACTTGGCGGTCGTACAAAGACCTCAATTATAGCAACGGTTTCGCCTGCTCAAGTAAATATTGAAGAGACTCTATCGACGCTGGAATATGCATTTCGTGCGAAGAACATCACAAACCGTCCAGAGGTTAACCAGAAACTCTGCAAGGAAGTTGTACTTAAACATATGACTGATGAATTAGAACAACTTCGTCGAGATCTTATTGCCTGTCGTGAAAAGAACGGATTTTACATAGATGAGACCAACTATCGG
>VDK00001141-7083_5 [3115 - 2816] (REVERSE SENSE) 
CCCTTAAAACTGTACAAGTTTGGCTATGACTCGATCGATAACTACAGCACGAAACAGTCTCGTCACGAGGTGTCTGACGAGCACAACCACAACAAAGGTTCATACTCATTCAAGGACGTCCACGGTTTTCAGCGGCACGTCGAATACGTCACCGACGCTTATGGATTTCGTGCCAACATCACGACCAACGAGCCAGGAAGAGCTCCCTCGCATCAGCCCTCTACGATTCCCAGCCTCAACACGTTAAGCTATGTGGCAACCGTTCTCATAGCCTCCTATGTAAAGGCTTCAGTTGCCGCC
>VDK00001154-7071_12 [6761 - 5250] (REVERSE SENSE) 
TGTTTTAGGCTTACCTGTATTTTTGGCTTTTTGCATGCCTTTACATTACTTACATCCTTGTTTGTCTACAGCGGTGAGTCCGGAGCCGGTAAGACCGAAAACACGAAGAAAGTAATCTCGTACTTCGCCAACGTTGGCAAAAGTGATAGGAAGGCAGAAGCTGACAGCAACAAGCCATCGCTTGAAGACCAGATTGTGCAGACTAATCCTGTACTTGAAGCTTTTGGAAATGCTAAGACCGTGCGTAATGACAATTCTTCACGATTTGGAAAGTTTATTCGCATACATTTCGGTCCCTCTGGAAAATTGGCTGGAGCTGATATCGAAACCTACCTGCTTGAGAAAGCTCGTGTCATTTCACAGCAGCCTCTTGAGCGTTCTTACCACATCTTCTACCAGTTGATGTCTGGCAAAATCCCTGGACTGAAAAAGAAACTTCTCCTTTCAAACAACATCCATGATTACTACTACGTGTCCCAGGGTAAAACGGAAATCCCTAATGTCGACGATGGTGAGGAAATGAGCCTGACCGATGAAGCTTTCGATATTCTAGGCTTCACTCCTGAGGAGAAAGAGGGTGTGTACCGCATCACTTCTGCTGTTATGCATTTTGGTACTATGAAATTCAAGCAAAGACCCCGCGAGGAGCAAGCTGAAGTTGACGGCACGGAAGAAGGCGAAAATGTTGCTAAGCTACTTGGACTTGATGCGGTAGAACTGGCCAAAAACTTGACAAAACCCAGGATTAAGGTCGGTACCGAAATGGTGACTAAGGGGCAGAATCAGACTCAAGTTATTTCTGCTATCGGTGCTTTGTCTAAGGCGATGTTCGATCGCACATTTAAATTTCTGGTAAACAAATGTAATGATACCCTTGACACCAAGCAGGCTCGTAAACACTTCATCGGTGTACTTGATATTGCCGGTTTTGAGATTTTCGACTACAACGGCTTCGAGCAGCTCTGCATCAATTTCACCAATGAGAAACTGCAACAGTTCTTCAACCATCACATGTTCGTACTAGAGCAAGAAGAATACAAAAGGGAAGGCATCGACTGGGTATTCATCGACTTTGGCCTTGATCTGCAGGCTTGCATAGAACTGATCGAAAAGCCCATGGGTATTATGTCTATCCTAGAAGAGGAGTCAATGTTTCCTAAGGCTACCGACAAGACCTTTGAAGATAAGCTAAACAGCACCCACCTTGGAAAGTCGGCTCCGTTCCAGAAGCCTAAGCCACCGAAAAGTAAGGAAATTGGTCCTGCGCATTTTGCTATTGCCCACTATGCCGGCACCGTATCCTACTCTATCACTGGCTGGCTTGAGAAGAATAAGGATCCTCTAAACGACTGCGTCGTCGATCAGTTCAAAAAGGGCAATCTGCCGTTGTTGCAAACTATATTTGAAGACCATCCCGGACTTGGCGGCGACACAAAGGCTGAGGGTGGCGGCAAAGGTGGCCGCAAGAAAGGGTCTGGTTTCCAAACCGTGTCTGGACTGTATCGAGTAAGT
>VDK00001154-7071_14 [3731 - 2322] (REVERSE SENSE) 
TGTGCAAAATTGCACGTAAAAAACTCACTAATATCCAATATATCACATATTTTTTCTTGCAGACTCGCACTGCGCGTCTTACAGAGAAACCTTCGTCAGTTCGCTCAAATGCGCAATTGGGCATGGTGGAAACTTTTTGTCAGGGTTAAACCTTTGTTAAACATGACTAAGGCTGAGGACGAGCTTAAAGGTAGGCGACGTGGTCAGGCATTAAAAAGGCAATTAATTATAGTCTATAGAAGATGCAGGTATAGGTATTCGAGGAATCACATGGATACATTTTTCAAATCAAATGATTACAATATACTTTTACAGCTTTGGAGGAGAAACTTAGAGCGGAACAAGAAAAATTCTCCAAAGAAGAAAAACTGCGCAAGGAGCTCGAGTCCCAGAACCTTAAGCTTTTGCAGAAAAAACGAGCTATTCTTGCAGCTTGAATCGGAGCGCACAGGCGCCGGTGATATAGAACAGCGCCTTAACAAGACGCTAGCTCAAAAAAATGAAGTCGAACGTCAGCTGCGCGAAATGGAGGAACGCTTCCATAAGGAAGAGGATAATGCTAATAAACTAAATCAATCCAAGAGGAAACTTGAAAACGAGATTTCCGCTCATAAGAAGGATATCGAAGATTTGCAGCTTTCTTTGCAAAAGGCCGAGCAGGACAAGCAATCCAAGGACCATCAGATTCGTAATTTAAATGACGAAATAGCACATCAGGAAGAACTTGTTGCCAAGTTGAACAAGGAAAAGAAGGCCTTGCAAGAGCAAGGAGGTAAGACTATGGAAGACCTGCAGGCCCAAGAAGACAAGGTTAATCATCTGAACAAGGTAAAAACGAAACTTGAGCAAACCCTTGATGAGCTGGAGGATTCCCTTGAGCGTGAGAAGAAGATACGTGCTGATCTTGACAAAGCAAAGAGGAAGGTTGAGGCCGACCTCAAGCTTGCTCAAGAAGCGGTCATAGATCTAGAAAAAAACAAGAAAGAGATGGAGCATGCTATTCAGCGTAAAGATAAGGAGCTCGCTGCTTTGGCAACTAAGCTCGAAGAGGAGCAATTTCAGATCAGCAAACTACAGAGGCAGATCAAGGAACTACAGCAGCGTATTGAGGAACTTCAGGAAGAACTTGAGGCCGAGCGTCAGGCCCGTTCCAAAGCCGAGAAGCAGCGTGCCGACCTCGCCCGAGAGCTTGAACAGCTCTCGGAGCGCTTGGAGGAAGCTGGTGGAGCAACATCCGCTCAGATCGAGCTTAACAAGCGCCGTGAGGCTGAACTCGGCAAACTTCGTCGAGATCTCGAGGAAGCCAACAACCAACATGAGCAAATCGTATCCGCCCTTCGTCAGAAGAGTAGCACGACTGTAGCAGAACTTAGCGACTCAATCGACAACCTAAACAAAAGCAAGGCCAAG
>VDK00001154-7071_15 [1765 - 1493] (REVERSE SENSE) 
GCCAATGCCGAGCGCCAAGTTAAGATGCTAGAAGTACAGCTGCAAGATATCCAGTTCAAGCTTGACGAATCGAATCGAACGGTAAATGATTTTGATGCCGCAAAGAAAAAGTTGGCCCTGGAAAACTCCGAGCTACAGCGTCAGCTCGAGGAAGCCGAAAGTCAAATCAGTCAGCTATCTAAGCAGAAGGCGGCCCTTGCCAGCCAGGCGGAGGAAGCTAAACGCTCGGCTGACGATGAGAATAGGGTATGCATAGGAAAAGCATTATTTTCT
>VDK00001154-7071_18 [1397 - 660] (REVERSE SENSE) 
GAGCGTTGCGCAATTCTCGGAAAGTACCGTAATATCGAGCATGACCTTGACAACATTCGCGAAACTCTGGAGGAGGAGCAGGAAGCCAAAGCTGATCTGCAGCGACAACTGTCCAAAGCCAATGCTGAAGCTCAACTTTGGAGGTCGAAATACGAATCTGAAGGTCTTGCTCGTTTGGAAGAACTGGAGGAATCTAGGAAGAAGCTGCAAATCAAATTACAGAGCGCCGAGGAGCTGATTGAAGGTCTTAACGCGAAGTGTTCTGGCCTCGAGAAGACGAAGAATCATCTGCAAGGAGAGATCGACGATATGCAGGCCGAGGTTGATCGCGCTCAGCAGTTAACTGCTCAGCTTGAAAAAGGCAGAAATCATTCGACAAGGTCATTGCCGAATGGAAGGCAAAGACCGACGATCTCGCCGCCGAGCTGGATGCCTCTCAGAAGGAATGTAGGAACTATTCCACCGAAGTGTTCAAGCTTCGTGCTGTCTACGATGAGTCCCAGGAACACTACGAGGCTGCTAAGCGAGAGAACAAGAACCTCCAAGACGAGCTCAAAGATCTCCTTGACCAGCTTGGTGAGGGTGGTAGATCTGTTCATGAGCTCGAGAAGGCTCGCAAGAGGCTCGAGTTGGAGAAAGACGAGCTCCAACACGCCCTCGAAGAAGCTGAGGCTGCACTCGAGCAAGAAGAAAATAAGGTTGGTTGGTACAAATTTTTCACGTAAAAAGTTTATTTTA
>VDK00001154-7071_19 [417 - 1] (REVERSE SENSE) 
GGCTCTCCGGTTGAAGAAAAACTCGAATCCGATATAAACGAGCTTGAGATCGCTCTTGACGGAGCCAACAAAGCCAATGCTGAGGCTCAAAAGACCATCAAGAGGTACCAGCAGACGATTAAGGACATGCAGATACAAATTGAAGATGAGCAGAAGGCCCGTGATGAGGCTCGTGACCAGTATGCCAATGCTGAACGTCGCGCCAACCAGCTTCATGGCTCCATTGAAGAGACTAAGCAGCTTCTGGAACAGTCTGAACGAGGGCGCCGATCTACAGAAGGCGATTTGATTGAGCTTCGTGAGCAACACGCTGAACTGGCTGCCAACAACGCTTCGCTTGGCATGGTCAAGAGGAAGCTTGAAGACGAGATGGCCGCTCTTCAGGCCGATCTTGACGAGGTGATTAATGAGTGCAAG
>VDK00001157-7065_11 [428 - 18] (REVERSE SENSE) 
TTGGCGATGTCCAATGATGAGGTCGTCGAAAAGCAACGCCGTAAACAGCAGGAGCTGATGAGTCGACTGCGTAATCAGCTGCAGGAGTTGGAAACCTATGCTTACGAAACTGGCGATGGGGGCTTGCCTTCTAATGTGCTATTGGAGAGGCAGGGCTTTATTCTCGAACAGCTCAAAGCGTGTATGCCACTTAATCTTGAAGAGATTGAAGTGCTCACATCCGACAAACTAAAGGAGAAAGTCGATACTGCGATTAAAGAGGTTAGTAGCTCAAGTGTCTATACCTTACTTTTAAATAGAAAAATTAATTTTTTAAGAGTAACATTTGCTGCTCCAAATTCAGCCAAAAAGACATGCACTTATCTAAAAGTGCATGTCTTTTTGGCTCAACTTCTCTACACAGGTCATGCA
>VDK00001162-7055_3 [6979 - 6704] (REVERSE SENSE) 
TTAGGCATCTTTTGTGTTTTGCAGTTTCTTTTTAATTACTTTATACAGGATTACAATGCGGATGCATTTCGCTCGCCGTTGATCATTTTGGAATCGAAGCGATGGTCATTAAGCGATCGAGTAGTGCATACTCTATTAGAAGGTCTGACTCGGTGGGACTCGCAGTATTTCCTGCACATAGCACAGTTTGGCTATACCTATGAGCATATGACAGCATTCTTCCCTGGCTATCCTTATTTGGCCAGAATACTCGCTCAAGCTTTTGAGGTGAGTGGT
>VDK00001162-7055_4 [6430 - 5756] (REVERSE SENSE) 
TGCTATAAATATATATGGCTACATAGTACAAAATCTTTTTTATTATTTCAGGATGTACTCGGAGATATTCTTTCGCCATCCAGCTGGGTCTTGATATCTTGCGTTCTCGTCACGCACGTATCGTTCGTGCTGTCTGCAGTCGCATTATTCTACCTCACACAATTGATGTTTGATGATCGTCACCTTCCGATGCAAGTCGTCAAAATGTACTCATTTAATCCAGCCTCGATATTCTTCGCTTCGTGCTACACTGAGTCGCTATTTGCTTTCGTCACATTTTCGGGTCTGTACCTTTTAGAAAAGGAGTATGATACCCTAGCAACGGTCATGTTTGCTATAGGAAGTGTGACTCGTTCGAATGCGAGTCTGGTACCAATTTTCTACCTAGAAAAAGCCTGGCGCCGATATCAGCGAGGCAAATACGCCTTTAGCCTACTTATTCGAGCCGGCTTTGCTTGTCTTGGCAATGTCATCGTTCAACTTTACTTCTGGGATAGTTTTTGCTTTCCCCATCAACAGCCGAAGGCGGTCAAAGAGGTGCGGCTTTATGCAGCCGAGATGGGATATAAGCAGATTGGCATAAATGCATCTGAGTGGTGCTTCTACCGTTTGCCATTCTCATACAGTTTTGTTCAAGCCAAATATTGGAACGTTGGGTTTTCAAGTACTGGCAAT
>VDK00001185-7022_2 [4171 - 3821] (REVERSE SENSE) 
ATAAACCGTGCTAGGATACTAGTGAGGACTGATCGTACAATATGCCGCTTGATTTTGCAGTTGACCTACTCAATCCCGATGTCGTTATCGATAATGGGCGCTTACGTTTTTCCGGCCTACTCAATGGCTGGAATACCTTCGCAAGAGCACATTTCTAATTTCTTGCCATTCCTCGGATTCATGTTACTCTACCTATCACTACTGCGATCGGCGGCAATGTGCTTCTCGTTGGTTTCAGCTCGACGCCATATTGCGGCGCTTTTGACTGCGGGGCTTTCAAGCATCTTCATCTTTTCGGGAGGATGGATTGTCCATCTTAACGAGCTTAGCTATTTCACTCAATGGCTCAGG
>VDK00001189-7014_2 [2397 - 2128] (REVERSE SENSE) 
GGAATCCGTAGATTAGTAACGGAAATGAAGCTTACGGCGAAACTCTTGCGGACTGTGCAAGCGGCGGCCGATCAAAAATTGACATTTACTCGCCAGTGGCTTCTCTATGATGCCCGGCACCAAAACCCGTTTGAGAGTTCCGAACTCATTGCGGACGTCTTGCAGGGCAAGAAGAAGCCCATGTTTCATCCGATGCTAGACTCCGGAGATCACGTTGTTGTGATCAACTGTAAAGAAATTGCGATGCCATGGTATGAGTGGAAGTTCAGG
>VDK00001189-7014_4 [1719 - 1300] (REVERSE SENSE) 
ATATTATCACGTTTTGAGACTGCTGGAATTTTCGACAGTATTCGACCAATCAGAAATTTAAAGTATGCATGTATTCTAAATGGCGTTATTCATCATTCCTTCTGTTGTAGGATGTATTATCATCATACTGATTACGCTGGCGGAGCATCTTGGACATCGGCATGGGAAATGCACGATAGTAACCCAACTAAAGTAATGGAAAAAGCCGTTTATCGTGCTATTCCCGGAGATCTCCTTCGACGTTTACGAATGTCGCGACTTCATCTGTTCGCCGACGACAAAATTCCAGACAATATTAAGCAAAACCTGAGCTACCAACTCCGGCAGCTGAAATCAATTCCACGTAAGCTAGAGGAAATACCCGAGGAAGAGCGAAAAAACTTCCCGAAATTGTTCGAGCACCCACACGACTTTGTTTTG
>VDK00001195-7007_6 [2026 - 1493] (REVERSE SENSE) 
CTAATCGGGGCAGGTTGGCTCTTCATAGCAGCACATTACTATCCCTGTCATCAACTTCTTCATCCATTAAGAACATCGTACACGTCAGTGTTTTGTCACTCGTGGCGTTATTCAGTGTCTGAGTGTGCGCACATCCTGGTTGAATCCGGCGACATGAAATACACCGCAATGCTATTACTAGCTAGTGCTGCTTACGGTCAGCATCACTACGGTCGCTCCTATAAAGGCGGAGTTCAGACCCTACAGTCCTCTCCGTTACCGCCACACGGTTACGTTTCACCGTCAGCTCTTCGTGAGAGGAGTGAACCCCCGAAACCATTCGCGTACAAGTATGAGGGCCCCGACCCTTACGGCGGCTACTCCAGTCACGAATCGCAAGGGGATGAGTATGGTCGCATTACCGGTCAGTATACTGTGCAAAATCCCGATGGAACTTCCCGACTAGTGAAGTACATTGCCGACCCCGAATTGGGCTTCCATGCCGAAGTAGACACTGATGAAACGGGACAAAAACATCAGAGCCTGCTGGTGCCC
>VDK00001198-7004_9 [2059 - 698] (REVERSE SENSE) 
AATTGCGTTGTAATTTTTGCATTGCAGGTCGGTGCGGCGAATCAGCTAACTGTCAGTTGTTGGAATACAGTCCCTGGATCCTTCTATGAGGGTTGTCTACAGCTAGCAAGCAGAATCCTTTCTCGCCATACAGCAGAGAGTGGAAAAACAACAGTAGTACGGTCTCACACGTCGCCAAAAGCAAGTCGCGTCAGAACGACCGTTCTCGAAATTGATGGAAACGAAGATATTTTGACTAACAGTGATGTCTCCTTCAAAGCAATTTATAAAGATTTTGAGCAGATTGTTTTGAGTACTCAGCCACAACGACAGCAGGAGCCACGTCAGGAGAAGCCTCAACAGCCTGAAACAGTGCAAGCGAAGACTGCTAGCGAAGGCGAAGTTGCCGATGAGCTTACCGAAAAAAAAGCTATCACAACGAAGCTGGAAATAGTGGAATCTCCTCAACGGTCTGAAACACGGAGTGGTGTTAAGCGAAAAAGAAAAGAAGTGACCCAAATTGAAGAAGCGAAAGCATCGCAAGACGATAATACAGCTGAGGAGTCGCAAGACAAACTTCACTGTCCGGTTTGCCTGAAGATTAATCGACGAGTGCGCTTCACAAATGCACAGGCTCTCGAGGTGCACATGTCCAACAACCATAGCGTTCAGGTTGTTGAGGCGCCTGAATGCATCAAGTGCTCAAAACGTTTTGTTTCGCCAGAAGCTTTATTAAATCATGAAAAAAAGTGTAATCCGAAATTTCCCAAAAAGTGTCAGGTGTGTAATAAGAGCTTTTCGATGGGTTTACATCGGGACCGACACATGAGAGAAGTTCATGGAATTATTAAAGAACACTCTTGTGGTGTATGTGGTCAAAAGTACCAATCCGAAAAACATCGGGATTGGCATGTAGTAACAAAGCATAGAGATTCATTGTCGCCACAGGAGCTGGAACGACTTGGCATGGAGGAGATCCAATGCACGTTGTGTGATTTCCGATCATATAGTTCAAAAGGCATGCAGGTACACAGGCAAAAAGAGCACATTGAAAATGAAAAACCGTTCCGCTGTCCTGCCTGCGGAGTTGGTAACGACACTTTAGCCGGTATTCAAGCTCACATCGGTGAACGGCACGGGCCGCAAGATCGATGGTGGATATGCCAATTTTGCAACAGAACTTTCAGCCGTGATAATCGCGAAGCGATCGACACGCATGTGAAGCACCACAATCGAGGAGATGGCGTCGTATGTGCGCACTGTAACAAAATGTTCGAGAACGAGCCATTCATGTTGGACCATGTTAACCGAAATCATGACAAAATCCGTTGTTGTACATTTGTGACATATGCGACCAGGGCACTGAGAGCTACAAAGAGCTGT
>VDK00001198-7004_10 [761 - 189] (REVERSE SENSE) 
CAAAATCCGTTGTTGTACATTTGTGACATATGCGACCAGGGCACTGAGAGCTACAAAGAGCTGTTGAAGCATATGCTTAAGCATAACCCATTTAAGACATCGCTGTACCGTCTTCAACGGCAGCACATAGAAAAACGTAATATGGAGGAAGGTCTGGTGCACCGTCGGGAGCGGAGAATGCAGACCGATGCGGTATTCGCTTGCGAGATTTGCGGCAGGCAGTTTGATCTGGAAGCCACCCTCATGTCACATCGTATCGTTTTTCATAATGATCCTGGCAAAGAGTTCTACCGGTGCTCGATGTGCAGTAAAGCCTTCAAACCACACCATCTGCCGTACCATTTGCGTTTGCACACTGATGAAAGGCCCCATAAGTGCCGTTACTGTGACGCAAGCTTTCACACAGTCGCTTCGTGCTCTGATCATGAAATTGTTAAACACACGTTCGCTTATAAACTTTTCTGTCCGCGCTGCAATAAAGGTTTTGTTAGTCGGGCCAAAACATGGCAGCACCTACTCCGCTTTCACAAAGAGGCGCCAGAGAAGCAACCGAGCTTTGGGACCTGTTCCTCA
>VDK00001202-7002_13 [1028 - 618] (REVERSE SENSE) 
AGAAACGCGAGAAACCGAGCGTTTGCCAACACGATGCCGCTTTTCGGAAAATCGCAGAAAAATCCCGCCGAATTAGTGAGGGCGTTGCGGGAGTCTGTCGTCTCGCTTGAGGCAGGCGATCGAAAAGCAGAGAAAGCCCAAGAAGACGTCAGCAAGAACCTCAATTTAATGAAGACAATGTTATACGGCTCTCCTGAGCAGGAACCCCAAACGGATATGGTCATATCACAACTGGCACAGGTAAGAGATTCTTACAATGGAAAGGTACAAGAAATCCTTTATCTCAACTATCTTGTTATTTACTGCCTTTACATCCTAGTTTATCCTTGTCTGCATCGTTTCGTACTAAAGGCTAAACAAACCGCTTTTTTTAATAAGCACTTCGCCATTAACCCAATCTTTGTGCCTCGA
>VDK00001204-7002_1 [2897 - 3187] 
AGCACGATTCTGACCTATTTGATCTGCTTCAGGCTGCAAGCACAACGAAATGAGCTGAATGCGAAAGTTCGTTTGCTACGCGAGGAATTGCAACTTCTGCAAGAGCAAGGTTCCTACGTGGGTGAAGTTGTCAAGCCAATGGATAAGAAAAAAGTGCTTGTCAAGGTGCACCCGGAGGGCAAGTTCGTCGTGGACATCGATAAAAACATTGACATGAGCCAGGTACCAGATCCCATCACAAAATCTAATTCACGTGAGCACAACATTGACAAAAATATGTTGCGCTATTCT
>VDK00001204-7002_2 [3256 - 4314] 
AAGCAGTTTCCTCTTGTCAATCGAGTTGGTTGCCTAGTACGATTCCAGGGAGTTTTTGGGAATTTTTACGTGTTCATTTACTTTAATATTCAGTCATATTCCATTGGACAACTTTATTTCAATAAAAATTACACTGTACGTTTGTTTGGCTGTTCGTTACAGGTGACTCCTAACTGCCGAGTCGCTCTGCGCAATGATTCGTATACATTACATAAGATACTGCCGAACAAAGTCGACCCTCTTGTCTCGCTTATGATGGTGGAGAAGGTGCCGGACTCGACCTACGAAATGGTAGGCGGGTTGGACAAGCAGATAAAGGAGATTAAGGAGGTCATCGAACTGCCCGTCAAACATCCAGAGCTGTTCGAAGCGCTAGGTATTGCCCAGCCAAAGGGCGTATTGTTGTACGGGCCACCCGGCACCGGTAAAACGCTACTGGCGAGAGCCGTCGCGCATCACACAGACTGCACATTTATTCGCGTCTCCGGTTCGGAGCTCGTACAGAAGTTTATCGGTGAAGGTTCGCGAATGGTGCGAGAGCTGTTTGTGATGGCCAGAGAACATGCGCCGTCAATCATTTTCATGGATGAAATCGATTCTATCGGCAGTTCCCGGATTGAGAGCGGATCCGGAGGCGACTCTGAAGTGCAGCGTACCATGTTGGAACTGCTTAATCAATTGGACGGTTTCGAGGCGACGCGCAACATCAAGGTGATTATGGCCACAAATCGAATTGACATTCTGGATTCGGCTCTACTTCGTCCTGGCCGTATCGATCGAAAGATCGAGTTTCCGCCGCCTAATGAGGAAGCCCGTCTTGACATACTTCGAATACACTCGAGGAAGATGAATCTTACGCGTGGCATCGATTTACGAAAGATCGCTGAAGCGATGCCCGGCGCCTCTGGAGCAGAGGTTAAGGGCGTTTGCACAGAAGCTGGAATGTATGCTCTCAGGGAACGACGCGTTCACGTAACTCAAGAGGATTTCGAAATGGCGGTTGCTAAAGTTATGCAGAAGGATGCCGAAAAGAATATGTCGATTAAGAAACTCTGGAAG
>VDK00001212-6995_1 [5096 - 4653] (REVERSE SENSE) 
ATGTATATTTTGTTTTTGTGTATGTTATTTAGGTCTTCGGTTCAGATTTTTGATACTCCGGATGGTACTGGTGTTCGAGACTATATCCATGTAGTCGATTTAGTTAAAGGCCACGTAGCTGCCCTCGACAAAATTCTCTCTGGCAATCTTAAGGGATTGCGTATCTATAACTTAGGCGCTTCAAAAGGCTACTCCGTTCTCGAAGTGATCAAAACATTTGAAGAAGCGACAAAAGCAAAGGTCCCCTACAGAACCGTCGATCGAAGACAGGGCGACGTCGCGGCGTTGTACGCAGATGCGTCGCTAGCTGCTAAAGAACTTAATTGGAAAGCGGAACTAAGTCTGACGAAAATGTGCGAGGATACCTGGCGTTGGCAACAAATGAATCCCCAGGGATTTGCGACTTCAAAGATTGACAAGAGCGGCCAAAACGGCTTGGCCGAC
>VDK00001218-6986_3 [2256 - 3281] 
CAGCGAATATCTGGTTTCAGATTCACCTATGGCAACCAGATCGCAGAGCATTGCAGCCGTGACTATGTTGCATACACCCTCAAAATGGCGTCGGGTGTGGGCGGTGTTCGTGTCATTAATATTAAGACGAATTGCCGGGCGCTTATTAAAGGAATTCAAGGCCAGGTGGCTGATCTAGCATTCGCACACATCAAATCTGAAGTCATTCTTGCTGTCGTAGACGACCTTGGGAACTTATACGTTTATCAGATCGGAGATGATGGAGGCATCAGCTATTTTCCGTTATTTCAGGTCAATCGACATTTAGCCACGACTGGAGAACCAAATCGGGTCATTTGGTGCAAGTATATTCCGGATGATTTTGAGTACGTCCCTCAAGAAAACGATCAGGAGAATTTTTCCAAGCTCTTGATGGTGTCGCATAAGAACCGTTGCGAGTTCTATTATATTGATATGATAATTTCCCGCCATGGGCAAAGCTTTAAACTGGACGAGGGCGACTTTAAAGTAGGTTGTGATGTGGTAGCTGGTAATATTCCTGGAGCTATTACAGAAGGTTCTATAGCGCCGGAGGCCACAACCGCTGCCGTGGCTACTTCTACCGGTTTAACCAAATTTATAAAACTCAACATGACACAAGATCCGGACAAGCGGCAGCTCCAGTCAATCCATGAGTGGATGCCGCATCAAGGACCGATTAGTTCCGTTTTCTTTCTAGATGACCACCAATATATTGACCCCGATGCCCGTTTCTGGGAGTATGTCGTCACGGGAGCAGACGAAAATCGCGAATTAAAACTATGGGATTGTGCCTCTTGGACATGTCGACAAACGATTCGATTTGACGGCTTCGGCCGTGAGGTATGCCTTAAAGCACGAATGGACTTATCATCTAACTATATCATCCTGTCCGACCTTAGTAATAACGTCCTCTATATAATCCAGATCCGCAAGGAAGTGAAGAATGGAACAACAGTATCTGCGTCATTTTGCCTCGATCGCCTACTTCCATTTGTACTTTTCCTG
>VDK00001228-6973_3 [5226 - 5540] 
CTGAAAAAACATTTAATAGTTCTATCTAACTGCATTTACGTACATTCTGTTCTTTTGTTTTGTAGGAGACAAATGCCACCACCCAGAAAGGATTTCATGGTTTGCGTAAAAGGATTATTCTTTTCCAGAGATAAAAGCCGCGAACTGATGCAATGGCTGGAAATGTTATATCTACTAGGCGCCAAACATATCCATATGTACAACTATCTGCTTCATAAAAACCAAAAGATGTTAAAATTCTATCAACGTTATCGTAATTTAACCTTACAAAAGATCAGTTTACCGCCGAGGGAATATCCACAAGGAATGGGTTTT
>VDK00001228-6973_4 [5488 - 6135] 
CCTTACAAAAGATCAGTTTACCGCCGAGGGAATATCCACAAGGAATGGGTTTTTGAAAAATTTCCTGGTCAACAAGGCGTGGGAAAACGCCGTCTTGAACTTGTGCCTTACAATGACTGCTACTATCAGTACAAGGACAAATTTGACTACATCACCTTATTGGACGTGGACGAATTAATTGTGCCCCGTGATTTGGATGCCACTTCGTGGCCAACACTGATGCACAAAATACGTGACGTAGAAGCTGAAGCAGTTAGCAAGTATGCGTCATTCGCGTTCAGTAACGCTTACTTCTTTCGCGACAAAGACAGCCCTATGGATATTCTCGTGCAAACGCAACGGTCAGCGAATTTATCTCGGCCTGGATTTGCTGTCAAGAGTTTCTTTACAGCAAATGGCTCATTAGCCGTATTTAATCACTACACGTTGATTCCGCTGAGACCGGAGATTCGTAAATGCGCAATTGTTGGCTCGGATATTGGGCTGGTGCATCATTACAGGGATAGTTGCCCTCAGCTAATGGAGAAAGAGTGTGAAAATGATTTCATGAAGTTTGTTATTAAGGACGACACTGTGCCTAAGAAGTTTGCGCGAAGACTCCATCAAGCCCTTGAAGCTGTTACGCATGATATGAAAAACGCACTTTTT
>VDK00001229-6972_5 [5716 - 6099] 
TTAGAGCCTTATCATAGTACTGGTAGTAGGTGCTTCGTATGCAGAAAGCGTAGATCCAAATGCTCGGTTGAAAAATTGATCGGTTTCACTTTCTGTCGTTTTAGTCTACCTTACAACATTTTTCGAATGAGGATAGGTGACTACGATATAGATCGAAGCGACGAAGTTACGGGTACACTCGAGCTAAACATTCTTGGCTATAGGACCCATCCTGGTTACGTGCAGAAAACTTACTTGAATGATATTTCGCTGAGCTTTCTAGTACAGGATGTGTTATTCACTAAGACAATTGGACCCGTTTGCCTGCCCTACACTGGTTTCGAACAAAATCTCACTAACGCAAGAGCTATCGTGGCTGGTTGGGGTTACACTAAGTACCGTGAG
>VDK00001229-6972_6 [6607 - 6876] 
AAAGATACGAGCATTGAAAAATCTGTCTACCAAATGATGCTAGCTAAATCTTTGAAAGTTATGAATACGCTAAAGTATTGTTTTAAGTTAACCCCTTCCGCTGTCGTGTTTTCGCAGGGTGATTCGGGCGGGCCACTAATAATGTGGGGCGATGATGGCCGTTATTACCTTATGGGAATTGTGTCGTTTGGTAAGAAATGCGCCACGCCTGGATATCCTGGTGCCTACACCAGGGTCACTAAACAGCTCGAATGGCTTAACCACAACTTT
>VDK00001237-6966_8 [4263 - 3835] (REVERSE SENSE) 
TTATTGATGACAATATCTCGTACCGGAACATTGCTTTTTTCTTTCTTTAGCGACTACTTTGCGCGGGTCATCTTGTGCAATTCGCTGGTATGGACGTGTTCACTGACCGGCAAGTCAGGTTTGACGTTTCAGGATGCGCAGGAAAGCGAGGAGGCTGCTCGTCAGTGGGTGCGAGTTTTTCCTCGCGTCCTGCGCAGGCCCGCGTTATTCGTCACAGACCTCACAAGCCGTGGCAGGTTAGCGGACCTCGTTGATGACGTCTTCAACTTTGTAAAAGATCGTTTCTTTGTCGGTGAAGAGTTGGACTATGTTTATAATAATAAAAGGTATGTAAACAGAGCAACTACATCCAGTACCCAGTCAAGTACAAATTTTATTTACTTTTCGATCTCATACTTTTTTTGTACATATAGTGCATTCCGTGACTTG
>VDK00001237-6966_11 [2714 - 1653] (REVERSE SENSE) 
CCGGCAATATTATGCATATCCAATTGTAAGGCATATAATGGAACACCATTAATTTCTTTAATTTCAGAGGAAAGCAATAAGGAGAATAAGGTCGATAGCACTAAAGTTCCAAAAAAGTCGAAAAAGAAGCCAGACGATACTCCTAAATCTGATGCGACTAAAAAAGAGAAAATATCTCAGAAAAAAGACGCCGAGGACAAGTTGCTGCGCACAATGTTCATGGTCGAGTGGTCAAAGCCTCGGGACGATCTTTCGGTTGACGGTCTTCGTGATCTCCCAGTTGCCACTTCCTTTGACTGCCGCATTCCCCAAGAAGCACTTTCAGATGCTTTCCTTGTCTTGGAATTCTTCTCTGCGTTCACACAAGAATTGGGTGTCAAGGACTATTTCTTGTCCGGCCTCACGTTTGACATTTTGGAAAGAGCCGTGACCGAAACCGACATTATAGGTCCATTGGGTGATATATTCCAGATCTTGCTCACCAATCTCTTTAAGCTGAAAGAAGCAGAAAGCCAATTCAATTACAGCTATACAACCCCTTCAGATGATCAGCCAGAGGCAATTTATCAAGCGCAAAAGGCGGCGGGCCGAACAATGCGTCAGATTCGAAAAGTGCTGGGTTTCTCGTTACCGCAATTAACCCTAGACAAGTTCACCTTATCGGAAGTGTTACGATTGCATATTGAGTCAAGCGGAGCACCAGGTGTCACGAAGAAGGCAGGTAGCATGGATGCCGCTGAAGATCCAGGTCTAGCTTTTTCTATAAATAACCCCCATATCGTAGATGTGCTAAGGAGATGCAGTATATTTGAGCTGGAAATTGCTGACAAGCTTAAACTGCTTAGAGTTATCGTGGAACAACTACTCTGCACGGATGGGGTGAGGGATATGATTGAGGAAGCCGTCGATGCCCACAAGGCTGCCCGTATTGAGTTGAGGAAGCTACGTATACTTGCCAGGCCAGGTTCGGGGCCAGACGACAGACCGCAGGTTTCCCCACGCGAATTTGATAGAAGAGAACAAGAACTAAAACAGAAGCTCAGAAGTGCTCAAGAAAAATCA
>VDK00001237-6966_12 [1701 - 679] (REVERSE SENSE) 
AAGAGAACAAGAACTAAAACAGAAGCTCAGAAGTGCTCAAGAAAAATCATGATGGCACCTTTAGGTGAAGATCGTGCGTTCCGTAGGTATTATCTCGCATATTCTATTCCGGCCGTAATTATAGAAGACGACGTAGTTAATATTGGCGAGGAATGCATTGCCGGTGGAACGCCAAAGCAGAAGATGACGAATCATTCGCCAGCTTTCATGAAGCAATTTCTCCAAAATTATGGGAAAGATAACGTGTCACTCTCCATGCTAACTGCCCTCAAGGAGGTTACCAATAGCAGTCCTGAGAAATTATCTAGAGAGGAACATTCTCGTTTGACATGCACAGGAGATCAACAAACTTGCTTGGTCCATAATAGAAATCTGTCAAGGGATACGTGGCGATTTGTCTCAACTAGGGAACAGTTGGACGAAATTATCGCTTCTCTTGACGTGCGCGGTGTTCGGGAGAAGGCACTCAAGATAGCGCTAAACGCCGACATAGAAAATCTGCGATCGGCCATTGATAGAACACCGTTGTTTGTGCTCAACAGAAACTTTGAGAACTCTCGTAAGACAAAGCTGCCTTCACAGTTTATAAGGGACAGTGGCCTGCATGATGTGAAACCAAGCTTTGCCTTGGAACTAAGTTTCCGCGAAATTCTCCTAGGTCTTGAGGAGCGAATCACAGCGGGAAATTTAGGCTACCTTAAAAAAGACAGAAATTTATGGCGAAACAGAATGATTGAAATTCTTGATGCTGTCGGAGAGAAAAAGACTGCTGCAGAGATCAACGCGCTCCAATCAAAGGCTCCAATGTCCGAAGTTATCGATGAACTATGTGATGCTTTGATTGCTCTTGGACATTCGGTTGAAAAGAAGGTTCTAATGGCGCCCTTAGGGGAAGCGGAGCCGCCAAGTAAAGTAAAGAAAAAGAAAGAGGGACCAGATGGGCTCCCTTCTATCAAAGGAAACATTGCAACCTGGATTCGCGAAATGAAACCAAATGCGGTGCCAGAAGTCAACGGTGTCCAA
>VDK00001239-6963_2 [3921 - 4214] 
AAAAAATTATTCGTGCACTATTTTCAGATTGATATTGAACTTCGCGCTGATCTGACCCGGCACCAGCGGACGGTTAGCGTCGTGCGGTTTTCACATACAGGAGAAATCCTCGCGTCAGGTGACGATGAAGCCAACATTATCCTATGGAAGCTACAAAGTTCATTTGATGGAGCTCCCCAGCTATTTGATGCAAGCGAAAACAAGGAAAACTGGCAGGTTTACAAGGTAATAAATCAATTACGCTTATTAGAAAGGCTTATCAGACGTAGGAGGTGTACATCTAAAGTGTGCCTA
>VDK00001239-6963_4 [5137 - 6114] 
GCCTACTTCTATTTAGGTAACATTTTGTTTGTTTTCTATTTCAGCTTGTCGACGCGCCTCTTCCATGATGACACGTTAAAATCATTTTGCCGACGGCCAGATTTTTCCCCTGATGGTGAATTCCTTGTAGCGCCATCTGGCGTCATAGAAAATAACGGCCAAATCACCAACTGTATCTACGTATTCCACAGGTCGAACTTTTCCAAACCGGTGGCTTTAATTCCTACCGACAAACAGGTTACGACGGTTGTTCGTTTTTCAAATAAGTTCTACAAGACGAGACACTCTAGTGGCAGTGCCGTAGTACTCCCTTATCGTATGGTATTTGCTGCAGCAACGATAAACATGGTTCTGGTTTGCGATACAGAGACCTTCACTCCTTTCGCTATGATCTCTGACGCACACTATGCACGAATCAGCGACTTGACATGGTCGCCTGACAATCACACGCTAATGGCGTCCTCGACAGATGGCTATTGCTCGTTTATGTTTTTTGAGGGCCAAGAACTTGGAGAGCAGTACCAAGGTGATTTACCTCATATCCATGTAGTTGAAGATGTTCTAACAAGGCGGAAACGTACGAAAGCACCCAAGAAAAAGGACGATTCAGGGGGAGAGAGGAAAGAGGCTAGCGATGGGGATCCGGATCAAGAAGAGATGATGGACGTCGACGACGACATGGACGATGATGTCGATAATGTCAACCTCGACGATACGCAACATAGTGGAGACGGAAACGATTCGGAAGGAAAAGCGACGCCGAACGGAAGCCCCGCCAAGGAAAAGGAAAATAAGGATGTGTCTATGACGCTAACGACAGCAATAACTGGCATAAAGAAAAAAGAGTTGGCAAAAGAGTCGCCCTCACAACAAAAAAAATCTGCCACTCTGAATACCCCACAACAAGTCGTGGCCGTTGATGTCAAAGACGAGAAGCGAGTCACACTGACAACACTTGATCCACCTCCTAAAGGCAAA
>VDK00001246-6944_9 [6943 - 6674] (REVERSE SENSE) 
CAGAAGGCGCTCGAGGATATCGACGCCTGCCAGAACGAGATTGACGCCTTGAACGAGAAAGCGTCTGAGGAGATACTCAAGGTCGAACAGAAGTATAATCAAGAGCGTAAGCCGTACTTCGACAAGCGCAACGAGCTCATCGCCAAGATCCCGAACTTCTGGGAAACTACGGTAAGTGTTGTGTGCGATACGAAACAAATGAATGACGGTTGTGGCACCCTCATAGTCGCTATTGCTGCCACAGTCAATAGCCTGCTTTATGCGTTTGAT
>VDK00001246-6944_12 [3531 - 2854] (REVERSE SENSE) 
AACATCTCCGCAAGCTTGAGGTTGAGGAGTTCGAAGATATTAAATCAGGATACAGGATCAAGTTCCACTTTGAGGAAAATCCGTACTTTGAGAATGATGTCCTCGTCAAGGAATTCCACCTTGCAACATCAGGTGAGCTCCATTTGTTTTTCATGGCTTATTATGATGTCTGATTCAACCGGTAAAAACGCCTTTCATTCATTTCAGCAAAAGCACATATTGAATCTCAAGCATATGTTTTTGATTTTCCACGATAATATCGACCTAGTTAAAAATCCTGTCGTTTTTGTCATTACTTTTGTTCGCAATATAGGCGATCCGTCATCGAACTCAACCCTTATTAAGTGGAAGCCGAATATGGACCTAACAGCTAAACACAAGGAGGCATCTAAGAACAATGGCGCTAGCGGCCAACGCAAGAGGCGTTACGATCAGCCCCGAACCTTTTTCACCTGGTTCACGGACCACGCGGACGCCTCAGCCGATGATATTGCCGAGGTAATTAAGGACGATATGTGGCCTAACCCGCTGCAGTACTTCCTCGTGCCCGACATCGAGGTGGAGAATGGCCTCGAAGAGGAATCGGACGGCGAAGAGGACGAGAGTGAGGCCGATGATGAAGCCGTCGTCGTTGTCGAGGAGGAGGAAGCCAGCGAGGGTGAAGGTGAAGGCGACGAT
>VDK00001248-6943_1 [1367 - 1639] 
TTATGGTCGCAAAAAGGCGTAATCTGCGTAAATCTATCTTCAGGAATCATTATGACGAATCAGTCTCTAGTCCTCCAACAAATCCGTCGCGAAAGCGCAGGCCAATACCAGTGCGTAGCCGCGAATTCTGAAGGCGAAATCGAAAGCAACGAGCTAGAGCTGCGTGTACATTTCGCGCCCGTATGTCGTTCACGGCAAAACCTCGTTTATGGTGTCGCCGTTGATGAAGACGCTGACATACCTTGCAATGTAAGCCAGGTTTATCTAAATGAA
>VDK00001248-6943_2 [1806 - 2090] 
TCCTTTCGTCTATTTGGACTATTTTCGTCATTTTCAAAGGTTGACGCGGACCCCCCACCGACTAAATACACCTGGACACTGAACACCACAAATGTTGCGGACTTTGATGAAAAAGCATTTAGCTTTAATCATACGCGATCGATTGTTACCTATCGGCCAAGATTCGCAAAATCATTTGGTACATTGTTTTGTTGGGCGACTAATGAGGTCGGCAGTCAAGTTCAACCCTGTGCCTACCGCCTGATACCAGCTAGTAAGGTCTTCCAGTTGCACATTCATACTAAG
>VDK00001250-6942_9 [4073 - 3654] (REVERSE SENSE) 
ACTAACTGTCCTATCGAAGTATGGACCAAAACCTATAGAAAAGTATTAGAATATGGGATATACTATGAGAGTCATCCAGAGTATGATTTGGCATTGAAGTTAATTGAAGATAGCTTGGATTTCCTCGAACTGTTCATGAAAGCCAAAGGAAACCACTCGGAGGTCATCCAAGAGGCGATGCGTTACCCTATGGAACTAGCGTATATTTTCATCACGTTGGGACCCTGGTGTGCTGCTGAAGCAGCACAGGAATTTTTAGTTGAGGTGTCCCGCTCTATTGACAACATCGAATGGCTACAAGATATCCAGATATCGATGACCACCTTACAAATTGTGCACACGTTTCTACAGCAACTTCATGCACTGTGCCGGAACCTTGTTACGAAGACGAAATTCGATCCTTTGAATCCGGTATCGTAC
>VDK00001250-6942_11 [3426 - 2380] (REVERSE SENSE) 
TTAGTTTCTGTTGTTCTTTTACTGTTTCAGGGTGCTAGGCACCCTGACAAATTGGTGACGTTCCTTGAAGCGGTTGGGCTGTATACGGAGCCGAAAATGCTGCCGACGCAGCCCTCAGAAGACCGTGAAGGAAAGAAGACACGTCCTCACTATGTGCCCTGGCACGAGGACCCTACCGCCCTTTGTGGACTGGTCATAGTACGGCACCGAATCACTGCGCTTGTGGTCAACAAATGGTTGCAAGCTATAGCTAAAACAATGCCCAAACTTGCTTTCGTCAAGTCCAACTTCATCATCGGCCAAACAACGCTTGACGGCGACGATCCAAAACTTGTCGCCGCTGGCCTCACTCGACAGGAAGAAGTGTTGCAAAAGTTCCGTTTTCGGGAGTACAACCTGTTGATCACGACGACGGCTACTGAAGACACCCTCGAGCTGCCTCACTGTAACCTCGTAGTTCGATTTGATCCGCCGGAAAGTTACAAAAGTTACATTGTGTGCAAAGCGAAAGCTAAAGCGTCGTCGAAATGCGCTCGATATTTTATCATGTTATCACAGTATGAAACGGCCAAATTCACTCATTTGTTTAGTGACTATAGAAAAATGGAGCAACTCATGCTGGAACGAAGTCATCGTGATGACATCACGATCGAGGGAGACGAAGGCGCGTCGCCAGCCGATAAGGAGCGGTTCTATCAACCGTCGAAGAAGGGCGAGTGTCTTATGGCAACTCTGTCGAATGCAATCCCTATAGTGAATCGCTACTGTGCGCGCCTGCCGTCGGATTCGTTAACAAAGTTGGCCCCCATATTTAGTATCAGTCAATTGGACGGTAATAGATTCCAGTGTACTTTGCGATTGCCGGTCAACTGTCCGCTGAAAGAGCTGATCGTTGGGGAAGCAATGTCATCACCCGTTCTGGCGAAACAGGCAGTGGCCTTAAAAGCCGTCGAGATGCTTCACAAAGCAAAAGACATCGACGATCACCTGGCACCGTTAGGCAAAGACTCGCTCAAGGCACAAATTAGAGGATCAAGTGGCGCCACT
>VDK00001250-6942_12 [2426 - 1857] (REVERSE SENSE) 
GCAAAGACTCGCTCAAGGCACAAATTAGAGGATCAAGTGGCGCCACTTAACGAAATCGTCCCACAGGGTGCGCCGAGACCAGGCACAACTAAACGTAGGCAATATTACTACAAAGAGGTGGCTGACACATTTAAAGGTGATGTGACAACGAACCGATTTTATTTGTATAAGATGTCGATGAAACTAGTATGCGCAATTCCCGATGAGCAGAATGCCAGAGCCAGAGAAATATATGATCCGGCAGAAACTCCTCGCGGGTTTGGCTTAGTATCCAGCACGAGATTACCGGCCTTATGCCCCTTTCCGATCTATACACGCTCAGGTGAGGTGCTGGTAGAAATTGAGGAAATCTGTGATACTGTTAAAACATCAAACGAGCAGCGGAAAATGGCTGAGTTTTTTCATCTGTATGTATTCCGTGATGTTCTTCGGCTGGAAAAGTTCCCCATGAAGTTCGACCTTAAAAATGCAGAGTGTGGCTTCCTTGTCGTACCTATAACTGGTCAATCGGTTGAATGGGACTTTGTAAAAGAAATTTACTTGCAAAGGGATTTTAAACCTCAAAAAAAT
>VDK00001250-6942_14 [1897 - 560] (REVERSE SENSE) 
AAGAAATTTACTTGCAAAGGGATTTTAAACCTCAAAAAAATTGAAGAGGAATTGAGAAAAAAATTCGTATTTAACAGGGAGCTGTTTGCTGATGCAGTGGTGATGCCATGGTACCGAAACATTGACAAACCACAGTTTTTTTACGTGGCCCAAATTTGCGATGATTTAAGTCCGATGAGTGGTTTTCCGGACAGCACAATTGCAACATTTGACGAATATTATCGTTACAAGTATAACATCAATGTCTGTAACAAAACACAGCCGCTTCTCGACGTTGACCACACATCTGCTAGACTAAATCTTCTCACTCCGCGGTACGTCAACAGAAAAGGAATAACTTTACCCGCCAGTAGCGAAGAAACCCGAAAAGCAAAAAGGGAAAATCTTCAACAAAAGCAGATACTTATTCCGGAGCTGTGTCTGGTACACCCATTCCCTGCATCACTCTGGAAAAAGGTGGTATGTCTGCCATGTATTCTGTACAGAATGAACTATCTCCTTTTGTCGAACGAGATACGGCTACGAATTGTTCGAGAGGTTAATATTGGAACGGCAGAGTTACCCGCTGGTTTTAAATGGGAAGCTCTCAATTTTGGTTGGACTTTATCCGAAGTATTGGAAGACGCAGCGAACAAAGAAATCGCAGCTGCTGCTCAAAAACCAGCCCGAGAGCCAGTTAGCGAAGAAAAGATTGCTGAGATTCGAAAACCATTCATCGGAGGGCTTCGTAAAGAAGGCGTTGAACTAACTCCCGCAGGAGAGCTTGTAATAGATACTTTCGACCCGTCAAAAGTCAATATCCCCAATGACGAAGAACTTCTTGAGGCCGAACTGCGGGACGTTGAGTTTACTCGACCAAATTTTGATTGGAAACCGATTCCAGGTGTAGATGAAACTAGAGTTAGGGTGGGGTCACCATCCCAATTCGAGACCGAACAAGAATGGCACATGGACTATGAAACCGAGTTTGTTAGCATAGACGGTTTGCCTGGTCTGGGTTACATTTCGGCACCTGGAATGTTCAACATTAATGGACTTTCCGAGGCGCTTGTTCGTCAACGGGATGAGGATATTTACGATAGTGCGGACGAAGAGAGTTTGCTTGAAGATATGCAAAATCCTGATGATGTACCATTACCAGATAAACAGGGAGGCGGCAAAGAGGATGTCGAGTACAACTCGTTATGGCTTTCACCGTGCAGCAACCTCCAGCAGACAAAGCCCCTTGAAGGTATGCACACAGATGCTGCTGACGTTTGCGAGGACCTACTAGGACTGCAGATTCAGGTCTGCAAGGGAGGAAAAATGGGGGATAAATTTTTCAACATTGCCGCTTAT
>VDK00001250-6942_15 [624 - 1] (REVERSE SENSE) 
GACTGCAGATTCAGGTCTGCAAGGGAGGAAAAATGGGGGATAAATTTTTCAACATTGCCGCTTATTAAACGCGCCCTAAACTATATGGAGGCGCCGTCTGAATTCGATATAAACGATGACTCGAACGGCCTTATCGAAGATCACTATGTGAGCAATGAAGTCGTTTTTGGAGAATTACTTCAAGGTCGTGATGAAATGGAGGAAGCTCCATCTGAACTACGCCCAATCCATTTTGACGAAGATGTCGAAACCGTCGGTCCAAGCCCTGCTATTATCTTGCAAGCTCTAACAATGTCTAATGCCAATGATGGGGTAAATCTTGAGCGGCTCGAGACCGTGGGAGACTCGTTTCTAAAGTATGCCGTTACTAATTATATGTACTGTGCGTATCCAGGGGTACACGAAGGCAAGCTAAGCTTCCTTCGCTCTAAACAGATCTCTAATGTAAACCTATACAGATTAGGACGTGACAAAGGTTTTGCCGGACGGATGGTCGCTACCAAATTTGACCCATCCGATAATTGGCTACCGCCTGGATTCTGCATTCCGGAAGGACTTGAGAAGGCTGTTCTGGACGCAGGCATGCCGAACAACCACTGCAACTTGGGACAGTTTAAGGCAAGT
>VDK00001255-6937_1 [714 - 1187] 
CCTACGAGCATCAGTCTGGTTAGCGGTTCACAGACACTGCATTGTCTAAGTTTGACGTATCCAGCCCTGAAATCTTGCCAATTACTATTATCTTTTTTTGTGGCCTGTGAAGATCTCCCTGTGGTGAGGCTGTCACTTGGGAACAGATTATCAGAAAGCCATATCGTAGAGGGCAGCGACGTGTACTTCGAATGTTCCGTTCAATCACATCCACCTGCCAGTGAAGTGTTCTGGTCGGTGGACGGACGGGAATTACGGAGCAATGCATCGGCTGGCGTTGTCGCTGACGAGAGCTTTCTTGTCCTTCGAAATATCAGCCATCGTTTGTCGGGGCTTTATGCGTGCACCGCAATAAACCAGCGCGGGCCAGCGTCGAGCAACGTCATCAACCTGGCCGTAAAGTGTAAGTATCAATGTCATGACATCAAACAATGCGTACAGGGTCAATCGTTAACAACGGACCAACTGTATTAT
>VDK00001262-6929_2 [6026 - 5424] (REVERSE SENSE) 
AGTGCGTATGAGTGTTCAATTGTATTTTTCGACACCCTTCGGCGTATCTTCCAACGTAAATTTCCTGTCCAACTAGTGATAGCAATGGGATGGAAGCCAGGGGCAAGCGTACTGGTAATTTTACTGGCCGGGTTGACATCGAATAGAGCACAGTGGCAGCTGAAACGAATTCTAGAGCGAGATTTGCAGGTGATCACTTTATACGAAGGAGTCTATACAACGTCACGACGAACACCACCGGTGCCTCAGCTCAGATGCTTCTCGGGCTGTTGGCGGACTCCAAAGAGCGTCCAATGTTACAATCGCGGATGGGACGGGAATGGAAACAATTGGGAATGCAAAGCAGCGCTTCCCGACGGCGTAGTTTTCGGCCAGATGGAAGTGAATTGTGAAGGCTATGACTATCCAGATGACCCGTATATTACAGTCGGATCATGCTCCCTTGGCTACAGCCTCATAAGTCGAGACGCTTATCTATACTGGAATGGAAAGGGCTATAGAAACAACGCCGCGTCTATATTCAATCTGTTTTTTCATGTTGTTGTTATTATCACGGTGGTCATATTTATCTGCACGTGTTGTATGCCGTGGGGCGGAATTCGG
>VDK00001264-6928_1 [2482 - 2883] 
GCCCGTGTTTGGCTGAACTTTGTGAAGGACCCTAAAACTTATGGATTGCTTTCTGTTAGGCAAGATGACCTATGCGACGTGACGCTAGTAGCAAGTGGGGTGGAAGCAAAAGCGCATCGGCTTGTTCTAGCTTCGTGTTCACCGTACTTTCGGGCAATGTTCACCGGTCCAGTTGTATTTGAGGAACAGCGGAGAGAAACAATTACATTGCAGGGACTTGAAGGGGACGCTCTGTTATTGCTCGTTGGTTATATCTACTCAGGCCAGATTCATGTCGACGAAGATAATGTTCAGGTACAGGGAAATCAGTTGAAGCTAAGCTTCGCAAATAGACGAAGAAAATCTTCCAGAAAGTATTGTTCTGTTTGTGCGTGTTTCGTGGTTATTTTTCTTCTGATGGAG
>VDK00001264-6928_2 [2814 - 3257] 
ACGAAGAAAATCTTCCAGAAAGTATTGTTCTGTTTGTGCGTGTTTCGTGGTTATTTTTCTTCTGATGGAGTAATTTCAACTGCATTTACTCTTGACTGCATGTGCCATGGTTATTTTCTTGGTTGTTGTTTTCAGTTGATATTGCCAGCCGCTGGTATGTTGCAGCTTACGGCCGTTAGAGACGCTTGCTGCGATTTCCTGCATCGACAGTTACATCCCTCCAACTGCTTGGGCATTCGAAGGTTTGCAGATTTACACGGCTGTGCTGAACTCGTGGCTGTCGCTGACAGCTTCATTGAGCAAAATTTCGTCGAGGTACGGTATTGGTCGGCGTACTGTTGTGCGTATGTTAGCCAAATTTTGTCTCAGCTTGAAGGAAAACCTCCTAGGACTTCGGTAACTCTCATTCATGCAGTAATTAGAACAACGACTTCAACTGAATAT
>VDK00001268-6926_6 [6439 - 6005] (REVERSE SENSE) 
AAGGAGTTTTACTCAAGGAAGATCGCCTGCTTCAGCTACAAAGTCCTGTTTATATTCTTGGCGATATACACGGCAACTACAAGTAAGTTTATACTTAAAGTGAAATTATCGTCGTCGTTATTTTTATTGCTGTCGACAACCGTATCAGGCAAAGGAAAGCGCCACCATATGTCTAGGCTCACGCATGTGTCTTGGCGTACGGCTGACGTCCATTATAGGGACCTCGTGTGCTTTGAGAAGGCGTTGTGGCGAATGGGCCCCGTGGTAACACCGTGTACATTTTTGTTTCTCGGCGACTTCGTTGACCGGGGCCCGAACTCAATTGAAGTTGTGGCTCATCTTTTTGCCAACAAACAACTAGCGCCAGAAAAATTCTTCCTTCTGCGAGGCAATCATGAAGTACGCAGTGTGCAGAGGATGTTCAGCTTTTACACG
>VDK00001273-6924_4 [4130 - 4534] 
CAGACAAACAAGGAGTACAAAAGGATCTATCTCGGGTACCGCGTACCCGAGGGAGCGCAGTCGAAAGCGGATTACACGTTTATCAGGAGCGGCGGCGGCGGCGGCAAGGAGGTGCCGGACAAGATCGATTGGCGCGACAAGGGATACGTGACGGATGTCAAGGACCAAGGCCAATGTGGCTCATGCTGGGCCTTCTCAGCTGTTGGTTCGCTGGAGGGACAGCACTTTAGGTCAGTGCTGAAGATTTGTTTAAATCAAACTCTTTTAGGTATAGATGGTGCAAGACATAAACGCTTTCATTCAATATATTCTACCATTTTGCATACGTCATGCAGTGTACATTTGCACGGATCGAGAGTAAATAAGCTTACAGTCATTAAGTCGATAAACATCGAAGTATATTTG
>VDK00001273-6924_5 [4538 - 4870] 
GGGTTGAGAATTATCTTATGTATTTTTACCTATCCTGACTCTATTTGTATTAAATCCATCCACGGTCGAAATCGAAGGTCCACTGGAAAGTTAGTATCTCTGTCTGAGCAGAACTTGGTCGATTGTTCAACGCCGGAAGGTAACAATGGGTGCAATGGTGGCTGGATGGATAAGGCATTTCAGTACGTTAAGGAGAATAAAGGTATCGATACAGAGGCCGCTTATCCGTACATTTCTAGGCAAGGCATATGCCATTACGATGCCAAATCGGTAGGTGAAAACCGTGAAATCGTGAATTTACATGTGTCTGAAGCTCATAACGCATTTCTTAAT
>VDK00001273-6924_7 [4931 - 5440] 
CGTTTTTATACAATTTCGAAGCTCACAGTGACCAAAGAGCCAGGCTATATGGTTGAAATAGGACTCGCTAAAAAAATGTTAGTTATTACATCCACACTATTAATAACTGTATCCAATACGGATGTTTGTGTTTGTTTTAATTCTGTGTTCTATTTTTGCGCCCTGCAGATTGGTGCTACCATTAAAGCTTACTTTAATGTGCAACCTGGCGATGAGGAAGCGCTTCGTCAAGTCGTGGGTACGAAGGGACCAGTCTCCGTTGCGATCGATGCATCTTCGAAGCTATTTCAATTTTACCGCGGCGGTGTGTATAACGTTCCCTGGTGCAGTTCCACCGAGCTCGATCATGGCGTTCTTGTTGTTGGCTATGGGAGGCAGTTTCAGAGCAAGGATTTTTGGTTGGTTAAGAACTCGTGGGGAAAAGACTGGGGCATTTACGGTTATATCATGATGTCCCGTAACAAGAACAACCAATGCGGTATCGCAACGATGGCTTCCATGCCCATTGTC
>VDK00001274-6922_7 [5807 - 4002] (REVERSE SENSE) 
CTGGTTTCGACAAAATCTGTAACGAGTATTGACATCGATATGGTCGAGGGATCACAGTACAGGGGTATCGACAATATTTTGGACACCCTTCAGAGGCGGCCAACGGCCAAAGAATCATGCGAAGAAAAGTTCAAAGAGTTAGCAAAGGCTGTTGGCGTTGACGTGTTGTGGTCTGGCAACCCGGATCGCCATGTGCGTGGACTGGTACATATTGTAAACTATCTTATGAACGTTCAGGACATTCGGGAAGATGCAGTGTCTCGAATTTTGGCTTTTTTAGCAGTTGTGGCCAACATGGAGGAGCTCATGGTGGAAGAATGTCAGCCCATCTTCGACAAGCTCGTCAACAAGGTTTTACCATTTTGTGAAGACTACAATGCAGTGCGGCGACTTCGGGCATCTTCACTGATTGTCCAGATCATCCGCAAACTTCGTCACGAAGAATGGCTTTCAGATGAGCAGTTTGATACACTAGCACGCCTGGCTCCACTTTTAGCAATTGATAAAGTACCCTCTATCCGTTGCGAAGGAATTCGTTTGCTGGCTAAACTTCAAAATCCGCGTGATCTGGCATGTCCCTATATGAATAAAATTATCTTTCACATGGCTAAGGATCCCAAACCGGAAGTACGCCGAACGTGCGTTGAAGTGATTGCGTTGTGCACTCGTTCACTGGCGAAAATTCAACTTCGTTCTATGGACGTGTCTACTTCCGTTCGTAAACAGGTCTATCAGGTATATGCAAAACGCATCAAAGTGCGTGTTCTACAACTAATGGACCGAACGCACATTCTTAGCCGAGGCTTCGCCGACAGAAGTCAGGCAGTTGTGCAAGTAGTAAGCGATGAGCTGCTCCCCACATGGCTTGCGCAATGTGGAGATTCTCTTCTTACTTTATTGGAAAACCTCGATCCTTATCATAAGCCCGAAACAACAATGCGCGTTATAGATGTTCTTCTAGAGCGCGCCTATCGGCAAGAAAAACTGGAAGAGCTGGTCAATAGTTTCGTCGCCACGCATGTCTCTACTACAGTGAACGTGAACTCATCAGGTGTTGTACTTCCGGCTACGCCGGGTGGACCATCTACGGCAAGCGAAGGTGTCGTCACCCGTGAGCAGAAATCTGCAGTCAACCAATACTCGCCGCGCTCAGATCCGATTGGCGTATTAACCGCGACAGCGCTTATGCTCTGGCGTGGATTGTGTATGTTCCTCAACAAGCATTCGGACGACGGTCTCTGCCATGCTCTGCTATTCAAAGTGATGCCAGAGACAGGCCGTTTAGCAGACCTCATGGTTCGCACTGTTGGGCGTGCTGAAGGCATGTCTGGAGGATTAGACGCCCTTGAAGTCGTCAACCATCGGCTCGTATGCACTCAACTTATTTTATTGTTAGGCCATGCCGACTTTTCTGACTTCGCAGGTAAAAGTCGCCTTAATGAAGCGATTAAAACTTTTCTTGCTCAACCAAATATGGAGCACTTCTTCGAGCCGCTCGTAAGTTTGCTTTGTACACTTCACGGTGACCTACCAGATGAAGTAATTCCGGAGGTGGTCGACGTGATTTCCGAAATTGAGAGTCCACTGATGAACTCTGAGGACCGCCAGGAGTTGCTCAGCAGATCCATCTGCGGGGAAGATGGTGGGGCTGCTAAAGGAGCCGAACAAAACGAAGAACAGATGGAGGATGATGCTGAAACTAGCAACAAGGACGGTAATAAGGGGTCCCACAAAATCGCGTTGGGCGGAGGAGCCCCTTGCTATCGTGCAGGCGCGCGTCCAAGCGACTCTACTCAGGGAAAAAGT
>VDK00001274-6922_8 [4216 - 2417] (REVERSE SENSE) 
ACTCTGAGGACCGCCAGGAGTTGCTCAGCAGATCCATCTGCGGGGAAGATGGTGGGGCTGCTAAAGGAGCCGAACAAAACGAAGAACAGATGGAGGATGATGCTGAAACTAGCAACAAGGACGGTAATAAGGGGTCCCACAAAATCGCGTTGGGCGGAGGAGCCCCTTGCTATCGTGCAGGCGCGCGTCCAAGCGACTCTACTCAGGGAAAAAGTTGATACGTTAGCGTCGCAGCAAAAATTCCTCGAGGCTCAAACGGCGAAAGAAGAATTGGCGAATGTGCAGGTAGTAATCGATAATTACGAGGAAGAACAACGCAGAGCTGAAGCCATGTTCCTTTCGAACGAAGATGATTTTGAGAATTCGTTCGAGCAAGGGCCAAATGCTAAACACGATGAGGACCATTTCAAAGAAATGGAGCTAGACCCCGCATCGGTTCGACGTTGTTTAGCAATTATGGCGTTAGCTTTACGTAAGACAACGCCGAAGCGACTTGATATTATACTTGAGAACTTTATTGAACAACGTGCGCTTAAGGCAATTTGTATGCCTGTCTGCCGAACTCGTGCAGAGGCTGTACGCTGCCTAGTTTACGGGTGTATCTTGAACAAACAATTTGCTCGTGCGAAGATGTTCATTCTCACTCACATTGCTAAAAGTGATACCGTAGAAATTCGGGCAATTGCACTACGGGGTATCTTTGACCTGTTGCTTCGCTATGGTATTAAAACATTTTCCACGCTCGATGAAGATCCTTCGATGCTATCCATGTCAAGGTTAGATTTGTCCCTTGAAGCTTCGCATACTACAAAGGCAGGAGTCGAATTCGATGACAGCGTTAGCAAAAACAATGACCAACAAGAGATGCAGAAGATTGTGCTTTTTCTCGCCGATTTTCTCAAAACGCGTCAGGACGCTCTGCTGGAGGTCGTCATCGAGGGTCTATGCAAGTTGATATTTGTTGGCCATCTGGTTTCGCCACGAATTTTGGCTCATCTGCTCTCGTTCTGGTTCAACTCGAACTATTCGTCAAACGCCAATATTATTCATTCACTGTCGCTTTTCTTTGAAGCATACTGCAAAATGTCCATAGAACGGATGGACTGTGTCCGTCAGTCATTTTTCCCGTGCCTTCGGCTGTTCTTCGATGCAAACGAGACATCAGCTCTGGCCACGGTTCCAGTGGAACGAGTCGTTGACACGATCATATCGTTATGCGACTCAAGATGTCTGCCCGTGAGTCAGACGGGCGGATTAGAACCAAAGACACTTACACCACATGACCAACTCGCGGAGGAACTCTTAAACAAAATGCTTCGAGATCCATATTCAACTGAAGTGAAATACTACTGCCGAGCGCTGTCGCGGCTTCGAGTCAGCTCGAACATCGATGCTCGTGCACTTCATCGATTGTCGAGAAAACTTCAGAAGAAGCTTGACTCCCTTCAGATGAAACGGCAGGTGAGTAAGTTCGACGAGTCGCTCCGCCCATACCTCACTGAAGAGCTGCCGACTGCAGTTTCGAATGTAAACCAGACAGTTAACGCAGACGCAGCCAGTACCGCCTCTGACGATGCCAGCAGTGAACCGGGTACGGCAGGAACTGGTACTGACGCCGAACGCGTTAGCGTCAGAACCTCAGCTGGAGTCCGAAGCAGCCAGGATTTTGTTGCCGCTATCGAGAGCTGCAGCAGTAACAGTGATGAAGATGAAGTGGCACCACCTGCCCACGATGTTGCATTGCGCAAGCGACTTGAAAGAAGTTCAACCCAGAGAGATAACGTCTTTTCTGATTCAGAT
>VDK00001277-6918_4 [3759 - 4079] 
CCTTCTGCTACAAACATTTATAGGCATTTGAAAGATAATTATTGGTTTACATTTCAGAGGACCGATATTGCTCTGGGTCCTATCGCTCTTACAGAACAGCGTTTTGCGGCGGTCGACTTCAGTTCAATGCTCACAACAGACTACTTAACAATCCTATCAGGATATCCTACCTACACGCAAGTAAATGCTTTCGGATTTCTGATGGTCTTTAACTGGACGGTAAGTAGGCATACTTTGTACTGTAGACAGGATATGAAATTTCTCTATAGCCAACAGCACATGCGAGCACTTTACTCTTTTCTAGGTGTATTTATCAAAAAA
>VDK00001277-6918_5 [5676 - 5948] 
TATACCTATAATTTCCCAGGTTCTGTACACCTGCCTCGAACGGATTCATTGCGTGTTTTGCTTCAAGTTTGGTGGCTGGGAACGATTGTACTTATGACTGCATATACTGGTCACATGAAAGCAACGATGATGATTGAACCCGATCCAATTAAAATAGAGTCAATGAAACAACTGGCAAAAAAAGATATGCCAGTATTCGTCTGGCGAGGAAGCGCTTACGAGGCACTACTGAAGGTACGAAGGACATTCCAGTCCCCTGTTGTCCGCGCTGTC
>VDK00001281-6916_15 [6846 - 4681] (REVERSE SENSE) 
GCCATGTCGTCATCTTCCGGAATATGCGCGGAGGATCGGGACCGCCCATGCCCGTTCTGTGGATTAGCAGGCGCGCTGTGCGATCTGCACAGTTCACATGGGAGCACCAGTCGTTGGAAAGAACGTTCGTCACAACGGAGTCATCTGTCGATGCAGCTGTCCGAACTCTATCAGACCGAGTTGAAGCGACTGCAAAGCCGGTCGCGTCTTCTTTCCCCGGGAACTCATTTACTTGAGAAGCTCGTACAGCGAGACCGTCTTCAGCTGTTAGAATTGCACCTCTTCCCAGATGGCTACACGCTCTGTCTTCCCGGCCGAGCGGTCGGCGCGGAACGTAGTCCGTACGAGGATGATCTTCTACAGCAAGTTGAACAGGGCCTTCTACCTCCAGTGCTAGCGCAGCTACTCGATTCACTAGGGCATTCGCAGCTGTTCCATAGCGGTAGTTTGCCGCTAAGTGTACATAATCACCTACAGACACCGACGAACATTCAGTATACGCTATTGCAGCCAAGTAATCTGCTCGTGGCTAGCGATGTCCAGCAGATGGCTGGTGGATGGTCGCCTGAGGAACAGCTGCAATTGGAGGCACAAGTCGTGATGGCGACGGCAGAGCCGATCTGTCTAGAGCCGGATATATCGGTAGCGCTCGTCGACAACTATTTTCAATACAAGCAGAAACTCATGACCGGCTTAATTCAGCCGAAACGCAAGAGACACCCTACGAAACATCCGCCTTTATTCGACTTTGTTACCAGGTTGGAAGAGCGGCGTAAGAAAAAGGCTAAACCGCCGCCGAGCCGAGTTAAGCACGAAGCACCGGATGCGCTAGTCCCGGCGCAAATTGACGTACCTAAATTTGCCAAGATTATTCCTCGGCCGGAAATCCCTTCCGATCTGTCAATGCGCTTGGTTCAAGAGTACATCATGGAAACGACACCGACGCAGGCGAGTCCCAGTGATCGGGTGACGAAAGTATCGATCCTGCAAGCGCCTGTCGATGAACAGTACTATGGGGTGCTGGCAACACAGTCTGGTGAAACTCGGTCGCAATGCACATTTCGGCTGGGATCGTTGTGCAACGTTCACCTCTACCTTAATCAGTTCCGTGATATCTTCACCGAGGAGGGCCGAAAAGCCGTCAAAATTACGCATCTGGTGCCGGGAAAAGCCCCAGTTGTTCGGCACACGGGAGGCTTCCTACAGGTGAACGCCCAACAACAACAACAACAGTTTGCTGGTTCAGTTGGCGGAACAACAGCTGCTGTAGCGGCTGCTGCTGCCGCAACCCAACAACAAGCGGCGACAGGTCGCTGCGTGACACCCGCACAACAGCCCCCAACACCGGCGGTTGCTCCCATTCCTTCTCCCGGACCGCCGACGCCGTCACGTACGTCGACGCCCATCCTCGTGCAGAAGCTCAGCGTACCTCCCAGTGCTCAGGGAAGCTCTGCGTCTGCAGCCTCATTTCTATCTCCCTCTCCCACACCGTCAGCGTCGGCACCCGCACTTACGGGGCAACTGGGCAACACTGTTCAACTAAACACAAGCAAACCACAGGCCGTTGTGCAACTGGTAAAGAAGAATATACAAGGAACCGCACATAGCGGTAAGCCACAAGTGATACTCCAGGCTGGCGGGCAGCCTGTCGTAGTCAATGCGTCATCAATGAATATGACCTCGGCAGGCGGCGTACAGGGCCTTCAGAGCATACAGGTTCACCAGTTGGGCGAGATGAAGCCGCTCCAGGTTGGTGGCAAAGTTCTCCAGCAGATGACGGGGTCGCAGGGCTCGCAAATTGCATTACAGCTCACTCAGCCCGTCGCCGTGTCGATGGCTGGCAAGACCACTCAGATGTTTCAGGGCGGTACGGCCAAACAAATGCAATTGGTTACAGCTGGTGTGAAAGGTAGTGGCGGCCAGATGATCTCACACCATGCCACCGTTACGGGGGCAGGTCACGGCGTCGCACCGCAGGTTACCAAGGTGCAGCTAACAGCGTCTGGCACCACGATGAGTCCCCAGACAACGCAAAGCATTGCCGACCAAGTAGTCGCACAAATGAGGAATAAGGGAGCGACCGGCGGAGGAACAAAACAACGCAGGTCGTATTGCAAGCGGGTCAGGTGGCGAACGCAGGCCAGATCCAGAACATTGTCGAACAGA
>VDK00001288-6905_1 [663 - 1079] 
TTCTGTCTGATCTCAAGCTGTCATCAATTGTCAACAGAGTGGTTCCGCTCTTATCGTGCTTTCGAGGTCGTTGCTGTGCTCGGTTACAATAACTGGGGCAAAATGTTTTGTCGGCAATCCGTGACACATGTGTGGGTGTTATTGACGTTGGTCAGCCAGGCCATGGCCTGCGCTCCGGGTCGATCCGGCTACCAGCGCCGGGTACCCAGAAGACTCACCCCGCTCGTGGTCAAGCAATACGTCCCAAACACAGCGGAACAGAACGAGATCGCAGCTGGCCGCGCAAAAGGTGCGATTTCACGGACATCTATGGCGTTCCGCAAACTGGTGCCAAACTACAATACTGATATTCGCTTTCTGGACGACGAAGGAACGGGTGCAGACAGGATTATGACTCAGGTAAATTGCCCAAACACC
>VDK00001297-6893_1 [294 - 608] 
CGCAACCTGGTTTCTTTCAGTAGGCTTAGGTACGTTTTAAGCGAACGCCTTTCATACAATATTTTGATGTGTTTATGCGCGAACTGTTTACAGCTTGGCGAGCGCGGCTCCGGCCTACGGACTCGATCGGGTAAAATACAAACTTTTAGCGAAATCCAGCAACAATGTAAGGAGTCCGGTGAACTATTTGACGATCCGGAGTTTCCTTGTACAAATGAGTCCGTGTTCGGCTGCTCCGAACCGAAGCACCGCGTCCGATGGCTACGTCCCTCGGTAAAGACCAGAAATGCTCTCTCTGAAGTAAACTGTATTCGT
>VDK00001297-6893_3 [3042 - 3338] 
TTCTATTGGACGAATTGTGACACAATATATGTTTTGGATTTAGGCGCGTTCCATTTTCGGGTCTGGAAAGCCAATCGTTGGATCGATGTTTGTGTCGACGACAGACTTCCTACCCGTAACGGGGAACTTCTTTACATGAAGAGCCGCAGCGGTAACGAGTTCTGGAGTGCACTGCTAGAGAAGGCATATGCCAAAATACATGGAAGCTACGAAGCACTTTCGGGGGATCGGCGTGCGAGGCCATGGAGGATTTCACTGGTAAGTGTTTTTTGTATATTGAATATTGTAATATGTATT
>VDK00001297-6893_5 [4495 - 4818] 
ATTGTTGAAATTGAAAACAAATATGGACGAGGAAACCAGTGTTTTTCCCTTTATGTTATAGGTGGCATTACGGAACAGTACGATGTTCGCCAAGCACCTCACAATCTGTATATGATTATGCTGAAGGCTTACGAACGAAATGCTTTGATGTCGTGTTCCATCACGCCTGGAGAAAGACTTGAGGAGCGTTTAAGTAACGGGCTTGTCGCGGGACACGCGTATTCGATCACTTCCGTGAAACTCGTCTTCATCGAACGTCTTAAGGGTAATTATTTGGTACTTTGTTTCTCGGTATTTTGTGAACATTCCTCCTCCTGGAGATCT
>VDK00001297-6893_6 [5387 - 5707] 
TGTTCACGTGTAGCCTTTGTTTTCTCCATATATGCCAAAACTGGTGTAAAATTGCGATTCCAGTTTAGAATGGAATTATTAATTTTAGAAAAATTATTGCCATTTTATTATAGGATGTCCATGAAAGATTTCGAGCGTAACTTCCACTATTTGGAGTTATGCAATTTAGGCCCCGATGCTCTCACTGAAGAAATGCTGACGGACTCCTCTACCAAAAAATGGGAGGTAGCTGTCTATGAAGGGTCCTGGGTTGCAGGAGCCACTGCGGGAGGATGCCGCAATTACCTTGGTAAGGCTTCACATTCCATTTCCTTGTACGTT
>VDK00001300-6891_6 [2432 - 2082] (REVERSE SENSE) 
TTTTATTTTATCGTGATGGCCCCAAACCGCAAGATGAACGGCCTTTCGCTATCCGAACTTTGCTGTCTCTTCTGTTGTCCACCGCTTCCGGGGCGGATCGCATCAAAGTTGGCTTTTCTGCCACCAGAGACCACGTACTCGTTTGCACCGGATGAAAGCGGCTCCAAGTATGCACTGCAGCTAACTGAACGTGCCGAATGGCAGTACTCAGCCAGAGAAATGGAAGCCATAGAAGTGTTTATACAAGGTAAGCAGTCCAGATCAGATTTATTGAACACTGCAAGTCGAAACTCGATTGTTCGATTCGAGCTTAGTTATCACACAATTATATCATATTACATCTTTCCTTAT
>VDK00001301-6887_14 [1070 - 708] (REVERSE SENSE) 
GAAGCAGTGCCTGCTGATACAAGCATTAGATATCAGTTGTTTGTACCTTCAAACAGCTCTGTCATCATGGCCTCAAACGACATCTGGTACAGCGAGAAGTACTTCGACGAGATGTTTGAGTACCGACATGTCGTTCTGCCGAAAGAGATTGCCGCTCGAGTGCCTCGGACCCATCTCATGTCTGAGTCGGAATGGCGAAATATCGGTGTGCAGCAGAGTCACGGCTGGGTTCATTATATGATCCACGAACCGGAGCCACACATCTTGCTGTTCCGTCGGCCACTACCTCAAGGGAAAAACCGGCAAGCCAGGAAGAACAAGTTCGCAACGATATCGAGAGCTACTAAAACGACCGCCCGTAAT
>VDK00001316-6878_4 [4088 - 3810] (REVERSE SENSE) 
ATGCTGTTGCAGAATGGACGAACCCGTGGAGCGGTCTGTCGAGACGAGGCTAGCGGAGAATGTTTTGAAGTGCGCGCCAAGTGCGTTGTGAACGCAACAGGCCCATTTACTGACAACATCCGAATAATGGACGAGCCAAATGTTAAAAAAATCTGCCAGCCGAGGTATGTTTGGAATATAAAAGGCGTATTAGTCGAGTACGAAGGCTACGGTCGTAAAATTTGCTTTTTCAATCAGTCCTTTTCCATGCTAACTAGGCGAAGCCCCACGACACATTAT
>VDK00001316-6878_5 [3405 - 3073] (REVERSE SENSE) 
AGCCACTTTGAAAAACAGTTTAATGGGCAGTTTAAAGGCATCCCAATTCGAAATAACAGTTCTCGTGCCATTGAAAAGGTTTGCCTCGCTACTTATAACGTATATATAAAACCATTGCTTTTTTTGGCTATGTTTATCTTTTGCAGCTCGGGGGTGCACGTAGTCTTACCTTCGTACTACAGTCCTCAGAATATGGGTCTCCTTGATCCAGCGACCTCCGATGGCCGTGTAATCTTTTTCTTGCCCTGGCAAGGTCAAACGATTGCTGGTACCACAGACAAGCCCTGCGAACTGACTCACGAGTATGTATATTTTGCGATATTATTTGTATTT
>VDK00001316-6878_6 [2945 - 2670] (REVERSE SENSE) 
CAAAGTTCGCACATAAACTTACGTTGCATTGTTTCTTTAAATTTCAGCCCTGCGCCAACTGAAGACGACATCCAGTTTATTCTTAAAGAGATCCGCAACTACCTCTCGCCGGAGGTTCACGTCCGCCGAGGAGATGTTCTTTCGGCCTGGGCCGGCATCCGGCCTTTGGTTCTCGACCTGAGCAAGAAGGTAAAAGGACGCAAACAGGTCGGTTCTGTACTGGCAATTTGCTCTACGCGAATTTTTTTTCAATTTCTGGTACAACACGCACAAAAA
>VDK00001316-6878_8 [1174 - 785] (REVERSE SENSE) 
CTGCGATTCTTAACTCAGGTCCGATATGCCGTCTTAAAAGAATATGCCTATACCGCCGTCGATGTTATCGCACGTCGGCTGCGTCTCGCCTTCTTGCACGTTCAGGCGACCCAGGAGTGCCTGCCGCGTATCGTTGACATTATGGCTGAAGAGCTGAAGTGGGATAATAAGCGAAAGAAGGAAGAAATCGAAAAGGCCACCAAGTTCCTCAATACGCAGATGGGTGGCGCTGTTAACAAGGAATCAAAGGAACAACGATCAACAATGTCCTTCACAAAGAAGGAGATGGATGAGTACATCGCAAAGTTTATGAACATCGATCGTGACCGAAAGGGATACATCACAGTTATGGACCTCAAACGGTATGCCAATATTCCGGGAATATGCAAG
>VDK00001317-6878_6 [5900 - 5151] (REVERSE SENSE) 
GTTATGGCGAAGATGGGTATTGCCACCCTACAGTCATACAAAGGCGCGCAAATTTTCGAGATTGTTGGACTCGCTCAAGAAGTTGTTGACAAATGCTTTAAGAATAGCGCTTCCCGGATCAGCGGCTGTACGTTCCGCCATCTGGCTGATGACACGTTCGACCGATACTACCTTGAGTATACTGACAAACGATACGACTCACTTGTTCTTCGCAATCCTGGTCAGTATCATTGGCGTGCCGGTGGTGAAAGCCACGTAAATGATCCGCTTTCTGTGGCTAACTTACAGGAGGCAGGCAAGACAAACTCACATGAATCGTATGACAGGTTTGTCGAAAGCACAATGAAATCTGTTCGCCAGTGTACCCTTCGTGGCCAGTTTGACCTGGTGCCCGCCAAGAACCCAATAGATGTTTCTCTTGTGGAACCGGCTTCTGCGATCGTGCGCCGTTTCTGTACCGGTGCTATGTCATTTGGTTCGATTTCGATCGAGGCGCATACTACATTGGCCATTGCCATGAACCGAGTAGGCGGCAAATCAAATACAGGTGAAGGAGGTGAGAATGCTAATCGCTGGGCCCATCAAAAACCTGATGAGAACAAACGATCAGCCATCAAACAAGTCGCTTCCGGCCGATTTGGTGTGACAGCGTCCTATCTCGCTAACAGCGACGAACTTCAGATTAAGATGGCCCAAGGAGCAAAACCTGGAGAGGGTGGAGAACTTCCTGGATTTAAGGTAAGCTATCGT
>VDK00001317-6878_7 [4312 - 3965] (REVERSE SENSE) 
GTATCGAAAGAAATTGCAGCGACGCGTCATAGCATCCCGGGTGTGGGATTAATTTCCCCTCCACCTCACCATGATATTTACTCGATAGAAGATCTCGCTGAGCTAATCTATGACCTGAAATGTTCCAATCCCAAAGCGCGGATTTCTGTGAAACTCGTATCTGAAGATGGTGTTGGTGTTGTGGCCTCTGGCGTAGCGAAAGGTAAAGCTGAACACATTACTATATCGGGCCACGATGGAGGCACGGGCGCCTCAAGCTGGACCGGAATTAAAGGTGCTGGATTACCATGGGAACTCGGAATAGCTGAGACCCATCAGACGCTCGTTCAAAACGACCTCCGATCTCGG
>VDK00001317-6878_9 [3660 - 1798] (REVERSE SENSE) 
AGTAATACGTATGCACAAAGTTATATCTTGTCGTGTGTTTTGTATTTTAGTGTGGTGCTACAAGCCGATGGGCAGATTCGCACTGGGTTCGACGTTATGGTTGCTGCTATCCTAGGAGCTGATGAATTTGGCTTTTCAACAGCACCGCTCATCGTCTTGGGCTGTACAATGATGCGAAAGTGTCATCTAAACACATGCCCTGTGGGTATTGCCACACAGGACCCCGAGCTACGCAAGAAGTTTACTGGAAAGCCCGAGCACGTAGTGAATTACCTATTTTTGCTGGCGGAGGAGATTCGCAAGTACCTGGCTAAAATGGGGCTTACTTCACTTCAAGAAGCAATAGGTCGCACGGATCTTCTTAAAATATATGAAGGCGTAGACCGCAACCCTCGTGGGTCGTACTTAGATCTTTCACCAATTCTGCTTAGTGCGCTGAGCATGCGACCTGGCACAAATATCAAAGGAGGGTCAATCAGACAGGACTTCGAGCTTGGCAAGCGCATGGACAATCTCCTCATAAAGCAAACTCAAGCAGTCATTGATGGTCGATCAAAGGAGGCCACAATTCACATGGATATTACTAATGAGGATCGGGCCTTTGCGACCACTTTGTCCTACCATATTGCTGCCAAGTACGATGACGCTGGTCTGCCCGATGGTTCGAAGATTAACATCTTCCTTAAGGGTTCAGCCGGTCAATCCTTCTGTGCGTTCCTCTGTCGGGGTGTGTATGTCACTTTGGAAGGAGATGCCAACGATTATGTTGGAAAGGGTCTCTCTGGTGGCGAATTAACTATTGTTCCACCTAGTAATGTTCAAGAGCAATTCCGCAGCGAGGAAAATGTCATCGCAGGCAACGTTTGCCTGTATGGGGCTACGGCAGGTAAGGCCTTCTTCCGTGGAGGTGCTGCCGAACGTTTCGCTGTACGAAACTCTGGTGCGACCGCTGTGATTGAGTTCATCGGCGACCACGGCTGTGAGTACATGACTGGTGGACATGTCATGGTGCTCGGCCTTACGGGACGAAATTTTGCCGCAGGTATGTCCGGTGGTATCGCCTACATACTAGATGTAGATGGCAAGTTTCATACACGATGCAACACTGAAATGTGTGACCTTCTCCCGGTTGACACAGATGAAGATATGACGTTTGTCAAAAACTTTATGCAGGAATTCATTGATAAAACTGGCTCAGAAGTGGCAAAGACGCTACTTTCCCAATGGCCCATATCAGCTGAGAAGTTCGTAAAGGTATTTCCACACGAGTATCAGCGCGCTCTGAAACAAATGGCTGAGGAAGCTCAATCCATGAAAAAAGTCGAACAGGCACCTGCGATCAAAGATATTGAAGATGTGGCTGGAAAGCTGGACAAAATACGGGGATTCATGAAATACACGCGTGAAACACACCCCTACCGAAATGCTGAAGTCCGCATGAATGATTACAAGGAAATCTATAATTATAGTCACGTACGCAATAGCCTGAAAACACAAGCTGCACGTTGCATGGAATGTGGCGTACCGTTTTGTCAATCTTCCCATGGTTGTCCATTGGGTAACATCATTCCTAAATGGAATGACCTTGTCTTCCAAGGAAATTGGCAGGAAGCCCTCAATCAGCTTCTTCAGACCAACAACTTCCCTGAATTCACCGGCCGCGTGTGCCCCGCACCCTGCGAGGGGGCATGTGTCTTGGGAATTAATGAGCCACCAGTCACAATCAAGAATATAGAGTGTGCAATTATCGATAAAGGATTCGAGATGGGATGGATGGTGCCGCATCTGCCGCCGGTACGTTCAGGCAAAGGTGGCAATTATCGGGTCTGGTCCCTCCGGTTTGGCGGCAGCTGCACAACTCAA
>VDK00001317-6878_10 [1767 - 1204] (REVERSE SENSE) 
GAGAAATACCCGTGTAGGTGGTCTGCTACGATACGGTATTCCAACCATGAAACTGGGAAGGATATAGTTGACAGACGAGTAAAGCTAATGGAAGACGAGGGAATCAAGTTTGCTTGTAACAAGGATATCGGTAAAGATATTAGCGGTATAGAGTTAATGTCTCAAAATGATGCCATCGTCATTACAACGGGGTCGACCTCGCCTAGGGATTTGGTTATTCCAGGTAGGCAACTAGAGGGCATCCACTATGCTATGAGCTTCCTTGAGAAATCGCAAAAACAACTGGCGGGAGACGATCTGCCAATTATTGACGCTAAGAATAAGAATGTGATTGTGATTGGAGGAGGTGACACCGGAGTGGATTGTATTGCCACCTCGCTACGTCAGCAGGCGAAGAGTATCATCACGTTCGAGATTCTGCCACAACCGCCTGACAACCGTGCGGACAATAACCCATGGCCTCAGTGGCCTCGCATCATGCGCGTTGATTACGGCCACGAGGAAGTGCGACTGAGGTACGGAAAGGATCCCAGACATTTCTCCATCCTATCGAAGGTACGCGCG
>VDK00001317-6878_11 [969 - 646] (REVERSE SENSE) 
TTGCAAAATATTTTTCAGGAGTTCATCGATGACGGCAAAGGCAACGTAGCAGGAATCCGCACAGTCAATGTGAACTGGGCTAAGAACGAAATGGGTCGATGGATGATGACCGAAGAAGTAGGATCCGAACAAGAGTTCAAAGCTGATCTTGTACTGTTGGCCATGGGATTTCTAGGACCCGAAAAGTATCTGATTGAACAACTAGGACTTGCTCAAGATCCGCGTTCCAATATTGACACCAAAGGCAAATTTGCTACTTCGATACCGAAAGTATTCGCAGCTGGAGGTATGTTGAGTATACGAACGAACTTATTTCTAAGCGAA
>VDK00001317-6878_12 [521 - 162] (REVERSE SENSE) 
TGCTTGTTGAGGACTTATTTTGGTGGTACAAACGGTCCATATATGTCTTTGTGTTTTACAGACTGCCGTCGAGGTCAATCGCTAGTCGTTCATGCCATCAATGAAGGTCGCCAATGCGCTCGTGAGGTTGACCAATTTCTCAATGCGGGTGTGTCAACCCTGTCAGGACCTGGTGGTGTTTTATTCGGTAGGAGAGACCTTCTAGCGTTTCGTTTCATTTCTGTTAGCATGAAGTTTGAAAAGATGCTGAATCCGCAAGATTGTGCGAAGGGTTGTTTTGGGTATTGTAAAATGTACACATACGATGATTTCGAAATAATCACTGCTTCCGCTCTCAGTCGCTCAGCTAGAGAACAATAT
>VDK00001324-6870_4 [6194 - 5172] (REVERSE SENSE) 
CTAAGACATAGTCGGTTGTTTCGCTTACTCTGTCAGGTAAATAAGAAAGCGCTCGAAGCATTGTCGGATTCTGCGTATACAGCTGCTTTGCTCATTCCAAATACGCCAGTTATGATAAATTGGCATCGTTTGGGTTGCCATTTTTCGCGGATCAATGAACAGTGGCTAATCGATGCCGGGGTGATACTCAATATGAAGCTCAAACTGAGTCCGCAATCGCGAGTTCCTGCTTTGGGAGCCATTACGAGGCTCGATGTGTCGGCGAATGAGCTTATTGAGCTTCCTGAGTGTGTATTCTCGGTGATGCCATCCCTGAAAGTGCTCACAGCATCACAGAACAAGATCGCAGCACTGCCGGCAAGCTTCACTACAACGCACTGCAATATCGAAGAAATACACCTTCAGGACAATCGTATTGAAGAGATTCCGACAGTATTCTTTCGACTTCTGCAGCTGCAGCTGATGGACATTTCAAACAATAAGATCCAGCAAGTCCCGTCCGATATGTGGCATGCGCCACGGCTTAAAGATCTCAATTTGTCGATGAATCTACTCCGTGACTTACCTGGCGCATCAGGGTATCAACAGGAGCCGGTAATGACGTTCGAAGAACAGGGTCTACAAAGTAAAAACGCAAAGAAAAAGGATCCGTGCGAACCTCAGATGCTGAAGCATCACACCAGATGGCGCGAGTCACTCCAGTTGGTCGAGAGTCATCCGGAAGAGAGTATTACAAACCGAGCTTTGCAATCACTAAATTTATCGCACAACGCTTTTGAATGGGTACCAGCTGTTTTGGCGTGCAATGCGCCCCAATTGGCTAGGCTGAGCTTGGCGTACAACAAGCTGATCTATGTTGGGCCGCTTAATTGCTATCCTGCCCAGATTCGGCACCTTGACTTAAGCTGCAACCAAATCGGCGAGTGGCTTATTGCACCGGGTAGCCCGCATGTCGAGCCTTGCTCGGTTGCAAACAAAGAAAACTCAGGTGAGTGTGTTGATGACGATAATGTATTGGGAAAT
>VDK00001324-6870_6 [4469 - 3969] (REVERSE SENSE) 
CCATTTAACTGGTTTGTGCGAAGGCCTTATTCGAATAAAATGAAAACTGAGGATTGTGTTCCTTTGTTCGTTTGGTTGTGTCACATTCGTGCAGCGGCACCTGGTAACAAACATCGCTGTATTCACAGAGCACACAATCGTTTAGAATCGTTGCGGACCCTTCTATTGGGCAACAACCGCTTGACCCAGGTCGTAATAGCCTCGGTGGAGAAAGTCGACGAAAGGCTTCTATTTCCAAATTTGTCTATGCTCGACATGGCCAACAATTCTGTCAGTTCAATACCAGCTCAGATTGCGGAACTGCAGGGCACTCTTTCTGTACTAAATCTAAGCGGGAATTCAGGTATTGTGCATCTTCCACCAGAATTGGGTTTACTAAACAAGCTATGGAACCTCAATCTACGAGGCTGTAGTTTACAGGAGCCTCTTCGAACAATGATTGAATCAAGAAAGTATAAGACAATGGACATTGTTGGCTACTTAAAATCCATCCTAGAAGAG
>VDK00001324-6870_7 [3723 - 2860] (REVERSE SENSE) 
CATGTGCACACCTCAGGTCATCTGGTTAGTTTGACTGTGTTAATAATCCTTTGCAGTGCTCGACCTTATGCCCGAATGAAGCTAATGGTTGTGGGCACGCACGGCATTGGCAAGATATCTTTACTCGAGGCTTTACGGGGTGAAGGTTCTGGAAAAACAAAGGCACCCGAGCACTGGGCGAAGCGGATGGGCAATAAAAATATGAATTTTAAAAACGTAAAAGGCGTTTCGCTATCCACGGTGGGTGTGGACGTTGGTGATTGGGTGTTTGAGAAGAAACCAGGGCGCGGGCCTGTGCTTTTTCGAACCTGGGATTTTGGCGGCCAGAGAGAGTACTATTCCACACATCAGTATTTCCTTTCAAAGCGGTCATTATACCTCGTCGTTTGGTCGATGTTAGAAGGTGAGCGGGGTGTGAGGAGTCTCCATCAGTGGCTCGTTAATATTCAGGCGAGAGCGCCGAATTCCCCAGTGATTATAGTAGCTACCCATCATGACCTTGTGCAAGAAAAATATCCATCGACGTACAGTGAAGACCTGCAGCAGATGGTGCGCGATAGGTTTCTGCAGACTGTGGACGCTGATAAGCGTGGTCTTCCACGAATTCTGGACTCGATTGAGGTGTCTTGCAAGACGAAACACAATATTCGTCGTTTAGCAGAACTCATCTATGACACAGCGTACGATCTGCGTTGTACTGGTAGCAAGGAACGACTTTTAGAACAGAGAATTCCAGCGAGCTATTTAGCTTTAGAGGATATTGTCCACCATCTTGCCGTTGAACGACGAACAAAAGGGAAAGACCCGGTGTTGAAGAGCGAAGAATACGTGAAGATTGTTGGTGAGGAGATGAAAAAACGTTTT
>VDK00001324-6870_9 [2870 - 1917] (REVERSE SENSE) 
AAAAACGTTTTTAACATGGCATTCCGTGATAAGAGCGAGCTTAACCAGGCCACAATGTTTCTTCACGAGAGCGGTGTGCTGTTGCATTACGAGGATGCCACTCTCCGCGACCTGTATTTTATTGATCCCCAGTGGCTCTGTGATATGCTCGCCCACGTAGTGACGATTCGCGAGGTAAATCCGTTTGCTCGCCAGGGTATCATGCGCGTTGAAGACCTCAAGATTGTGTTCAAGGCATCAACGTGTGCGCCTGCCGACCCAGAATCGTACATTTTAAGTTTACTAAACAAATTCGAAGTTGCTCTGACATGGGACGGCCGCAACCTTCTCATACCATCTCTTTTACCTACAGAAGATCAAATGCGCGCCGGGGCAGACATCAAGGTACCAGCGCGTTCCCGAACGTGGGTGCCCCGTGGGCCGAAAAATAATTCGAGCAATGACCTCTCGCGTGCTGGTAGTGTAACGTCTGTGCAGTCTGAACCAAGCCAAGGAACTCCTTTACGTCGGACGCCTCAACCTGATGCGATCCAGGATATCGACAGAGAGATTCGACGCGTCATAGTTCTGTCGTATTTACCGTCTGGGTTTTGGCCACGGTTAATGACCCGTATACTGGCGGACGACTTAATTATGGAAGCTTTGCGGTCATACTACGTGACACCGCCAGATTGTCCGCCGCTTCCTCCAGAAGTTCGGAGATCGGCCGAGTGGATTTGCTGGCAAAGTGGCCTAGAGTTGCACTATGCAGGCGTTACAATCTTGAGAATCTCCGAGGTCCTTTCACATTTACCGACGTACCCAGACTATTTTGATTCAAAGATTTTGGTCAAGTGCGAGCAGCACTGGGAAACCATTGACGTGAATACGTATACAATTCTTGATGTGAAGTTGCCACGATATTCAATTAAGCTAGAAGTTCCATTGGCTGTAGAGGTTACGGAAAACAAAAAC
>VDK00001324-6870_10 [1634 - 1263] (REVERSE SENSE) 
ATATGCCTTCGTAGACCTAGCGATGAGGCGGTGACCCAGCTACTATCTTTAGCAGTCGAGCGAATCGATACGTTACTTGAAGATTGGTATCCGACACTCGGTACCCGGTTCGTACACACTTCGGAAGGACGTTTTCTTGTCACTCGACTCGTTCCCTGTAGCCAGTGTGTCCGTCAGGCCCATGAAGTAGCGACCTGGCGGCCGTCGACAAGACATCTACAGCCGCCTGTCAACAACCCCCCGCATAACTACCAAAGCGAAAGTGGAGATTCTGGTAAGAGAGCTCTGTGTGCATCAATGACACCGTATGCTAGTGGAACCGTATTATCGACCACCTATGTTCACAGAGTCATTAATAAATTGTTACGGCGC
>VDK00001325-6869_5 [4350 - 4048] (REVERSE SENSE) 
GCTGATTTCAATTCGACCCTTTCCTCGTTTACCATTCACTTATTACATGCAATTGCTGTTGTTTTGAGGCGGCTGCAGGTCATCATGCACCAGTTTCTTCGAGCCATTAAATATCTGCACGTCCGAAACATTGCTCACCGGGATCTGAAGCCGTCGAACGTGCTCGTCAATGTTGAAACGGGCCGAGTAAAATTGTGCGATTTCGGTTCTGCCAAAAAGCTCAACTCCAACGAGACGCATATCGCCTACATATGTACGAGGCACTATAGGTATCGAGGAAGAAGGAGTATAACCAACGCTTTT
>VDK00001334-6859_2 [2131 - 3357] 
GAAGCAACAGCCATGGAAGTCGGATTTCTCTTAGATATTGGCAAAAGCCTTCTGGCGCAGGCTGCTGAGAATGCATCTGAACCGGATTCCGCCCCTGAAAAATCGAAGTATCAGGCAACAACCGGAGGGATGGTGACAGCATATGCTAGCATTCTAATTATGTCGATTTTACCAATCATCTTCGGAAGTTTCAAGTCCGCTCAAAATCAGAAGTCGTCGAAGGAGTCCGGTGAACAAACCGAAACTATGTCAACTAAGGATGCAATGATGTTTCCCCTAGTCGCTTCGGGTGCATTGTTCGGCCTGTATGTGATATTTAAGATTTTCGGTACCCAACACGTCAATATGCTATTGACATTTTATTTCTTTTTGATCGGAGTTCTAGCGTTGGCACATGTAACAGCACCAATCTTGCGTCACGTCATCAACGAAAAACTCGTTCGCAACGAGGAGTACCATCTCCATATGCAACGTCTGAAGGCAAAGGATACAGTGTTCGAATTGGCATTCGATCACTTCGACCTAATGGCGTTAGCGTTTGCGTGTGGCCTGGGGGTTTGGTACCTGCTCAAGAAACACTGGATTGCCAACAACGTTTTCGGGCTTGCCTTCGCTCATAACGGCATTGAGCTTCTGCAGCTCAACTCGGTGGCTACCGGCTGCATTCTCCTTGGAGGATTGTTCGTCTATGATGTGTTCTGGGTTTTTGGTACCGACGTCATGGTGACCGTCGCCAAAAGCTTTGAAGCCCCAATCAAATTGCTGTTCCCACAGGATTTCCTTGAAGTGGGAGTGTGGGGATCGCACCATGCAATGCTTGGCCTAGGTGATATAGTCATTCCTGGCATATTTATCGCTTTGTTGCTTCGCTATGACCTGAACAAAGGTTCTGGCTCGAAACTTTATTTTATAGTAGCATTCATTTCGTACGTGATTGGCCTACTCATCACCGTCATCGTCATGACCGTTTTCAAGCATGCCCAACCCGCGCTGCTCTACCTAGTCCCACTGTGCGTTGGCATACCCCTATTTACTGCTTTTGTAAAGGGTGAAATTAAGGAGCTTTTCCTGTACCGCGACAATCCCGACGAGGAGACGGCCGCTGTTGTGCAGCCTTCTCAGGATCAGAAAACGGTCATTGCCGGAAAGGAATCGAGTACAAAGAACAACTCTACCGATGGAGAAAAGAACGGAGTCGCCACTCGTTCGAAAGCGAAAAAGGACAAT
>VDK00001338-6857_8 [3281 - 2895] (REVERSE SENSE) 
TTAAGCGGGCGTTGCGCAAATAATCCCTACTATCATCCTGTACTTCCGTGGGTGACGGACTTCTCGTCCCCTGAAGGAGCCAACTTTCGCGATCTGTCCAAATCTAAGTTTCGCCTTACCAGAGGCGATCGGCAGTTAGATGTAACTTACGAAAGCGCTCTGAGCCTTGCGCAACAAAGCATGGAGGTAGGAGGGACGATGCAACAGGTGGACCGCGCTCTTCGGGTACCTCATCACATTTCCGAAATTCTTTCGGATATAACATATTACGTTTATAAGGTGAGTATTTCAACAGCTTTAGCAAATAATTTTTCTTTTTGTAATAACATATCTATAAGACTCTGTTTGCTTTGTTATGCTGTGCTTTTGAAGGCATATTTATCTTTT
>VDK00001338-6857_9 [2583 - 2257] (REVERSE SENSE) 
TTGCTATGTGATACTGATCAGGCTCGTCGCTTCAGCAGAGAGGTCTTGTGCACCCATGTCCGTCAGAAATGGGTGCCAGCCGAATATCCCGCTTCGATACAACGACTGCAAGAGTGGTCGCCCAATGAAAGCATTCCAGAGTTTTTTACTGATCCATCTATATTTCGATCGGTTCATTCGGATCTGCCAGATCTCGAGATTCCATCATGGGCGGAAAGCCCAGAAGACTTCACTGTCAAGCACATGAATATTCTACAGAGTCAATACGTGGCTGAACACTTACATCATTGGATCGATATTACATTTGGTTATAAGGTTAGTAGCCCC
>VDK00001338-6857_10 [2056 - 1772] (REVERSE SENSE) 
CTTCAAACTTTTATTTCCGGTAGACACCATTATATAGGGTTAGTATTGATAGTAGTTGTTTTATCATGTGCTTTCCAGTTAACGGGAGCCGCTGCAATTAAGGCGAAGAACGTAAGCCTTCCATTAGTGGATAATCATACATTTCTTCTAGCTGGAGGTGTTAGTCAACTGTTTACATTGCCGCACCCCCCGCGAAAAAGAGCAAGTGCTAACAGACCACCAAAGGTAAAACACCTGGATTTAAGTGTTTCTAATTATGTAGGAAACGTATTCGAAGCTAATAAA
>VDK00001341-6856_7 [591 - 199] (REVERSE SENSE) 
CTTTACGATTTATCCGTTTTGACGAACGTAATTTTATTTAGGATGAGCTATGTATACTATGGGTTCGGCGTTAAGGACGAACTAGACTGGATAGCCCCCGAAGGCCTGATCAAGGCGATTCCGCGTTTCCTAAAGCCATGGTCGAATCGTCTGGAAAATCGTCGCTTCCTGTTTGGCGACGAAATCTCGTACGTGGACTTCCTTCTATTCGAAATACTCGATATCTTCCAAATTTTAGACGCTGGGGTGATTGATACGCCGGAAACAAAATCGCTTCGTACATACTACAATCACGTACGCGCTCTCCCTAAGCTGAAGGCGTATCTCGAGTCGGAACGACACATCAGTTGGCCAGTGTTTGGGCCCAGCGCAGAAGTTTGGGGACATATAAAA
>VDK00001346-6853_9 [1701 - 676] (REVERSE SENSE) 
ATGCTGATGGGTTACTCAAGTCAGCAATTCCCGCAGGAGATGCTACGCTTCACTGTAACAAACCTGCACGCGCAAAACCTCAAACGGAGTCTGTTCTTCAGTCCCGATCCGTACGTCAAGATGAGCGTACAGCCGGGCCCTGGAGAGGGCGTTCTACTCTTACCACATCATGGGCAAGTATTACGCACCGCCGCTGCCGAAAGCACAGTGAATCCTCGTTGGACGCGACTCCAATTCGAGTTTATCGCCTATCCGTCCGACGTGCTCGAATTCGAGATCAAGGACAAATTTTCGCGGCCCCGGCCGCTTATGAGCCGTTTCCTCGGAAAGTTGCGTGTTTCCATACAGGAGTTGGTTGCGCAGTGTGGCGCAAATCACGTCGCCGAGCTCAGCTACCCGTTGCTAAGTCGTAACCCTAGCGACCAGCCGATTAGTGGTAACCTTCTATTCAGCTTCTTCCTTGAAACAGTGGGTGCCGTCGACCCGTGGTTACACATCCGACAGGTACATAATCCTGTATTGGCCGAAGCCAGTCAGAGTTGCAGTACAGGGGGATCTCTTTCAACGACGAGTTCGAGTACGTCACTGAGCGGACACAACAATCCACCGCCCCCACCAGCACCAGAATCCCCGCCAAAGAGAAGTACATCGCTAGCACATCGCCAGCAACAACAGCCGCTTAGGCGGGGGATTAGTCAAACGCAAAGTTCCGAGAATAGAATTGGCGGAGATGCTGTTTCGACAATGACGACGGCATCGACAGCGGCTGATTTGGCAGTGGTCACAGCAACGGCGACGAAAGCGGCCACTTCTAGTCCGTGCGGACTTTCCGAAGAGGCTGAAGATGATGAGACTAGCAGCAACAGCATTGAAGGAAGTGGTGCGTCAGAAGAAGGCAGCAGTGAGGTAACTGACAGGATAGGAACCGACGAAGCAACTGGAACGTGTGCTAGACCTGCCGAAGATGACCCACACCCACCACCACTTCCACCCAAGCAAAAAAACGTTCACAAGCCGTTGGAAAGG
>VDK00001348-6851_2 [3681 - 4007] 
CAGCAGTATTCAATTCAGAACAAGTATCTATTTTTTTGTCCTGTGTTTTCAGGTGTTGACCTTTCGGGACGCACTGTCATAGTTGTATCTGCCTGTCGTTTACCGCCTTCCGACGTAATCAGCCATGCTAAGCTGTTGCGGTACCTCCAGCACACTTTGGATCAATTTGTCGAAACAGATTATGTCTTAGTCTACTTTCATCATGGGCTCAATTCTAAAACAAACCGACGCTATCCTGGCTCTGGACGGCTTTCCGTACGTTTGACCGCAAGTACAAGAAGAACCTTAAAAATATGTATCTTGTACATCCAACTACGTTCATCAAGG
>VDK00001348-6851_3 [3899 - 4573] 
AACAAACCGACGCTATCCTGGCTCTGGACGGCTTTCCGTACGTTTGACCGCAAGTACAAGAAGAACCTTAAAAATATGTATCTTGTACATCCAACTACGTTCATCAAGGTGATTTATCAGCTATTCAAGCCGTACATTTCGACGAAATTCGGCCGAAAGATTGTCTACGTAAACCGGCTATCCGAGCTGAAGACTCATCTCCGTCACTTTGACCAGATTCAGATTCCTGAAGCGGTCGCCGAGCATGACGCTCAAGTTAAGGAACGAGAGGGCAAGAGTTGGTTCCGTATACCGACCAGTGCATCGATGAGCTCAATTAGCGGCAGTGCTCGTGGTTACAAAGAAACACAGCAATTCGGTGTACCCCTAGAAATTTTATGCCCACGAAGTCCAAATGGTATTCCTCCTGTTCTCAAAACGTGCATTCAATACCTCACTTGCGAAACGGCGCTGGAAAGCGAGGGTTTGTTCCGGCGGTCAGCGAATGGTACGACACTTAAGGCCGTACAAAGCCTGTTCGACGAAGGCAAGATCGTTGAACTATCGCAGTTCTCGGATAGCTATCATCTAGCAGCTGCAACTTTAAAATCGTTTCTGCGGAACCTACCCGAACCTTTGCTCACGTTCTCAAACTATGGTGATGTAATTACATTCCAGGTGAGCTCTTTAAAGTAC
>VDK00001349-6850_1 [2269 - 2814] 
GCTTGCTACAGCCAATGCTCAGATGGATCAGTCAAACGATACAAAGCTCTGAGAAATACCTGCGATCAGACCAAGGTCGTTACTATTTTTGCAGCTAGAAACATTAATTTCACAGTTCATCCAGTTTCCACGAACATACACGTTCGTCTAGCTGAGCAAAAAATGCTTAGGCTGCCAGCAGCCGGTGCACTTGCAGGTTTTGATAAAGTCGTTGCTGGGGCTTTGCTAGTGTCCATCAGTCGAACCCTTCCTCAAATCACAGGCGTTTCGACCACGCGTCTGATTTCATCGGATGGTTTAGGCAATGGCGCCGGCCGAGGGGGCGGCTCAGGTGGCGCGATTCGTGAGGCGGGCGGAGCGTTCGGCAAACGTGAGGCTGCTCATGAGGAGCAATATTTTAGGAAAAAACAGGCCGAACAACTGAGCCAGTTGCACGATCACATTCAAGACGAGATTCGCGAACTTTGGAAGCAAGTACGATGTCACGAGGAAGCGGTCAAACGGCTTCAGATGAAAATCAACTCGCTCAGGAAGACCAGCACCAGA
>VDK00001355-6847_3 [4575 - 4306] (REVERSE SENSE) 
AGTAGAAAAGGGACCCCCAGATACAGAGGGGATGTCAGGTTGATATCTAGGTATGGAACGTTCGTCACAATTAGCAACGTATGTTACTGTTTGTTTGCATGTGTAGGAGTGAAAACAAATATTATTTTTCGTGTTCTGTTACTTTTAGAGGGGTTCGTTACGTGCGATTCAACCAAACTTTCGCCTGGAGAAAGCCTCTACGTGGCCCTCGTTGGAAGGTTTCGCTACGGTCGGGAGGAAGATGAAGTTCTTGGCATGTCACTCTGCAGG
>VDK00001358-6838_6 [2254 - 1982] (REVERSE SENSE) 
CAGTCGATCGAGGATTTAGGTCTGACCATGGACTCAAATTTGGAACATTCAATAATAAAGAGTGCAATATCGGGAGCCTTTTGTGGAGCAATCAGCGCCTTTATCGCATCGCCATTTTTTATGGTGAAGAATTACCAGATGATTCGAAGTGGCAGCCAGATTCGCGTTGCTCATCAGCGACAGTATACGGTATTTTTAGAGCTTTTTCGATACAAAACAAGCTTTGTCGTGGTAACATATGTATATAGATTACAGTTGTGTAGTACTGCGTTA
>VDK00001358-6838_7 [1898 - 1629] (REVERSE SENSE) 
AAAAGAAAAAATGATGGTTTGTTGCAGAGCATGCTACATGCATTCTATGACATCTATCGAAGTTACCGTCTAAGCACAGGTCTCTGGAGAGCTACTGGATCAAATGTTCTTCGCGTTGGAGTGGGGTCATCAGTTCAACTCTCTTCTTTCGTTGGAATTAAGAATGTGCTCAATCTCTCCGTTGATTACAATGAAAGGTATCAAATATACTTATGCTTCATTTTTCGATTGCAAGTAACTTTGACACCATATTACATTGTGAAAAACGAT
>VDK00001364-6832_3 [976 - 3018] 
GATCTCATAAGCGACAACCCAAATAAACTCAGGATAAGTGTTGATTGGTCACCAATTTTTGGTGATCCGTTTGCTCATCGCGGATATTGTCTACTTTATACAGACATGTCAACTTCACCTGGATCGCGACCTCCTGCGAAACCGCGGCCACTCATGCGAAAACGAAGCCTGGGTGTGGTTCCATCGGGGTCAGATTCTTCCTCAGATTCGTCGCTCGATTGCCCGATTTGTTATAGCCTGATTCAGGATGCATATATGACAAAGTGTGGTCACTCGTTCTGCCACGACTGCATTAAACGCTGTCTCGAAAAGCGCCCGTTGTGCCCTCTGTGTTCGTGTGATTTGATCGATAACGATGGAAAGGAGCAGATCTTCCCCAATCGGTCACTCAATGAGCTGGCAGTTCGGGCGATGAAAAGCGAGAAAAAGCCACGATTGGGCGGGCCTGAGCTGGGTAATCGAATTCTCGAGATACTTGCCACTGAAAAGGATGTGAGCGTCAGCGACGTTGACCAAGCGCTTAGTGTGCTACAAATGAGAAAACGCCAAATGGAAGCTACCTCACGAGAGGTACAGTTAACTCTGCTGCGCGAATTTCTCGACCACTCATATAAAGTGAAGCATGATGAGCTCAATCGTATTAAAACTGATATTGCCTTGCTGGAACAGGATCTCTCATTTCTCAATACGTTCGACAAGAACGCTGTCGACTGGAGACTCGCAGATGTCGGCCCTCCTCACTCGATCCCGACGACGTCAATTAAAGCATTGCTACCGGCAGGTCGCATCGCAGAGTCGACCGACGATGGTCCTGGTACTAGCATTCAATCAGTTTTATCACAGCGGCGCTTCAGAATGCATGCACATTTCCAGTGTCTGGAAGACTGCTACTTTTCGGCACGGCAAGTACCCCGTGATGAAGGTTCCGCCTCACCCGAACCACAACAGCCGGTCGACGCATCAAATACTGTCGACATGCCGGTACCGGCTCGAAGACTGCGTCCACCCCGCGGACTCGAGCGATTTGCCGAAAGCCTAACCAAGTTCACGCGTTACTCACAACTGCGTTCATTAAGCACGTTGAACTACGCCTCGGATCTACTCAATAGTACAAGTATTGTGTCGAGTATTGAATTCGACAAAGATAACGAGTACTTTGCTATAGCGGGTGTTACCAAGCGAATAAAAATGTTTGAGTATTCAAGGGTGATACGCAACGATGTCGACATGCACTATCCCATCAACGAGATGATGTGTAGCTCAAAAATCAGCTGTATATCGTGGTCTAGTTACCACAAAAGTATGCTGGCTTGTAGTGACTATGAGGGGACAGTAACACTGTGGGACGCCTACCGAACGCAGAAGATCAAAACGTTCCAGGAGCATGAAAAGCGATGTTGGTCCGTTGACTTCAACAAGGTCGACACGAAGCTTTTAGCATCAGGTTCCGACGATACGAAAGTGAAGCTATGGGCAATCAATCAGGAGCACTCCGTAACATCAATCGAGGCTAAAGCGAATGTGTGCTGTGTACGATTTAATCCGGATTCTATGTACCACCTAGCGATGGGTTCAGCCGATCATTGCGTACACTACTATGATCTCAGAAATTGTAAGACCTCGTTGGGTGTCTTCAAGGGACACAAGAAGGCTGTATCTTACGTGAAGTTCCTAAATGCCAAGGAGCTGGTTTCAGCGTCAACTGACAGTCAACTGAAGCTATGGAAAACTGACGATCCAGAATGTCTTCGCTCGTTTACAGGACATGTAAACGAAAAGAACTTCGTAGGCTTAGCTACAGACGGTGATTACATCGCGTGTGGTAGCGAGAACAACTCACTGTATATTTACTACAAAGGTTTATCAACGCAGATCCAGACGTGGTCGTTCCGGACGGCAGGCGGCGCTCGAGAAGACGGCACGGTTCCTGTGGCGGCTGCTGGTGAAACTAATGAATTCGTATCAGCCGTATGCTGGATGTCTGGGAGTACCGTTGTTGTTGCAGCCAACTCACAAGGAACCATTAAGCTACTAGAACTCATT
>VDK00001364-6832_8 [6017 - 6601] 
GTGACAATGACAAACGTAAACTCGTGGAAGCTTTGTGCACAGCTTGAGCCTTTAAAACCTGCTTTAAAACAGCTGGAGGGCAAATTCGTCGCTCATCTCTTTGCCAGTGGACTCTCGGCGAATCTTCGATATCTCCTGCTGGCGGCTGTAGTTCGCCAACGTCCTCTTCTGGGCCGCGCGTCGCTAACAGCAGTTGCGTCCCTGGCTTTACGACCTTTGGTCGACGCCAGTTCAACATTGGCAAATGCAGAAACTGGTGCTGGTGGTTCAAACCCGAACGTGGAAGAGGCGACAAATCTACTAATCATGCATTTCTTGTCTGTGCCTGCCGTTGTGCATCAGTTACGCTCAATTGCGCCGGATAGCCTTGTACTGTTACGTCAATATGATGTATTAGGTCGATCTGTCGTGTTACTAAGGAATACTCAGAAACTACGCATTATGTTCAATGCCCTTGAGGCAAGTTTTGCTTTGTGTTTGTTTGCGAATCTGGTTGATTTAGCTCAGCAAATGGCGTTAGAAGAACCGACGAGACTCGAATCGATGGCCGAAGGTTTCATCGCAGTCGCCACTACGGTGAATACT
>VDK00001368-6827_8 [656 - 3] (REVERSE SENSE) 
CAGCAAATGAATAACAGTGAGGCCGTTCAGTTCTTTTTAACGACACCGAAGGCGGGCCCGGGAATGAGGGCTTTCCTTGTGTTTGACCCTATGAACGACCTAGTGTTCAACTTGGCTGACGACAAGTTTTACAAGCACGTGGCTGCGGTGGCGATGTGCAACGGGTTCATTGACTCGCCAAAAGAAAAGGTCAGTACGGATATTCTTGTACATCTGTTTGCGCCTTTACTTACGTCGCAGAAAATCTACAAAACACAACTGAACAATCCGTGCGCTTGCATCCAATGCGACAACGAAACCCTGATCTTGTTCACTGAATATCTGGGCTACACTGCCATCTACATCTGCAATTCGCGTGAAGGCCGTCAGGGCACGGAAAAGCGGCGTGTTAACACCCTTCTCCAATGCGTATGGCATCTCTACGCATGTGCACTACCTCAATTGAGGACGCATTTTCGGTTCGACAAGCCACGTGCACAGCTGCTCAAAAACATGATGAAAGCGTATGACGAACTTAAACGAAGCTCGATCCCGTGGTTGGTTGAAGCCCATAGTTATTATCCGTATTCGAGGGAGAACCAGAAGCTTCTTGAGGAGATTCTTGCGTCGGCTCGTCATAAGACGAAAAATGCTCCGTTGACGTTTAGTCATGCG
>VDK00001370-6825_9 [3804 - 3352] (REVERSE SENSE) 
TATCTGGCTAATATACCGTTCCGCTGTTACAGTTTAATAAAGCGTTTTTCCATTTGGTTTTCGCTTCTTTTTTTTTTCACTCGTTCTTCTCGACAGATTTTTGCTCAGCTCGTGATGCGCCTATGCAGTCAGCCATGTTCGGCAGAGGAACTAGCCCATAAGGACGATCTCGCTCTGCTATTTTCAGCGATCACGACGTGGTGTCCGGAGCACAATGTGACTTGGCGTAAAAGCGCCGGCGAAGTGTTGATGACGGTGTCGCGACATGGCCTAAGTATAATGGTCGTTAATTATATGCACAAGAGACGTTGTCTTACTTCGTGCATTGATAACATGCGGAAAAGGATGCACGAATTCAGCTCGGGACAGGCATGTAGATACACACGTATAGCTACTATTATTTGTTTTTCTAGTAAGATTGCCGCTACATTGTTATTAGTCCTACTATTATTA
>VDK00001370-6825_11 [861 - 172] (REVERSE SENSE) 
GTCTTCCTATTGCAGGTCCTAGAGATGTTCGTCTGTCTTTTCTGTCTGCTCAAGGATTCAAGCGAGATCAGCCATGTCCTTCTCGACGAATTTTCCTCGTGTTCCGGTTACGGACTCGTGGCAGAGTTCATGCTGCGTTGCGAATCGGAGCTAGATAAAGAAATAGGCAACGACCAAAACAACAGGTCACAAGACAGGGGTAATACGGGTACAGATGTACCACAGGCCGGCCAGAAGACGTTTGCTGCAAGCAGTGGCAGCGCAAACAAAACAGTCAAAGATAACAACTCAAGTAACCAACAGAATCGGTCACACATGGAAACTGACGTGCAAACCCTTAGCAGAGGAGAAACTGAGCAGGTGCTTAGCAGTCTAAGCGTCCTGCTCACGTCCCTGGTGACGTGCGGGTCCGAACCGCTGAAACCGGTTCATCCACAAAGCTTGTTCCACATGGACGGGTTCGTCTTACCGCCGGCGCTAGCCCGAGGCACATGCGTTCGCAACCTGGACGCGTACAAAGTGATCGAGAGCTGCTTCTGGCGTGCGCGCACCGATCGCTTACAGAGCCTCTTACTAGATAGTATGGCCAGCATCTACAAAGCGGACCCAGCCAATTATTTTATACTCGATACGATCTATCCACTATCAGCGCTGCTCGACCGAATGCACAACAAACCGAAGCGAGTGCAA
>VDK00001372-6823_4 [5938 - 6273] 
GTGGACACGGTCAATTGTCACTTAATCACACGCAAAGATCATCGAGCCACGAACGGCGTGGTGCACGTTATCGGCGCCGTACTTAATCCGTTAGCCTCAAGTGACGCCACGTTGCTAAGTGTTCTCAGCGCCGACCATCGGTTCAGCGAGCTATACCAATTATTGTCGAAAGTGCCTGAATTGGTCGATCTCCTCCGCGATCCGCGTGCCACTCTAATGCTGATGGCTCCTACAAATGAGGCTTTCCAAGCTATGGACCCTTCTAAGCTCATCAGAATTCAGCATGATTATACCCTTGCCAAGCGTACGTTTTTTAACACAGTTCAGTTTCTATTA
>VDK00001372-6823_5 [6496 - 6783] 
ACTTCCAAAGGGTTCGCTGATCTTGTCATTCTTGGGTCTTGTCATCGCTTTGATCTAATAGAATTTCTCCAACTTCATCTGGTGCTCCACCCAATGTGTGCACCTGCCATAATCGAAAAACACCGAGTGCGCACTGTCGGCGGAACCAGGATCACAATTAGTTGCGACCGACAAGGTGTGTCGGTAAACGATCATCAGACACGCTTTCTTCAGGATTATCGTTTTGCCAACAACGGTTTCATTTCCGTCGTAAGCAAGGTCATCGTTCCAGATCCGGGTAAATATGAG
>VDK00001373-6821_8 [6619 - 5966] (REVERSE SENSE) 
CGCGCAACGCGGACACTGTTTTGCGTGGTCGACAGACTCAAACTCTCACTCGAGTCATGTGCTCCACAGAGGACCGCTGGGAATGGCCGCACCGGCGAAGCCAGGACAATAACGAAGCCAAATATAAGTCAACCGTACGGTTCCTATCTATTGGACCAGAAAGCAAATAGAGAAATTAAAAACACGGCACGCCTAAAAAGTAGCCGGTTCTCGCGGTTGTGTTCCAACAGCACCGGCAGGATGCCGGTTGACATGGACGCGATGCTTCGGCGACTACTTGAGGTACGCCGATCGAAAGATCCACACGTTCATATGAGCAGAAATGAGATTCTCTACTTAATCCAAGAGGCCCTACCCATATTGGAGCAACAGCCAATACTTATAGAACTCAATCCTCCACTAAATATCTGCGGTGATGTGCACGGTCAGTACCATGACTTGTTACGTATTCTACAGCAGGGCAAGCACCCTCCAAAGGCTAACTATTTGTTTCTCGGCGATTACGTCGACCGAGGCCGCAACTCAGTCGAAGTTCTCTGTTTGCTCCTGATTTACAAGATTCGCTTTCCAGGAAACGTATTCTTGCTGCGAGGCAATCACGAAACGCTCCGCATCAACGCCATCTACGGTTTTCTGTCCGAATGCAGATTAAGG
>VDK00001373-6821_9 [5760 - 5401] (REVERSE SENSE) 
CTATGTATTTGCCTATGTATTTTTTCAAGTTACCTTCGCGTTGTAACCGCCAGCATTCACATTTACCAACACCATGAATGTAGGTATTCGCTTGAGGTGTACCACAAATTCAACGAGTTGTTTGCCTGGCTTCCGCTGGCCGCAGTGGTGGGCGACAAGATCTTTTGCTGTCATGGGGGCATCTCACCCGAGATGAAATCTGTCGACGACATTCGGGAAATTCGTCGACCGCTCAGAGATATTCCCGATTGGGGTCTGGCCTGCGATTTGTTATGGGCAGATCCTTACCCGGGTAAAGGTTTCGCCCAAAACGATCGAGGAGTGTCGTATGTATTCGGAGCAGATGCGGTACGTACGCCA
>VDK00001373-6821_10 [4841 - 4503] (REVERSE SENSE) 
CCACTTCTAGGAAGACTTGTGTCATGCCTTGGCGTACGAAACATGAATCTGTTAGGCCATGCTATGTCTAACAGGATGCTACCGGTGCAGTTGCAGAAGTTCCTGGATGATAACAATTTGGACCTCGTGTGTCGCGCGCACCAGGTGGTAGCTGAAGGCTATGAGTTTTTCGCAAACCGATCATTGGTCACAATATTCTCCGCACCCAATTATTGTAATGAGTTCGATAATGCCGCATCGATGATGACAGTAGCGAAGGACCTCACGTGCACATTTCGGATTTTACGGCCGCAGGCGAAATTATCGCAAGCGATAAGAGACAAGACTTCAAAACTGCTT
>VDK00001380-6812_9 [3236 - 2880] (REVERSE SENSE) 
ATTTCTGTCCGTTTTTTTTACACAGATCTCCAAATGATCCCACAAGCCGGTGTCGACCCTACTCTGCAACCTAACTTCGAGTGCGGCAAGGCCCCTCCCCACCCAAAACTTCGTATCATTGGCGGAACAGCCACCTGGAAGGGGAAGTGGCCTTGGCAAGTGGCCTTACTCAACAGGAACAAAGAAGCATTCTGTGGCGGTACCTTAATCGCGCCAGACTGGGTGCTAACGGCTGCTCACTGCGTGCGCCGTTCACTGCATGTCCTCGCTGGAGAACACAATATAAAAAAGGCGACGGGGAAAGGAAGTAGCTGTGGCCACATGCTTCGTTCATCCCGAATACGATGTCGAGACGGT
>VDK00001380-6812_10 [2950 - 2429] (REVERSE SENSE) 
AAAAGGCGACGGGGAAAGGAAGTAGCTGTGGCCACATGCTTCGTTCATCCCGAATACGATGTCGAGACGGTTGACAACGATATTGCGTTGCTCCAGTTAGAAACGCCTCTTGTTTTCAACAACTTTGTGGGCGCAGCGTGCCTCCCTGACGCACCCCTGTCTGCTGGAGCTCGTGGTACCATTCTCGGGTGGGGTAAGCTGAGTGATCAGGCTGTAAATGGGTCGGAGATCCTACAAGAGGCGCAAGTTCCAGTTATCCCCCAACCGGAGTGCCGTGACGTTTACTCTGAATATTTTGTCAGTCAGAATATGCTGTGCGCAGGCTACAGGAGAGGCCGAATCGATTCATGCGCGGGCGATTCGGGTGGGCCACTCCTCGTTCAAAATAATAAAACAAAACGATGGACGGTTCAAGGGATTACTTCGTTCGGCGAAGGCTGTGGCCAGCGGCCCGGTATCTATGCACGCGTCGCCAATTACGTTAGCTGGATACGGGAAACGATTTCTACATCATACAGCAAT
>VDK00001381-6810_3 [3106 - 2540] (REVERSE SENSE) 
TTTGTTGGGCTTTTCGCACTGGTACATCATTGGCTCCCTTTGCCCCCAACCTCGTCCCCTCATTCGGTTGTTGACTGCTGTTGTTGTCTGATTGGTTACTGCTGTCTGGCGACAACTTTCTGTCTGATTGTCCGGCTGTCTGTTTGGTGCCTGGTTTCATTCCCACCCACGGGCGGCGTATGCCCCCAATCCGCAGGATTCAGCTACCGCTGCAAGCTCCTGGACCACATGAGATCCCACAGCGGTGAGCGGCCGTTTCACTGCGACGTTTGTGGACGAGGCTTTTCGCAGAAGAACCACCTCACGCGGCACATGATGATCCACACCGGGGAACGGCCGTTTGCTTGCGAGTTTGCGGCAGAGGCTTCTACAGGAAGGATAAACTCACTAGACACAGGCGCACACATACTGGTAAGTTTGTTTTTACACCTGCTTTTAGAAAACAAAAAGTGCACCCCGTTCGGCGCACAAATAGCGACTCGACTGAAAACGATCTCATTAGAAAACAGAGCTCGTACCAATTCTATGCCCCGAAAACCATGTGTCCAACTATCCACGACCAGCATT
>VDK00001383-6809_3 [2863 - 4287] 
ACCGCACGACGCGAAGCAAGGGGGCAGGATTTGAACACTACAGGAACCGAATCACTTGAAGTTGGCTTTGTTCAGAATGGCCGCCACAGTTGGACCCATGAGGTACCATCCGACAATGGTCTTCGAGGAGGTGCTTCTGGCGACGGCGGTAGTGGATTAGCGAATCCGTTAGAGGAGGAGGAGCTGAAGTACGGTGCCAAGCATGTAATCAAGCTCATTATACCTGTATCATTATGCATGCTTGTCGTGGTGACGTCCATCAATACGGTTACATCGTTAGCCGAGAGCAATGGACAGTATCTACTCTATACGCCATTTCATGATCAAAATGTTGACACCACCACAAAAGTCTGGCAGAGCTTTGCCAACGCCTTCGTCTTGATGAGTGTCATCGTCATCATGACGGTTCTACTCATCGTCCTATATAAGTCCCGCTGCTACAAGGTCATCCACGGTTGGTTGATCATGTCCAGCCTTCTGTTGCTGTTCCTCTTCGCTTACCTGTATGCCTACGAAGTACTGACCAACTATAACATCGCTGTCGACTATATAACAGTGGCCCTATGTGTGTGGAACTTTGGCATGGTAGGCATGATTTGCATCCACTGGAAAGGCCCGCTACTTTTGCAGCAATTATATCTCATCATTATCTCGTCCCTCATGGCAATGGTATTCATCAAATACATGCCGGCATTCACCGTATGGGCAGTTCTAGCAGTTATTTCGATCTGGGATCTAGTGGCGGTTCTATCTCCGAAAGGTCCTTTGCGAATCCTTGTTGAAACGGCGCAGCAACGTGACGAGCCTATATTCCCTGCACTCATCTATTCATCGGCGATGGTCTGGATTGTGGGTATAGCTGACAATGACGGCCAGTGCCAGGTCGAGGCTAGTCGAGGCGAAGGTGTCTCTGAAACTCATCAAAGTTGGCTATGCCAAGACAGCAATGGGTCAACAACTGTAGTCAATGACTCACAAGCGACAGGTACAAGCACTTCAAGGGGTGGAAGTCATGAAAGAGGCGGTGAGTTTCTAGACACTGATGACGGATCTCAACGTCTATATCACCGACAACAACAGATACAGCAAGGTGAGGAAGAAGAACGGAGCGTAAAGCTTGGCCTAGGCGACTTCATTTTCTACTCGGTGCTCGTCGGTAAAGCATCCTGGTATGGCGACTGGAATACGACACTCGCCTGCTTCGTCGCGATCTTGATCGGACTCTGTCTGACGCTGCTGCTGCTGGCAATTTTTCGCAAGGCATTACCCGCTCTACCTATTTCTATCGCATTTGGTCTCGTTTTTATTTTGCAACATCCACACTCGTACAGCCATTCACCGAGGTTCTTGCTGTGCAACAGGCGTACATATGAGATGGCAGCCAATGTATTACGTCCTGAAATGAAAACGGTGAGAAAGAATAAG
>VDK00001389-6805_4 [1888 - 836] (REVERSE SENSE) 
TTTGTAAATGAAATAAATTATCATACTTTATTGGATTTTGTGTTACAGGAGGTTGTCGTAGGTCGCCTTCGTTCAACGCCAGAGTGTGATAACTTCGACGATGACAACGATGAATGTGTACTCAGTTTAGGTCTATTCCCGCCACGTCAGCTCGAGATGCCGGCAGGCGATGAGCGATGCTTCCTGCACTTTGAGGCGGCTTGGGACTCATCATTGCACAATTCTCCGCTACTGAATCGGGTGACGACGTCAGGCGAACACGTTTACCTCACTCTGTCCGCCTATCTGGAATTAGACAACTGCGCTCAGCCGGCAATCATCACGAAGGATCTGTGCCTCGTGATTGGTGGTCGCGATGCGCGTTTCCACTCACGGTTGTCGCCAAACGCACGAGCCCTGAAAACGCTGTTCGGTGGTAGCGGTGCTAGCGGTGGCCGGAGCGGCTCGGACGCCGACCACGTGACGGGCCTCTACGAGGTTGTGTTAAAGCGAGCCTCGGACGCCGGAAGCCCGGGCGTGCAGAGGCGCCAGCGCCGCGTGCTCGACACTTCGTCAACTTACGTACGCGGCGAGGAGAACCTCGCGGGATGGCGCCCGCGTGGCGACTCACTCATTTTCGACCATCAGTGGGAGCTAGAGAAGCTGACCCGGCTTGAGGAAGTCGAGAAGGTTCGACATTATTTGCTGTTGAGAGAGAAGCTAGGCTTGGAGGCTGGTATAAAGACAACTCGTGCGCCTGTGGAACAGTTGATGTCGCCAACAGGCCTGCCACCACTAACTGATTACAGTTTTTACGATCCGTGCGAGATGACCGATCGTGAGGAAACTCTTTGTCGACGCATCGTCGGCCTAATCAATAGTCATATACCGAGTAGGCCTCCTCCGGTGCCGACCGGAGCCCAGTCGGCAGATGGAGCAGCCACGCCCACGGCTGAAGAGGGGGCATCTCGCCTTCAGCCTCAAGCCACTCGCTGTGCGGCCTGCTGTCGCCCACATCGGAGGCTAACGCCCCACCGGTCCGCCGCCCGGCGGCCTTCGGCCTGTGCCCACCAG
>VDK00001389-6805_5 [882 - 583] (REVERSE SENSE) 
CGCCCCACCGGTCCGCCGCCCGGCGGCCTTCGGCCTGTGCCCACCAGTGATGGTGGCATAGGTGGCAGTTGCCTATTAACCGGCCTAGGCGGACTGGCCGGATTGGGCCAGCAAGCGTTGCGGCCGTTCGTGGCCGAGGTGGAAGAAATTCGGGTAAGTCCAGTCGTCAGCCGAAAGGGCACACTTAGCCTATTAGAGGACAAAGCCCAGTCGTGGGTTAAACGCTACGTCACTATTCGACGACCATACATGTTTGTCTACAAGGACCAGAATGACCCCATAGGTGAGCATGCAGATGAG
>VDK00001389-6805_6 [491 - 165] (REVERSE SENSE) 
ATAATCGGTATTACGCTAATAATCGATCGTCGAAATTATTCACGTTATCGTATGTTGCCTATTTACACCTGTCCACCAAAATGGAACCAACTGCATCTGCTTTCTTTTCTTCGTTTTTATCACACAGAACGTGAGATCATTAATCTCTCAACGTCGGAGGTGAGCTATAACGAAGAACAACAGGCGATGCTCCAAGTGCCTCCACATTCGACCTTCTCGGTCGTCACCGCAACAGGCGGCTATTTGCTGCAAACAGAGGGCGGTGACGAAAAGGAGATCCATGATTGGTTGTACGCCATTAACCCGCTGCTCGCTGGCCAGATAAGG
>VDK00001396-6797_3 [3690 - 4967] 
GACTCGATTTACCCAATAATTTTACACAATAATTTTGAGAAATTGTATATAATTTCTCAAATTAAGAATATACCGCAATTTAACTTGCTTTACTCTTGCCGTGGTCTATACGTCTTTCAGATATTCCTCGAAGCGGAGCCCGATTATTGGTTGGTATTTACTTTGACACTGCCGTCTCAGCAGCGTACGCGTGACTCACAAACGGTCGTGGAGTATTTAACTGAAGATGTGCAGGATTCTGTTTATCAAGCTGTCCTTCGAAAACTGTACACATTGTTTCGTTGTTTCCAAGGTACTCTCACCGAGATCGTCACCGAGAAAGGAGTCAACGGATTGCGAGAGCTGTTAGATACCTATTTTAACGTAATGCTGCCCCGCCTCAAGTTCCAACACTGCGATATCTTGGATATATTTCAAGGAGTACATTTTCTGCCACTGGATAAAGCTGCCTTTCTTCAAGTCAACAGTTTTGTAGGCAGTCTAGAGAAAACATTTCCGGAGATAAAGTTCACCGCATTCCTTTGCAATGATCAACTCGTGTGGAGTGGACTAGCCCAAAAAGATATGCAGCAATTGTATCATTATCTGTTAGGCAATATTCTACAGGGGGCGTTTGAAGCTGAACTGCTAGCACCGACGCTTTCAATTTCCAAAGGATCTTCCGCAGTTCATTCCCAGGCACGCTACCTACATGGCAAAACGGAGGATCTTAAGTTTTTGGAGGAACTTCCCCGTATGCTCGTGGGAGACAAGCGTTATACCCTGTTAATCTATCGAGCCTTGAGCGCTACAGTCTGTCTACTGTTGGAACCAAATGATCTCACGATCGAACTCGCGCAACGCATGGAGAAGTACCTCGCTCCCGAGCTGACATTACTAGCAAACGACATATCGAAACAATATTTGAAATTAACGGCATCTGTGACTCGTAGTAATCAGGAGATTATTTGCAAATACATCTATTTCAATCGAATGAATATAGCTCAGAAATCGTCAGTGCATGCCGACCGTAAACTCGGTTTTAGTGTCCCTTTGTCTTTGATTCGACTTATCACTGATCTTCACGTCGATCTGTTGATGCTGGGAAGCGATGACGAGGGACCATTCGATGGGGAGATAATTGCAAAAACATCAGATGATTGGTGGCTTGTAGCGAAAACTTGGGATTATCGGGAGTTCTTTGTCGTCCTTAACCAGAAGAACGCCAGCCTGATCCAGATTAGCGACGAAGTCAGAAGATTGAGTAACTCGCAATTGCAAAATATATTTTTCATTGAT
>VDK00001396-6797_8 [6794 - 5778] (REVERSE SENSE) 
AAACGTTCTCGGGAAAATCTTCAGCAACATAAATTGCTCAAGGTTATCAAGAAGAAACTCGTTCGTAAAGCACTGGAGATGTTCCGTAAGATTTCGGAAGAGGAATACGTGAAATTCTGGAAGGAGTACTCAACGAACATCAAACTCGGAGTGATCGAAGACTCGGCTAACAGATCTCGTCTCGCCAAATTGCTGCGCTTCCCATCGTCTTTGGATAGCTCTACAGATAAACTCGTATCCTTGGGCGACTACGTTCAGCGCATGAAGGAAAAGCAAACAGCTATATACTATATTGCCGGCAACGGTATGGATGAGGTTAAGAAGTCGCCGTTCGTCGAGCGTCTGCTGAAGCGTGGCTACGAGGTTCTGTATCTTACGGAGCCAGTTGATGAGTACGCTATTTCGTCCCTTACTGAGTTTGAAGGCAAAAAGTTCCAGAATGTGGCCAAGGAAGGCCTATCTCTAGATGACAACAAAGATATCCGTGAAGCGATGGAGAAAGAATTCGAACCTCTTACTAAATGGCTTTCAGAAACTGCACTTAAAGATAAAATCTCGAAGGCCGTTATCTCGGAGCGTCTCGTGGAGACTCCGATGGCTCTTGTAGCCTCGCAGTTCGGATGGACCGGCAATATGGAACGAATTGTCGCTGCGCAAACTCATATGAAGGAAAATGACCCCCAGAAGAGTTTCTACATGACACAGAAGAAGACACTTGAGATTAACCCACGTCACCCACTCATCAAGGAGCTCCTCCGTCGTGTCGATGACTCGCCTTCGGATGAGATGGCGAAGTATCTAACCGAAATGATGTTCGAAACTGCTACGCTACGATCAGGCTTTCAGCTTAATGACAACGCGCAGTTTGCTTCCAACGTAGAACGAATGCTTCGGAAAATGATGGGCGTTTCCGAAGACGCTCAAGTCGATGCCGAACTCGAAGAGGCCGAACTGCCTGAAGTGAACCCCTCGGATAAGGACGAGGACATCGAGAGTGAAGAGCCCCATGATGAGTTG
>VDK00001399-6795_2 [3260 - 3589] 
ACTGAATCAAAAATTCGGTACTTCGATTGTGTTGTAGAGCGTGTTCGAATCGACCAATTAGTTTCGAAGAAGGCTTCAGTGGGAAGGCGTGTTACATTTACGTGCAGTGCGTACCAAGGTAACGAGGTTCAATTTTCTTGGACGCGCAATGGAAAAATCCTCCAAAGCGGACAAAAATTCGTCGTTGTAACGTCCGCCGAAAGTTCAATGTTAACCGTGAAAGCTGTGTCGAGCGAAGACAGTGGGAATTATACCTGTATCGCAAGTAACCCGTTCTCTGAGGATAGAAGTACAGCTTTTCTACTTATTGAAGGTTGTAATGTGTTCAGC
>VDK00001399-6795_3 [4473 - 4829] 
CCTAAACGGCATATTTTAGAGCGTATCCGAGTGGAGCCTCTCAATCCGAAGACGTCTGGCGTAGGTCGGCGAGTTGCCTTTACGTGCAATGCTTTGGAAGGTGACGGTGTGAGTTTTTCGTGGACAAAAAATGGTCGAATTGTCCAAGCAGGAGGAAAATATTCAATTATGACCAATGATGAAGGGTCAATGTTTACCATTAAAAGTGTTTCTACTGAAGACAGCGGCAATTATACCTGCATCGCTAGCAATGCTTTATCCGAGGATAGGAGTACGGCGTCGCTGGTAGTTGAAGGTGAGAAGGACATGATGCCGAGTATTACGTTTCGTAGTTGTCAACCTGCCATCGTGCTTAGT
>VDK00001420-6770_6 [5115 - 5414] 
TCTCCACACAAAGATGCGAAATATATCGACCCTACCGAGCCAATCCGGCACGACATGTGTAAGTTCCACAGTGAAGAGTATGTAAACTTTATCGAGCGGGTAACGCCGAAAAATATCCAAACATTCTCGAAAAGCTTAACACATTTCAATGTTGGTGACGACTGCCCCGTTTTTGACGGACTTTACGATTTCTGCTCCATGTACACTGGCGCTTCGATAGATGGTAAGTGTTTGCGTTATATTGCAACAGATCAAATGAGTGGGGACCGGTTTAATCAAAATCTTTTTAGAGAGTCTACC
>VDK00001420-6770_7 [6116 - 6490] 
TATATTTTAGGAGCGTGGCGTTTAAACAATAAATCATGCGATATTGCTATCAACTGGTCGGGCGGATTACATCACGCCAAGAAGTTCGAGGCATCTGGTTTCTGCTACATCAACGATATTGTAGTCGCTATACTTGAGCTTTTGAAGTATCATGCCCGTGTTCTTTATATCGATATTGACGTTCATCATGGCGATGGTGTACAGGAAGCATTCTACTTGACGGATCGCGTCATGACAGTATCGTTGCATAAGTACGGCGCCTACTTTTTCCCTGGAACTGGCGACATGTACGAAGTCGGTGCCGAATCGGGCAAGTACTATGCGTTGAACGTCCCACTAAAGGAAGGCGAGTGTTTTTTAGTAATTTGTAATTTT
>VDK00001420-6770_9 [2413 - 2] (REVERSE SENSE) 
TCTCTTTGTTCCAGATCAAAGAACGTGAGTCGCGCAGCTGAACCCGCCGTCATGAATATGGATATGAGTCGGCGTGAGTCAGTCACGTTTCGTGAAGAGGCACTGTGGCCACAAACGGACAACAATAAATTTGTTGTAGTAGAACATTTCACGGAAACTGTAAAAGGCCTTGGTGGAATCTTGGATATAAACGCGCTCTGGAAGAGGACCCTTGAAGAGTTTCCATTCCAGAACCATCGACTGCAGGATTTGAGCTACCCGAACACAGCAACAGGGACCAGCCTCGTGACTTGGTTTCAGGCCGAGCTGACCATCGAGCGCGCAGCTGCTGTAGCTGTCGGTCAACAGCTGATTGACGCAGGCCTATTAGAAACCGTGGGCCAGCCCACCGTCAAGCAGTTTGTCGACGCCACGATATTATACCGACCAGTTGGACTGAGTGCTGATCCAACGACTGAAAAAGAAGGCGACAACGCAGACCCCCTCTGGGTGTCCGAGATCGCACAAGAGTCGAGGAGTTCGTCCGAAGAGCAATTCGTTGCCGACTGGATCAAGACGCCTGGCCAATCTCGGTCCAGTACGGGCGAACGGAAAGTACTCAAATCTGATTCATCTTTCCAGCTTGACCTCAATCTTAAGCAAAGCTCTGCTAGCGTTTCGCGTACCCAGCTAGAACAGGAACCGGGGGATGGCGAAGAGGAGTTTGTTCGCAACACATGGGACCTTTCTGATGGTGAGCGAGCCGTCGGTGATGATTCGGCTGTCAGCGGGGCTCTTATTGCGTCAACAGAACAGAGTAGTAACCAAACGGACGAAAAAGCTATTCCCGAAAGTGAGCTAAATGAAATACGCTCGTGTTTTGATTCTCAATATGCTCACATGGCAAAGGAAATGCTAAATCAGCAGTTGGCTTCTAACGGCCTTAATCAGAGTTGGGCGGAGATTATCATACCAATCGTACAACGGGTGGCAGCGACGGTAACACCGCCAACAAACAATAACGATATCCGTGATTTCGTTCACATCAAGAAGATTCCCGGTGGGATGAAGAAAGACACGTCGATCATTTGGGGCACTGCGTTCAGCAAAAATCTCGTTCATAAGGAGATGCGGTGTCACGTCGAACAACCGAAGGTTCTTATCTTGCAGGGAGCCATCACTTATCAGCGTAATGAGTCGAAAATTGATACACTTGAACCCATCGTAATGCAAGAGCAAGATTACGTTAAATATGCCATAGCTAAAATCCGAGCTTATCAACCTGATATTCTCATTGTAGAGAAGAGTGTCTCATGGCTAGTGAGAGAGAAGGTTCGTGAGCTAAACGTTTCGCTAATCACTAATGTGAAAAAATCCGTCATGGAAAGGCTCGCACATCTTACCGGATCTACGCAGGTGACCGGCCTCGACGCGTTGGGTTCTCCAACGCTTGGCACTTGCGAGCGGTTTTACGTTCGACCGTTTGATATGAGCATTAGCCAAACCAAATCCATAACGGTTTTTTCCGGCTGTTCGGAGCACCTAGGCTGCTCTGTATTACTCAGAGGAGGGAATTTAACCGAGCTGTCAAAACTCAAACGGGTTCTTAAGTTCATGATTTTTATGAACTATAACTGGAAACTGGAAAAAGCCTTCCTACTAAACGAATTAGCTGTTCCACCAATGACGGGTGCTATGGTAGTTGAAGAAGACGAAGTTGCCATAGACGCTGTCAATAGTTTACCGCCAACGCCGCCGTTGCTATCACAAACGTCGACGGTGGAGATTCGCGAACTCGAAGCGGAGGCTGTTGAGGACAATTCGGATCCTTTAAGGAGCGCCGATCCCGACAAATTTGCTATCACCTTACCTGTTGTTGACAAGGAGCCACCAGAAGAGGAAAAGTACTATACACATACACAGTTCACAAACGTTCTGAAAAATACACTGCTTACGATATCACCGTTCCTCAAGGTGAATCCGCCTTACATGGAGACACCAGCAGGAGCAACCTGTCTGTTACGCAGTTACCTTCCAAAAGAGCTGTATGTCTCAGAGAAACTACAGCCACCGCGTGCTTTAATTGCACCCCTTCTGAAAATGGAACCCGCATCAGCTAATATTTTCGGTACCGAGGCTTGGAGCAAACGGGCAGATATACAGCTGCTTGAACCACATCCATTCCTAAATTTACCTGCGGCCTGTTTTGGTAAAGGCCGATTGCGGGAAAACCCGAAGTTTCGCGCATTACTCGCTGACTACCGCGCTCGAGGTGCGCGAATCAACAAGATCTGCAAATGTCGCCTCAATCAGGACAACAAACAAGCTGATTCAGGCAAGCAGATGGCAAGCTATTCTCAACAGCAAGATATCTCAAAACAAGACTGCTTCTCGCCGTATAATCACCAACAAATGGTTGTACTCTTCTTCAGC
>VDK00001424-6767_3 [1503 - 2003] 
CGTATTAGCAAGAAAAAAAGTTTTTCAACGATAATGGAGTTTTCCGACCTGCAGCGCAGCTGGGCGGATCGTTTTCCTCAGGATAAACTATCGCTCATTTTTGAAGAGGACATGAAGACGTTGCTAACTACGCACAAAGCTCGTGTAGCACAGTTACGTAAGGAACTTGCTCAAGAAGAATTTCTCGTAGAGTACTTTGAACGAGCGTTAAACGATGAGCGCCAGCGGCGTCGAAGCGTAACTTCAGAGGAGCCGGCAAGCCAGTCACCTCTGGTTTTGTCCCGCGAGAACTCGTTTAAAGACGATTCTCAAATAGGACCTGAGATTCCTATAGCTGTTCACAGCTCGAATCCACCAATTAATCCTGTTGACCCTGAAAGCTATGTTACGGTAATCGCTGTTTCGTCACAAGACGAAGGGGAAATTCGGCCTAAAAGAAACCCCCGGCGCCGCCGCCGAAGCGAGTGGCCAGGTGGCCTCCCGCCTCGACTGTCAACGCCT
>VDK00001431-6762_8 [6106 - 6759] 
TTACCGTTTTCCCACTATCCCGTTCACACTTTTACATATAATTTGGAAAAATCTTTGCTAATTGCTACGTTTCTACCGCTCTATTCGCAGGTCTGGTGGACCGGATTACTGCTTATGGGCGTGGGAGAAATAGCTAACTTCGCTGCATACGCCTTTACTTCAGCTTTACTTGTGACACCCTTAGGGGCTTTAAGCGTCCTCGTGAGCGCGATGCTCTCGTCACACTTCCTCAATGAGCGGCTCAATCTGCTTGGCAAGGTCGGCTGTCTTCTCTGCATTCTCGGCTCGACAGTGATCGTTCTGCACAGTCCGAAAGAGGGCAACGTGAACCATGTCAATGTCCTGGGTGTGATGTTGTTGGAACCCGCATTTTTGATATATGTCGCTCTCGTGTCAATGGCGTCGATTACCCTTATCTGGGTTTATGCTCCACGTTACGGTCAAAGCAATGTCATCATCTACATTCTCATTTGTTCTCTAATCGGCAGCCTCTCGGTGACCTCATGCAAAGGTCTGGGCTTAGCCATACGCGAGACTATCGATGGAAACAACCAAATGTTCCATTGGGTCACCTGGGTTTGCTCTATTTCCGTTGTACTCTGCGTGTCGGTGCAGATGAACTATTTGAACAAAGCTCTAGACATCTTCAATACG
>VDK00001436-6760_1 [1311 - 1592] 
TTGGCTTATTGTGGCTTAATTCTAGCGGATACTGCTACAGGGGATCACCAACCGGACTCAAATCAGTTCGGCAGATGGCGTACCTGTTTGAAGAGCAAGATACCTGAAAATAAACAGCCAGGCATGGAAGCCTGTATTAACAAACCTGGCGGCACAGATATGTCCAAATTTCGCCGAGGTCTTGGCTGCGTCCTCGAAAGCTACGGCATCGTTAACAACCACAGGGTTAGCAAGGAACAATTAAACCTCCTATTTTATTCCAATATTAGCTGTTGGGCTAGA
>VDK00001436-6760_4 [4134 - 4688] 
AAACTATGGAGTGAACTGCTTCCACGATTAGAGTACGTGCTCAGCGACTGTGATGGCGTTCTATGGCATTCAAACCTAGTGGTGTCCGGCGCTAGAGACACGTTTCGAAAACTGCGCGAATACGGATTAAAAGTCGGTTTTGTGACAAACAACAGCACGAAATCGAAGGCCGGACTACTGGATAAGTTCAAACAAATGAACTTTCAAATTACCCCTCGGGAGATCTTTTGCGTAAATAACCTTACTGCTAGCTACCTTCAATCGAGGAAAGTCAAAGGCCGAGTGTACATGCTGGGCACTGAGGCCCTGCAGAATGAGCTTGAAGGGGCTGGCCTCAGATGCAACCCCCCTGGTCCGGATTTAGCCGATGGCCATCCACAATCCTGGTTGGATATGAAAATGGATACTGACGTTGAAGCAGTTGTACTTGGATTTGACTATCATTTCAGTATGGCGAAGGTATGCCGAGCTTGCACCTATCTTGCTAGGCCGAACTGTCATTTCATTGCTTCCGAGGCTGATGTTCGAGTGTTTGAAAAAAACAGCTCAGGTAAC
>VDK00001437-6760_9 [5392 - 6033] 
AACCCACAGGCGCCGCGAACCGTGATCACGCAAGATACTGTTGCTCAGGTGTTTCGACCGCCCAGTGCAGAAAATCTTGGCCTGGGCCTCAGCCGGTCGAGCCGCGCTGAAAACAACAACAAGGATAACACAATTGATAGCTGTCGAAAAGATGACAAAGATTTCCTCACGCCAGACTCAGGTATTGGCAGTCAAACCAGCAGTTACCCGAAAACTGGCGGTGACTCTCGGCAGGACCACTACCTCGATAACGCTTTTGGTGAGAATCTGCAACATTATCGCGAGCTGAAACCACAAGATAAGCGATGGACAGATTTTGGTGCGCGAACCTCGGGTGTCGCCGCTTTCCCTGGCTTCCAAGCAAAGCGGGCCGATCTAGAGCGTACAGATCGGGCACCCCCTTTACCTCCCAAGCCGACACAAGCGGTAAAGCAGCTGATCCCGTCTCCGAAGCCGCTACGACAGCAGCAGCAGTCAGGAAAGACGGTCATACAGGCGTCAACGTCGGAACTCCTACGATGCCTTGGCGAATTTCTGGTTAAGACCTGCAATCGGCTAAAAGACTTTCAGGTAATGAACACAGCACATATCATAGTTTATTGGGTAATTGAAGAGAAGAGGGTAAGGGGTACAGAGATCGAG
>VDK00001441-6757_6 [5740 - 4739] (REVERSE SENSE) 
GCCGCCAGCATTGGAGTCGTAGCAGTGGCAGCAGCAGTACTGGCAGCATACGATAGCGATAACAAAGAAACGGCGAAGACTCAAGCTAAGACAGCTAGATCTCTCGAGACAGTATGCAGGATGGTGTCACTAAGCGAGCACGACGTGTTTTTGTGGTTCCGTCAACTTCCGTCGTATCGCCGCCTAGAGACGTTATGTCAGATCCTGAACGTCTGCGTACCGCTTGAGGTGCGCTTCGTACAGAACTATCTGACTAAGTTGGCGACGCGCGAACAGCTCTTTCTCAAAGAGCATGAAGTTCGCGCAAACAATCCCATCGATGTGCAGCGATTAGCTGAACATGGCGGAGGTCCCCTTGATGCCCCGTCACGATCCCGGCTGATTGTCTCGCTTGCATTGCTGCGCTGCGAGAGTACGCAAGTCGCAACAATTCTTTATAACGTTCTAACGGGTGGACTGCCTCAGGAAAAGAGTTCACTAGCGCTTGAACCAAAATGTCTTGAGGAATTGGTATTGCTGTACGCTATGTCAGCCCTACATCCGGCGTTTACCTACACCCAGCAGATATCGTTGGAGAGACAGAAATCGAGTCTCGAAAAGTTGACACCACAGTCAAATCAACCGACACAGCCAGCCGCGATAACCAACATGAATTCCAAGGGACCAGCAACATCAGTTGGGGCCGCCGGCGGAGTAGGTGGAGCGCCGACGGTCGGAGTAGCTGGAACGACCCAACCAGTTGGCGTGGGACTTGGTGTCGGTGTTGGCTTACAGTGCCCACCTGGTCAACCCGTCTATACGTATCCGCTTCCCGTCATCAGCTCGTTGATTCCTCCGCAATTTCAATGGTGTCATCCGCCACCGAATGTCAGCGTCAACGTAAATACCGTACAGATGCAATCCGTCGTACAACCTGGAGCGCCTCCGGGCTTCGCACCGAGTGGGGCTCCACCTGCACCCACGCCGCAGTCAAGCGCCAAACTCAACCAGGTGGGTATCCAA
>VDK00001447-6754_6 [3997 - 5766] 
TTACCGAGACCGCAGCTCACGGGGTACTGGTGGTCGCAAAAGCCGTGCGAGGTCGCCTTCTCCTCCGACCCCCCTCGGAGACTGAGCCATCGGCCGAGGCGGCAGAGTCAATCACTTTCTCCTGACGACAGCTTCTCCTCTTCCTCGCTTGCTTCCGAGCTGAGAAAGCTTCCGAAGGGAAAGAATCTTGCAATGCGGCACACAGCACCGTCCTCTTCGTCGCCGCTGGCAAAGCCAGTCCCGCCTCCAACGATGGTCGATGGACCTCCTCCGATGAAAGAAGATCTGTGGCCACCAACGCAGCCACCTCTGCCCCGTTCCCCGCCGCCTGTGCCGACATTGACTACGACGATGACAATGACGACGACAACGATTGAGAGGCAACCCACACCCCCTAGGAAGGGTGTAAAGGAACTTCCCATGCCTCCTGGCATTAATGTCGAAGATTTACGCCGAGATCAGCATCGGACGTTCGCCGAAAGAAACGGCCGAACGGAACAATCGTCGTTAGCGTCTGGCTCGATGGAGACCTTTCGACGACCGACGATTCTAGCGCGGAACGCGTTTGACGATGACCTGCCTAACTGGGGCGAACGTTGCGTTGACGTTTTTGACATTGTTCAGCAAATCGGCGAAGGTACATATGGGCAAGTGTATAAAGCCCAAGACCGCAATTCTGGCGTGATGGTCGCGCTCAAAAAGGTGCGCATGGAGAATGAAAAAGAAGGGTTCCCTATCACGGCGATTCGAGAGATTAAGATTCTACGTCAGCTCAATCATCCCTCAATCGTTAACCTTATGGAGGTCGTTACTGACAAATCGGATGCTCTCGATTTCCGAAAAGATAAGGGCGCTTTCTATCTCGTTTTTGAATACATGGATCACGATCTGATGGGTCTGCTTGAGTCCGGGCTTGTCGACTTCAAACCGGGCCATATCGCCTCGTTCATGAAGCAGCTTCTCGAAGGCCTATCGTACTGCCACCGTAAGAACTTTCTTCATCGAGATATTAAGTGTTCAAATATTCTCATGAACAACCAGGGCCAAATAAAACTAGCTGACTTTGGCCTTGCACGGTACTACAATGCTGAAGATAAGGATCGGCCATACACAAACAAGGTGATAACACTATGGTACCGCCCGCCCGAGTTGCTATTGGGCGAAGAGCGCTATGGGCCTGCTATTGACGTATGGAGCTGTGGCTGCATACTTGGCGAGCTCTTCACCAAAGAGCCTTTATTCAAAGCAAGCCAAGAAATGCAGCAACTGGATATCATTTCACAGGTTTGCGGTACGCCTACACCAGCCGTGTGGCCTCGCGTCATACAACTACCTCTGTTCGCCCAGTTCAAACCAAAAAAGCAACATCCACGACGAGTGCGACAAAAGTTCTGCTTTATGCCACAGCAAGCTTTAGACTTGCTCGATCAAATGCTGGAACTTGATCCAGAACGGCGAATTACAGCTGACAATGCACTTCGATGTCCATGGCTGAGCTCCGTGCAGCCAGGCGAGTTACGGCCTCCTGAGCTTCCGCGTTACCAGGATTGCCACGAAATGTGGTCTAAGAAACGAAAACGAATGTTACGTATGCAAGAGCAGCAGCAAGCTATGCATGCCGTTCAGCAGCAACAGCAACAGCTGATGCAGGATGAAAATGGAAGCAACAACAACGACGTCAACAGCGGAAATAACAACACCAGTAATAACAACAGCAACTCAATGACAAACAGTGGAAGTAGCAGTACCGCGTTAAGAAACGGTGCCGGA
>VDK00001456-6748_2 [1688 - 2089] 
CCAAATGGTAGAGCCTGGCTAAGTTCTGCTAGCGTGTCCTTTTTGACAGTATCTGGCACAAAAATGCCTATCCAGTTATTAGTGTCAAGCATAAATTGGGCGCATAAATATGTGTATAACGTAATCTCGTTCCATTGCAGGATACGGCCATTGCTGCACCGCGAGCTCTCGGAAATGTGTCACGTTTGTACTCGGGTGCCCGCAGGGGAACCTGCCGTTGTCCTCGGCAAAGAAAAGGCGTTCACATTTGACCGCGTATTTGACATCAGCAGCTCCCAAGATATCATTTACAATAACGTGGTTAAAGATCTCGTCGACGGGTGTCTTCAGGTGAGTGAATCGATCGGTCCCCTGGTGGATGCTCGATCTAATTTCGAGCAACATATTATATGGCAGCAGTTG
>VDK00001456-6748_3 [2169 - 2768] 
ATGCTGCCTGCGTATAATGACGAGCAAAGATCTCAGACTGCCTTACTGACTGCAGCGTTTTTATTTATATTTCTACAGGGATACAATGCTACTGTGCTGGCCTACGGACAAACCGGATCTGGTAAGACCTATACGATGGGTACAGGTTTCGATGTAGCCATCACACTTCAGCCAGCAGATCGAGGCCTGATTCCCCGTGCTGTCGAGCAGCTTTTTCGGGGAATGGACGAGGCCAGACAGACGAGCTTCGAGAAGGGAGTATCACCCCCACAGTTTCACACCGCCGTACAGTTTATGGAATTGTACAACGAAGACATAAAGGATTTACTCAGTAGTGGCGACAAGGCCGGTGATGGGACTGCAGGTCGCCGGGGTGCGCCGAAGATCACCGAGGAAAACGGTCAGATTGTGGTACAAGGCGTCACAGTTCGGGCGGTCCACTCGGCCGAAGAAGTCTTGCAGTGCCTGCACTCGGGGGCCTTAGCACGGACCACGGCAAGCACAAATATGAACTCTCAAAGTAGTCGGAGTCATGCCATATTCACGCTAATCATAAGGCAGCAAAAATTTCTACCGGGTACGTATATAGAATTGTATGGG
>VDK00001464-6744_1 [1326 - 1823] 
TATTATCGTATTTTAATCATAACGGCTGGTCTTACCATAACTGTTTATCATATTGTATTATATATTTGTATTAACGTACTCATTTTGTGGTTTGCCCCCTTGACACACAATAAACGCGTTTCAGGCCAGGTGAGGGCAACACAGCGTGCCACTGCGCCGCCTCCGCCGCACACAACAAATCCATCGGTGATCAACGCCGAGACTCTAGGACCTTTACCCGCCGGCTGGGAACAGCGAACGACAAGCGACGGTGAGGTATACTTCCTCAACCACAATAACCGCACTACATCGTGGTTTGACCCGCGTATTCCTACCCACCTTCAGAAAGCTGAATATATGGCACGTCAGAATGCCACACAGGGGGCAGCATCGAGTAGCGGGGACGTACAAACTATGGAAGCCTCACAAAATCATACGGTTCCTGGCCTGCACAGTCCACTTGGCTCAAATCATAACCTGAAAGGTAACGTGATGTCCAGAGTATTGGCAGTCAGGCGT
>VDK00001472-6736_2 [4045 - 4479] 
TTAAAGTTTTTGAATGTTTTCTGCGTGTTTTCTAGGTATGGCTTCGTGATTGCCGTGACCGCCATCGACTCCATCGGAGACGGTCTAATTCAGCCCAATCGTGGGTTCGTCGTATATCCTGTGAAATATAAGGCTATAGTTTTCCGCCCCTTCAAGGGCGAGGTGCTAGATGCGGTTGTCACACAAGTGAACAAGGTCGGCATCTTTACGGAGATTGGTAAGTTTTCCTGCGATGGTCACAAAGATCACTGGTACACTAACGATGAAGTGCTTATCCTCAAAACCCTCTTTTCTGCTACTGCCATTTTTCATTTACACGAAGAAGTTGAAAAGGTGTCAGTGATGTTGCGCTGCCGTTGTTATATTTTTTTGCAGTGCCCAATATATTTCATATGGTTACCTATTCAATTACAACAGTTGCTATTTTTTACTGAG
>VDK00001472-6736_4 [1866 - 1366] (REVERSE SENSE) 
GCCACCTATTTCGAGTGCGGTATAACGTGTAAGATGGAGTCTACTGGCAGTGGTAAAAGACGTGGAGACCGTATCGTTCTCGATGAAGCTCAGCGGGAGCGACGTCGCCGTAAGGCACTTGACGCGCTTGAGCAGGACAACTACCATGAAGATCCGCATGCCAACCTGGTCATGAATAAGAAGGCGCCGAAGTTTGAAGAAACCCTTCTGGGCCCCGCGGAACGTAAGGAACGACCAGGAAAACGTAAAGGAGTACGCGATTTCAAGCAGGTTCGATATAAGAAGAGTCTGGACGCCTTGCTCGAAGAGGACCACGCATTGGGTACAGAACCGCCGAACTATATGACCGCGCAAGCTGCACCATCGAAATTTCCCGCTAGACAATTCTGCAGTGTTTGCGGTTTTGAGGGGCCCTATAGATGTGTAACTTGTGGATCTAGATACTGTTCCGTGAAGTGTCTCAATACCCATCAAGACGTGCGCTGTTTGAAGTGGATGTCT
>VDK00001475-6735_1 [1361 - 1873] 
ACGGCGACGACTAACATTGATTTTTTTTATTGTGTTCTGTTAAATAGCACCAGCGCGCTGAAGGCATTTTTTCCACGGAAGGAAGTGCCCCATGATGTAAAAGATAAACTACAGGCCGGCTACCAGAAGCTCCAAGCCTCACCACAATGCAAGTCTTTGCTAAAAAAGTATCTGACAAAAAATGTGCTCGAGAGTCTGCAAAGCAGAAGCACTCGAATGGGTGCGACACTTCTCGATGTCGTGCAATCCGGGTTTGCCAACATTGACTCGGGCGTCGGTGTTTACGCTCCTGACGCTGAATCGTACAAGATTTTCGCTCCTTTGTTTGATCCCATCATTGACGACTATCATCAGGGATTCAAGCCTACGGACCCGGCACCCCACCTTCGGACTTCGGCAACCTTGACACGTTCGAAAACGTCGATCCCGATGGGAAGTTTGTCATCTCCACACGTGTACGTTGTGGACGCTCTCTGCAGGGATACCCGTTCAATCCCTGCCTTACAGAAGCAG
>VDK00001475-6735_3 [2665 - 2991] 
ATATTAAAGGAATACCTGATATTACACTTCATTATAACGTTCACTCAGCATCTGACTGCTATCAACGCTTGTTCCAGATTCCTACAGGCGGCGAACGCGTGCCGCTTTTGGCCCACCGGACGTGGCATTTACCATAACGATGCGAAAACATTCCTTGTCTGGGTAAATGAAGAGGATCATCTCCGGATTATTTCTATGCAGCAGGGCGGAGACCTTAAAGAAGTTTTTACCCGCCTGGTCAATGTAAGCGCTTTCTCATTGCCTGTACCATATATACGATTTTTCATCGTCTGTCATGATAGCTTCCATTATGTATATGTTGTTTAT
>VDK00001475-6735_4 [3750 - 4025] 
TTTTCGGCTTTTCTGTGGATGCAGGCGACGAGGATATTACATAATTCGTGTATAAATCATACGTCTTCCGATCTTCAATACCTACATAATCCGAATGGATTTCCTTTTCTGTTCGGTTGTTTTTTTCTTTGTTCAGGAACCCGAGGCGAGCACACCGAGTCCGAGGGCGGCGTCTACGACATCTCTAATAAACGTCGCATGGGCCTGACAGAGTACCAGGCTGTCAAGGAAATGCAGGACGGAATCCTTGAATTAATTAAATTAGAAAAAGAGGCT
>VDK00001492-6714_9 [5043 - 4627] (REVERSE SENSE) 
GTTATTCAACATCTGCAGGAGTTGCCTAGTTCCCTGACAATTCTTTCGCCTGGCCATCTACCGAACTGGGACCTAGTAGCTGATCTGTTAAACTCCTCCGTAGCACGGGTTTACCGCTCACCTAAACAGTGTCGAAATCGGTTCGAGAACGTGCTGGCGCCGCGCGAAGAAGGCCGGCCAAACGCACCGATTACGGCATACGACAAGAAGTCTGTCAAGAAGGCTTTAAAACAGAAGACCGGACGTCTTATTAAAACCGGCTCTCTATTTGCCGCCGATTCCAATGCGTCGTTCAATAACATGTACACAAGCCGATTCGATGTTATCAAGACCGTATCCGTTCACCATGCACCTGCTCTCAGGCCAGTCTTTGCCAACACCGCCCAACCAAATGGTAAGTGCGGATCTTCTGAGCGT
>VDK00001497-6709_6 [696 - 268] (REVERSE SENSE) 
TTACTCTCATTTTGCTCGTCTTTGTTCTACAGGAAAGTTTGTCGTAACTGTCGATGTCCACGCGAGGACCATCAGCAGTCGGGCTCCACAGCCAACATGGCCGAGGTCGAACGGCTCATGCTCCCGGCGCCCCCGCAGCATATGATGACCTCGCCCACGTCTTCAGGATCTACTGCAGCCGTGGGCGCTAGCGGAGCTTCTGGAACAGCTACGGCGTCTGCTGGAGGAGCGGTGTCGAACTCTTCGCAGCAGGCGACAACGGGGGGCCAAAATGGTCATGGCCCTCAGCAGGCACCGTCCCCAGAAATGGGCTCAGGACATCGACAAAGTGACGATGATAGCGGATGCGCGCTCGAGGAGTACACTTGGGTACCTCAAGGACTCAAGCCGGAACAAGTACGTATTTTCTACTGGCCACAATTCGATTCT
>VDK00001498-6709_1 [3282 - 3551] 
ATTTTAGAGCGCTTTTCTAGCACTAAGTTGTTACACTGTTACACTGCACTGTTACAGGTTTTCACTAACGATGCTGTAATAAACAAATCTATTTCAGGGATCTTCGCTTACTTGAATTACCTTGAGCCGAAAACTCAAAAAGAGATCTTGGAGTGCCTGGTCCGCGGTCTCAAGCGATTAGAATACCGTGGTTATGATTCCGCCGGTCTGGCGTTTTGCGGCGGGCAAAGTAATTCTCAGGTTAGAAATTTACACTCACTGGACCACCAT
>VDK00001506-6702_4 [5820 - 6224] 
GCAGTAATTAACCTGAGAAGTATTTTATATTTAGATATAGAAAATGACAGAACGTATAGTATAAAAGCATCCTTTTGCATTTCTCAATTGATTAATCCATTTGTTGATACAATTTTTCAGAACGAACCTATATTAATAATTACTTTACATAATTTATTTTTTATTGATGCCTTTCTAACATTATTATATTATATGGTAACATCTTTCATACTGTGGAACAGGTCATATCGTAACCAGCTGATGCAGTCCGAATGGCTGGTTGAAGTTCCGCCAGATCTGGAACGCTACCTGATCGTGCTGTGCCCTAAAGGAAAAAGAGGACTTCTCATTGCATCAAGGGGTGTTACAAAACTATACGCTCGCAATGGCTTCAACTTCATGACTTTTGCTTCGAATCTACCTGGT
>VDK00001510-6701_7 [3368 - 2358] (REVERSE SENSE) 
ACCGGGGAAAATCTCACAAATCTAGGAAGTACCGCGCGCTTTATTGTTCCAAACAAAAGTAAGATGACATCAACTCTTGCCAGGGCCGTTGCTAGTGCCGTTGAAACGGTCAACCGTGCCGGGCGAATCCTTAAAGTGGTTCAGCGTTCAGGCTCACTAGGCATCATTGATAAGGCTATTGGTGATTTTCAAACAGAAGCTGACAGAAATGCTCAAGTGTGTATTGTTGAATCTCTCAGCATGAAATTTCCCAAAATGAAGATCATCGCAGAAGAGGGTCATCTGGAAGGTCTCCCGCTAAGAGAGGATTGGATTGTAGAAGCAATGAGTAAAGATGTTCTTAAGGAAACTATGCCGTCATCACTTGCTGACGTGCAAGAGGAAGATATCGTTTGCTGGGTTGATCCGTTGGACGGGACCAGGGACTACGCACAGGGCGCTATTGATCATGTCACTGTTTTAGTTGGGTTCGCCGTTCGAGGTCGCGCGGTAGCTGGAGTAATTCATCAGCCATTTTACGGTTATAACGCTGAAAAGGATTTCATACGATCGGGTCGTACCGCCTGGGGTATCGTAGGCGTCGGAGTTCGTGGACTGCGTCCAAGGATTCCCAATTCCGGGTTTATAGTGGCGACATCTCGTGTGCGTTCCCAGCCAGCAATCGACGCCTGTATTAAGTCTATGCGACCTACAAAAGTGATCAGGGTTGCCGGAGCTGGGTACAAGATGTTACTCGTTCTTGAAGGGGTAGCACACACATATTTGTTCCCATCGGCGGGGCTCAAAAAATGGGACATATGCGCGCCAGAAGCGCTGTTAGTAGCAGCGGGAGGTGCTGTAGCTGATATTCATGGCAACGCAATACAGTATCATGCACAAGCGGACTACCCTATCTGGTGCGGAGTTCTGGCTGCTAGAAGAAAAAATGACCTGCAGGGATATCTTAAAATGATTCCAAAGGACGTCAGAAAACGAATGTTAATAAACCAAGAAAATACGATGGACGAGCTG
>VDK00001521-6692_10 [4255 - 3566] (REVERSE SENSE) 
TATTGTATGTACTTCTTAGGCAAACCGTGCACACGTTCGTTGACGTGTAAGACGCATTCGCTAAGCCTTCGACGTGGAGTACCTGGTAGGCTGAAGGGTTTCGACGATCTCCTTGCAGAGAACCGTGCCGCGAAAGAACAAAAGCCTCCTGTAAACATTACGTCTGGGGATTCTGCTCCACAACTATCTCCTCCAGCGGTACATCCCAGTCAGTTAGTTCTGCCTCCGTCACCTTCTGCGGTAAACGTAATAGATGCGCCAGCGCATAGTTCGCCTGTTGGCGACGAGCACATTTCATTACACCATTCTCCGAATGGGCCCTTAGTACCATCGTTAATCCAACAACAGCAACAACATCCAAGTCCAGCTTCGTCTCGATCGACATCACCCTCGTCACAAGTGGTATTAGCCACACCGGATGGCAAATTGACTTTACCCGTTATACGCTTATCTGGATCACCACCACCGCCGCCGCCTCAGCTTGTGCGCCATGATCCTGGACCTCCTCTTGCACAGCAGCTGGCTCAATCAGGTGTCGGAGGATTAGGGGCGGCAGCCGCAGCAGCTGCTGTAAGCGTTGTAGGGCCGGTGGGTGGTGTCCTGGCAGGCATGGCCAAAAATAAACAGGCGGAGTGCGTGGGGGAGGACTATTATCGAGTCTGCGGAGCGCTGCGTCGCCCGTCCGATCTC
>VDK00001525-6691_3 [4290 - 3988] (REVERSE SENSE) 
CTTATAAGCATTCCCTGTGCTTTTAAGCCTCTTTATTTAACTCTTAAGAATCTGTTTGGTAGTTGTAAAAACCGACCAGTAACAGATCGCTTTAACATACGTGTCTACTTTATCTGCTACAGGAAGGAGCTATCGGGAAAAGAAAGTCCGGCGGTGTCGCAGATTGACACACTGTTCCTTTTCGATCGCTCCGTCGACCTTCTCAGTCCACTGGCAACTCAACTTACATACGAAGGACTTCTTGATGAGATATATGGTGAGTTCATAAATAACAACCTTTATTTTATTGGACATCCAAAAATG
>VDK00001526-6691_14 [3695 - 3324] (REVERSE SENSE) 
CTATTGATTTGTGTTGTGGTCGCAGCTTTCAATCAGGAGGATATACAGAACCCGGCGCTGAAGCTCCCCGCCAACGCCCATTACTTCTGTCCATATTGCGACTTCATGACCAAAACCGCTTCCCGCTTCCATATTCACTACATGCAGCACCTGAACGTGCGGCCTTTCGAGTGTTCAGTTTGTCGTATCAAGAGCAACTGGCTTTGGGATATCAACAAACATATACGGACGCGGGTGGGGAAAGGAGACCACTCGCATCGCGGTGCCAAGTGTGTGTGCATCAACGAGGCAGGACTCAGAGACTACAGCAAGTATCGCTGCTTCATCAAAGAGGTAAGCTGGGAGGTAAGCACTCTGGAGCTTTGCGCGCGA
>VDK00001526-6691_19 [2389 - 1820] (REVERSE SENSE) 
TTCCATCGCGACGAGCAGGTGACGCTCAAAGACATTCACTTGCAGCTGGATTATCGTCAGCATGGAGAGGTATTCCAGATGGCCGATTCGTCATCGATTGTGAACCCGGTGTTGGCGATCGCACCAAATTCGGAGGTAAGCCTAATTCGCCAGCTTCGCTGCAGCCGTTGTCCATACCACACGGTGCAGAAGTCGAACATGCAGAGGCACCGCGAGGGCCATGCCCGTGCGCGACCCGATACGATGCGGTACAAGTGCCCTTACTGCGACTTCTGGCAGGAGACGCGGCGTAGCATCCAACGGCATATGGCTCTACATCCGGAACATGTCAAAAGGGGTACCCAGGGCGTGCTAGATACTAATGGTATGGATCAGGATCTCTCGTCCAGTGGTATGAGTCTCAACAATATCCTGGGTGACGTTAGCCCCACGGGATCGGGACATCACGCCGAAACGATAATTTCGGCAGCCGATACGGTCGAGGTCAACGCGCCTAAGTTTAAATGTGACTCGTGCCCCTATATGACGACGGCCAACTCGCAGTTCATTTACCATAAACAATTTCATAGG
>VDK00001526-6691_21 [1765 - 593] (REVERSE SENSE) 
CAAGGGGTGGCTACTTTTCTTCTATGTTATGTTATTATTACTATTATTATTATCCCGTTCATCTTAGATCGCTGTGTATATCCATGCAATAAAATAACAACTAATATTACTATCATTGATGCTATGATATATGTATTATACATATATTTGAGCCCGGTGTTCAAAGCGTTGCTTGATAGTACTGCGCAGCCAAGTAGTCACAATAACACGTATAAGTCACGCTCCTCCCGTTGCAGATACAATCCGAAAGCGAAGTTTAAATGCGACAAGTGCAGTTATTGGGCAACGCATGCCCATTTGATTACACAGCACGCGAGGGTGCACCAGGAAGGAACACCGGACCAGAAGTTCCCCGAGGGGTCCTGGCTGCCGCCGGCTGAAATCGCTGTCACCACAGAGGCGAGCGCTTCCGATCGCATTCGCTCGTTCCGCGTCGTCAAGAACGGCATAGTGCTCAAGATGCACAAATGTCGTTTCTGTCCGCTCATGAACCGCCGGAAGGCAAACGTGCGATACCACGAATTACTGCACGGCAAGAGCGCTTCCGGACGCTATACGTGCCATTTATGCAGCTATCGGACCCATTCTCAGGGAGTTCTGGGAAATCACATGAAAATCCACGTACCGCAGCGCGCACGCCGGGACGACGCTGGCGTTGAGATGATCGAAGAGATTGAGGATGGTAGTAGCGACGAGGAGGGTGCTGTCGAAGGCTCCGCAATAACATCAGCATCATCAACACCGACAGTAGCCGCCGCAGCATCCGATCGTATCTCAGACCAACAGCAGCTGCAAAAACACCAACAGCAACAATTGACGCCAAAACCGGCCGCGTCCTCATCCGTATCTGTACCGAGGGCGCAGCCAGTGGCTAAAATCAAGTATAACTGCAGCGCCGTTGAGTCGGAACTATTTAACCTCTTGCAGAGTCGCCAGAATGGTAACAATAACAATGGCTTGACGTCGGGAGCCACGTTGACCGGCGATGATGAGACGCCACACAGAAGCCACAAAGCTCATATCCCTAACCAGGCTAGCGGCCTTGCTAGGGTGAAAAAGGCTCCAAAGGCGGCCGACCCGTACGTGAGGCGGAGCGATGGACTCATTACGTTCCAGAGCAAGGTACACTTCATTATGGCCATTGATTTTCTACAAAATAGTAAATATGTCGGT
>VDK00001534-6677_8 [688 - 263] (REVERSE SENSE) 
ACTCTGGCTGAATTGCTCCATATGGCGGTCAAGGATATAAATGAACAAAGCAAAAAGGTAGTGATGTTTCTCGCCAAACTATCCAACGCTAAACAGAACAGAACGAGACAGTTGGCCAAAAACAATACAATTATTCAAATAGTTTTGTCCATTTTCACAACGTCTGCTTCGATAGATCCGCTGTTCGTAATAATGGAATATATTAGCCTTGGAAAACTGCAGACCTTCCTTCGTGAGAACCGCCGACCTTTTACAGAACAAAGAGATTCATTCGACGCCAGATCAGCGCCACTTACCTCGACCGAGCTGACGCAATTCGGTTATCAAGTCGCCAAAGGAATGGAATATATTGCTTCAAAGGTACCACTATTAGACTTGGCACACCATAAACCTCTGTTCTATGACAGACAAATATTCCTTCAGTCT
>VDK00001535-6677_6 [2943 - 2113] (REVERSE SENSE) 
CTTGAACTTAGTCCTGTATTCGTTTCCAGTCAGATACGTTTTATGGAACACATCTTGCTGTCAATGATGGCGGTGCAGAACTACGAGGCAGATAGCATTGCCGATACTCCATATATGATGCAGAATATGATTGCGACCTTCTTCTTTATCGCCTACTTCTTCCTCGTTGTTGTGTCTATATGTGGATCCGTGACGATTATCTTTCTCGTGTTGCGCTACAGAAACTTGCGGTCGCGTCCCATCAATTTTTACTATGTAAACATGGCGTTTGCCGATCTCTTCTTGGCTAGCCTGGGTGCGCCGTTCCGTGCTCTCTATTATCTAAACATGAGATGGACGCTTGGCCCGTTTATGTGCCACTGGTTCGAGTTTGCCGAAAATCTCGGCTACTTCGTCCACGTCTATTCGTTGACAGTGGCCTCCTTCCTAATCCTGCAGGACGTTTCGGCGATTCGTCGTAGCTGTCTTAGAAACGAGAACATGGCAAAATCGACCTGTCTGCGATCGTACGCTGTCGGTTCGTTTGGCATCTGGAGCTTTGGCATACTCGCCTGTGTGCCATACTCAACATTCCGCAACTATATGCGAGAGCAATGCATAGTATCTGATCGAAATTTCTTTGTTCTACCAGAGAAACTCTTTGGCCCGTTCGTGCTGATAGTTGTCCCCGTTTCAGTAACGATTATCGCGATTCTTTTGATCATTTGCTGCGCGTGCAGCGCACGACGGATCGAGACGACGTATCACGAACATGTCCTGCTACGAACACAGAAGTCCACCCGGCATGTTTCTCTTCTCATGCTAATCTATATACTTTGCCAGGTACGTTGG
>VDK00001541-6673_7 [519 - 1] (REVERSE SENSE) 
ACAAAGGAACTGATGGAGTTGTTTATTGAGCGCGAGGACACTGGTGACGTTCAGCTCTTTGTTGATGACTCCGCTGTGAAGGCTCATAAAGCGGTGTTGACTGCGACAAGTGACTACTTCAAAGCGATGTTTCGGTGTGACTTTATCGAGTCTTCTGAAAATGAAGTCAATGTACCGGACTTTGATTTGCTCACAGTTGAAAGATTTTTGAAATTTATTTATACTGGAGAGGTGCATATAACTGAGGACAGTTTCCAGGAAGTGTTCAGTCTGGCTAACCAGTTCCAGGTACCGTCGCTTATCGCTCTCTGTGTTGAAATCTCTACAAAAGACCTCTCTTGGGAAAACTTTGGCCAGCATTATGCTGACGCCCATGAGTTTGCTCTACAAGGACACTTCGACATGTGCCATGACTTTCTTGCACAGCATTTTCAAGACCTCATTCGAAATCGGCCACTTCTTCGAGACATTCGTCCTGAAGCAATTCTCAACGTGCTTTCAAGGGACGATCTGTTTGTT
>VDK00001552-6660_8 [6395 - 6021] (REVERSE SENSE) 
CACGGTACCCTGTTTTCTTTTCCATTATCAGGCATACTCTATGTGAATGAACAGCTGGATTTCGATAAAATGAGCAAGTACGACTTGACGGTACGGGCCACCGATTCTGTCACCGGCGCTTATTCTGAAGTCTCTGTGACTTTGTCAATTGAAGATGTCAACAACCATCCTCCACTATTTGAGCAGATCATCTACAACGTTTCTGTGCCAGAGCTTTCCCCTCCAGGATCAAGCATTCTCGCCGTTAAAGCCCACGACAAGGATAGCAACAGCGTCCTCAGCTATTCAGTTGAAGACACGGAACGCTTCATGATCGATGCCAAGACAGGCGTCATTAGCTTGAAAAGATCGCTAGATTATGAGAAACAATCGAGG
>VDK00001552-6660_10 [5806 - 5033] (REVERSE SENSE) 
TGTTCGTTCTCTATCATTGCTTGCAGTATTACTCTGACGGTAATCGCGACCGACTCCGGACCTCCTCACTCGCTGTCTTCTACAGCCCTGGTGTTCGTTCAGGTGACGGACACCAATGACAGTCCGCCTGCCTTTGTTCGGCCTTCTGTAGACTGTTCAGTCAGCGAGCTGGCCCGAAGAGGCCAATTTGTGGCCCACCTCGGCGCCAGTGACCCAGACTTTTCGCCTAGCGTGCTAAGTGTCCCGCAGACACTAGCACGTTTCCCCGACCAGTTTAGCAGCACCCCTAGCCTCGCATACCAAATCATTTCTGGCAGTCAGGCCTTTACTGTTGATCGCTACTTTGGAGTCGTGTCGATAGGCAATTTGCACTTATTCCGTGAGTTGGTCAAGTCGGATCTCGATGTACACCTGCTGAACGTCTCAGTCACAGACGGGGTGTTCGTAGCCTTCTGCCAGCTGCGAATTCACATTGTACCTTCTAACAACCACTCGCCAAAGTTCACTCATTTTGAGTACGAGGCGATCGTGGCCGAAAACTCGAACGCTAACACCTATGTCACAACGGTCTCGGCGAGCGACCAGGACAGAGGTAGTTTTGGCCGGGTCAAATATTACATCCAGTCTGACGAGAATAACCGATACTTCAGTCTCGATCCAGATAGTGGCGAAGTACGCACAAGGAAACTGCTCGATAGAGAAAAAAACAGCTTTACAATATTGCCATCATCGCCGAAGATGGTGGGGGCAGGATTGGTCATAGCGTCGTACGGG
>VDK00001552-6660_11 [5108 - 3882] (REVERSE SENSE) 
AGAAAAAAACAGCTTTACAATATTGCCATCATCGCCGAAGATGGTGGGGGCAGGATTGGTCATAGCGTCGTACGGGTGACGGTCACCGATGTTAACGACAATGTGCCCCAATTCATGTTGCCCGAATATCGAGCTAACGTAAAGAACCATACGATTGGGCAGACCATTCTGAAGGTAACGGCAGTAGATAAAGATCTGACATTGTCCACCTTACGACACTCTATACATGAAGGCACTCCTCGTAATGTTACCGAAAGCTTTGGTATCGTCGAAGATACCGGAGAGATTTATATCAAAGAACCTCTAAGAGAAGGTATGGTCTATCAGTTCTTTGCTAAAGCATCAGATCGAGTCGAGCCTATGCAGGAATCAATTGTGCCGGTTACCGTTTCTGCTCTGCTTCCCAATCAGGTAGAGCCATACACTAAAGCTCGGATACAGGATCTGTATGTGAAAGAAAACGCAAAAATACCCACTGTTATCACAACACTCGGTGCACAACAGTCAAGTGATCTGAAGTTTACGCTCATTGCCAACGATAACGATCTATCGCTGTTCACCATTGATGCGGACACGGGGCGCCTAACAGCCATTCGTTCGTTAGACCGTGAGGAGTGCGCACGTTACCACGTAGGAATTAGAGCAGAGGCCCGATCCAGCGGTCTCGTATCACTGATCCAGGTCAATGTACACGTGATGGACGATAACGACAATAAACCCCAGTTTGAGTCGACGGCTCAGAATGGCGGCTACTCGGTTCGGGTTGCTGAGAACGTACCCATCGGCAGTAAGATCCTTCGGCTGATGGCAAATGATGCTGACATCGACTCGAATGGTGTCATTACGTATGATTTCTATGAGAGAAATGATCCTGCTGCAGATATCTTTCAGATCGACCCCCAGACAGGCTGGGTAACGAATTTAATTGCACTCGATAGGGAATCTGTGCCGTCGTACAACTTAACGGTCGTGGCTCGCGACAACGGAACGCCGCTTAAACAGTATTCATTGACGACAATTCACATAACCGTCATCGATTACAACGATAATCCTCCGCATTTCCCCAAAGACATGTACGATATTGAGGTTAGTGAAGATGTCCTCGATAACACGGAGATTCTCACGCTGAACATTGAAGATCCAGACGATCCGAAAAGTGTAAGTGAACGAATCAGTATGTATATAACAAACATAATGGAAGTACTTATGCCCACGTTATTTTTCTCT
>VDK00001552-6660_12 [3720 - 3325] (REVERSE SENSE) 
GCCAACTTTTGTTTACAGCAAACGATGTATTTCTATTTGACATCTGGAAATGACCGGAACCACTTCGGCCTGTCCGACCACGGAGTTTTGTTCGTACGACAAAAGCTTGACCGAGAAAGTCAAGAACACTATATACTTGAGGTAACGGCCAGTGATGGCATCTACATCGCAAAAACGAAGATCAATATTCGTCTTCAAGACGCCAACGATAATGGGCCGGTCTGTCTTCAGTCTGCGTATATTGAACAAGTTCGAGAGGACGTTGCCCCCGGAGCGCTTATACTTACTGTCGTTGCACGTGACTCTGACATAGGACGAAATGCCATACTACGATACTCTTTGCGTGGCAAAGGCCATGAACAGTTTCACATAAATGCTAGCACAGGTTGGTTACCC
>VDK00001552-6660_14 [3004 - 494] (REVERSE SENSE) 
TTCCCAGGTGAATTACGCGTCAATAGGGCCCTCGATCGTGAGACCCAGTCGTCATATAGTCTTACAGCGCACGTGCAAGACAGCCAACACATGGAGTGGTCGTGCACGTCCAGCGTGCACATCATGGTCAGCGACGTAAATGACTGCGCACCGCAGTTCACTAAGGATAATTATACTGTTTCGATTTCGGAAGATGCTGAAATAGCCACAGTGGTTATGAAGATCTACGCTGTAGATCGCGATATTGGCATTAATCGCAAAGTATCGTACACGCTTCTTGACAACGCTGGCGGACATTTTGAGATACAAGCAAACACTGGTATCATCCAGCTGATGAAAGCACTCGATCGGGAGACGGTCGACATCTACCGTCTGATCGTTGAGGCCGCTGACCACGGACATCCGCAGATGACTTCCGCGGTGCAGGTCAACGTCGTCGTCCTTGATGTTAACGACAACCCGCCCGAATTCACGCAAAAAATATACCATGCGAATATAAGCGAAATGGCACCGCACGGTACACGCGTCGTGCAGGTCAAAGCATTTAGCCGAGATATTGGCATCAATGCTGAAATCAGCTATAGCTTGGAGAACGCGGAACAATTCGATATCGACCAAGAATCTGGTATCGTTTCCGTAATGCGTGCACTTGACTACGAGACTCAGGCACAATACATGTTGACAGTGGTGGCCAAAGACGGTGGAACTCCGACGCTCAGCTCCACTAGCCTGCTTAACGTCACCATCATCGATTTCAATGATAATAAGCCAACATTCGACAAGATCCGTTACAACTCTGTTATCCGTGAAGACACGAAGGTTGGGGAGAAGATCTTGCAGATACAAGCCACAGACAGCGATAGTGGAGTCAACGGTAAACTGTCGTACGAAATTGTGAACGCAAGCGAATACAGAGAGTTCAACATTGACCCTCGGACTGGCGTAATCGTGTTGCGCAATGCGCTTGATCGCGAACTACAATCCGACTACTATTTTGTGGTCATGGCACGCGATGGTGGCGAATCCGAACTCAACGAGACAGTTGAGGTTTCTGTGGCACTTTCGGATATTAACGATAATGCCCCTCAGTTCGTGAAAGGTGGAAACTATTCGGCGATAATACAAGAGGGTAAACGTGATCAGAAAGTGATCGAAATTCAGGTTACGGACCGCGATACGCCCGCCAACGCCGGACCTTTCACACTCACCATCCTTAATGGAAACTCCAACTTGGACTTTGTTGTTCGGAACATGGCCATCTACACGGCAGAAGCTCTTAACACCGAACGACGTGCCGAATACAATCTACTGATTCAGGTCAGCGACTCCGGAACACCGTCACTAAGCTCAAAGACCAGTGTCCACGTCAAGGTCATTGAAGAGAGCAAATTCCCTCCAGATGTGGACGATCTTCACATTCACGTCACTTCCTACCTGGACGACTTCCCCGGAGGGGTAATCGGAAAACTTCATGCCAGTGACTCCGATCCCTATGACAAGTTGATATACGAACTGGTCGATAAAGAGAACTCTCTATTTTACATCGACAGCGAGGAGGGAACGCTGTCTGCCCAAAATGGTCTGGACGTGGGCTCTTACATCGTCAACTTGAGTGTCAGTGACGCCAAATTTACGACCGAAGCGCAGGCATTTGTTGAAGTGTCCCTGATAACCGAAGAAGCGCTATCTAACGCTGTCATCGTGACCCTTGCGGATGTTACCCCTGAAGACTTCCTTCTCACTTATCAAAAGGGTTTTCAAAATGGACTGAAAATCATGTTCGGTTTGAAGAAGCAGAACGTTCATATCATGAGTATCCAGCCCAGCATAGCTGTCAATGGATCCAACACTATCGAAAAACGATCAGTCGGCAAACGTTCATCGCAAAGAGAAAATCTTGACTTATTATTTGCTCTGCATAAGAATCAACAATACTATAAAGCCTCGTTCGTCACTCAAAAACTCCGCGAGAACCAATCACAAATGGATAAAGAAATCGACAGGAAGATTATTTACATTTCGCAGAATCGCTGCAGACCCGAAATGTGTGCAAATGGTGAATGCTCCGACACCGTTGAACTGGATAGAACTGATCTCCAAAGTATTACCACGGACCGACTAAGCTTTGTATCGCCGCGTCACTACCCAACTCTAGAGTGCATCTGCCAACCAGGCTTTGGTGGGCCCAAATGTGAAACACCTGTTAACGAGTGCTCGAAACATCCATGCGCATCACCAAAGATCTGCATCCCGAGCACGTTGCAAGCTACCGGATACACATGTCAGTGTCCAGAAAACACCGGAGGTCCACTATGCAACGAAACCTGCGCTGAATCCAATATAGACACATGCTACATCGAGCGCCATCCGCTCAACTTTGATGAACGATCGTATGCCCACTACGAACTTAATCACGGCATCGACAAGAGACTTATGTTTAGCGGACGCGTTCGTACCTTTCAACAATCTGGTGTTATCCTTACGCCGCTGGTCAGAGGGACTATGCCGTTC
>VDK00001553-6659_3 [6102 - 5302] (REVERSE SENSE) 
ACGAACTGTATGGCTGAACATTATGATATAATAGAGCTGTGCATTCAATCATGGGGCCCATGGGTATTTTTTGAATCAATTGCAGAAGTTGTGTATATTTTGCCCTGCGAGTGGAATTTTCGTCCAGATCATTGCCAATATTCAACTTCCTGTCGAGGCGCCAATCGACAAGGACCCGGATTGTTACATGGAAGTAGGGCTGTGTTCACTAACAACAAACAGCCCGCTTTCCGGGCCATCTTTAAAGCGTTCCAACAGTTTACATTTCGGAAGAAAACCACAAAATTGAAATCTAGGCAAATAACAAAATCAAATACTCCGATCAGCGTGGTCCGCGCACATAATTCTATTGCTAATTACAGAGACAAAAGGCAATTGTCTACAAATATAGCCTCACCGGCAGATGTCGTACGTACAATAAATGGTAGGCGCGACGGGAGCGATGCTAAAAATGTACAACATCGTAAAACTGTGAATTCGCATAAGGTACGCGACTACGGAGGAAAGTACTTAAAATTCAATAAAGTTGCAATAAAGAGTACCGACTACGACTACATTGCAGAGGAAAGTTTCGCTCAAAATGGGGAAAAGAAGGGCAGGCAACTAAATGCCAAAGAAGATGACTTTAGAGAAAACCAAATCGTGATAGCGGATGAGGATGACCAATTGTCAATCAAAGAACGATTGATCAATCCTCTAACGATTGGGATATTTGAAACTGTCAACACGCGATGTGGCCGCTTCCTCAAAGCTCATACCAAACGAATTACTCGAGCATTGCACGCCAGAGCAGCGGACCTT
>VDK00001555-6658_1 [4667 - 4966] 
GTAAATGATCTGGTGTGGTTCTGTGCTGCACAAACCAATCCTCATGGTTCCTATGCGGAGTTTGCTGTTGTTGTTTGGACGGACTGTTGGCTTCTACCAAAAAATGTTGGACTGAAAGTTGGTGCAGCTCTAGGAGTCCCCTACCTCACTGCCTATAGGGCACTCATTGTGAAGTGCGTGCCATTTTTCGCTTCCACGTGTTTCCGTATAATCATACATTGGCCAAAGTGCTTACCTACGTACAGACGAAATTTTTATTCGTTGTTTAAGAAAAATCCTAGAACATTTTACTGGGTTTTT
>VDK00001556-6657_1 [1831 - 2445] 
TTGCAGAACAAAGAAAACTCGCGCCGAGTTTCAGTACCATCCGGTCAACTATATCACGAGGTGCGGAACCTTCGATCTGGCCAGCGCTACGAATTTTGGGTGACAGCGTCCACCTCAGTTGGAGAGGGGCCACCGAGCAAACGCGCGTTCCAGACACCTGATATCAAAGGTACATTTGCAATACGTAAACTTTCTATACTATTTCACTTTCTTGATTTTTACGACGACTTCAGTAGCGTAGCGGATATCCTCCTTTTGAAAAATTCACGAATATATTACACGCTCAATGTCTGCGTTCAAGTTCATAAACAGTATTCGCGCTTCCGCTTTGCGGACATAAATGTTTCTAGTCACCAACGCACACGACAAATTTGCCAGACGAAGTTACCTCTCCTCTCGGTAAAAGGTCCGACAGATAGGCAGCTAGCTGCTAAAAGACTAAAGAGCTGGTCAAATATCTATACGTCGATCAGGAATCCGCAGGCGGTAGTTACGGCGGCGGTATTGGCGGTTCTGGTTGCTGCAGGACCAAGCCCTTCAATGAGTCGATATGCATGGTTGCGTTATAAATGGGCGAACGTTTATTTTAAGGAAGACCGAAAGCCTCAGACCGCT
>VDK00001556-6657_6 [5778 - 6395] 
CATCAAACGACGTTCCTGATCTTGATCCCTATTACAATGGCTCTGTGTGACGACCTACCAGGCTACGAGCTCTACTACAGTCGCGAAGCCGGTTCTTGGCTTAAGGTGAAGGTGCCTACCGGCGAAGGCACGTCCGTGAGGATGTCGCACGAATTGATGGGCCTCTACTGCGGCACCCAGTACCAGCTATATCTCATCGCCCACAACCCTAGTGGACATAGCGAGGCCAGCGAGACAGTGTCAACAAAGACACTCGGTGAAGGTAAGGCGAACTACTGTCTAGTCCAATCAATAACCTTTGGCAGATACATAGTGAATATAATCGAGCTAGGTATTCGTTGCAAGACACTGAATCCGACAAGCCTACATTCTAAAAGAGATCGAAGTAATCTAGAATATGCAAAACAATTTGAACTATTTAGCGCGCTATTACTAGCCCGATTAGTGTATAATTATACCAGTACAAATACGATAATCAGTCAATTCGACCAAGTGTGCACAAAAGTATATTATGCACCTATGACCGTGCGTATGCGATGCGTGCATCATCGTTCTGATACTTCACAGTGCCACGTGCCCCAAGAAAAGAGCACTTTATCGTGTCTAACTCGACATCGT
>VDK00001556-6657_7 [6335 - 6655] 
TACTTCACAGTGCCACGTGCCCCAAGAAAAGAGCACTTTATCGTGTCTAACTCGACATCGTTGACATTGCGTCCATCATCGTGGGATGATAACGGTTGTCCAATCTCGCATCTGACCATCGAGTATCGTCCCCGGCCAACCGGTGGAAGCCATTCTCAGTGGATCGTCGTTTCTCGCAATCTGAGCCCAGACGAAGGTCCCATGACTTTACACGATCTCCGGCCAGAAATGTGGTATAGCGTTCGAGTGACAGCGACCAACGATGCTGGCAGCACCGATGCTGAGTTCACTGTGAGAACCGTGCCGAACTCCCACGGTGAG
>VDK00001557-6655_8 [515 - 3] (REVERSE SENSE) 
TCGCAGCTCAGTCACCTTCGTACGGTGTCACGTGGCGAGTCGCGTGGTGTTTCCGGTCCGTGTGTTACTACTGCTGCCTTCGTTCGGACCTCGCTGGCGGTGTTGATTTGTCCTCCGTTCCGATCAATCTCTAATACAGCTAGCAGAGTCAATCTCATCACTATGTCGGGCAGTAAAGCTTTCGATCCGATGTCGTTCGCTCAGGATTTCGTTGCTGGCGGTATTGCTGCAGCAGTCTCAAAGACGGCGGTAGCTCCTATCGAGCGAGTAAAGCTGCTTCTGCAGGTGCAGGCGGCTTCAAAGCAGATCACGGCTGACAAGCAGTATAAAGGCATTATCGATACCTTTGTTCGTATCCCGAGGGAGCAGGGCGTCACCGCGTACTGGAGAGGCAACTTCGCCAACGTGATTCGTTACTTCCCCACCCAAGCACTTAACTTCGCCTTTAAGGACAAGTACAAGCAGATCTTCCTTGGTGGAATCGACAAGAAGGCGCAGTTCTGGCGGTATTTC
>VDK00001568-6645_4 [1985 - 1485] (REVERSE SENSE) 
GATAGAGCAAACAAGACTGCAGACTTTGGGACCCGCGTCAAATTAGTGGATACTCACCGCTTTCTCAAACAACATTACAACATCGACCCATTGTACCCTATACGCGCACTGCGTACATGTATTCTTGGTGAGCAGAAAATTATCGCTCAGTATGAGCCTCCTCCTTCAGGCGGACAGCAGCAGGGTTTGTCACATATGGCAGGCAACGCAGACCCTTCGCTTACTATTCGTCGCGATCTCGACGAGTGTCAACGAAACGTACAAGCCATGGACGACAAAATCAGGGTGAAACATCAAGAAGTAGAGACTTTTGTCATCCGGTATCAGGAACTACAGAAGCGCAGCGCTCTCGTACAGCAAATGCAAGCGACAGGCCAGACAACAGATTTACATTGTGCCCAACAAGAAGTGGCACAATTTGAGGCAATGATAAAGAGCAATGCGAGAGAGTTACAGCAGGCGTGGTTGGACTCTATTGATAGATTAAAAGGTAGGTACCGT
>VDK00001568-6645_5 [1382 - 3] (REVERSE SENSE) 
CAGGTGGAAAAAAAAGGAGCTACCACGTGGCAAGAGCAAATATTAATGAAAAGAGGAGTCAACGATACAAATAAGACTGTTTATCTGTTGTTTTCAGGGAGTGTCCAATGCTTGACAACCCTTGAGCACCAGATTGTTGACATTGAGCTTGGCAATTGGCAGCGAGCTCAACAACGGGCAGGAAATGGAGAGCCATTCCAAAATAGATTAGATCAGATCCAAGAGTGGTGCGAAATTCTCGCTGAGCTCATTTGGAAGCACTTGCAGCAGGTGCAAAGGTTTGAAGTTTTGATAAATACAATGGAGAAGATTACGGTGAGCCCGTCGGGGCCAGCCCTGTGTGACAGTCTCACGCAGCTTTTTGGCCGGATAAAGCTTCTTCTCTCTGCGCTCGTGTGTGGAACGTTCGTGATTGAGAAACAGCCGCCACAGGTAATGAAGACCAACACGCGTTTTTCGGCCACCGTCCGGCTGCTCGTAGGCGGTAAACTTAATGTGCACATGTCGCCGCCACAAGTCAAGGTTTCGATCATCAGCGAAGCGCAGGCCGTTGTGTTTGCTCGCAATGAAGCTTATCCCTCAAATGAAGTCTCTGGGGAAATCCTAAATAATATCGGAGCGATGGAATATCATCAGGCTACCAACCAGCTTTCGGTATCGTTTCGAAACATGTCACTCAAGAAGATCAAACGAGCAGAAAAGAAAGGAACTGAGAGTGTTATGGATGAAAAATTTTGTTTGCTATTTCAGTCAATCGTCAAAGTGCCTGAAATGACGTTTGCTGTACAGGCACAATCGTTGCCAGTTGTTGTGATCGTTCACGGAAACCAGGAACCCCATGCGTGGGCGACCGTTACATGGGACAATGCGTTCTCTAAACCGCAACGTCTACCATTTGTTGTTCCTGAATGCGTTTCCTGGAGGGATATGGCGCACGTCTTATCGACAAAGTTTCACTCGGCTACTGGTAGAGGTCTTTCTGAAAGTAACTTACACTTTCTGGCGACAAAGGCTTTCCGCAATCCAACTTTAAACCGCGATACTCAGGACATGATGCTTAGCTGGGGGCAGTTCTGCAAAGATCAGCTCCCTGAACGCACGTTCACGTTCTGGGAATGGTTCTATGCTATCATGAAGGTGACAAGAGAGCATTTGCGCCTCCTTTGGAATGATGGAGTTGTAATGGGCTTCGTTAGCCGACGTGAAGCTGAAGAAATGCTTCTAACTAAACATAATGGTACATTCCTTCTACGCTTCTCCGACTCAGAATTAGGCGGCATCTCGATAGCGTGGGTAGCCGAAACTGAAGCAGGCGGAAAAAACATTTTGATGGTGCAACCTTTTACGGCTAGAGATCTAAATATCAGCAGTCTGGCAGAT
>VDK00001576-6640_2 [4557 - 4862] 
GTGTTTGGTGGTATCGCCATCGTACTAGTGGTGGCATGGGGCGCGTATTATAATCAGGGCTTCGCCGGCCCCTCGAGCCCTGGGCAATGGTTCAATTGGCATCCGCTACTTATGACGCTAGGACTGATCGCCATTCAGGGTGACTCGATTCTCATTTATCGAGCACTTCGCAACGAAGCAAAGCCCCGTCTCAAATCAATCCACGCCGCTCTCCATTTCGTCGCGTTTGTGTTCGTTGTGGTCGGTCTAAAGGCCGTCTTCGATTCGCATAACTATGCTAAAACACCCATTCCCAATTTGTACAGG
>VDK00001577-6640_1 [6504 - 5599] (REVERSE SENSE) 
CGAAATGTTTGCGATTGGGATAGCCAAAGTTCAACAGGAGACTTCTGCAATGGTTATGGAGTAACCTCCGGTACTGTCGAGCAAACCAATAATACAGTTGAAGAAAGAATTGCTTCTCAAAATCAACAAATTGTACAAGGTAACCGCACGCCTAATTTCCCAGCGCCCTTCAACTCTACGCTTACTAGCCAGTTCAATCCAAACGAATCTACGGTGGCGCAGAGGTTACCCGAATCATGGCGAGTGTCGCGTAACGCTGTCGATAATCTAAAAGATTACCAAGGCGATGCCGACATTGCCAAATCGGTTCCGCATCTAGCAAATCTACTGAATGATGAAGACCATGTTGTGGTTTCGCAAGCAGCAGCCGTTGTCTACCAGCTATCGAAACAAGAAGGCTACCGTCATGCTATTCAGAACTCCAACCAGATGATGAGATCCCTTATAAATGTCATGATCTCTTCAAATGATCCAGATACGATGCGCTTTACTACGGGAACATTGCAAAATCTTTCACAGCATCGACAAGGCTTATCTGCCATTTTCACATCTGGCGGCATTCCTGCTCTTGTCAGATTGCTAGCGTCCCCTGTAGAAACCGTGCTTTTCTATGCTATTACCGCTCTTCACAATTTACTTCTTCACCAAGACGGCAGTAAGGAGGTTGTCCAGCAAGCTGGAGGACTCCAACAGCTTGTATGTTTGCTGCAAAGAACCAACGTGAAGTTCCTCGCGGTTGTGACGGACTGTCTACAAATACTCGCCTATGGTAATCAGGAGGCCAAGTTGACGATCTTAGCGTCTGGAGGACCCACTGCTCTTATAAGAATATTAGAACGTTATAACTACGATAAGTTACTGTTAACTACTACTCGAGTGCTAAAGGTGCGGATTTTGGGCTATGTT
>VDK00001577-6640_2 [4911 - 4111] (REVERSE SENSE) 
TTGTGTGATTTACTATGGAACAATGTGCAGGATAATGTGGAAGAGTTACTTCAAAATCTTATCGAGTTACTCGGCTCACCTAAAAAGGACGTGGTAACATGCGCTGCCGGCATTTTGTCAAACCTCACGTGCAACAATCAGAGAAACAAGTCACTTGTCTACGGCATGAGAGGGTGCCAAGCGCTAGTAAATGCAGTGATGAATGCTAACGATCGTCAAGAGATCATTGAGCCTGCTGTTTGTGCTCTGCGCCACCTAACATGCCGCCATCCCGAGGCTGAACTCGCTCAGAAAGTAGTTCGTGGATCTTATGGTCTGTTTATCAAGTTGCTGCATCCACCTTATACGTGGGCAGTCGTGAAGGCCGCCATCGGATTCATACGCAATCTCGCTTCATATAGCGATAATCATGGCGATTTGCAGAAAAATGGTACTATCGAACGCCTTATCAGTATCTTGCGCAAGGCCTTCGAGGATATGACGGCAAGTCGCGTAAATGGGGGATCCGTACCTCAGTGGGACGGCGTCACTATGGCTGATATTGTCGAGGCGGTTAGTGGAACCCTGCTCCTTTTCGTAAAAGAGCCCAGAAACCGTCCTATGCTACGCTCTATGCGTGTTACTCCTGTGTTTGTGCAACTTCTCTATTCGGACATAGAAAGTATACAGCGGGTTGCTGCAAGCTTCCTCTGTGAGTTTGCGTCGGACAGAGAAGGGGCTCATCAAATTGACGCCGACGGGGCCACAGGCCTGCTAAACGAACTAATGATCTGCCGACACGATGTGGCTTGTAAGTACATT
>VDK00001585-6630_5 [5274 - 5606] 
ATAGATGATTTTAAACGTTTCTTTCCACTCTATTGTCACAGATTACCACCAAGTATTTTCGTTGTTCGTTTGGGGGATCATAACCTCCAGACGACAAACGATCTACCGCTAGGTTCTACATTTGAAGTCGCAGCAGCAGGGATACGGCGTCATTCCGCCTTCGACCCCCGAACCTATCTCAACGACATTGCTCTGCTACTCTTAACAGCTGAAGTACCGTTCACGCGCTATATACAACCTGTCTGCTTACCTTACGAAGCGGTGCCCGAAAACATAGCTGGACACTACGGATTCGTAACAGGATGGGGTTACACGAAATTTGGTAAGGCGTTG
>VDK00001589-6628_1 [4401 - 4733] 
CTGACAGATAGGCCAAAACGGATACGATATATTGCCTGGATGGCGTATGTGCTTCGATTGTTTCAACTTCTTCTCTTCGTTATTCCTTTTTACAGCTGGGGCAGCAAATGGCGTTGCCGCCGAAAGATGCTTACCCCTGCCTTTCACTTTCGAATCCTAGAAGATTTTCTCCCTGTTATGAACGAGCAGGCGGAAGTTTTCGTGCAATGTCTCAACAGGAAAGCCGATACAAGCTTTGACATCGTACCCATGATCACCAAATGTACACTGGATATCATTTGCGGTGAGTACCTCTTAACTATATGTCTGCTTCGTACTTCAATTCAGCCGAAA
>VDK00001595-6625_6 [3208 - 2834] (REVERSE SENSE) 
TTGTGGTTGTCGGCTCTGAACAGGCGCAATGTGGGACACGCCTCAACCTGTAACTCTGTCGGCCAGACAGCGGGCATGTTTTTGGGCTATGTCGTGTTTATGACACTCGAGTCCAAAGACTTCGCGAACACCTACATCTATAGCAAACCGCAAGAGACTGGTCTCGTGACTATGGAGGGTTTCTTACGCTTCTGGGCCGTAGTATTCTTTATGACAACAACGTTGGTGGCTCTTCTCAAAACTGAACGAGCATCTGAAGGAGCCGAGATGGCTGTAGCTGAAACGTACCGCATTACCGCGCGAATTTTTATGATGCCGTCTGTTCTCACAGCGGGGGTTTTTCTGTTAACGGCAAAAATCGGTATGCACTTCAAA
>VDK00001595-6625_7 [2819 - 2430] (REVERSE SENSE) 
AATCAATTCTCAGATAAAAACAAGTATCGATCTAACGGTCAGAACTTCGTTCTAGGATTCGGCATTACGGACGGCGTCACGCATCTGAAGCTGATCGAGGCAGGGGTGCCTAAAGAAAAATTGGCTCTTTTGTCCGTTCCTATTATACCACTACAAACGATACTCCCATTATTCTTGTCCCGGTATATTACGAGCGACCGACCGCTCGATGTTTTTGTCAAAGCCTATATACCACGCCTGGTCTTGGGTCTAGTATTCTCAGTTGTAGTATGGTGGACCTTTTCGTTTGAAGATACTTTCCCGGCGTACTATTATGGCGTCGTTGTTCTGGTGTATGCGGTCCATCAGGTAAGGCTGGACTATGTTTTAAAAAGCATGAGGATGGGTTAT
>VDK00001595-6625_8 [2177 - 1839] (REVERSE SENSE) 
GTCCTCGTATACAGTTGTTTCGTAGCGTTTATGGCGTTCTTCGCTCGGGTGTCGGATCCTGCTCTGGGTGGCACCTACATGACTTTTCTCAACACTCTTTCTAACCTAGGTGGCAATTGGCCAACCACTCTAGCGTTTTGGGCACTTGACTACACTACGTACAAATCTTGTACTATTGGTGGGCATAATTGCTCCGGGCAAGAAGGCCAACAGGTTGGTGCTCTTTTGTTGAGGTCGTTTTTTGTCATATTACTGTTATTGCCACAATTGATATTCATGTACAGCGTACAACAATGTACAAGTAGAATGACAAAGCAAATAGCAGACGACGTTTGTTCT
>VDK00001597-6624_1 [1885 - 3009] 
TTAAAGAGTTACTTTTGTTCCACCAGACCTCAGACAGCATCTCCGGCTGTAGAAGTCGTTCCAGCTGAAACTCTCAAAAAGCTCGAAGAAGGCTTTCAAAAACTTCAAAAAAGCCAAGAATGCAAGTCATTGCTGAAGAAGCATCTGACACGAGAGGTATTCGACAAACTCAAGCTACGTAAGACTTCAATGGGTGCCACTCTTCTCGACGTGGTTCAATCTGGCTTTGCCAATCTCGACTCCAGCATCGGCGTGTACGCGCCGGATACCGAGAGCTACACCGTTTTTAAGGAGCTGTTTGACCCTATCATCGAGGAATACCACGCTGGCTTCAAGCCTGAAGACCACCATCCTGCAACGGTTTATGGCGACATGGAGAAATTCGTGAACTTGGACCCAACCGGAAAGTACGTTATTTCAACCCGAGTGCGTTGTGGCCGCTCGATAAATTTGTTTCCTCTGAACCCGTGTATGACAGAAGATCAGTACAAACGTTTGGAGTCTGACGTCTCCGCCGCGCTGAATCAGCTCGAAGGGGAGCTCAAGGGCAAATATTACAGTCTTACTGACATGTCTAGCAGCACGAAAGAACAGCTGATCAACGACCACTACCTGTTCAAGGAAGGGGATCGTTTCCTGCAGGCGGCTAATGCATGTCGATACTGGCCAAATGGTCGTGGCATCTATCTCAACGAGGGAAAAACTTTTGTGGTCTGGGTCGGCGAAGAGGACCACGTGCGAATTATCTCCATGCAGAAGGGAGGCGATCTTAAGACGATCTACTCCCGACTGGTAGCCGCCGTCAAAACGCTTGAAAAATCTCTTTCATTTGTGCACGATTCCCGTCTCGGCTGGGTGACTTTCTGTCCGACGAATCTTGGCACGACAATACGTGCTTCAGTACATGTCAGATTACCGAAGCTGGGCGCTAATCGCCAACAACTCGAAGATATTGCAGCGAAATACCACCTGCAGGTTCGCGGCACCCATGGTGAGCATACGGAATCAAAAGACGGTGTGTACGACATCTCAAATAAACGACGATTGGGAGTCACAGAGTTCCAAGCTGTAATGGAAATGCAAGAGGGTGTCCTGGAGCTAATCAAGCAGGAGCAGGATCTCAAA
>VDK00001611-6611_4 [3768 - 4172] 
AACTCGACATTGCGCTCGATAAAGTTCGGTGAAAATGCGCCAGTCCACGGGGCGACTGATAGAAAAATGGAAGAAGCAACGTTACCATACGAGGAGTACCTCAACAAGATATTGATTCATCACAAGGAATTAACTCGAACTGGAGCACCCAATATAATCTGCTCCCAGCTGCCGGCACATTGGCGGAGTAACAAATCATTGCCGTCAGCATTTCGTATACTGTCACTCAGTGGAGACGTACCTGATAATACGCAGGTCTCGATAACGGCAGGCAATGACGAAAACTGTTGTCCAGAGTTACGAAACGCCATAGCCACGATGAAGGGCTCGGTAGCAAAGTTCAATGATCTTCGTTTCGTCGGCCGCAGCGGAAGAGGTAAGTACGGTTCGATTCGAAATGCTCAA
>VDK00001616-6604_6 [4642 - 4301] (REVERSE SENSE) 
TTGTACTTGTTCGCTTGTAGTCATCTCTTTGTTGGGTTAGGTGTACTGGCCGTGCACGACTCAGTCACTGTTGGACTCGCTACCCTAGCTAAATCTAGGCCGCCGGCGCAGCTTGGCATACCATGCTACATCAACCTGACAGGCTCATCGTCGTACTCAGTTAAGGTGCATCTCGGCAATCGGCCACTGACCGGGGAGGAGTACGTCCCTCATGGCTCTGAATTGCGTTTTCACTGTCCTATTCAACGTTTTTACCGCCTCGTCGGCTCCAACAGCGTACGATGTAATAATGGAAAGTTCGACGAGAAAATACCGCACTGCGAGGCTGTTCTCATCTGTGAG
>VDK00001625-6597_3 [2694 - 1237] (REVERSE SENSE) 
CCAAATATTTGGACTAATATGGATTTTTACATCTCGGTTTCAGCTTTCTCGGCGTTTGCGGTAAGCCAAAACTCTTTGAGTCTTCCAGATGGCGCAGAACTGCTAGTCGGGGACATTCGTTCCACGTTTTCCTGTCCAGATCGGTACGGTTACTTCGCCGATATCGATACTGATTGCCGTGTCTTTCATGTGTGCAACCCCGTAGCACACCCTAATGGTCTAAGCGAGATGCAACATTTCTCGTTTGTATGTGGCAATCAAACGATCTTCGATCAACTGAGCCTCTCATGTGCTTACCCCGAGGACGCAATTCCTTGTAAGACCGCAAGGTCATTTTTCTACCTTAATGAACGCGTTGGTCAAGAAGAGGTCGATATTCACAACGAAAATGATATTGCTCAAGCAGCCCCACACGTTCCACGTTACCTAGGAAAATGGGGAGCACCTGTAAATGGAAGAAGGCCTACAGCAGTTACCGCTTTGGCAACTCCGCAACCCTCGGCCGTACGAAACAAAGTTGCTAGACATGTGGACCGCTTAACAAAAGCCAAACCCAAAAATAACAGCCATGAAGTTTTTCTGGCACCGAATTCTGTCTCTCCAATACATAAGAAACCTACTTTCCATAAAAACAAGCTTACTCAAGTAGCCCAAACATTTAAAGTTGATGGCACTCCCCAAGGCTCGACTTCACCACTCCCAGTACAAAATGCAGTTCTTACTTTGCCAACACCCCGTCCAATCAGCCATCCTCCTAAACACCGAGTCGCGCCACCTCCACAGCTAGCTCCAATCTTTATTAAGGAAACACCAATCAGAAATACGGTAGCTGCAGATCAACACCCGGCAGTTGTCATTACAGTGCCACCCCCTAACTCAACGAGCGATTTACAAAGCACCTTTTTCGTGAACACGTTAAGAGCAACGCGTCGTGCACCCCAAGAGCTGCTTCGAACTTCACTTGCTCCTCCATCAACAGAAGCACCTGACAGTCCAGCGACGTTCCGCTTTGGAATAACAACGGCAGATTCTCCAACGACCACAACGAACCGGTTTTTCCAGACGACAAGGAACAGTCGAATCAATGTATCTGGCGCTACCGGGTCAACTGTAACCGAGACTCTTGACGTAACAGGAAGTAGCGATAATTTTACGCCAACAGCGGATACTGTTGGGTCTGTAACGAAAAGTGACAGCGGAGCAACGCTCTTCATGAGGGATAATACCAGTAGAGACAAAACAGATTCATCAACCTTTGTGGGAACGTCTACTGAAGCCACGGATTCTTCCCGGCCCCAAACGACACCCCTAGCAAGCACCACGGAATCAAAGTCCGATGCTCTCCAGACGATCCTGTCCGTAGGACCCCGCGCAGAGGGTGCAACCAAACCTGCAGGCAGACGACTTCGGCGAAAACGTGTGAAGACGCTATCAACGGAGACGACGCCGGCTACCAAT
>VDK00001627-6595_2 [5211 - 4846] (REVERSE SENSE) 
AGACTAAAACGAGTCAATATTAATCCTGTGCTTATTGATCCTAAATCGTTGACATCACAGGTATACCGAACGTACTTTGAAGAGCCCTATCTGACTGCAACGACCGAGTTCTACATGGTGAAGGCACAGGCTTTCCTCCAAGACAACGGAGTTCACGCGTACATGCGGTACGCTGAACAAAAACTCAAAGAAGAGGAGGCCCGAGGCGCGAGATATCTAGAGACAAGCGCTGACTCTGCTTACAAACTTCGTAAATGCCTTGTAGATGAGCTTATCATAAAATATATGGATGTTATTCTTGCAGAATGTCCAGGTAAGCAACTGCTTCGCCCAAAGGTAAAGGCCAGTAAGGGCTTCAGTCTTCAC
>VDK00001627-6595_3 [4842 - 4294] (REVERSE SENSE) 
TGTATGAAATTCACTTGCCATCAGCTTAGATCATCTTTGGTGTTACTCTTTCTTGCTACTGGAGTGCATAGGAATAGACATTGTATAGACATATGTACCTACTCAATAGGTAATACACCTGCATCGAATCATTTGTATCACCACACTTGTTTCCAACTGCGCTGTTCCACAGCTTTAATTCGTGCGAACGACACGGAGAAATTAGCACTCATGTTCAAGCTGATGGATTATATCGGACAAGTTCAAGAGGAAGACCCGGAACGTGGCAACCAGATAAAAAGTCCCGACACCAGCTCTGAAGATGACGCTTCGCCTGGCATTGTACAGATGCTTGCTCACATGCACGAGTTCATAGTGCAACAGGGTTTAGCCGACATGCGCGCCAATGCGGATACAATTACGCAAGATTGTGAGAAATACGTGGAGGCGCTACTTGAGCTGTTCAATCGATTCTCGAATCTCGTTGAGGAGGCCGCGAACAATGATCCGCGGTTTTTGTCAACGCGAGATAAAGCTTTTGAAGAAATCGTCAATAATTGCAGGTTCGTT
>VDK00001627-6595_4 [4039 - 3695] (REVERSE SENSE) 
ACCGACCAAAATAAATTTCGCGTTTTTTATTTTATGTATCGCTATAGCATCTTCACAATCCATATGCCCCAGGGAATACAACAAGGTAACCGTTCGAAAGTGGGCAAGACGTCTCCCGAGTCACGCTGTCCTGAGCTTCTTGCGAACTACAGCGATATGCTGCTTCGGCGAACAGCGTTATCAAAGCGTCTGACTAGCGAAGAAATCGATACAAGCTGGCAGATGTTCTCACGCTTCTACGCTATGTTAAGAACAAGGATGTCTTTATGCGATATCACAAGTATCACCTCACAAGACGGCTCATCCTCGACATCTCAGCCGATAATGAAAAAGAAGAGAACATGG
>VDK00001627-6595_5 [3466 - 3074] (REVERSE SENSE) 
GTGGAAGACCTTCGAAACGTGGGAATGCCTGCCGACTATATCAATAATATGCTCCGCATGTTCCAAGACATCAAGTTAAGTCAGGACTTGAACCAAGAGTTTAAGGAGTTTAAGGAAGGACCCGCTGTGGGCGCAGTGGCCTCGGGCAGAGGTATCACAGATGTTGTCAATATCAAAATTCTGAATGTTGGGAGCTGGGTGAGGAGCACTGATATTGTACCCGTGTCTTTGCCCATCGAACTTGAGGACCTTATTCCAGAGGTAATTCTCTCGGTATGCCTAATTGCTAAACTAAACTGTACAGCTTTTGGGTGCTTTAGTAATATAACTATAATTCCTATTTATTTATTGTGTAAAACCCTGTTCTTCGAATGCTTGTGTTGTAAGTATTAT
>VDK00001648-6580_1 [2 - 526] 
GTATTTATGCAAGCGCGGCCAACTTGCACCTCCTCAGCGACACTCCCTGAACGTCTTGTATCTTTCCTTGTACTTTGCTTTTCTAGTTACAATCAGCCGGGCCCATTGGCAATGTACACCATCACAGACTCTGAGGCAAAAATGCGCAGCTCGGCGGCAGCACAGCTTTACCAAACCAGCCACGGCTCACTGCAGTTACCGTATATCCTGTTCGGTATTGGACAATCCCCGAATTTCGTCGAATCGTTAGAGATTCGAATGCCAGGCCTTAACAAAAGCCATCAGTGGACGCAAATTATTCCTAACTCGCAGATGTTGGTCATTCCGAACCCAATTAAAGAGCCAAGCCTATGGCAAAACAAGCTGTTCATTACGCCGTCACGCAAGATGCTTCACACTGGGCTAGCACTGTGCGGTGTTGTTCTTGTCAACCTCATCATCGTGTTAGTGCTGCACCTCATGGAGAAAAAAGCTGACCGAATTGAGAAGCAACAACAGGCCCACAAATTCAACTTTGAAGCAATG
>VDK00001650-6579_1 [101 - 421] 
ATAATTAATCTGAGCAAACCTGCCACAGTGTCGTTGACTTACATTCTTCTATTGCTTCTGTTCTTGTCGACAATTCTTGCCTTCACTAGATATATGCGAGAGAGACCGCCGTTCGAACTAAAGAAGCCTCTCGTGATCTGGAACTTACTGCTTGCCTGTTTCTCGATTCTGGGTGCATGTAGAACCGTTCCTGAGCTGGTCTACGTTTTGCGCAAGTTCGGTTTTCCAGCACTCCGTCTGCAATCCTTCGTACATCGAGTACGATCGCGTCGCAGGATTTTGGACCTGGCTGTTCGTTCTGTCCAAGCTACCAGAGTTGGT
>VDK00001650-6579_2 [237 - 875] 
TCTGGAACTTACTGCTTGCCTGTTTCTCGATTCTGGGTGCATGTAGAACCGTTCCTGAGCTGGTCTACGTTTTGCGCAAGTTCGGTTTTCCAGCACTCCGTCTGCAATCCTTCGTACATCGAGTACGATCGCGTCGCAGGATTTTGGACCTGGCTGTTCGTTCTGTCCAAGCTACCAGAGTTGGTTGACACAATCTTCATTGTTCTTCGGAAGCGGCCGCTCATCTTTCTGCACTGGTATCACCACGTGACGGTTCTCTGCTTTAGCTGGTATTTCTACCAGCAGCATATCGCTCCGGCCAGGTGGTACGTCGTAATGAATTACACGATCCATAGCATTATGTATAGTTATTATGCGGCTCGGGCGCTTCGTGTGAAACTTCCAGCCGGATCGAATTGGTCAATCACGTTGCTCCAACTCACGCAAATGGGCGTCGGATTCTACGTCACACTGCACGCCTACATTACGGGACCAACCTGCGCGATCGTGCCACATACTGCTCTTTGGTCGATCTATATGTATTTGTCATATTTCGGTCTATTTGCTTTGTTCTTCTATCGGGCCTACATTGACGGCGACAGTAAAAAGAAGAGTAAGCGAACAAACGCCGACGGCAAGATTGCCGAAAAGAAAATGAAC
>VDK00001657-6573_6 [2408 - 3652] 
CTGAATCGGCTGAAGGCGTTATCTCAACCCCCCGCTTTATACCGAACGTCTATCATCCAAGCAACCTTAGCTTTGTCGAAATATCGCATCCCGAACTCGAGTCATCTACGGATCGCGACTACCAGCCTGATCGACGCCAAGATGTCAAACAAAACGACGATCATATCCTTACAGGTCGATCCTTTGTGCGGAAACAGTATGGCGCCTGCTCATCAGGCCCGAGCCTTGCGGAGGATGGCGAGTGCATGCTGGTGCTGTACTGTGTCGTGGCGGGGGCCAAGCCGGTGGACGTTGTGGCAGTTCGATTTTTATACGTGCTGCTATAAACCGGTAACAACACGGAGTTCCCCGAGCTTTGACCTGAGTTCCGTGCTGGGCTCAGCGAATGCACTGCCAATGTCTGGAGGTTTTGGAACACCGGGTGTCGGCGTTGAGACGGAGCGCGTGATTGAAAGTGGCTTTGACGACGATGCCGTCTGTGGCCAAACTAGCAGCCACAAAAAGCTACAGCGTCGAATCATTGGAGGGGATGACGCTCACTTCGGTGAGTTTCCGTGGCAGGCCCACATCAAGATCGGTCGACAGCAGTGTGGCGGAGCACTAGTCAGCCATCACTACGTGATCACTGCCGCTCACTGCGTTCACCTCAATCCGCTTCGGCGAATCAGCGTCGTACTCGGCGCCTACGACATTCAAGCGTCGAGGTACTCGCGCAGTTCGTCAGCGCGGACATTCCGAGTCGCTCAGAAGAAGATACATCCGAACTTTGCTTTCTCAGCATCGCAGCCAGATCGATTCGACGTCGCACTGCTAAAGCTCGATCGTTATATTCATTATCAGGAGAACATCTTGCCGGTTTGCCTGCCTCCGCGCGGATGGACTTTCGAGGGATGGCGAGCTACAGTTACGGGCTGGGGCAAAACCGACGCCTCGCTCAACAACCGCTATGGTACCCGGGTCCTCCAGAAGGTCCAGGTGCCAATTATAACGCGGTTAGAATGCGAACGGTGGCATCAACTACGGGGCATCCATATCAAGATATACCCAGAGATGATGTGCGCCGGCTACAAGGAGGGCAAACGCGATGCGTGCGTCGGTGACTCTGGTGGTCCTATGACACTATTTCTAAACGGTCGCTGGACGATCGTCGGTATCACATCAGCAGGTTTTGGATGCGCGCAATCTCATCAACCCGGCATCTATCACCAGGTTTCAGTATCAGTCGACTGGGTGCTGGCCAACCTT
>VDK00001658-6573_3 [3507 - 3196] (REVERSE SENSE) 
GCGTTGGGAATGTTCTTTGGTGAATTCATCTGCCTAGTGACCTTCAAAGTTCTGCTATACTTATACAGTAGTCGCCTTAGAGATTCTCCAGAAGCCAGCAAGATGCCAAGTATCCTGAATGGCAACCGGAATTTCAACCCTTACATCTTTATACCGCCAGTACTCTGTGATATGATTGGTACAACTGTCATGTATATTGGACTCAATATGACTTACGCTTCATCGGCACAAATGCTTCGAGGTTTGTCCAAGGCAAAGCGTACCTTCAACCTGTGTAGCTATTTGGCGCGTAGGACTGTGTATTTTAATTCA
>VDK00001658-6573_5 [1713 - 1354] (REVERSE SENSE) 
TGCAATACTTTTCTGCATTTTTATTTCAGTTATCAAGTTGCTATCGGTTATTTCGGTACTGTGCTATCGATCAGCTTTTACAACTTCGCCGGCGTTTCCGTAACGAAGGAGTTATCGGCCACAACGCGTATGGTGCTGGATTCTCTGCGTGCCATCTTTATTTGGGTCTTCTGTCTTTTCGCGCAATGGCAGAATTTCACAGTATTAACCATTATAGGTTTCGCTATTATGTTGATAGGTATGATGTTGTACAATAACGTCCTCATTATGCCTTTCCTTGTGTCTCACGGCTGCGTTGCAGATCCGTTTACCGAGGAAAACGAGGAAGATCGTCAGCAACTCGCTGATGAGGAGAATCCC
>VDK00001662-6567_1 [5028 - 5393] 
TTATTTGTATTTTCTATTGCATGTCATTTTCCTGTTGCCTCGATACCCGCTCAGGCGTACGACTACATCGCATCTGTGCCGGGCAAGGATATGCGAAAAAAGCTGACCCTAGCATTTAATTTATGGCTGGAAGTCGAGGCCGACGTTTGCGCGAAGGTGGCCGAAATTGTGATGCTCCTGCATAATGCGTCGCTACTTGTCGATGACATTGAAGATGATAGCCGTCGCCGAAGGGGTGTGCCATCAGCTCATCGTGTGTTTGGACTCGCTTCAACATTAAATACAGCTAACTACGTGTACTTTATTGCTTTGGAGAAGTGCCTTAAACTGGGAAGATCTAGCGCCATTGAGGTTTGTATTGTGGAC
>VDK00001667-6565_4 [5507 - 5914] 
ATGGTGCAATGTGCCGTGTGTCATATAATATTGCTACCGTATTATTTCAGCCTCATACAAAGTATTATTGTTAGCAATCTATATGACCTTACAGGCTTAACAGCGGATGCTCGTGTGTTAATTGACCGCGCACGGGTCGAATGCCAGTCACATCGACTGACCGTCGAAGACCCAGTCAGTCTCGAATATATTACTCGCCATATAGCTCAAGTAAAACAGAAGTATACCCAATCGAATGGACGCAGGCCCTTTGGTATCACTGCATTACTCGCTGGTTTTGACCCTGACGGAACCGCTCGCCTATTTCAGACTGATCCTTCCGGTGTCTACCACGAATGGAAGGTAGGACGATTTTTGTTCGACTGGAAAGCGCTCGCAAATCGCAGTGCTAGCGTAGTTATCTATTGT
>VDK00001667-6565_5 [2301 - 2032] (REVERSE SENSE) 
TTTGAAGACGGTAGCCTAAATAACGTGTTTATTTTTGTCTGTTTACAGCAAAACGATAATGACTGGTTCCGACTTGAGTCAAATAAAGATGGTACCCGCTGGTTTGGAAAGTGCTGGTACATTCACGAACTACTGAAGTATGAGTTCGATATAGAGTTTGATATTCCCGTCACGTACCCCACAACCGCGCCCGAAATCGCTATTCCAGAACTTGATGGCAAAACAGCAAAGATGTATCGAGGTATGCCTAGGAAATTGGCACATAGTTGG
>VDK00001667-6565_6 [1411 - 1076] (REVERSE SENSE) 
AAGATATTCGTTCTTTCTTTGTTGGTTGTATTATTGGTGTTTTCCAATTTTCTGTTCCTAAAGGTTGTTTACTTTTCAGGTGGCAAAATCTGTTTATCGGACCACTTTAAACCTCTTTGGGCTCGCAACGTCCCGAAATTTGGTATTGCTCATGCAATGGCTCTCGGACTGGGCCCTTGGCTGGCGGTAGAAGTACCAGACTTGTTAGCTAAAGGTCTTATTAAACACAACAATGATGCAGCGAATAGCGGCGATACAAAAAGATCCCCAAGGATAAGGACAATTGAGGTAATCTACGGGGACGATATTGACCGGAAATTCATGTGGTATAATTTA
>VDK00001670-6562_4 [4147 - 6138] 
CTATATTCTATACATTATTATGTTTTTGTGATTAATCATGGTTTCATCTGCTCTTGTAGATCTCGGTGGGTGGTACCAGTGTTGCCAAGTGGCGAACTAGAGGTGTTGCTGTTAGCAACGTTGCGCTTGGCAAGGAGAGGCATCGATGAACAGAACGAGCTCTGTATGCGGTTTATTCGGGACGGCTTGACAACGTCTTTCGTGAAGATCCTCACTGACGAGGCAGTATCCGGGTGGAAATTCGAGATTCATAAATGTATTTATCACAACTGCGTGTTGCTCATCGAGCTATGCGTGGCAAAGTTGGATTCGAATTGTCCCGAACTTCTTGACCTGTTAGCTCTTTTGTTCAATCCGGACAACAAATTTCATCATTACAACGCATCACGCGGAATGGACACACAAGAAAGCACGCCATTTGCAAAAAGCGGTGACGCGCGATCACCAAAAGGTTGGCTGGTTAACCTAATTAATCGTTTCGGGGCCCTTGGTGGCTTTGAGGTGTTATTACGCCGTTTCGAAGAGACGAGCGTAGATAAGCCGTTGCCGTTAAGTATCATCGTCTTGCTGGTCAAGCCTTTTGGGCAATGCTGCCAGTTTTTGACGAAACAAACCATTAGCACATATCTAATGCCGATCGTTGAGAAAGTGCCTGTGTACTTGCACAAATTTTCGGACGAACAGCTCAAAAAGGATACAAAAAATGACTCACTTAGTATGCTTGTCAGATGGCTCCGTTATATAGCGTCGTGTGCTGGCCAAACGGCCATGGTCGAACGGCTTGAGGAGTTTCGTCTACAAATGCTACTTAAGCTCCTGCAAATATCGTCGTTCAACGGGAAGATGAACGCACTTAACGAGGTGAATAAAGCTATAACGAACGTTATGCTTTATCGACAAAGTGGGCATGGCCAGCGATGCGTAGATGCGTCGGATGCTGAGTATCTTACGAGTAACAAGATGGTAGGCTGGATCCGGGATAACAATGTGCTATCGATTGTACTTCGTGATTCGCTGCACCAGCCTCAGTATGTCGAAAAGCTCGAAAAGATACTTCGCTTTATGATAAAGGAAAAAGCACTCACTCTAAGCGACCTCGACGCTATATGGGACTCTCAGAGCGGCGCGACACGCCACGAGGCCATCGTCAAGAACATCCATGACCTCCTCGCCAAGTTAGCCTGGGACTTTTCGCCTGAGCAGCTTGAGCATGTGTTCGAGTCGTGCTTCAAAAAGAGTTGGGCGACAGCTCAGACGAAGAAAGAGCGGGAAAAACTCATTGAGCTGATTCGGCGGCTGGCCGAAGACGACAAGGATGGAATGATGGCACACAAGGTACTGCAGCTGCTCTGGGGTCTAGCCCACAATCAGCAGGTCCCTAATGAGATTGTCGATCTGGCGCTGTCAGCCCACCTGAAAATTCTCGACTACAGCTGTTGTCAGGACCGTTCGGCGCAAAAGCAGCACTGGCTCGAGGAGTGCGTACAAGAATTACGGAACAACGACATTTGGGTGATTCCCGCCCTCAAGCACATCCGTGAGATCTGCGTTCTCTATCAAGAGACGCAACAGCAGACATCTCACGGACTAGTGCCTCGCGGAGCCAGTCAGGGTCCAGCCCGTAGCGACATTATCTCTGCGTTGCAAAATAAGCACACCTTGGTTGTCCTCGTTACAACGAACCTCGTGAACTATGTAGAGGAATCAAAGAAGTTTGTTACCACGCACCCTGATCCGAGCGTGGCTCGAGAGGGCCACAGGTACCCGCACAATGTCAACGTTTACGAACGTTTACGCTTTCTTCGGTTTCTTTTGAAGGATGGCCAGCTGTGGTTATGCGCACCGCAAGCGACACAAATTTGGAAGTGCCTCGCCGAGAATGGCGCCTATCCATCGGACAGGGAAGCTTGCTTTAACTGGTTCGCAAAGCTCATGGGTGACGAACCTGACCTTGATCCGGATATTAACAAACAGTTTTTGAGGAGAACGTGC
>VDK00001670-6562_5 [6167 - 6559] 
AAGCGGTATTCATTGCTTTCATCGGTTTTCAAAATGGTTAACGTTAAAGAAGGAAATCTTGTTACAATGAAAAGTGGCATGAGCGCTTCTCCCAACGGCACAAATGTTGTCTACGTCGACAACGTTGAACTCGTCGGCCAGGATTACCTATGGAAGGTCGTGTTATTGGCCCCCGATAAAGTAAGTGCCCGAGCGGCCGGTATTTTACGAGACACAACGACAAACCTCGGACCGAAATTGCACGAGGCACGGACAGCGTTGCATGAGGAGTTTGTCACGACTTGTTTTGACAGAATCCGCTTGGCTTATGGTGCATGGAAGCGCCTACAACCGTCCGAACGGGCTATCGAACTGCGCAAGATGCGTCGTCTGCTTCGTCTGCTGACGCAGTAT
>VDK00001672-6561_10 [1483 - 1016] (REVERSE SENSE) 
AGTTATAGCATGACGAAGATAGAGATAACTCTAAAATACGCTACAGCAGTATGTTTTCCGATCAAACAACATTTCAACGCGCATTTTTCCGTATTTTCTCGTGCCCCTTGTCGTCGCACATTCTTTCCTTGGGCGTGTCTTTTTGTCTGCAGTGAAGTTGGCAAGAAGCTAGCGCAGGTGAGTTCGATCACGTTACTCACCGGGGGGTTCAACGGGGTCCCACAACTCGTGGCCCGATCATTCGTTGAAGCACGCAAAGGGAGCAAGACAGACTCCGTATACCATCTACTGCCGAAAAAGGATAGCTCTAGATTCCAGGACGATGCGCCTCAAAGCAGCGACGGCACGTTCCGTGATGCCGAGTTGGGCAAGACGGTCTACATCGGAGATTCTATTAAGGGAGCGCGAGTTAATCGTCGGCCGAACGTTCAGCATATGCATCCTCATTGGAGGTCCGTCGAGGTTAAG
>VDK00001677-6560_1 [435 - 743] 
GACGTTCAGGATACCGTTGGCGTCAATATCGAAGGTAACCTCTATCTGGGGCACTCCCCGAGGAGCAGGAGGAATTCCTTTCAGGTCGAATGTGCCCAGCAGATGGTTATCCTTGGTCATGGCCCGCTCGCCTTCATAAACCTGGACAGTAACGGCTGGCTGGTTATCAACATTGGTGGAGAATGTTTGCATTTGTCTAGTAGGTATGGTGGTGTTGCGGTTAATAAGGGTCGTCATAACACCTCCTACGGTCTCGAGCCCAAGGGAAAGTGGAGTAACGTCAAGAAGCAAAAGGTCCTGCACGGCGTG
>VDK00001677-6560_6 [1922 - 255] (REVERSE SENSE) 
ATCACAAACATGACCTCAAAGGTTCCAGCCATTGGTATTGATCTTGGCACGACCTACTCCTGCGTGGGAGTGTTCCGCCATGGCAAGGTTGAGATTATCGCGAACGACCAGGGTAACAGGACAACTCCGTCGTACGTCGCATTTACGGATACGGAAAGATTGGTTGGCGATGCTGCGAAAAACCAGGCCGCTCTCAACCCTACTAACACTGTGTTCGACGCTAAGCGCTTAATCGGAAGACGGTTCGACGACCAGACTGTTCAGAACGATATGAAGTGTTGGTCATTTAAAGTGATCAACGAAAACGGCCGGCCGAAGATTCAAGTGCAGTTCAAAAACGAGAAAAAGAATTTCTACGCTGAAGAGATCTCGTCGATGGTATTAATCAAGATGAAGGAAACCGCTGAGTCTTACCTCGGGGGTAAGGTAACCGATGCCGTGATCACGGTACCTGCGTACTTCAACGATTCGCAACGACAGGCAACAAAAGATGCTGGTACTATTGCTGGGCTAAACGTGTTGCGTATCATCAATGAGCCCACAGCTGCAGCCATTGCATATGGCCTAGACAAGAAAGTGGCAGGAACCGCTAAAGGTGAAAAGAATGTTCTGATCTTCGACCTGGGCGGTGGTACCTTTGATGTTTCAATTCTCTCTATTGATGGTGGTGTTTTCGAGGTTAAATCCACAGCCGGAGATACTCATCTCGGCGGCGAGGATTTCGACAATAGGATGGTCAACCACTTTATCGAAGAGTTCAAGCGGAAGAATAAAAAGGACTTAACGACTAACAAACGCGCTCTTCGGCGTCTCTCGACAGCTTGCGAGCGGGCAAAGAGAACTCTCTCTTCATCTACGCAAACTTCTATCGAGATTGACTCCCTGTTCGACGGCGTTGACTTTTATTCGACAATTACGCGAGCCCGTTTCGAAGAACTCTGCTCTGATATGTTCCGGTCGACTCTCGAGCCTGTTCAAAAGGCACTAAAAGACGCGAAGCTAGAAAAGAATCAGGTACATGAGGTTGTGTTGGTCGGAGGATCGACACGTATTCCCCGGATCCAGAAGCTCCTTTCAGATTTCTTCAACGGTAAAGAATTGAATCAGTCGATTAACCCCGACGAAGCTGTTGCTTACGGTGCGGCGGTCCAGGCAGCCATCCTAACAGGGGATAAGTCACACGCCGTGCAGGACCTTTTGCTTCTTGACGTTACTCCACTTTCCCTTGGGCTCGAGACCGTAGGAGGTGTTATGACGACCCTTATTAACCGCAACACCACCATACCTACTAGACAAATGCAAACATTCTCCACCAATGTTGATAACCAGCCAGCCGTTACTGTCCAGGTTTATGAAGGCGAGCGGGCCATGACCAAGGATAACCATCTGCTGGGCACATTCGACCTGAAAGGAATTCCTCCTGCTCCTCGGGGAGTGCCCCAGATAGAGGTTACCTTCGATATTGACGCCAACGGTATCCTGAACGTCTCAGCCGTCGACAAGTCCACCGGCCAGCAGAGTAAGATTACCATCACGAACGACAAGGGTCGTCTTGCGAAGGAAGAAATCGAGCGAATGGTTAAAGATGCGGAGCAGTTCCGTCAAGACGATGACAGGCAACGAGCTCGTATTACAGCGAAAATAACGTTGAGAGCTACTGCTTCAGCG
>VDK00001678-6559_4 [3889 - 4845] 
TTGTTTGGTTATAGGTTGGAGACCAACATCGGCGAACAGCTAGCATTGGTAACGGAAGAAAAGCAAATCTCGGAACATTTGAATGCGCGCATCACGCATTTGTCGAATCAGTTGAGGGATATGGCAGAGCAAGTGCAGAACATCGACGTCATGTCCGACGACGAAAACCTTGAGCACGTGATTGAACAGGTAAAGCAAGATGTGCAGGATCTTAGTCAGGAGGTAAAAGATATGGCGGAATCAACGAATCGACGCTACCTTTCGCGGCGCATGTCGATTCCCGATGCAATCGGGCAGGCGCTCTCTTCTCTCGAGATGCTTTCCGAGGGAGTCGCCTCGTCGCTGGACGACAAGGAGAAGCAATACCGTCAAGCAGTAAAATCCCGCAAAGATTACGTATTGGCCGTGCGTAAGATCGTGGACTGGCTAGAGAAGGCCCAGCAGACACTGCAGGATAAGGAGTCAAATATTGAGGAAACGGAGTTGAAGCTAATGCTTCTATCAAGCCAGGTGCCGGATATCAAACAAACGATGCACAACGGAATAACGCGTAACGGACAACAGATCGCAGAATGGACTAAGGAGCCGGAAGAGAAGAATTCGATCCTAACGACAATCAGCTCACTTGGCGAGAAATTGGTCGAAGTGGATAACTGGATTCAGGAGAGACTGCTTCAGGTCAAAAACGCCCATCATCTTCGGGAGCGCTTCTTAGCGCTTCACGAAAACCTGCTAAAGTGGATCGAGGAGAACGAACTCTTCCTTAACGACAAGGAACCTTTGGTCACTCTGGATGGAACTAAGAGACGTGTCGCTAAAGCTAAGGTTAGTTACTACCCGAACACCAAGGTACAGGCTTCTGTGCGCAGTCTATCACGTTGTCTGCATAGACACAATTTGTGCGCCGGCAGCCAGACTGCAATCTTGGCTGTACAGAGTTCTCCCTCAGGGTCGGTT
>VDK00001678-6559_7 [5598 - 6074] 
TGCTTGCACAAGACTCGTAATACGTTCATCATTATAATCTTTGTCGAATGGTACGTTATTGACTTCGACAGGGAGCAGCTAAACATGCGCGAGAAAATATTGAAAGACGTCGCTACTCAACGCACGCGGCTCGCAATGGCCATAGAGAAACTGATGGTTCATTTCAAAGACAGAACCAATCCTGGCCACGAGAACCAGATGGTGCTTCGTGTCGGCGAAGTTTCGCTAGAACTAGCGCGCCTTCAGACGGACGTCGACCAGCAGTGCCAAACACTATCCGTATGCCTTTCCCAGGAGGAGCAATATCAGCAAGACATGCAAAGGTTACGACAGCTGCTGGCAATGTCCGAACGACAGCTGAAAATTGCCTGCAGTCCCGCTATGAGCTTGCAGGAGAAACAGGAACAGCTCAAGCTGCAACAGGTTAGCGCACGCAATCGTACTAATCGTTTACTTCTTCTAGTTCTATTCGCGTGC
>VDK00001685-6554_3 [961 - 197] (REVERSE SENSE) 
AAGCCATATCGCGAAATAAAATTTCGCATTATGTCGTCATCGAAATCTAAGATTCTGCTGGGCTATTGGGACATTCGAGGTCTGGCCCAGCCAATCCGTTTGTTGCTAGCTTACGCTGGCGCTGATTTTGAAGAACGGCGTTACACTACTATTGCCGCTTCTGATTTCGATAAATCAGAATGGGCCCTAGAGAAGGCAAATAACAAGTTAAATCTTGCGTTTCCCAACTTACCGTATCTAGTCGATGGCAGTGTCAAACTAAGTCAGAGTCATGCTATTATGAGATACTTGGGACGTAAGTTTAATCTAATTGGCACAACCGAGATTGAGCTAGCTCACTGTGAGCTCGTTGAACAACAGATTGCTGACTTACGCACAGCCTTCATGAAATTGTGTTACAGTCCAAGTTTCGAGCGACTTCAGGAGGGTACATGCTCAAAGGCGGACTGCCTTGGAGTTCTCAATGGCGGATTTATCGATCGCTTTGCACATATGCTTCAAGAGATTTCGGCATTTCTCGGCGAAAGGAAATGGTTCCTAAATGAAAAGTTAACTTACGTTGACTTTCTTGCTTACGAACTTCTTTTTCAAATGTATGTCTGGAATTCATCAGTATTCAAAAATGTGACGAATCTAACAGATTTTATCACCCGGTTCGAGGCACTTCCGCAAATATCAGCATACATGAAGACGGACAGCTATATTAAGTGGCCGTTCAACAATATTATGGCATCATATGGTTCCCGAAATCAAGTGTGCCCCTTC
>VDK00001695-6547_4 [3657 - 3385] (REVERSE SENSE) 
TTACCTTCTATCACATCTAGTATAATAAAGATATGCTGCTTGCTAGGTGAGTTTCAACAGCAAGACAACGAGTTGGTACACTGTTACCGTAATGAAACATTCAATTTTATTGTTCAAAACGTTTACAGGTATTTCAGGCGTGGCCATTTTGGCAGCCACTTCTGCAAGATCTGGCTTGCGGTCGACGTGTGGCTGTGCACTTCGTCAATCCTCAATTTGTGCGCCATCTCCGTCGATCGCTACCTCGCTATAACGCGCCCTATTAGGTATAGG
>VDK00001697-6545_3 [4210 - 4500] 
CCGTTTAGCGTGCATAATGTAAAATTAGGTGTTCGACCATATCAGTGTGCACAATGTGGGAAATCGTTTACGCAGTCTGGGCACCTCGTAAATCATTTGCGTCTACATGATGGTGAAAAGCCGTTCGGGTGTCCGTTTTGTGGGAAGCGATTTACTCAGTCTGGTCATCTGTCTACCCACGTGAAAACACATAATGAAGGACGTGGCCATGAGTGCAATATATGCTTCAAACGATTTGCTCAGGTGAGCTCGTTGGATCATTGCCGTTCGTCTGAGCACTGCTTTTTGTTC
>VDK00001706-6540_3 [1541 - 1885] 
GCTCGCCAACAATGCGCCAAGACGCTGTGTAGTTTGGTGGCAAACATATCGAAGGACCAGACCGTACAGTATCTGCTTATCCTTATCGACGACATGCTCGAAGAGAGTCCTGATCGGGTGGACCTGTTCCGGGACTACACACGCAAACACAAAGAATCGGTATATGCGCCATTTCTCGATTTGCTTGGCCGTCAGGACGGGTTTATTGCGAACATGGCGGCCCGTATTATTGCAAAAATCGCTTGCAACGGAAGACTTCGTATGGAGGATCCCGATCTGTCAAAGTACCTCATCTGGCTACGGAATCAACTTAAGCTGCCGGTAAGCATGATGGAATTGACTATT
>VDK00001710-6539_14 [1125 - 424] (REVERSE SENSE) 
TTGAAATCTATTTCTCGATTAGGGACGAAGTTCGCTTTAAAATACACCGCCATGTCGACCGATGTTCAACTGCCCGAAAACCTGTCAGGCTACACCTCACAACGTCAGCGCCCACACTCGGCTAATTCTGATGGATCTCGTTCGGGATCTCCGAACTCGCCATCGCCTAAGCCACCGACGCTGAATGCAAATAGTTTAGCGGCTTCGGCGCTCATGTTGCAAATGTACCCACATTTCCAGGACCGTCGGCTACTCGAAGAGCACCAATCGCCAGCTAATTTCAACGCGGCCGCACTCTGCGACCAATTCTGTAATGTGATCAATGGGTTCCGAGGCGGTGTGCCCAGCGGGTTTCAGGACCCGCGTAAATCGCCAGGCGTACCTTGCTCGAGGCCCTCCGTCGACGCCACGGAGTGCAGGCTTATCGACTATAGGGGGCAGCAGGTGGCCGCGTTTAACTATCAGGGTGACTACCTGCTATGTCTACCGCAGGCGTTTGAGCTATTCCTCAAGCACCTTGTAGGCGGTCTACACACCGTTTATGCCAAGCTCAAGCGATTAGGCATCAGTCCAATTGTGTGCAACGTCGAGCAGGTGCGTGTCCTCCGCGGTCTGGGTGCAATCCAGCCCGGGGTAAACCGCTGTAAATTGCTCGCCTGCAAGGACTTCGACGTCCTCTACAAGGACTGCACCACGGCGAGG
>VDK00001711-6538_1 [3419 - 3715] 
GCAAAAATGGTTTTTTATGTGCTCTTTTGCCTCGCAGGTGATTACGTCTCTGGAGAACGATCTGTTCACAGCTACGTTAACATAACTGCCGTACGCGTGGAAGATGGGGGCGTTTATACGTGCGCAGCCCGAAACGGTGTTGGTCGCGCTGAGCATTCGGCAAGGTTGCAAGTGCATGGTAAACCGCATATTCGTGCAATGGCGCCGGTCACTGCACTTGCCGGACGAACCGTGCACGTGCATTGTCCTGCTGCTGGATACCCCCTTAAGAGCATTCATTGGATTAGAGGTACATTA
>VDK00001711-6538_5 [6169 - 6465] 
GTAGGCAACTACGACTGGCAGAGCATTGCCTACTGGCAAATTAAAGCAAAATTTTATGTAGAAACAATTGATATAGAAAAGCCACCAGAAATTAAGCGTAGTGGAAATAGTAGTGTTGTGTTATTGTTTTCAGATAACCGTACATTGCCCCAGAATCATCGTCAAAAAACGTTTGACAATGGGACACTGGTAATAGCTGATGTAGAACGGCGGACTGACGACGGCCAGTATACCTGTGTCGTCACTGGAGATCACAATGTCGTCGTCTCAAAGCAGCTCAAGCTAACCGTTATGAGT
>VDK00001720-6532_3 [1927 - 2292] 
GCGATGTCAGCTAGCGGGTTTGTTCCCCAGCCTCTAAGGGGTCCCTCGGAAGATCAGAGCGTCGTGATGTCGATTGTACGCTTTTTCACCAACCTAGCAATGATTTTCTATTATATTCTTGAGGCGTGCGTACTAATGTTTGTGCCCTCGAAGTTCCGTATAAAGAGTATCAAGGATGAAGTGGTTCTAGTGACGGGCGCTGGCTCGGGAATCGGAAGACTGATGGCGATTAAATTCGCCGGCTTAGGGGCTAAGGTGGTTTGTTGGGATATTAGCAAGGACACCATGGAAGAGACTGCTAATGATATAAAAAGTAAGAGCATTTTATTATTTCTAGTGTTGTTCGTTTGTATCGCCATGGCAACT
>VDK00001730-6523_3 [5004 - 6311] 
ATAGTGCCAAAATTGGTAAAAAAAACGATGCTCAGAGGCTTTAATACGATATTCTGGTTGACCCATTGCTTTATGTGGTCTCAGAAGCTGCTTTTAAATCCGTTGGCTATAGTTGAGCTGAGTTCCCCGTCAGTTTACGGAAAGTCACGGTACTCTCGAATATCGTTGACGGTACTTCCCGGTATTTCTCGCAAGAAGTTCCGTTTCCACGAAATTCTCAAAACTGCTCGCGAACGCTCAACAAATGCTGAACAAGACGAACGCTTTGTTGAGATGCGATGGTTTAACATTGAGCCGAACTCGACCATCGCGCTTTACGGCCATCCGCCAGAGTACAATATCACTAACATGCTCGAAAGGGTCTCATCCACGGACCAGTCATCTGGCTACTACATAACGAACATTACTATGCCTCGACTACAATGTGATACTCCGTTTGTACTTAATAATAACTGTATCTATTTTTGGATCGCTGTCCTCGATACAAAAATGCGTATCATGGAGGTCGACTGTTTCCGTGGTTTCCCGTTCTGGATGTACGAAGCCCGTGAGTTTCTGAGCAACGTTGAGATTCGGCGTGCATTTATACCCGGCACACACAATTCGGGAACGTATGATTACTACGACGGTGGCACGGTCCATGCGCGGGTGACCCAGTACGTCGAGTGTCAAGACGAGAGTGTATTCAATCAGCTATTCTATGGCGCGCGTTATATTGAACTTCGGGCGTCGTTTTCGCCTAAACGACGACAGGCACGCCCTGCTAACATCGTCTGCATAGACCAAGAAAATGATAATGCAAACGGTAGCAATAACGTTTTGAATGACATGTATAGAGAGGAACGCGGTTTGGATTGTCGAACAGCTACATTCTGGAGCGTTCATGGCTCGTTCGTGACAACATCATCATTCGATCAGATCGCCCGAGACATTCGTCGATTTTTGGAAGCTACCAAAGAAATCGTGTTAATTGATTTACATAAATTTAAAATCTCTGGAAAGTGGTGGTGGACGACAGATCTTCATCTCGAACTTTGGCGGCTTCTTTCTAGTGAACTAGGTGAGTTTATGGCACCGTTCAAAGAAGATGTCACTTTCGGCGAGCTATGGGAATCAAATAAACGCCTCATTGTGTCCACAGCCCATCCGGTGCCAGATGTTAGCCCATGTATATGGCCATCGTTTTTGCACATCTGGGCAAATACCGATCGACTATCGCAGCTTGAGCTATTTCTCGACGCGCGTCTCTGCGCTGAAGTCCAAAACAGCAAACGTATTACGGTCGCCAAGGTAAACATTCTACGGAGA
>VDK00001733-6522_3 [3926 - 3270] (REVERSE SENSE) 
ACATTTGCGGTCACTCGAGCCCACCGTATGGATTCATCGCACATACATTCGACCAGGCTGGAGATTATACAAAACTACCAGTTACCCGACTGTACCCCAATAAGCTCAGGGTCAGTATGCTTCTCGACAGTCAACGAAAGCACGATGCCAGCCGGAAATAAGGCAATCATCCTCGAAGAACAGGCTCATCTAGAGAAAGCTCCCCAAATGACTCAATGGGTTATAGTTCGTGTCGCGGTTTTAACTCTAATCGGCGGGGTGTCCTTACTCGCAAATGCAATGGCGTTGGCCTCGATTTTTAATATGCGACAACGTCGAATGTTATCGCATAGTTCAACCTTGTATATGATTCTAGCTCATATGGCTGTTGCAGACCTTCTAGTGACCTCTTTTTGTATTGTGGCCGAAGCCGCTTGGACGTACACTGTACAATGGCTCGCCGACGAGTCCATGTGCAAATTCGTCAAATACATGCAAGTGTTTGCCCTCTATTTGTCCACTTTCATCCTAGTAGTTCTTTGCATTAGATCAACTGCTTATTGTGCGCTATCCGTTGCGGCGGGACGCGAATATCGCTTTGATTCGAAGAGTGATCATTTCTGCTTGGTTATTTGCTGCCCTTCTTTCAGTACCGCAGGTTGGTATACTACCTACTTG
>VDK00001740-6517_2 [3075 - 2770] (REVERSE SENSE) 
CCGAGCGTTAATAGGATCTGCTTGAACTGGCGTAGCGAATACATCAAGTTAACTTGCACTTTTGTAGTTGATTCAATCAAGCTACGGTCTGACTGGGGTGTTTTTCTTCATTCATCAGGTGGGTACTTCTTCGCAAATAAAATGCGTGCGGAAGGCTACGTCACGATGTTGGATCCATTCCAGGAACTTTTTGGAGGTCGTATGGGCGGTCTGCTTTTTATACCAGCCCTGTGCGGGGAGGTCTTCTGGTCTGCAGCTATCCTTGCGGCACTTGGTAAGTCCGACAAGGTCGTTTTAAATCATTCG
>VDK00001744-6514_2 [3957 - 4232] 
CTCCTGGCTAAAATAGCACAGTTACTGTGTTCGTGTCCACTAACTCCGCGCTATCACATTTTTAGCCTGCTGCTCCGTTTCTATGAGAACGTATTCGATGAGTTCCTCAGCTCAACAATTGGTTTCGATCATAAATCGAAAACGATAACGGTTTGCAACCAGTCGGTCAAACTCAGTCTCTGGGACACTGCCGGTTCTGAGCGATTTCGCACCCTCACTGCAAGTTATTACCGTGACGCCCACGGAGCTGTTTTAGGTAAGGAATACTTCACACAT
>VDK00001744-6514_3 [4429 - 4761] 
CTGAAACATAGCACGATAAAGAATTTCCAGTTTGGGACCGCGCGTCTTTGTGTGATACTTGCAGTTTATGATATAACGAACCGAGAGTCATTCGAGAAACTGAATTTATGGCAGAAGGAGTTGGACATGTACACGACGCATGGAAATATTGTTCGGATGCTGGTCGGTAATAAAGTCGACAAGGAATCAGAGCGAAAAGTCACGAAAGAGGAGGGAATCCAATATGCTCGAAGACACCAGATGCTATTCGTAGAAACGTCAGCACGAACATCCGAGAACGTTGTTGATTGTTTTGAAGAACTCGTCGCAAAGGTAAGTGCCTCAAAGGATTAC
>VDK00001755-6506_2 [5906 - 5445] (REVERSE SENSE) 
CTAGCATCGGCTGCGGCTTCAATCATGCAGACACGGCGGCGTTTGAGTGCTAACTGTGTTGCAGTAGCTAAGATTCGACGTAATAAGGTTTTTGAACTTCGATCACAGAAGTGTTATCGTCATCAAAAGGTTTCGTTACTTTCCGTCGTCGTGCTGCTCGTTTTGTCAACACTGTGCTTTTTCTTTCGGACCACGGTAGCCAACCCTGATGCGAAACGACTGTATGATGACCTGATGAGTTCTTACAACCGACTTATTCGGCCTGTAGGCAATAACTCCGACAGGCTCACTGTCAAAATGGGACTAAAACTGTCTCAACTCATTGACGTGGTACGTATTGGTAGCTATTTTTATATTTTTTGCCATTTATGTAATATGCTTACCCTAAAGAAGACGCCAGGTACGGACTATAGTTGGCACTTTATTGTAATGTGTACTTATGAAAGGCTGATTTTAAATAAA
>VDK00001757-6505_4 [3767 - 4162] 
TTGTCTATCGATGTGCGAAGCATTAGCAATTTATTTTCTTATAGTCCACGCCCAGCTCAGATAATTCTTATAGGTTGTCGGGTTTTATTGCAAACTTTAATTATGTCGTTCGTATACCAAGGTGAACACGATGAGGGCCAGATCAATTGTTGTGAGGTGATTCACCGCGATCTCGAATCTGGCCTCATGCTTCGCGAGGAACATTATGGCACAAAGCGATCCCAATTGCCACCCAATGCTATTCAAGCGTCACCATCGCAAGCTATTCCACCTGAACTGGTCAAACTCTCCAATGATGAAGTGCGCCAACGTCTTGTTGACTTCGGCGAAAATCCAGGACCAGTGAACCGTCAAACTCGTGCAGTAAGATTTCAGAAAAAGAGAAAAAATCGTTGC
>VDK00001757-6505_5 [4340 - 4732] 
AACTACAATGTTCTCATATGTGTATGTATGTGCGTTAATCTGCATTTACAGGTGTACCTTCGTCAACTACATCGACTGCAGCAGGCGAGCGTAGCAACACCACCGCCTTCTCAACTTCGTTCAGTTTTACCTCCCGAATTGCATATGCTTTGCGTGAAATTCGGACAAGTGTTCGAGGTGTACAGCAATTTGGAGTCTCAGATGGAGGAGTCTTTCTTGAAGCAGGGTCAACGTTGGAGAGAAGGTTCAGCCAAAACAGCATTCACTTACCTCTTGCTTGATTCTAGTGTTACTCTAAACCTACCGGACAGAGCAACTCACATGAGCCTACCTGAACAGGTACGAGAAGTCTGTCAAGATACAAGTCTGTCTTATCTAGACCACTATTTAACA
>VDK00001757-6505_6 [5030 - 5356] 
CCTGCTTCATTACTTCTATCCACAGATGGAAACGTTCGTGAAGGCAGTTTTTATGTGGGTAAGGGCAAGCGATCCCGACCATTTGCACATCTCTACGAAGCTTTGGACGCGCGTGACAAGTTAGCAGTTCTTGGCGGTAACGCGTTAGCGACACCGCAAAGATTCGCAACTGCGCCGAAAATTGGGGATAAGATAAAGCGAATTTTAAAAATATGGGGGCAAGGTCACGGTGTGATCTCTCTACATATTTTCCAGAACGTCATCCCCGTCGAGGCGTATACGCGTGAAGCTGCCATGATTGAGGCCCTGGGCATCAATAGGTACGCA
>VDK00001760-6503_3 [2366 - 2659] 
CTCTGCGCTTCAGATGATCCGGTTTATTTGCCGGCTACAAGAGAGCGAGATGAGTATGTCCTGGCGGATACTGGCCTCATTTATTCCGGCCGAAAGGATCGTATATCGGAGCTCGCCTGGGTATTCGGCCAGCATGAAAAGAAAATCTTGGAAATTGTATGTTTCGCATTGCGTGAATTAGCAAATCTGGATGTGCGAAAAATGGCAGAACCGACTCACGTATCCCGGGCCATTTCCAGTATAGTCAATGGGCATGTAGGTATATGCCTTGTTATCGCTACTAGCGTCTATTCA
>VDK00001761-6503_2 [3226 - 3564] 
ATATTCATTATAAATTCTAATTTATTTTTCAATAGTTTCGACATTATCGTCGATGCAACTGACAATGTTTCCACACGATATCTACTCAACGACCTCTGCGTCCTTCAGAACAAGCCTTTAGTATCAGGGTCGGCTTTGCGATGGGATGGCCAGCTAACTGTGTACCACTATAACGGGGGCCCATGCTACCGTTGTGTGTTTCCACGGCCACCCCCACCAGAAACAGTTACTAACTGTGCCGACGGAGGCGTGCTAGGTCCCATTACTGGAATTATTGGCTCAGCGCAAGCATTGGAAGTGATCAAGATAATTCTCAACGAGCGTGAAGGTTTGCTTTCA
>VDK00001761-6503_3 [4060 - 4398] 
TTTCAATATTTTTTATTGGATGTTTTAATCACAATTTTTGTTCTATTAGGAGTAGCCTCCGGAAAGCTTCTTCTGTTGGATGGTTTGGCTGGGTCTTTTCGCAATATTCGGCTTCGGTCGAGGGACCTAAACTGCGCAGTATGTGGTGATCACCCTACGATCAAAGAACTTGTCAACTACGAAACTTTCTGTGGTGTGACAGCCTCTGATAAAACTTCCTCACTTAAATTGTTACCAAACGACGATCGCTATACGCCCGAAGTAAGTGTGACAATTATAACGCGATACTATCTCCTCGAACTAGATTTGAAAACCAACTTCTACATACATTTTATTGTT
>VDK00001763-6502_3 [302 - 712] 
ATCAAACTGCATTTTATTTGTGGATTTTGCAGGTTCGAGAAAAGGGGCTACAAGCTGGTAGCGATGAAGTTCATGCAGGCTTCAAAAGAACACTTGGAGAAGCACTACGCCGACCTTGTCGGAAGGCCGTTCTTCAATGGCCTTGTCCAGTACATGTCCTCTGGGCCAGTTGTTCCCATGGTTTGGGAGGGCGACGATATTGTCGATACTGGCAGAGCCATCATTGGTGCGACAAACCCACTTCAGTCTGCACCCGGTACCATTCGAGCTGATTACTGCATTAAGGTTACTATTAATACTATTACTATTATTATCCACATGGTGTGCCCAATCATTACAGAGGAACTTTATGACAGCAGAAGTAGGAATTGGACCCAAAGCAGATCCAGTCGGGTAAATTTATGTAGACTG
>VDK00001765-6500_8 [3103 - 1895] (REVERSE SENSE) 
TCAAGCAAAATGCTAATCAGAACGGCGTCAATGATTGTAGTTCTAATAGTAGTGACAGTCCGCGGCAATAAAAAGCCTCTCGACAAGGATACCAAACAGGTGGTTATGCTCTACAATCGTTTTGGGGAGAAAATCTATCGGCAGCTGAATCGAAAGGAGGGCAACATTTTTCTGTCACCCATAGCCGTGTCAGCGATTGTTGGAATGATCCATCTGGGCGCGCGAGGCCTGACGAAACGAGAAATAGAGGACGTTCTGGAACTGCCTCGCTATGCGCTGAATAAGACTACATTGGATATGGCTGTCGGTAATCTACTCGCGTCATTCGCACCTGCCGTAAAAGACTTTGAGCTTCAGATAGCCAATGGAGTTTTCGTCACGGAGGGTCTGGCAGTAAATCGTAAATACCGCGACGAGCTGCAGAAATATTACAATGCAGGATTATACTCGGCACCCTTAAAAACTGCTCCTGAAGAAGCTGTATCGGATCTGAACAACTGGGTCAAAGATCAGACCAAAGGAAAGATTCCGGTACTGCTAGAAAGACCCTTACCACCGACTATACCACTCGTGGTTCTAAACGCGGTTTACTTTCAGGGCAATTGGGAGTATCCGTTTCCTTCAGAGAATACCCAGAAGGACAAGTTTCACGGCTTTCATAGGGTAAACAATGTTGCCCTTATGTACCAAGAAGGCAACTTCATCCATATTGACAACAAGGATTATCAGGCAATTGAGCTACCATACCGTAACGGGGATATGGTTATGGTGGTCATCCTACCAAAGAACACAAAAGACCTTTATCGACTCGAGCACACCATAAGCTACTCGCAGATTCTTGAGGAGCTCGGTCAAACAATCAAGCAGAAAGTATACCTGACTTTGCCGAAATTTTCTTTGAGTCTTGCTTACGATATGCGCGGAGTTCTTCAAGAAGTCGGTCTTAATTCGATGTTCTCACCAAACTTTGCCAACCTAACTGGAATCGCGGCACGCCCAGTGATCGCGCTAAATACAATTTACCACAAAGCGCTTATTGACGTAGATGAGAAAGGTACCGAAGCTTTGGCAACCACTGCCGCTATCCATCAGCACTCAAGCCTCATGAATCCAAAAACAGCCGAATTCAGAGCGGACCGACCTTTCATTTTCCTGATTGAGGATGTTCACTCGAACGCTGTACTCTTTGCTGGACGCGTGAGCGACCTG
>VDK00001779-6491_7 [3932 - 3096] (REVERSE SENSE) 
GGGAGAATACGACGAAATAAAAAAGAACATAAGACTCTGAGCATGGGAGGCAGAATCAAATTTGCTGACGAAGAAATCCAATCAAAATTTACATCGTATTCGTTAAGCAGTGCAGCCATGAGTCGCACAGGTGGACTAAAGACACTCGATGATCAGTTCGAACTAATGTTTGGCTATGAGTACGGTGATAAAGATGTCGGTGCGTTGGATGGTGAGAATATCGAAGGCTCTGTTCCGATTGAATCCGACGTAGTAAATAAGCTTTCGAAACAATATGAAAAAGCTGTCAGCTTGAATTCTGGCGTTATAGAGACGTCTATCGGAGAGCCAAATAGTGAGGTAAAAATGCGTGTGATGAAGTCACTCCAAGACATTGAAAAAGTTGAGGTGCTAGATCTAGTCGACAACGATACCGCACCTGATGGCCGAAAATGGGATTGTGAATCTATACTCTCAACGTATAGTAATTTATACAATCGGCCCAAGATTATCGACGTTACGGCTAAAAATAGTACTAAAATCCACCTCGGTGCAAAAGGGGTACCTACTGCAGGAGGAGGACTGACGAAACAAGCACTTAAAAAGTTAGACGGTGATTTTGTAAAAGCAGATGATTACGCAAAATTCATATGCAGTCGAGCCAGGGCAGTCGGTGTTTTACGTGCGAAAAACGAAAGTCCGAAGGAACGTAAAGCACGCAAGCAACAAGTTAAAGAGTTTCGGCGTGAACGGAGGATTGAAAAGAAAATAAATACTTTATCATTTAAAACAGAAGAGTACCGGCAAAAGGAGCAAGAATGTAATGCTCGTAAGAACCTGAGAGGTTTAAAGCTTCAA
>VDK00001784-6490_2 [1692 - 1985] 
ACACTTCCCATTATGTCACTTCGTTGTGTCTGCGCCAGTACTCTACTCAGTTCTTCACGTTCAACTTTACAATGCTGTTTTTGTGTTTCTGTTCCCACGATAGCTCCGTCGAGTCCGATCGGGCCGAAGTTCAAGTTGACTCGCGACTTCGATGCTGCGGTATGCCGATTGAATCAGCACAAGACGCTCGTGTCCAAGATCCTCAGCTCGCGTTTCCTCCGTCGTTGGGAGAATCATTCAGTCCGTCTTGAACTTCATGCTATTGATTCTTTACAGGTGAGTAGTAGTGAGAAC
>VDK00001787-6486_1 [3 - 452] 
TTAACGAAACGAACTCTTGACGACCCGGTTTTAAGAAATCGCTTGATTTTTTTTGTTTTTATTAAAATGGGCTCCCCGTCGCCGCAGTTGTCGCGATCAGTGTATGGCTTCGTGCTTATGGTCGGCTCTTTATTGGGCTTAACAATCTATTTAGCCTGGGCATTGGTTCCGATGTCCCAGTGGGCTAGCTTTGGTATTATTTATTTGCCGGATAAATATTGGGCACTGGCTTTGCCTTCGTGGACGATTGTAGCGGTGCTGACCTTTGCAACGTGCCTCTATCCAGGCTACATTCTCACTTGCAGCCATCCAAGTAGTTCGTTAGTAGTAGAAGACAGCATTAGCAACTATGACGTCTTTTCATCGTTGAAGGACCTCGATATCGAACCGCTGCGAGACCTTCGAATATCGGAGGTGAATCGGCATCTGTATAGGAGAGCGAAGTGTCAG
>VDK00001792-6483_9 [6101 - 4224] (REVERSE SENSE) 
ATCAGGTATAATATAAAAACTCTTGTTTCTTATCACGTTTCCTTCCAGATGATGCCCGGACCAGATTGTCTAGGAATAATGGACGTCAGAGATGATTCGTCTTCATCGGAGCAGGACCACATTCGCATTGCAAAACGATCTCGCGTACTTTACATCTGCCAATATTGCCTAGTACATCTAGGTGACCTGGCCCGTTACAGAAACGACCTTCAACTGGCCGAGAGCTACTACCGTCAGGCTGTCGACATCGAGCCCCGTAACGGTCATCCGTACAATCAGCTGGGCTTGCTCGAGGGAGCCAAAGGAAATCGGCTAGCCACCCTCTTTCTGTACGTTCGAGCATTATCAGTCAGTCATCCATTTGTTGTTGCGGTAACCAACCTTGAGAGCATGTACTCGAAGCTTATACAAGAGGAGCAGTCTTCCAGAATTTCTCCGCCCATGTCAAAGGAGTCAAGGTACGACAGTCGAATGGCGCCAGCTGAGTTAACTGGGGCTTTTCTACACTTTATTAGTCTAGTCCACCTTAACCAGCAGCCTGCGCTTGCGAGAAAAATTTTATCGACGCTAATGTTAGCGCTGCCCCGGTTAGTGTGCAGCGAAAAGTTGGACGAGCAGACACTGCTTCAGATGGCGACTATGGCGCTGTACACGTTCACGCGGTCAAAACCTAAAAGCCCCGGAACGGTAGCGAACACCTACGGTAAGAAATCGATTACAGAGGCGCAACTTGTAGAAGTAGATGGTGCGGCGAAAATGATGAGCGAATTCGTATTTGGCCTATTTCGGTGTGTTTTATTGGCAAATGTGAGTTCGACTGTAGCCAATCCAGCGATAGCCACAGCATTGTTACTTCTTGAAGCCTTGCTAGCCAACCCAAAAAACGTGTCCATTAACCCCGTCAATGACCTTTGGTATGTGCTTCGCACGGTGCTTAACTCCTTCGCAAGACAATTGACTCTCGACTGGAAAGATGAGGCTCTACCTGAAGATTTCGAACTACGCGGTTTTCTCCCTCTACGAATGGTCCAATCGAAACTAAAATTCGCTAGCCATGGACTCACGCGGGCTCAGGCCGCCGAACTGCGATTAAGCCGGTTTGTCAAGCAAGGTAAAGAGCTGTGTAAAGTGAAATTCCTTGATGGCAGCGCTATCATCAGTTTCATTGATGATGAGTTTCGCGCAAAAGAGTGTACAACTGAGGATGATCTTGTTAAGGAACTTGAACGCATACGGCTAGATAAAGACGATCTGAGACCGGCAGTTCGTTTCAACGTGGATGAGCCCATAGATCCGCGTCGCGAAAAACCGAAAAGACAAAACGTAGCCTTGCAAGCAATCATGAACCAACGTCAGGCACCACCGCCTGAGCCTGTTACACCAGGATCAATTGGAACCATACCATTCACCCAGCCACCGCCACCATTAAATGCTGCTCCGAAATGGAACTTACCTGCGCCGGTAGCACCTCCTCCAGCTCCAGCCTTAATGCATCCGTCGGGGACATATCCGATGACAATCGAAGAACTGGTTAAGCAACCCCCACCTCCTATATACAATGTTGATCTTCGTTTGGTGCCTCCCCCAACTCACTCCCTAACCAGGCCACAACAAGGACCAACACCCACATCCCTCGGATTTAACAATCCGAACGCTATGCCCGGACAAATCGTCCAGTCGAACACCTATTCATTATTTAGTGGCGGCTCATGGAATCCTCAAATGGGGACGCAGATGGGCAGCGGACATACCAACGGGCCTAGGCCACCCCTCTTGCCGTTGGTTGGTTTAGCCAGCGCTGGGGGTATAGGCAATGCTCCTCGACCCCAGGGGGTTCTTTATGGAAACCTGAGAAGGGTCCTCAGGGCACATCGGCGT
>VDK00001797-6480_7 [2515 - 2120] (REVERSE SENSE) 
CCGGCTATGGCTGACACTAAACGCGTAGTCGGTTTAGTACTGGCGCGAGGTGGCTCCAAGGGTATCCTCCACAAAAATCGGCGGATTCTGGCCGGTCGTCCAATGCTTAGTTGGGTTCTTCGACCAATGCAGCACTGCAAACTTATCGATGAAATTTGGGTATCAACTGATGATGACCAAACCGCGGAAATCGCTCGTGCAGAGGGGGCAAATGTATTCACACGTGGAGTTTGCTGTGCTACTGACGACGCCAGCAGCGTGTCAGCCGTTGATGAGTTCCTACGAGAAAAAAACACTAGCTTCGACGTAGTCGCCCTCGTTCAGTGCACGTCACCCTGTCTCCATCCCTGCTACCTTGACGAAGGTGTAAGAGAAATCCCAATGATTAAGCAGAAT
>VDK00001797-6480_8 [1676 - 1347] (REVERSE SENSE) 
ACGACTTTTAATTCAATAGCTATTGAACTGGTACTGAACGGGTCATATGATTCCGTATTTTCGGTTACGAGGGACTTCAAGTGGCGTTGGACTGAATTGGCGCCTGCCGATGGAACCAGCCGCCCATTAAACTTCGATCCTGCTCTCCGACTGTGTAGACAACATTGGTCTGGGGAGATCGTGGAATCCGGTTGGTATTTGTCAAAAAATGAGAAGGAATACAATTGCAACCAGTCGGTCTTGATATCGCGGCTTGCCTCCAAAAGCTGCCTGGAGCGACATGTTATTTTAGTAATGCAACTTTGCTTAATGCTGCTTCGTACCAAATTG
>VDK00001798-6479_3 [2067 - 1798] (REVERSE SENSE) 
GTCGAACCTATTTTGAAAGGTGTCTCTGAATGCTACGAATGCAAGCCAAAAGCTGCACAGCGGACGTTTGCTGGCTGCACTATCCGAAATACTCCATCGGAACCGATCCACTGTATTGTCTGGGCTAAACATTTGTTCAATCAGTTGTTCGGGTTACAAGACGCCGATGAAGAGGTAACTTATTTGGTTGTACCAACATATAATGAAAAACACGTTAGGGTTCAGAATCTTGTGGCCATCCATAGCTCTCCAGGGCACTGTGGATTTAAT
>VDK00001798-6479_4 [1776 - 1378] (REVERSE SENSE) 
TTATTTGCCTTGATTTGTATCCAGGTATCACCCGACATGATGGATCCAGAATTAGGAGGGACACTTGATGAAATCAATCTAATGAAGAGTGACACAGGGTTCGGCAACGTTGAACGAGTATCTACACGGCAATGGGCTGCGGAACGCGGTTATGAACCGGCTAGCCTGTTTGATAAGCTTTTCCATGATGACATTGTTTATTTAAGAAACATGGCCAACTTGTGGAAGAAACGAAGAGAACCCGAGGCTTGTAAATTTCCAAAGGAAGCCCTAGAGAGTTGGACAATGCCAAGTGGCATGCGTGACCAGAGGGTTTGGTCCGAAGAAGAGTGTGCTGCTAATTTTAGGGACAGTGTAACTCAACTTAAAGAAAGGTATGTGTATATATATATATATATA
>VDK00001798-6479_5 [1298 - 978] (REVERSE SENSE) 
ATTTTCGTGATTAATTCCAGACTTGCAGCATTGCCCGATGGAGACTACTTAACGTGGGATAAGGATGATGACGTTGCTCTGGACTTCGTCACGGCTTGCGCTAACGTCCGAATGCGCTGTTTTGGTATGGAGGCTAAAAGCCAGTTCGAGGTGAAGTCTATGGCTGGAAACATCATACCCGCTATTGCAACAACAAACGCTGTTATCGCCGGCTTCATTGTGCTGCAAGCGCTTAAAATTTTGAGGTATTTTTATATTGCGTATTATGTCACAAACTATATAATCACTGCTTATAGAGAGTTTGAAATACTTAGTGAAAAT
>VDK00001800-6478_1 [6087 - 5704] (REVERSE SENSE) 
ATGGTACCTGTCGTGTCCCTTTCAAAGTTCGCGAACGTAGAACATGCAAGGGTCTGTATTGGCAATTACATACGCAACAAGGAATGGATCTCGACGTTTTTTGTTCGTACATCAATGGAATTCTACACAGAAGATTACAACAGATGGTCACTATTGTCCCGGCGAGAGTTTCAGGCGCCAGAGATTTTGAGCGGTAGGGCGTACGGCAGAGCAGTTGACTGGTGGGCTGTGGGCGTCAGCCTATTCAAAATGGCCTGCGGTCACCTACCATTTCGAGAAGGGAACGAATCTACAATTTTAAGACAACGTATTCTTAGCGACGAGGTATATAGGTGTCTCTATTCAAATACTACGTACCGTCGTTTTCTTCAAGCATCTGTAACT
>VDK00001803-6474_1 [2043 - 2510] 
CTTCGGAGTCGTAAAAACTGTTGCTTGTTAGTTCGCATTGACCCGCTCAGTTTTTCTTCTTTTTTGGTATCACTTCATCTAATATGTTTCTCCTTTCGTGTTCGGCCTAATTTGATATTTGACGTTCGTATCGTAGCACCCAACGAGTCCCCGTTGCGGGAGGAACCATGGCCACTGGGTCAATGGACGGAAGGCGTTCGGCGAACAGGCATCATCGCGCGAAAGATTGGTGTCCAACCGATGTGGACTAACGATGGCAAGCGAGTACTTAGCACGCTATTGCAGGTATGCGACCAAAACGTTCTTGACTTTATCAAATCAGAGGACTTTGCTCACAGCCGATTCGGCTTCAAGTCCAGAGGCTATGGCGCACTCATCGTTGGCGCCGATTCACGTTTGCCGTTCAGATATACGCAGGCGTATCTCGATTTGTTCAAAAAAGCGGGCTGTATGCCGAAAAAAAATTAC
>VDK00001803-6474_2 [2179 - 2889] 
CACCCAACGAGTCCCCGTTGCGGGAGGAACCATGGCCACTGGGTCAATGGACGGAAGGCGTTCGGCGAACAGGCATCATCGCGCGAAAGATTGGTGTCCAACCGATGTGGACTAACGATGGCAAGCGAGTACTTAGCACGCTATTGCAGGTATGCGACCAAAACGTTCTTGACTTTATCAAATCAGAGGACTTTGCTCACAGCCGATTCGGCTTCAAGTCCAGAGGCTATGGCGCACTCATCGTTGGCGCCGATTCACGTTTGCCGTTCAGATATACGCAGGCGTATCTCGATTTGTTCAAAAAAGCGGGCTGTATGCCGAAAAAAAATTACTAGATTTCTGATTTCGGATAGCGCTGCGATTCAACCCGGCACACCATTATTTGCCGGACATTTCCGTCCCGGCGACTGGGTGAATGTCTACGGAAAGACGATTGATAAAGGATTTATGGGAGCCGTCAAACGATGGGGTTTGAAAGGTAACCGCGCTACGCACGGATGTACAAAAAGTCACAATAGAGCTGGTTCTATGGGCAGTCGAGGCCGTGTCCTCAAAGGTCGAAAGATGCCTGGCCACGAGGGAAATGAGCGAAAGCTCTGTGCTGGCTTGAAAGTCTGGCGAATCAATCACCAGCATAACGTCATTTGGGTGCACGGACCAGCAGTGCCCGGTCCACGAATGCATTTGCTATATCTACGATTCGTTGTTTGG
>VDK00001803-6474_5 [5784 - 5446] (REVERSE SENSE) 
TGTGTTTCAGTAGTAAGTACAGGCCAATTTCTTATATCCAAGAAAACTAAGCATCTTTCAATTTACAGTAATTTGTCGTTCAACGCCCCGATCATTGGCATGGATCTGGACATAATACATTCATGCATCATAGTGTTCCTCATTGTAAGTGTAGGAATTATTATCAACAATCAAGGAAATCGATCATGTCTTCATGCGTTACCGTTACGCCCCATCAGTGAGGCAGCTCCAGAGCAGATAGAGGCAAACACGTCCAATACAATCTTCGACTCAAGAAAGCTAGTTGGACGTCGCCTCGACGACGAAATAGTCCAGTGCGGGCTCGTTGGCTGTTTGACG
>VDK00001809-6470_4 [3920 - 6166] 
ATCCACCTGAGGGTGACGAAGCTTTCAGCATTTACTGGAATTTTGTCATTGCTCTATCTCGATTCGGACGGTATGCGCACAGCTACCTTCGCCACCCCTCTGATAGAAGAATTCTGGTCGCAGGAAACGACCGCTAACACCCATGGCCGTCCCACTCCCCGACTCATTGCTCTGTACAACTTTGCCATTCTTCAACGAGAGTTCACCGGTGCTATGCCAGGCAACCTGTACATACCATACTGTCAAATGTTGGCAACAATTTGCCAAAGTCACAAAGCGGCTTCTGTTTGTTATAACGTCTTACGCAACCAGCAAGGCCCGGCTACAGTGACGTTCGACCACATCTTCAACATGCTCCACATAATCCATCAGAAACTTCGTACCGACGATGTGTCGAAAGGCCAGGGTGCTCAGTTGAATGCCCATGAGGTGCGAGGACTTTGTGCTGCACTCGATTTGATAGCGGCCCTCATCCGCCATGCAGAACATGCCCGTGCTGCCCTTGCAGATCATCCTAATTATAATGCAGTTGTTTTGTTTGTTGCGTTGCTAGGATGTTCATTGCCGATTCAGTTCAAAGCCTCATGCGTGGATGTTCTCACAGCATTTGCTAGCACCCCGGATGGTGCCCTACGGGTGTGGCAGCTGATGGAAGCGGCTAAACTCGTACCGACGACGACTTACGTCAACGTTCATCCACAACCCGGTATGCAGATGGACCTCGAAGAGGCTGAGAGTCGTGCTGGCTTCTATCCTGTAACAATTGCGTTTTTACGACTGCTTGACACGCTCACCAATCGGCCACTACCGATTATTGTGGGCGGCCCAGTATTTAAGAGTGGCTTTGATCCATACATGAATTACCTTCGTGATTCGGTATTCCTCAAATTCCTCAACCGGTCGTACAACCGACCGGAAGAACGCTGGATCGTTGCGTCCCTCTGTCTCAAGGTGATGGAGAAAGTTTTGCGAAAATTTAGTTGTGTGTCAGATAACGTTCTGTTCAATGATTCGACAACACTCATCGTGAAAAACACGACTGAGAATGGCGCCTATCTCGCCTACAATCTTCTTGGACATCTGATGCAGAACGGCCCACTGTTACGGTTAATTCTGAAGATCATTGTCGAGGGTATTTTTGTGGTAGACAGCGATGAGAACGTGCCCGAACAGAAAGAACTGGAAACTGCAATCCTTCTTGCACTCCGTATCATACAGCAAGCGCTTATCCAACAAGAGAACTTCCTGTGCGAAGTGCGCAACTCGAACTCAGCCCTGATCGTCTCTCAGCTTGACGTTTTGCTAAAGGGTGTCAATCCGCGAACGAATCGGGCGGACTATTGCGCGTCGTTCGGTAAAATCGTTGGGTACTTCGAAGAACTCCCACAGCAGGCGCTTGCGGCGGCTCGCATCCTTCTACTGTTGACACGAAAAAGCGCTCTTGCTGAACATTTGGCAAAGGCGTTCACGATGACGACGAACGAAGAATTTACAGCTATATTGAACGGATTTGTTGGCGCCCTCGACCTGCCCGCTTACGAAGAGCCGCCTCCGGGAAAAGAATCTGATTGGTCCGAGAACCAACTTCGCACAGCAATAGCCCAGACAATACTTCGCATTATTCAGCAGTGTCTCGAACATCATAGTGTACCAAACGTAGCCCATCTACTGCTTGGCTTCAGTCTGACCCGGCCACTTTCGGAGACGCAGCTCCAGCCGCCCGGCGTTTACGGCACGCAGAAAAACTGCCTTCACAACACCGTACTTCTGCTCCAGTTGGCTGCGGAAATGCCTGCAACCTTCAGCGCGTCCCTGATTGAACTATGCTTCAAGCTCGTTTATCAGGTTTGCTATAATGTGCATACCAGCAAAGCGACAATTCACTATATACGAAGCGCGACAAACTTTTTCCAGCGCCATCTTGATTGTTTCCCGACTGTTCACGGTGATAGTGGGGGTGGGATGCTCGCGAGCAAGATTCTTATGCAACAGTGCTGGCTACTGAAAGTAATCGCAATTGATCTGCGATTGTCTGCCGAACATAACGTGGGTCATATGAGAAAAATTGTCCGCGTACTTGTCAACGATGAGGGCGCAGTTGATGGAATGCAAAGACCCCTGAGGAGAAAACTGCTGAGCATTCTAGATGAGGTAAGAGCACAGGATACTTCAGTTGTTTCATTGACGCTTGCGTTAGTAGGCTCGCGTTTAATGGGGCGTCTAATACGGTCTAGAGAAAGCTATGTC
>VDK00001810-6469_1 [4156 - 3728] (REVERSE SENSE) 
AGTAATGGATTAATCTGTGGAATGACCGGGGATGGAGTGAACGATGCTGTGGCTCTCAAGAAGTCAGATATTGGGATCGCAATGGGGCGTCAGGGCACCGACGTATGCAAGGAGGCAGCTGACATGGTCTTACTTGATGATAACTTCTCAACCATGATGGCAGCCATAGAAGAAGGAAAAGCCATATTTTACAACATACGTAATTTCGTTCGTTTCCAATTGTCAACTTCGATAAGTGCACTCTCTTTAATTGCAATTTCTACTTTGATTGGTATTCCAAATCCGCTGAATGCCATGCAGATCTTGTGGATTAACATCATTATGGATGGCCCTCCAGCACAATCGCTCGGTGTCGAACCGGTAAGAGCTTCAAAAGATAGAAAGCAGCAGCTAGATCCAGAGACGGCTAATAGTTTCTATAGCCTTGTA
>VDK00001813-6467_2 [4375 - 4701] 
CTTCGTTTTCGATTTCTCGCTGTCTCTCTTTCTGTCCGTACAGGCGTGTTTGGCTTAACGTATTGCGTGAACACAGCCGGACGAGTGCTAAAAATTAACCTTGAAGAACAATTCATTATGGCGTATGGTGGCCTCCGAGGTGCTGTTTCATTCTCCCTCGTTATCATGCTCTCACCCTGCAAATTTCCGCACTACGATATTTTCGTCACCACAACCCTGTTCATAATCATCTTTACTGTTTTTATTCAGGTTTGTTATGTAATTACAGCAATGCCTTTATCACGACAGTCAACAGAACCTCAAAGATCTCTGCTTGAAGAGACTGCC
>VDK00001834-6455_7 [4549 - 4103] (REVERSE SENSE) 
ATCTCTTTCCTGATTTATAGATACAGCAAGTTAATGTCCACTTTGCTTCGTTGGCGAACGGACAACCCGTCATGGCTCCTTGAGGTCGAATTGGATGGATTGTCAAGAGATTCGTTAGGCAATACGCCATTGCACTGGGCGTGTGCCCGAGGCCAGCTAGAAATTGTTCGCCAATTAGAGACACTACGAACGGGGGCCGCCTCAATTGTAAATGTGGCTGGGGCAAGACCAGCAGATTGCGCCAGAGACCATGGACATTTTAACATCGCAAATCGTTTTTCAATCGACGATAGTGGATTGAGTAAATTTGACGCCTTTGGAAACAATGATAACCACGACTCGGTCAACATTACTCACTGCAATGATAACAGGTATCTAGGAGATGCCGAACGTTCCAAGCCATCTAGCCGAACACTTTCGGAGCGTCTTCTATGCATAGATTTATGT
>VDK00001846-6443_2 [5421 - 5723] 
ACCAAGCTAGATGTGCCAGTTATTAATATTGATCATATTGAAAATATCGAAGAGAACACATTCTTATTCAATTATGGTTTCCTTCAGATGGTTCCGTTCGCAGGTTACTCAATGCCGGTAGAGTATGCGGGCCTTTCGATATCAGCGTCTCATGTACACACCCGGAACCACGTCTCAGTATTCGATGTGTCACACATGCTTCAGAGTAAACTTCATGGTAACGAAAGAGTAGATTTTATCGAATCGTTGGTGGTTGCCGACGTTAAGGCAAGTGTTGTACCGGGTCATTCAACATATATATGT
>VDK00001851-6442_2 [1104 - 1658] 
CCAAGTCCTCTAAAATTCTTTCACGTTTTCAAATGCACTATTTCAAAGACAAACAGTCTTGCTGCTTACCTTTACGCACTCTTTACGCTCTATGTGCGTTGTTTGCAGGCCATAGAAGCGGACAGTGAAGTGGCCAATTTGACAGTAATGGTCTCACTGGGTACCGGTAAACCTCCCGTATTACCTACCTCAACAGTGGATTGCTTGCAGACCTCCACGGGTCTACTGGGAACTGCCAGAATGGCGTACGGCCTTCAGAAGCTGTTCCAGTTAGTTGTCGACCAGGCTACTCAGACGGGCGGTCGTGTGGTGGAACGGGCTCAGGCGTGGTGCCATGGAATACGAGTACCCTATTTCCGACTAAATCCTGAAACGTCGGAAGAAGTCGGACTCAATGAGACCGACAACAAAGTATTGGTAAAGCTGCTCTGGGAATCGATGGTGTACATGCGGAATCGCCGCAAAGAGCTCGCACAGCTGGCTCGTCTCCTTAAGCCATGTAACGACTCGCCATCTCTTCTATTACGTTCGGAATCTCCAGGACCGCCCATCGAT
>VDK00001854-6440_5 [425 - 60] (REVERSE SENSE) 
AAGTATGTGCGTCTTTCTCTACAAAACGAAAAACGTTGCCAGACTTCTGCAACAATGAAGATTCTACATATATCCGATATCCATTATGATCCACGCTATCGTCAAGGGGCCATAGCCCAGTGTGACCGGCCTCTTTGCTGTCGGGAGCTGCCCGAACAGCAGAACCCGGAATCGAACTTGCTACCATTGGTAATTTCAACGGAATCGTCGAGTCTGAGCAACAAAAATGCCGAGAATCAGGCGGTCCGAATCAGTACGGAGGTTTCGATGTTAGCAGGCCATTTTGGTGATACACGTCACTGCGATATGCCGCTCGAGACGATCGAAAGCCTCGTCAACGATGCCGTCAGCATTACCGATAAGGTT
>VDK00001856-6439_4 [1526 - 1239] (REVERSE SENSE) 
ACAATGCGTATACTCTCGAAATATTTTCAGTTGCCTTCTTCAGTTAACCTTCGATTAATGATATGCTTTATACATACAGCTCTTGACGCAGCGTCGCCTCTTTTTGAAGCGTACGGCGTGGGGCTGAATTCCAGCGACGCGCTGTTTGTCGATGCCCTGCACACTTCCGCCGGCGATTCGATTCTAATGGGAAAGCTGGGAGTCGTTTATCCCATTGGCCACGTCGACTTTTATCTTAACGGCGGCACGAAACAGCCTGGGTGCTGGGACATTAGTAAGTACTGCATC
>VDK00001879-6417_1 [3 - 545] 
CTTCTACTGGACCGCATGCGGCAAGACTACATCTACTTGATCCGCCGCTTTAAGGAGGATAGCATGCTGCAGGAGCTGCGTACAGAAATTGAAAAGGAGCGCGAACGGCAAAAAAAGCTACTTACCAAGAAGGATCAGCTGGATCGGCAGGTGAAGACCCTCCTTGAAGACAGCGTCACGCTACTAAAAGCACGCATGTGTGAGCTAGATATTGAAGTGTCCGCACCTTCGCAGCTATTAGCCAAAGCCAAGGAGATTGTCCTTCGTCATAAAGAGCTGCAGGCTCGAAGCAGCAGCCTTGATCGTGACGTCGCCTTTTTCGAGGAACAGCAACGAAACTTGATTCTTGTGCGTCAACAACATCAGGTACATACAGATAATTTATGTCGATTTCGTGTGATAACCCTTAGTAAACGTCTATTATACAGAGACAAAGAAACGAGGAGTCATATAGTGTTAATGGGAGTGCATAGAGATTATTTGAGAAGAAAATCGGCGTTTGATATAGATCCTTTTATTTGGTATGATTACACTGTATTCGCT
>VDK00001884-6415_10 [3746 - 3408] (REVERSE SENSE) 
GGACACCATGAACTTATATGCATGCGTTCTCATCAATTCGCTTTCGTTAATTTTTTCGTTTTAGGTACTGTCGCCCTTCGAGAAATTCGTCGTTATCAAAAATCGACTGAGCTGCTGATCCGTAAGCTGCCGTTCCAGCGTCTGGTTCGTGAAATTGCGCAGGATTTCAAGACCGATCTACGTTTCCAGTCCGCTGCCATTGGTGCTCTTCAGGAGGCTTCGGAGGCCTATCTCGTTGGTTTGTTTGAGGATACCAACTTATGCGCTATCCACGCCAAACGTGTAACCATCATGCCGAAAGATATCCAGCTCGCGCGTCGTATCCGTGGTGAGCGTGCT
>VDK00001887-6414_1 [2 - 529] 
AAACTACGAAGACAGATGGACATTATCGTATCTGAGGTGTCAATGGTTCGGGATATCCGCGATCGTGAGATCCGGATATATACGGATGCAGGCCGTATCTGTAGACCTTTGCTCATTGTGGAGAACCAGAAACTTCTTCTAAAACGGAAGCATATCGATCAGCTGAAGGAACGGGAGTACACGAATTATTCATGGCAAGATCTTGTCGCATCAGGTGTCGTAGAGTACATCGATACACTTGAGGAGGAAACAGTCATGCTTGCCATGACACCCGATGATCTGCATCAAGATAAAGGACTTGCTTATTGTAGTACCTACACACATTGTGAGATTCATCCGTCAATGATTCTTGGTAAGTGGATAATAACTGCAACTTGTTTTTTGGATGGTACTGTGGCCTACCATGTTCAATTAATAACAAATTTTACGCTGTTCACTACAAGTCCAGAAGTCAAGTGCAAGAAGAAGAAAAGAGAGAGTTGGTCAGTAACAACCGATATGTTTTATACTGACTCTTATCTTTATTTT
>VDK00001887-6414_2 [492 - 1019] 
CAACCGATATGTTTTATACTGACTCTTATCTTTATTTTTGAATCAACCACAGGTGTATGTGCGTCTATCATTCCGTTCCCCGATCACAATCAATCACCTCGTAACACTTACCAGTCCGCTATGGGCAAGCAAGCTATGGGCGTATATATCACCAACTTCCATGTGCGAATGGATACACTCGCACACGTACTTTATTATCCTCATAAGCCTTTAACGACAACGCGTTCTATGGAGTACCTGCGTTTTCGAGAGCTACCCGCTGGTATCAATGCCATCGTGGCTATTATGTCGTATACAGGCTACAACCAAGAAGATTCTGTTATCCTGAACGCTAGCGCTGTTGATCGTGGCCTTTTTCGATCCGTCTTCTATCGCTCGTATAAGGACTCGGAGAGCAAACGTATGGGCGATCAGGAAGAGACGTTCGAGAAGCCTCATCGCGACAGTTGCCAGGGTATGCGAAACGCCATTTATGACAAGCTCGACGATGACGGAATCATCGCTCCGGGGTACTCGTGTATCTGGGGA
>VDK00001887-6414_3 [820 - 1416]
[truncated: 5,991,844 more chars]
